# Supplementary material for: Bibliometric analysis of research on Alzheimer’s disease and non-coding RNAs: Opportunities and challenges
Source: Front Aging Neurosci. 2022 Oct 18;14:1037068. doi: 10.3389/fnagi.2022.1037068 (PMC9623309; doi:10.3389/fnagi.2022.1037068)
Supplement: Supplementary file 1 [file Data_Sheet_1.ZIP]

Archive with 9 entries (6 files):
- Supplementary Material 1/
- Supplementary Material 1/For CiteSpace and VOSview/
- Supplementary Material 1/For CiteSpace and VOSview/download.txt
- Supplementary Material 1/For CiteSpace and VOSview/download1.txt
- Supplementary Material 1/For CiteSpace and VOSview/download2.txt
- Supplementary Material 1/For CiteSpace and VOSview/download3.txt
- Supplementary Material 1/For CiteSpace and VOSview/errors.log.txt
- Supplementary Material 1/For visualization analysis Website/
- Supplementary Material 1/For visualization analysis Website/savedrecs 0-3.txt
