# Supplementary material for: Bibliometric analysis of research on Alzheimer’s disease and non-coding RNAs: Opportunities and challenges
Source: Front Aging Neurosci. 2022 Oct 18;14:1037068. doi: 10.3389/fnagi.2022.1037068 (PMC9623309; doi:10.3389/fnagi.2022.1037068)
Supplement: Supplementary file 1 [file Data_Sheet_1.ZIP › Supplementary Material 1/For CiteSpace and VOSview/download.txt]

FN Clarivate Analytics Web of Science
VR 1.0
PT J
AU Chen, GF
   Xu, TH
   Yan, Y
   Zhou, YR
   Jiang, Y
   Melcher, K
   Xu, HE
AF Chen, Guo-fang
   Xu, Ting-hai
   Yan, Yan
   Zhou, Yu-ren
   Jiang, Yi
   Melcher, Karsten
   Xu, H. Eric
TI Amyloid beta: structure, biology and structure-based therapeutic
   development
SO ACTA PHARMACOLOGICA SINICA
LA English
DT Review
DE amyloid beta peptide; amyloid precursor protein; Alzheimer's disease;
   neurodegenerative diseases; drug discovery
ID BLOOD-BRAIN-BARRIER; METABOTROPIC GLUTAMATE RECEPTORS; NICOTINIC
   ACETYLCHOLINE-RECEPTOR; AMELIORATES MEMORY IMPAIRMENT; GAMMA-SECRETASE
   CLEAVAGE; ONSET ALZHEIMERS-DISEASE; TRANSGENIC MOUSE MODEL; D-ASPARTATE
   RECEPTOR; PEPTIDE A-BETA; PRECURSOR PROTEIN
AB Amyloid beta peptide (A beta) is produced through the proteolytic processing of a transmembrane protein, amyloid precursor protein (APP), by beta- and gamma-secretases. A beta accumulation in the brain is proposed to be an early toxic event in the pathogenesis of Alzheimer's disease, which is the most common form of dementia associated with plaques and tangles in the brain. Currently, it is unclear what the physiological and pathological forms of A beta are and by what mechanism A beta causes dementia. Moreover, there are no efficient drugs to stop or reverse the progression of Alzheimer's disease. In this paper, we review the structures, biological functions, and neurotoxicity role of A beta. We also discuss the potential receptors that interact with A beta and mediate A beta intake, clearance, and metabolism. Additionally, we summarize the therapeutic developments and recent advances of different strategies for treating Alzheimer's disease. Finally, we will report on the progress in searching for novel, potentially effective agents as well as selected promising strategies for the treatment of Alzheimer's disease. These prospects include agents acting on A beta, its receptors and tau protein, such as small molecules, vaccines and antibodies against A beta; inhibitors or modulators of beta- and beta-secretase; A beta-degrading proteases; tau protein inhibitors and vaccines; amyloid dyes and microRNAs.
C1 [Chen, Guo-fang; Xu, Ting-hai; Yan, Yan; Zhou, Yu-ren; Jiang, Yi; Xu, H. Eric] Chinese Acad Sci, Shanghai Inst Mat Med, CAS Key Lab Receptor Res, Ctr Struct & Funct Drug Targets,VARI SIMM Ctr, Shanghai 201203, Peoples R China.
   [Melcher, Karsten; Xu, H. Eric] Van Andel Res Inst, Lab Struct Sci, Grand Rapids, MI 49503 USA.
RP Chen, GF; Xu, HE (通讯作者)，Chinese Acad Sci, Shanghai Inst Mat Med, CAS Key Lab Receptor Res, Ctr Struct & Funct Drug Targets,VARI SIMM Ctr, Shanghai 201203, Peoples R China.; Xu, HE (通讯作者)，Van Andel Res Inst, Lab Struct Sci, Grand Rapids, MI 49503 USA.
EM guofangchen2008@163.com; eric.xu@simm.ac.cn
RI Melcher, Karsten/AAZ-3861-2020; Xu, H. Eric/ABD-7487-2021
OI Melcher, Karsten/0000-0002-9125-4027; Xu, Tinghai/0000-0003-2239-1420;
   Chen, Guofang/0000-0003-4250-1682; Xu, Huaqiang/0000-0002-6829-8144
FU Postdoctoral Science Foundation of China [Y512031078]; National Natural
   Science Foundation of China [31300607]; Shanghai Science and Technology
   Committee [13ZR1447600]; Jay and Betty Van Andel Foundation, Amway
   (China); Ministry of Science and Technology of China [2012CB910403,
   2013CB910601, XDB08020303]
FX This work was supported by the Postdoctoral Science Foundation of China
   (No Y512031078), by grants from the National Natural Science Foundation
   of China (No 31300607) and the Shanghai Science and Technology Committee
   (No 13ZR1447600), as well as in part by the Jay and Betty Van Andel
   Foundation, Amway (China), and the Ministry of Science and Technology of
   China (No 2012CB910403, 2013CB910601 and XDB08020303).
CR Abdul-Hay SO, 2012, MOL NEURODEGENER, V7, DOI 10.1186/1750-1326-7-46
   Ahmed M, 2010, NAT STRUCT MOL BIOL, V17, P561, DOI 10.1038/nsmb.1799
   AKSENOV MY, 1995, J NEUROCHEM, V65, P1899
   Alberdi E, 2010, CELL CALCIUM, V47, P264, DOI 10.1016/j.ceca.2009.12.010
   Amaro M, 2016, ANGEW CHEM INT EDIT, V55, P9411, DOI 10.1002/anie.201603178
   Anandatheerthavarada HK, 2003, J CELL BIOL, V161, P41, DOI 10.1083/jcb.200207030
   Andreadou I, 2006, J NUTR, V136, P2213, DOI 10.1093/jn/136.8.2213
   Anekonda TS, 2011, NEUROBIOL DIS, V41, P62, DOI 10.1016/j.nbd.2010.08.020
   Angus RM, 1996, THORAX, V51, P71, DOI 10.1136/thx.51.1.71
   [Anonymous], 2008, Drug News Perspect, V21, P390
   [Anonymous], 1990, Proc Natl Acad Sci U S A, V87 Suppl, P10069
   [Anonymous], 2015, MED LETT DRUGS THER, V57, P105
   Antzutkin ON, 2000, P NATL ACAD SCI USA, V97, P13045, DOI 10.1073/pnas.230315097
   Antzutkin ON, 2002, BIOCHEMISTRY-US, V41, P15436, DOI 10.1021/bi0204185
   ARISPE N, 1993, P NATL ACAD SCI USA, V90, P10573, DOI 10.1073/pnas.90.22.10573
   ATERMAN K, 1976, HISTOCHEMISTRY, V49, P131, DOI 10.1007/BF00495677
   Atwood CS, 2000, J NEUROCHEM, V75, P1219, DOI 10.1046/j.1471-4159.2000.0751219.x
   Avramopoulos D, 2009, GENOME MED, V1, DOI 10.1186/gm34
   Backstrom JR, 1996, J NEUROSCI, V16, P7910
   Balbach JJ, 2002, BIOPHYS J, V83, P1205, DOI 10.1016/S0006-3495(02)75244-2
   Bales K R, 2002, Mol Interv, V2, P363, DOI 10.1124/mi.2.6.363
   Barsoum MJ, 2006, EMBO J, V25, P3900, DOI 10.1038/sj.emboj.7601253
   Baruch K, 2016, NAT MED, V22, P135, DOI 10.1038/nm.4022
   Bayer TA, 2003, P NATL ACAD SCI USA, V100, P14187, DOI 10.1073/pnas.2332818100
   Benzinger TLS, 2000, BIOCHEMISTRY-US, V39, P3491, DOI 10.1021/bi991527v
   Benzinger TLS, 1998, P NATL ACAD SCI USA, V95, P13407, DOI 10.1073/pnas.95.23.13407
   Beraldo FH, 2011, FASEB J, V25, P265, DOI 10.1096/fj.10-161653
   Bertram L, 2004, HUM MOL GENET, V13, pR135, DOI 10.1093/hmg/ddh077
   Bertram L, 2000, SCIENCE, V290, P2302, DOI 10.1126/science.290.5500.2302
   Blackley HKL, 2000, J MOL BIOL, V298, P833, DOI 10.1006/jmbi.2000.3711
   Bloom GS, 2014, JAMA NEUROL, V71, P505, DOI 10.1001/jamaneurol.2013.5847
   Bordi F, 1999, PROG NEUROBIOL, V59, P55, DOI 10.1016/S0301-0082(98)00095-1
   Bruno V, 2001, EUR J NEUROSCI, V13, P1469, DOI 10.1046/j.0953-816x.2001.01541.x
   Bryson HM, 1997, DRUG AGING, V10, P234, DOI 10.2165/00002512-199710030-00007
   Burns M, 2003, J NEUROSCI, V23, P5645
   Burstein Aaron H, 2014, BMC Neurol, V14, P12, DOI 10.1186/1471-2377-14-12
   Bush AI, 2003, TRENDS NEUROSCI, V26, P207, DOI 10.1016/S0166-2236(03)00067-5
   Canevari L, 2004, NEUROCHEM RES, V29, P637, DOI 10.1023/B:NERE.0000014834.06405.af
   Carroll CM, 2016, BRAIN RES BULL, V126, P199, DOI 10.1016/j.brainresbull.2016.04.019
   Carter DB, 2008, MOL NEURODEGENER, V3, DOI 10.1186/1750-1326-3-6
   Caruana M, 2011, FEBS LETT, V585, P1113, DOI 10.1016/j.febslet.2011.03.046
   Cataldo AM, 1996, J NEUROSCI, V16, P186
   Chakrabortee S, 2012, BIOCHEM J, V442, P507, DOI 10.1042/BJ20111661
   Chapman PF, 1999, NAT NEUROSCI, V2, P271, DOI 10.1038/6374
   Chiarini Anna, 2006, Italian Journal of Anatomy and Embryology, V111, P221
   Choi BR, 2014, EXP MOL MED, V46, DOI 10.1038/emm.2013.147
   Cirrito JR, 2005, J CLIN INVEST, V115, P3285, DOI 10.1172/JCI25247
   Coles M, 1998, BIOCHEMISTRY-US, V37, P11064, DOI 10.1021/bi972979f
   Cooke CE, 2014, J MANAGE CARE PHARM, V20, P86, DOI 10.18553/jmcp.2014.20.1.86
   Costa RO, 2012, AGING CELL, V11, P823, DOI 10.1111/j.1474-9726.2012.00848.x
   Coulson EJ, 2000, NEUROCHEM INT, V36, P175, DOI 10.1016/S0197-0186(99)00125-4
   Crescenzi O, 2002, EUR J BIOCHEM, V269, P5642, DOI 10.1046/j.1432-1033.2002.03271.x
   Crespi GAN, 2015, SCI REP-UK, V5, DOI 10.1038/srep09649
   Curtain CC, 2001, J BIOL CHEM, V276, P20466, DOI 10.1074/jbc.M100175200
   Curtain CC, 2003, J BIOL CHEM, V278, P2977, DOI 10.1074/jbc.M205455200
   D'Ursi AM, 2004, J MED CHEM, V47, P4231, DOI 10.1021/jm040773o
   De Felice FG, 2007, J BIOL CHEM, V282, P11590, DOI 10.1074/jbc.M607483200
   De Felice FG, 2004, FASEB J, V18, P1366, DOI 10.1096/fj.04-1764com
   Deane R, 2004, STROKE, V35, P2628, DOI 10.1161/01.STR.0000143452.85382.d1
   Deane R, 2004, NEURON, V43, P333, DOI 10.1016/j.neuron.2004.07.017
   Deane R, 2003, NAT MED, V9, P907, DOI 10.1038/nm890
   Deane R, 2007, CURR ALZHEIMER RES, V4, P191, DOI 10.2174/156720507780362245
   DeMattos RB, 2001, P NATL ACAD SCI USA, V98, P8850, DOI 10.1073/pnas.151261398
   Der-Sarkissian A, 2003, J BIOL CHEM, V278, P37530, DOI 10.1074/jbc.M305266200
   Deshpande A, 2009, J NEUROSCI, V29, P4004, DOI 10.1523/JNEUROSCI.5980-08.2009
   Devi L, 2006, J NEUROSCI, V26, P9057, DOI 10.1523/JNEUROSCI.1469-06.2006
   Dezutter NA, 1999, EUR J NUCL MED, V26, P1392, DOI 10.1007/s002590050470
   Diaz JC, 2009, P NATL ACAD SCI USA, V106, P3348, DOI 10.1073/pnas.0813355106
   Dodel R, 2002, ANN NEUROL, V52, P253, DOI 10.1002/ana.10253
   Duce JA, 2010, CELL, V142, P857, DOI 10.1016/j.cell.2010.08.014
   Duckworth WC, 1998, BIOCHEM BIOPH RES CO, V244, P390, DOI 10.1006/bbrc.1998.8276
   EANES ED, 1968, J HISTOCHEM CYTOCHEM, V16, P673, DOI 10.1177/16.11.673
   Eckman EA, 2001, J BIOL CHEM, V276, P24540, DOI 10.1074/jbc.M007579200
   Eckman EA, 2003, J BIOL CHEM, V278, P2081, DOI 10.1074/jbc.C200642200
   Edbauer D, 2002, J BIOL CHEM, V277, P13389, DOI 10.1074/jbc.M111571200
   Eketjall S, 2016, J ALZHEIMERS DIS, V50, P1109, DOI 10.3233/JAD-150834
   ELGHETANY MT, 1988, STAIN TECHNOL, V63, P201, DOI 10.3109/10520298809107185
   Eriksen JL, 2003, J CLIN INVEST, V112, P440, DOI 10.1172/JCI200318162
   Ertekin-Taner N, 2000, SCIENCE, V290, P2303, DOI 10.1126/science.290.5500.2303
   Etique N, 2013, BIOMED RES INT, V2013, DOI 10.1155/2013/152163
   Ezeani M, 2016, MOL NEUROBIOL, V53, P1672, DOI 10.1007/s12035-015-9108-3
   Fagan AM, 2002, NEUROBIOL DIS, V9, P305, DOI 10.1006/nbdi.2002.0483
   Fantini J, 2014, ACS CHEM NEUROSCI, V5, P216, DOI 10.1021/cn400183w
   Farris W, 2003, P NATL ACAD SCI USA, V100, P4162, DOI 10.1073/pnas.0230450100
   Fernandez-Vizarra P, 2012, BRAIN, V135, P2826, DOI 10.1093/brain/aws195
   Fluhrer R, 2003, J BIOL CHEM, V278, P5531, DOI 10.1074/jbc.M211485200
   Francis PT, 1999, J NEUROL NEUROSUR PS, V66, P137, DOI 10.1136/jnnp.66.2.137
   Francis R, 2002, DEV CELL, V3, P85, DOI 10.1016/S1534-5807(02)00189-2
   Frisardi V, 2010, CURR ALZHEIMER RES, V7, P40, DOI 10.2174/156720510790274400
   Fu Z, 2014, BIOCHEMISTRY-US, V53, P7893, DOI 10.1021/bi500910b
   GAMES D, 1995, NATURE, V373, P523, DOI 10.1038/373523a0
   Garai K, 2006, BIOCHEM BIOPH RES CO, V345, P210, DOI 10.1016/j.bbrc.2006.04.056
   GhersiEgea JF, 1996, J NEUROCHEM, V67, P880
   Ghosal K, 2010, PLOS ONE, V5, DOI 10.1371/journal.pone.0011866
   Ghosal K, 2009, P NATL ACAD SCI USA, V106, P18367, DOI 10.1073/pnas.0907652106
   Glenner GG, 2012, BIOCHEM BIOPH RES CO, V425, P534, DOI 10.1016/j.bbrc.2012.08.020
   Godyn J, 2016, PHARMACOL REP, V68, P127, DOI 10.1016/j.pharep.2015.07.006
   Goedert M, 1991, BRAIN PATHOL, V1, P279, DOI 10.1111/j.1750-3639.1991.tb00671.x
   Goldsbury C, 2005, J MOL BIOL, V352, P282, DOI 10.1016/j.jmb.2005.07.029
   Goldsbury Claire, 2004, V299, P103
   Goldsbury CS, 2000, J STRUCT BIOL, V130, P217, DOI 10.1006/jsbi.2000.4259
   Granic I, 2010, NEUROPHARMACOLOGY, V59, P334, DOI 10.1016/j.neuropharm.2010.07.013
   Gruninger F, 2015, NEUROPATH APPL NEURO, V41, P81, DOI 10.1111/nan.12192
   Guerreiro RJ, 2012, NEUROBIOL AGING, V33, P437, DOI 10.1016/j.neurobiolaging.2010.03.025
   HAASS C, 1993, CELL, V75, P1039, DOI 10.1016/0092-8674(93)90312-E
   HAASS C, 1992, NATURE, V359, P322, DOI 10.1038/359322a0
   HAASS C, 1995, NAT MED, V1, P1291, DOI 10.1038/nm1295-1291
   HAASS C, 1992, NATURE, V357, P500, DOI 10.1038/357500a0
   Hafez D, 2011, AM J PATHOL, V178, P306, DOI 10.1016/j.ajpath.2010.11.012
   Hardy J, 1997, TRENDS NEUROSCI, V20, P154, DOI 10.1016/S0166-2236(96)01030-2
   Hardy J, 2002, SCIENCE, V297, P353, DOI 10.1126/science.1072994
   HARDY J, 1991, TRENDS PHARMACOL SCI, V12, P383, DOI 10.1016/0165-6147(91)90609-V
   Harper JD, 1997, CHEM BIOL, V4, P951, DOI 10.1016/S1074-5521(97)90303-3
   Harper JD, 1997, CHEM BIOL, V4, P119, DOI 10.1016/S1074-5521(97)90255-6
   Hashimoto Y, 2004, J NEUROCHEM, V90, P549, DOI 10.1111/j.1471-4159.2004.02513.x
   Hayden EY, 2013, ALZHEIMERS RES THER, V5, DOI 10.1186/alzrt226
   Heneka MT, 2015, NAT IMMUNOL, V16, P229, DOI 10.1038/ni.3102
   HENSLEY K, 1994, P NATL ACAD SCI USA, V91, P3270, DOI 10.1073/pnas.91.8.3270
   Hernandez CM, 2010, J NEUROSCI, V30, P2442, DOI 10.1523/JNEUROSCI.5038-09.2010
   Holtzman DM, 2001, J MOL NEUROSCI, V17, P147, DOI 10.1385/JMN:17:2:147
   Howie AJ, 2008, LAB INVEST, V88, P232, DOI 10.1038/labinvest.3700714
   Hsia AY, 1999, P NATL ACAD SCI USA, V96, P3228, DOI 10.1073/pnas.96.6.3228
   Hsiao K, 1996, SCIENCE, V274, P99, DOI 10.1126/science.274.5284.99
   Hu JG, 2001, J BIOL CHEM, V276, P47863, DOI 10.1074/jbc.M104068200
   Huang JY, 2008, NEUROSCIENCE, V155, P258, DOI 10.1016/j.neuroscience.2008.05.006
   Huang SM, 2006, J BIOL CHEM, V281, P17941, DOI 10.1074/jbc.M601372200
   Hudry E, 2013, SCI TRANSL MED, V5, DOI 10.1126/scitranslmed.3007000
   Intlekofer KA, 2013, NEUROBIOL DIS, V57, P47, DOI 10.1016/j.nbd.2012.06.011
   Iwata N, 2005, PHARMACOL THERAPEUT, V108, P129, DOI 10.1016/j.pharmthera.2005.03.010
   Iwata N, 2000, NAT MED, V6, P143, DOI 10.1038/72237
   Iwata N, 2001, SCIENCE, V292, P1550, DOI 10.1126/science.1059946
   Iwatsubo T, 2004, CURR OPIN NEUROBIOL, V14, P379, DOI 10.1016/j.conb.2004.05.010
   Jayasinghe SA, 2004, J BIOL CHEM, V279, P48420, DOI 10.1074/jbc.M406853200
   Jia QT, 2014, BIOMED RES INT, V2014, DOI 10.1155/2014/837157
   Jiang HL, 2003, CURR MED CHEM, V10, P2231, DOI 10.2174/0929867033456747
   Jonsson T, 2013, NEW ENGL J MED, V368, P107, DOI 10.1056/NEJMoa1211103
   Joshi G, 2015, BIOESSAYS, V37, P240, DOI 10.1002/bies.201400116
   Kahle Philipp J., 2003, EMBO Reports, V4, P747, DOI 10.1038/sj.embor.embor905
   Kam TI, 2013, J CLIN INVEST, V123, P2791, DOI 10.1172/JCI66827
   Kayed R, 2003, SCIENCE, V300, P486, DOI 10.1126/science.1079469
   Kepp KP, 2017, J ALZHEIMERS DIS, V55, P447, DOI 10.3233/JAD-160550
   Kessels HW, 2010, NATURE, V466, pE3, DOI 10.1038/nature09217
   Kheterpal I, 2003, PROTEIN SCI, V12, P635, DOI 10.1110/ps.0225703
   Kheterpal I, 2000, P NATL ACAD SCI USA, V97, P13597, DOI 10.1073/pnas.250288897
   Kim T, 2013, SCIENCE, V341, P1399, DOI 10.1126/science.1242077
   Klein WL, 2001, TRENDS NEUROSCI, V24, P219, DOI 10.1016/S0166-2236(00)01749-5
   Koistinaho M, 2004, NAT MED, V10, P719, DOI 10.1038/nm1058
   Koistinaho M, 2001, P NATL ACAD SCI USA, V98, P14675, DOI 10.1073/pnas.261562998
   Kosik KS, 2006, NAT REV NEUROSCI, V7, P911, DOI 10.1038/nrn2037
   Kumar DKV, 2016, SCI TRANSL MED, V8, DOI 10.1126/scitranslmed.aaf1059
   KUROCHKIN IV, 1994, FEBS LETT, V345, P33, DOI 10.1016/0014-5793(94)00387-4
   Lacor PN, 2007, J NEUROSCI, V27, P796, DOI 10.1523/JNEUROSCI.3501-06.2007
   Ladiwala ARA, 2011, ABSTR PAP AM CHEM S, P241
   Lambert JC, 2013, NAT GENET, V45, P1452, DOI 10.1038/ng.2802
   Lannfelt L, 2014, J INTERN MED, V275, P284, DOI 10.1111/joim.12168
   LaRue B, 2004, J NEUROSCI METH, V138, P233, DOI 10.1016/j.jneumeth.2004.04.026
   Lashuel HA, 2002, J MOL BIOL, V322, P1089, DOI 10.1016/S0022-2836(02)00735-0
   Lashuel HA, 2003, J MOL BIOL, V332, P795, DOI 10.1016/S0022-2836(03)00927-6
   Lauren J, 2009, NATURE, V457, P1128, DOI 10.1038/nature07761
   Lawlor B, 2014, BMJ OPEN, V4, DOI 10.1136/bmjopen-2014-006364
   Lee EB, 2005, J CELL BIOL, V168, P291, DOI 10.1083/jcb.200407070
   Lee M, 2002, BIOCHEM J, V366, P937, DOI 10.1042/BJ20020453
   Lesne SE, 2013, BRAIN, V136, P1383, DOI 10.1093/brain/awt062
   LeVine H, 2004, ANAL BIOCHEM, V335, P81, DOI 10.1016/j.ab.2004.08.014
   Li WM, 2009, NEUROTHERAPEUTICS, V6, P187, DOI 10.1016/j.nurt.2008.10.040
   Lillis AP, 2005, J THROMB HAEMOST, V3, P1884, DOI 10.1111/j.1538-7836.2005.01371.x
   Linden R, 2008, PHYSIOL REV, V88, P673, DOI 10.1152/physrev.00007.2007
   Ling SC, 2011, ANAT REC, V294, P1307, DOI 10.1002/ar.21425
   Tran L, 2016, SCI REP-UK, V6, DOI 10.1038/srep21429
   Linkins KW, 2000, PHARMACOECONOMICS, V18, P609, DOI 10.2165/00019053-200018060-00007
   Liraz O, 2013, MOL NEURODEGENER, V8, DOI 10.1186/1750-1326-8-16
   Lowe LC, 2016, PLOS ONE, V11, DOI 10.1371/journal.pone.0157514
   Lopez-Miranda V, 2012, REV NEUROLOGIA, V54, P349, DOI 10.33588/rn.5406.2011611
   Lovell MA, 1998, J NEUROL SCI, V158, P47, DOI 10.1016/S0022-510X(98)00092-6
   Lu DC, 2000, NAT MED, V6, P397, DOI 10.1038/74656
   Lu PL, 2014, NATURE, V512, P166, DOI 10.1038/nature13567
   Luo Y, 2002, P NATL ACAD SCI USA, V99, P12197, DOI 10.1073/pnas.182425199
   Lustbader JW, 2004, SCIENCE, V304, P448, DOI 10.1126/science.1091230
   Mackic JB, 1998, J CLIN INVEST, V102, P734, DOI 10.1172/JCI2029
   Mahley RW, 2006, P NATL ACAD SCI USA, V103, P5644, DOI 10.1073/pnas.0600549103
   Maiti P, 2016, HISTOCHEM CELL BIOL, V146, P609, DOI 10.1007/s00418-016-1464-1
   MANESS LM, 1994, LIFE SCI, V55, P1643, DOI 10.1016/0024-3205(94)00331-9
   Mann D M, 1989, Prog Clin Biol Res, V317, P849
   Marcos B, 2008, BRIT J PHARMACOL, V155, P434, DOI 10.1038/bjp.2008.281
   Margittai M, 2004, P NATL ACAD SCI USA, V101, P10278, DOI 10.1073/pnas.0401911101
   MARK RJ, 1995, J NEUROSCI, V15, P6239
   Martel CL, 1997, J NEUROCHEM, V69, P1995
   MARTINOLI MG, 1995, ACTA NEUROPATHOL, V90, P239
   Marzolo MP, 2009, SEMIN CELL DEV BIOL, V20, P191, DOI 10.1016/j.semcdb.2008.10.005
   MASLIAH E, 1991, AM J PATHOL, V138, P235
   MASLIAH E, 1992, ANN NEUROL, V32, P321, DOI 10.1002/ana.410320304
   Mattson MP, 1997, PHYSIOL REV, V77, P1081, DOI 10.1152/physrev.1997.77.4.1081
   Mattson MP, 2004, NATURE, V430, P631, DOI 10.1038/nature02621
   Mayeux R, 2003, NEUROLOGY, V61, P1185, DOI 10.1212/01.WNL.0000091890.32140.8F
   Mayeux R, 1999, ANN NEUROL, V46, P412, DOI 10.1002/1531-8249(199909)46:3<412::AID-ANA19>3.0.CO;2-A
   Maynard CJ, 2002, J BIOL CHEM, V277, P44670, DOI 10.1074/jbc.M204379200
   McDermott JR, 1996, NEUROREPORT, V7, P2163, DOI 10.1097/00001756-199609020-00021
   McKoy AF, 2012, J BIOL CHEM, V287, P38992, DOI 10.1074/jbc.M112.348037
   Miller BC, 2003, P NATL ACAD SCI USA, V100, P6221, DOI 10.1073/pnas.1031520100
   Mirza Z, 2014, CNS NEUROL DISORD-DR, V13, P1224, DOI 10.2174/1871527313666140917112248
   Mishra R, 2011, MOL BIOSYST, V7, P1232, DOI 10.1039/c0mb00236d
   Morgan D, 2000, NATURE, V408, P982, DOI 10.1038/35050116
   Mucke L, 2000, J NEUROSCI, V20, P4050, DOI 10.1523/jneurosci.20-11-04050.2000
   Mueller-Steiner S, 2006, NEURON, V51, P703, DOI 10.1016/j.neuron.2006.07.027
   Nagele RG, 2002, NEUROSCIENCE, V110, P199, DOI 10.1016/S0306-4522(01)00460-2
   NAIKI H, 1990, LAB INVEST, V62, P768
   Naveilhan P, 1996, MOL BRAIN RES, V41, P259, DOI 10.1016/0169-328X(96)00103-9
   Neniskyte U, 2011, J BIOL CHEM, V286, P39904, DOI 10.1074/jbc.M111.267583
   Nichols MR, 2002, BIOCHEMISTRY-US, V41, P6115, DOI 10.1021/bi015985r
   Nishiyama Y, 2014, J BIOTECHNOL, V180, P17, DOI 10.1016/j.jbiotec.2014.03.026
   Novakovic D, 2013, DRUG DES DEV THER, V7, P1359, DOI 10.2147/DDDT.S53401
   Nunan J, 2000, FEBS LETT, V483, P6, DOI 10.1016/S0014-5793(00)02076-7
   O'Nuallain B, 2002, P NATL ACAD SCI USA, V99, P1485, DOI 10.1073/pnas.022662599
   O'Nuallain B, 2008, BIOCHEMISTRY-US, V47, P12254, DOI 10.1021/bi801767k
   Oddo S, 2003, NEURON, V39, P409, DOI 10.1016/S0896-6273(03)00434-3
   Ohyagi Yasumasa, 2011, Rinsho Shinkeigaku, V51, P884
   Olsson F, 2014, J BIOL CHEM, V289, P1540, DOI 10.1074/jbc.M113.498246
   Pappolla M, 1998, J BIOL CHEM, V273, P7185, DOI 10.1074/jbc.273.13.7185
   Pardossi-Piquard R, 2005, NEURON, V46, P541, DOI 10.1016/j.neuron.2005.04.008
   Paris D, 1999, EXP NEUROL, V157, P211, DOI 10.1006/exnr.1999.7055
   Peng L, 2015, J ALZHEIMERS DIS, V43, P227, DOI 10.3233/JAD-141227
   Perini G, 2002, J EXP MED, V195, P907, DOI 10.1084/jem.20011797
   Petkova AT, 2005, SCIENCE, V307, P262, DOI 10.1126/science.1105850
   Petkova AT, 2002, P NATL ACAD SCI USA, V99, P16742, DOI 10.1073/pnas.262663499
   Petkova AT, 2004, J MOL BIOL, V335, P247, DOI 10.1016/j.jmb.2003.10.044
   Phinney AL, 2003, P NATL ACAD SCI USA, V100, P14193, DOI 10.1073/pnas.2332851100
   Pimplikar SW, 2010, J NEUROSCI, V30, P14946, DOI 10.1523/JNEUROSCI.4305-10.2010
   PODLISNY MB, 1995, J BIOL CHEM, V270, P9564, DOI 10.1074/jbc.270.16.9564
   Poli G, 2012, PRION, V6, P62, DOI 10.4161/pri.6.1.18317
   Prickaerts J, 2012, NEUROPHARMACOLOGY, V62, P1099, DOI 10.1016/j.neuropharm.2011.10.024
   Priller C, 2006, J NEUROSCI, V26, P7212, DOI 10.1523/JNEUROSCI.1450-06.2006
   Puzzo D, 2015, NEUROSCIENCE, V307, P26, DOI 10.1016/j.neuroscience.2015.08.039
   Qi LQ, 2016, EUR J PHARMACOL, V783, P23, DOI 10.1016/j.ejphar.2016.04.052
   Ramirez BG, 2005, J NEUROSCI, V25, P1904, DOI 10.1523/JNEUROSCI.4540-04.2005
   Reger MA, 2008, J ALZHEIMERS DIS, V13, P323, DOI 10.3233/jad-2008-13309
   Reitz C, 2013, CURR ATHEROSCLER REP, V15, DOI 10.1007/s11883-012-0307-3
   Ribeiro FM, 2010, CNS NEUROL DISORD-DR, V9, P574
   Riepe MW, 2005, NEUROLOGY, V64, pA363
   Robakis NK, 2011, NEUROBIOL AGING, V32, P372, DOI 10.1016/j.neurobiolaging.2010.05.022
   Ronicke R, 2011, NEUROBIOL AGING, V32, P2219, DOI 10.1016/j.neurobiolaging.2010.01.011
   Rogers SL, 1996, DEMENTIA, V7, P293, DOI 10.1159/000106895
   ROHER AE, 1994, BIOCHEM BIOPH RES CO, V205, P1755, DOI 10.1006/bbrc.1994.2872
   Rozemuller A, 2000, BRAIN PATHOL, V10, P658
   Ruzali WAW, 2013, J ALZHEIMERS DIS, V33, P95, DOI 10.3233/JAD-2012-121336
   Sato K, 2004, EUR J MED CHEM, V39, P573, DOI 10.1016/j.ejmech.2004.02.013
   Scherzer-Attali R, 2012, NEUROBIOL DIS, V46, P663, DOI 10.1016/j.nbd.2012.03.005
   Scherzer-Attali R, 2012, PROTEINS, V80, P1962, DOI 10.1002/prot.24080
   Selkoe DJ, 2016, EMBO MOL MED, V8, P595, DOI 10.15252/emmm.201606210
   Selkoe DJ, 2001, NEURON, V32, P177, DOI 10.1016/S0896-6273(01)00475-5
   Selkoe DJ, 2000, ANN NY ACAD SCI, V924, P17
   Serrano-Pozo A, 2011, CSH PERSPECT MED, V1, DOI 10.1101/cshperspect.a006189
   Sgourakis NG, 2007, J MOL BIOL, V368, P1448, DOI 10.1016/j.jmb.2007.02.093
   Sgourakis NG, 2011, J MOL BIOL, V405, P570, DOI 10.1016/j.jmb.2010.10.015
   Shankar GM, 2007, J NEUROSCI, V27, P2866, DOI 10.1523/JNEUROSCI.4970-06.2007
   Shen Z, 2004, MED HYPOTHESES, V63, P308, DOI 10.1016/j.mehy.2004.02.031
   Shi JJ, 2005, J GERONTOL A-BIOL, V60, P301, DOI 10.1093/gerona/60.3.301
   Shibata M, 2000, J CLIN INVEST, V106, P1489, DOI 10.1172/JCI10498
   Shirotani K, 2001, J BIOL CHEM, V276, P21895, DOI 10.1074/jbc.M008511200
   Shivaprasad S, 2004, BIOCHEMISTRY-US, V43, P15310, DOI 10.1021/bi048019s
   Sigurdsson EM, 2001, AM J PATHOL, V159, P439, DOI 10.1016/S0002-9440(10)61715-4
   Snyder EM, 2005, NAT NEUROSCI, V8, P1051, DOI 10.1038/nn1503
   Sokol DK, 2011, NEUROLOGY, V76, P1344, DOI 10.1212/WNL.0b013e3182166dc7
   Sondag CM, 2009, J NEUROINFLAMM, V6, DOI 10.1186/1742-2094-6-1
   SOREGHAN B, 1994, J BIOL CHEM, V269, P28551
   Soscia SJ, 2010, PLOS ONE, V5, DOI 10.1371/journal.pone.0009505
   Soto C, 1999, J MOL MED-JMM, V77, P412, DOI 10.1007/s001090050371
   Soto C, 1998, NAT MED, V4, P822, DOI 10.1038/nm0798-822
   Soto C, 2000, LANCET, V355, P192, DOI 10.1016/S0140-6736(99)11419-3
   Soto-Ortega DD, 2011, BIOORGAN MED CHEM, V19, P2596, DOI 10.1016/j.bmc.2011.03.010
   Southan Christopher, 2013, Frontiers in Genetics, V4, P293, DOI 10.3389/fgene.2013.00293
   Stern DM, 2002, AGEING RES REV, V1, P1, DOI 10.1016/S0047-6374(01)00366-9
   STRITTMATTER WJ, 1993, P NATL ACAD SCI USA, V90, P1977, DOI 10.1073/pnas.90.5.1977
   Suarez-Calvet M, 2014, J NEUROCHEM, V128, P330, DOI 10.1111/jnc.12466
   Sunde M, 1998, Q REV BIOPHYS, V31, P1, DOI 10.1017/S0033583598003400
   Sylla T, 2015, ANGEW CHEM INT EDIT, V54, P8217, DOI 10.1002/anie.201411606
   Taguchi H, 2008, AUTOIMMUN REV, V7, P391, DOI 10.1016/j.autrev.2008.03.004
   Taguchi H, 2008, J BIOL CHEM, V283, P36724, DOI 10.1074/jbc.M806766200
   Tahara K, 2006, BRAIN, V129, P3006, DOI 10.1093/brain/awl249
   Takaki Y, 2000, J BIOCHEM-TOKYO, V128, P897, DOI 10.1093/oxfordjournals.jbchem.a022839
   Takami M, 2009, J NEUROSCI, V29, P13042, DOI 10.1523/JNEUROSCI.2362-09.2009
   Takasugi N, 2003, NATURE, V422, P438, DOI 10.1038/nature01506
   TALAFOUS J, 1994, BIOCHEMISTRY-US, V33, P7788, DOI 10.1021/bi00191a006
   Tanzi RE, 2004, NEURON, V43, P605, DOI 10.1016/j.neuron.2004.08.024
   Tanzi RE, 2005, CELL, V120, P545, DOI 10.1016/j.cell.2005.02.008
   Tao YM, 2013, PROTEOMICS, V13, P1314, DOI 10.1002/pmic.201200437
   TERRY RD, 1991, ANN NEUROL, V30, P572, DOI 10.1002/ana.410300410
   Toyama H, 2005, EUR J NUCL MED MOL I, V32, P593, DOI 10.1007/s00259-005-1780-5
   Tucker HM, 2000, J NEUROCHEM, V75, P2172, DOI 10.1046/j.1471-4159.2000.0752172.x
   Tucker HM, 2000, J NEUROSCI, V20, P3937
   Turner AJ, 1997, FASEB J, V11, P355, DOI 10.1096/fasebj.11.5.9141502
   Turner PR, 2003, PROG NEUROBIOL, V70, P1, DOI 10.1016/S0301-0082(03)00089-3
   Turner RT, 2001, BIOCHEMISTRY-US, V40, P10001, DOI 10.1021/bi015546s
   Tycko R, 2003, J AM CHEM SOC, V125, P6606, DOI 10.1021/ja0342042
   Van Nostrand WE, 1999, BIOCHEMISTRY-US, V38, P11570, DOI 10.1021/bi990610f
   VANNOSTRAND WE, 1994, AMYLOID, V1, P1, DOI 10.3109/13506129409148618
   Varadarajan S, 2000, J STRUCT BIOL, V130, P184, DOI 10.1006/jsbi.2000.4274
   VASSAR PS, 1959, ARCH PATHOL, V68, P487
   Vilardo E, 2010, J BIOL CHEM, V285, P18344, DOI 10.1074/jbc.M110.112664
   Visioli F, 1998, LIFE SCI, V62, P541, DOI 10.1016/S0024-3205(97)01150-8
   Visioli F, 2002, MED RES REV, V22, P65, DOI 10.1002/med.1028
   Viswanathan A, 2011, ANN NEUROL, V70, P871, DOI 10.1002/ana.22516
   Vivekanandan S, 2011, BIOCHEM BIOPH RES CO, V411, P312, DOI 10.1016/j.bbrc.2011.06.133
   von Rotz RC, 2004, J CELL SCI, V117, P4435, DOI 10.1242/jcs.01323
   Walsh DM, 1997, J BIOL CHEM, V272, P22364, DOI 10.1074/jbc.272.35.22364
   Walsh DM, 2002, NATURE, V416, P535, DOI 10.1038/416535a
   Walsh DM, 2002, BIOCHEM SOC T, V30, P552, DOI 10.1042/BST0300552
   Wang CM, 2010, NEUROBIOL DIS, V39, P409, DOI 10.1016/j.nbd.2010.05.013
   Wang HY, 2000, J NEUROCHEM, V75, P1155, DOI 10.1046/j.1471-4159.2000.0751155.x
   Wang HY, 2003, J BIOL CHEM, V278, P31547, DOI 10.1074/jbc.M212532200
   Wang PP, 2014, CARBOHYD POLYM, V110, P142, DOI 10.1016/j.carbpol.2014.03.060
   Waring SC, 2008, ARCH NEUROL-CHICAGO, V65, P329, DOI 10.1001/archneur.65.3.329
   Weggen S, 2001, NATURE, V414, P212, DOI 10.1038/35102591
   Wenk GL, 2003, J CLIN PSYCHIAT, V64, P7
   White JA, 2005, NEUROBIOL DIS, V18, P459, DOI 10.1016/j.nbd.2004.12.013
   Wijnberg MJ, 1997, THROMB HAEMOSTASIS, V78, P880
   Winblad B, 2012, LANCET NEUROL, V11, P597, DOI 10.1016/S1474-4422(12)70140-0
   Woodruff-Pak DS, 2007, NEUROPSYCHOPHARMACOL, V32, P1284, DOI 10.1038/sj.npp.1301259
   Wyss-Coray T, 2003, NAT MED, V9, P453, DOI 10.1038/nm838
   Xu TH, 2016, CELL DISCOV, V2, DOI 10.1038/celldisc.2016.26
   Yamin R, 2007, J NEUROCHEM, V100, P458, DOI 10.1111/j.1471-4159.2006.04251.x
   Yamin R, 2009, MOL NEURODEGENER, V4, DOI 10.1186/1750-1326-4-33
   Yang MF, 2008, J MOL BIOL, V384, P450, DOI 10.1016/j.jmb.2008.09.039
   YANKNER BA, 1990, SCIENCE, V250, P279, DOI 10.1126/science.2218531
   Yatin SM, 1999, NEUROSCI LETT, V263, P17, DOI 10.1016/S0304-3940(99)00101-9
   Yepes M, 2003, J CLIN INVEST, V112, P1533, DOI 10.1172/JCI200319212
   Younan ND, 2015, BIOCHEMISTRY-US, V54, P4297, DOI 10.1021/acs.biochem.5b00309
   Yu LP, 2009, BIOCHEMISTRY-US, V48, P1870, DOI 10.1021/bi802046n
   Yu Y, 2015, CELL MOL NEUROBIOL, V35, P71, DOI 10.1007/s10571-014-0101-6
   Zhang B, 2005, P NATL ACAD SCI USA, V102, P227, DOI 10.1073/pnas.0406361102
   Zhang S, 2000, J STRUCT BIOL, V130, P130, DOI 10.1006/jsbi.2000.4288
   Zhang YH, 2014, CURR ALZHEIMER RES, V11, P299, DOI 10.2174/1567205011666140220125324
   Zhao W, 2009, J ALZHEIMERS DIS, V16, P49, DOI 10.3233/JAD-2009-0925
   Zhou Y, 2010, J MED CHEM, V53, P5449, DOI 10.1021/jm1000584
   Zhu JQ, 2011, MECH AGEING DEV, V132, P389, DOI 10.1016/j.mad.2011.04.011
   Zhu ZY, 2013, J NEUROSCI, V33, P13138, DOI 10.1523/JNEUROSCI.4790-12.2013
   Zhu ZY, 2010, J NEUROCHEM, V114, P374, DOI 10.1111/j.1471-4159.2010.06751.x
   Zirah S, 2006, J BIOL CHEM, V281, P2151, DOI 10.1074/jbc.M504454200
   Zlokovic BV, 2000, NAT MED, V6, P718, DOI 10.1038/77397
   Zlokovic BV, 2005, BRAIN PATHOL, V15, P78
   Zlokovic BV, 1996, LIFE SCI, V59, P1483, DOI 10.1016/0024-3205(96)00310-4
   ZLOKOVIC BV, 1994, BIOCHEM BIOPH RES CO, V205, P1431, DOI 10.1006/bbrc.1994.2825
NR 341
TC 508
Z9 519
U1 28
U2 145
PU NATURE PUBLISHING GROUP
PI LONDON
PA MACMILLAN BUILDING, 4 CRINAN ST, LONDON N1 9XW, ENGLAND
SN 1671-4083
EI 1745-7254
J9 ACTA PHARMACOL SIN
JI Acta Pharmacol. Sin.
PD SEP
PY 2017
VL 38
IS 9
BP 1205
EP 1235
DI 10.1038/aps.2017.28
PG 31
WC Chemistry, Multidisciplinary; Pharmacology & Pharmacy
WE Science Citation Index Expanded (SCI-EXPANDED)
SC Chemistry; Pharmacology & Pharmacy
GA FG7EJ
UT WOS:000410575900001
PM 28713158
OA Green Published, Bronze
HC Y
HP N
DA 2022-08-24
ER

PT J
AU Lehmann, SM
   Kruger, C
   Park, B
   Derkow, K
   Rosenberger, K
   Baumgart, J
   Trimbuch, T
   Eom, G
   Hinz, M
   Kaul, D
   Habbel, P
   Kalin, R
   Franzoni, E
   Rybak, A
   Nguyen, D
   Veh, R
   Ninnemann, O
   Peters, O
   Nitsch, R
   Heppner, FL
   Golenbock, D
   Schott, E
   Ploegh, HL
   Wulczyn, FG
   Lehnardt, S
AF Lehmann, Sabrina M.
   Krueger, Christina
   Park, Boyoun
   Derkow, Katja
   Rosenberger, Karen
   Baumgart, Jan
   Trimbuch, Thorsten
   Eom, Gina
   Hinz, Michael
   Kaul, David
   Habbel, Piet
   Kaelin, Roland
   Franzoni, Eleonora
   Rybak, Agnieszka
   Nguyen, Duong
   Veh, Ruediger
   Ninnemann, Olaf
   Peters, Oliver
   Nitsch, Robert
   Heppner, Frank L.
   Golenbock, Douglas
   Schott, Eckart
   Ploegh, Hidde L.
   Wulczyn, F. Gregory
   Lehnardt, Seija
TI An unconventional role for miRNA: let-7 activates Toll-like receptor 7
   and causes neurodegeneration
SO NATURE NEUROSCIENCE
LA English
DT Article
ID ALZHEIMERS-DISEASE; IMMUNE-RESPONSES; MICRORNAS; CELLS; IDENTIFICATION;
   RNA; INFLAMMATION; BIOMARKERS; MICROGLIA; APOPTOSIS
AB Activation of innate immune receptors by host-derived factors exacerbates CNS damage, but the identity of these factors remains elusive. We uncovered an unconventional role for the microRNA let-7, a highly abundant regulator of gene expression in the CNS, in which extracellular let-7 activates the RNA-sensing Toll-like receptor (TLR) 7 and induces neurodegeneration through neuronal TLR7. Cerebrospinal fluid (CSF) from individuals with Alzheimer's disease contains increased amounts of let-7b, and extracellular introduction of let-7b into the CSF of wild-type mice by intrathecal injection resulted in neurodegeneration. Mice lacking TLR7 were resistant to this neurodegenerative effect, but this susceptibility to let-7 was restored in neurons transfected with TLR7 by intrauterine electroporation of Tlr7(-/-) fetuses. Our results suggest that microRNAs can function as signaling molecules and identify TLR7 as an essential element in a pathway that contributes to the spread of CNS damage.
C1 [Lehmann, Sabrina M.; Krueger, Christina; Derkow, Katja; Rosenberger, Karen; Kaul, David; Habbel, Piet; Lehnardt, Seija] Charite, Dept Neurol, D-13353 Berlin, Germany.
   [Park, Boyoun] Yonsei Univ, Dept Biol, Seoul 120749, South Korea.
   [Baumgart, Jan; Nitsch, Robert] Johannes Gutenberg Univ Mainz, Inst Microscop Anat & Neurobiol, Mainz, Germany.
   [Trimbuch, Thorsten; Heppner, Frank L.; Lehnardt, Seija] Charite, Cluster Excellence NeuroCure, D-13353 Berlin, Germany.
   [Eom, Gina; Kaelin, Roland; Heppner, Frank L.] Charite, Inst Neuropathol, D-13353 Berlin, Germany.
   [Hinz, Michael; Rybak, Agnieszka] Max Delbruck Ctr Mol Med, Berlin, Germany.
   [Franzoni, Eleonora; Nguyen, Duong; Ninnemann, Olaf; Wulczyn, F. Gregory; Lehnardt, Seija] Charite, Inst Cell Biol & Neurobiol, D-13353 Berlin, Germany.
   [Veh, Ruediger] Charite, Ctr Anat, D-13353 Berlin, Germany.
   [Peters, Oliver] Charite, Dept Psychiat, D-13353 Berlin, Germany.
   [Golenbock, Douglas] Univ Massachusetts, Sch Med, Dept Med, Div Infect Dis & Immunol, Worcester, MA 01605 USA.
   [Schott, Eckart] Charite, Dept Hepatol & Gastroenterol, D-13353 Berlin, Germany.
   [Ploegh, Hidde L.] Whitehead Inst Biomed Res, Cambridge, MA 02142 USA.
RP Lehmann, SM (通讯作者)，Charite, Dept Neurol, D-13353 Berlin, Germany.
EM seija.lehnardt@charite.de
RI Kälin, Roland/AHE-4133-2022; Kälin, Roland/AAG-9161-2020; Heppner,
   Frank/ABH-8393-2020; Nitsch, Robert/AAI-9129-2021; Lehnardt,
   Seija/AAA-4113-2022
OI Kälin, Roland/0000-0003-2680-5715; Heppner, Frank/0000-0001-9816-8917;
   Veh, Rudiger/0000-0002-6253-9808; Hinz, Michael/0000-0003-2611-4121;
   Peters, Oliver/0000-0003-0568-2998; Trimbuch,
   Thorsten/0000-0001-7512-8955; Baumgart, Jan/0000-0003-1996-4267
FU Deutsche Forschungsgemeinschaft [SFB-TRR43/A1]; NeuroCure Exc 257
   [SFB-TRR43/A6];  [SFB665/A2];  [GRK1123]
FX We thank M. Brinkmann (Helmholtz Centre for Infection Research) for
   providing immortalized bone marrow-derived macrophages. We also thank C.
   Schipke, A.-M. Rohde, D. Ludecke and J. Schuler for helpful discussions
   and excellent technical assistance. This work was supported by Deutsche
   Forschungsgemeinschaft SFB-TRR43/A1 and NeuroCure Exc 257 (to S.L.),
   SFB-TRR43/A6 (to F.L.H.), and by SFB665/A2 and GRK1123 (to F.G.W.).
CR Aliprantis AO, 1999, SCIENCE, V285, P736, DOI 10.1126/science.285.5428.736
   Baraniskin A, 2011, BLOOD, V117, P3140, DOI 10.1182/blood-2010-09-308684
   Bartel DP, 2009, CELL, V136, P215, DOI 10.1016/j.cell.2009.01.002
   Berezikov E, 2006, NAT GENET, V38, P1375, DOI 10.1038/ng1914
   Butchi NB, 2008, J IMMUNOL, V180, P7604, DOI 10.4049/jimmunol.180.11.7604
   Carlsbecker A, 2010, NATURE, V465, P316, DOI 10.1038/nature08977
   Chen X, 2008, CELL RES, V18, P997, DOI 10.1038/cr.2008.282
   Chiang HR, 2010, GENE DEV, V24, P992, DOI 10.1101/gad.1884710
   Cogswell JP, 2008, J ALZHEIMERS DIS, V14, P27, DOI 10.3233/jad-2008-14103
   Cortez MA, 2009, EXPERT OPIN BIOL TH, V9, P703, DOI [10.1517/14712590902932889, 10.1517/14712590902932889 ]
   Diebold SS, 2004, SCIENCE, V303, P1529, DOI 10.1126/science.1093616
   Eacker SM, 2009, NAT REV NEUROSCI, V10, P837, DOI 10.1038/nrn2726
   Forsbach A, 2008, J IMMUNOL, V180, P3729, DOI 10.4049/jimmunol.180.6.3729
   Ghidoni R, 2011, NEURODEGENER DIS, V8, P413, DOI 10.1159/000327756
   Ginsberg SD, 1997, ANN NEUROL, V41, P200, DOI 10.1002/ana.410410211
   Grathwohl SA, 2009, NAT NEUROSCI, V12, P1361, DOI 10.1038/nn.2432
   Heil F, 2003, EUR J IMMUNOL, V33, P2987, DOI 10.1002/eji.200324238
   Heil F, 2004, SCIENCE, V303, P1526, DOI 10.1126/science.1093620
   Heppner FL, 2005, NAT MED, V11, P146, DOI 10.1038/nm1177
   Hinz M, 2007, J BIOL CHEM, V282, P32311, DOI 10.1074/jbc.M705785200
   Hoffmann O, 2007, J IMMUNOL, V178, P6476, DOI 10.4049/jimmunol.178.10.6476
   Hornung V, 2005, NAT MED, V11, P263, DOI 10.1038/nm1191
   Judge AD, 2005, NAT BIOTECHNOL, V23, P457, DOI 10.1038/nbt1081
   Kauppinen S, 2006, HANDB EXP PHARM, V173, P405
   Kawauchi T, 2003, EMBO J, V22, P4190, DOI 10.1093/emboj/cdg413
   Kono H, 2008, NAT REV IMMUNOL, V8, P279, DOI 10.1038/nri2215
   Kreutzberg GW, 1996, TRENDS NEUROSCI, V19, P312, DOI 10.1016/0166-2236(96)10049-7
   Kroh EM, 2010, METHODS, V50, P298, DOI 10.1016/j.ymeth.2010.01.032
   Lagos-Quintana M, 2002, CURR BIOL, V12, P735, DOI 10.1016/S0960-9822(02)00809-6
   Lehnardt S, 2003, P NATL ACAD SCI USA, V100, P8514, DOI 10.1073/pnas.1432609100
   Lehnardt S, 2008, J NEUROSCI, V28, P2320, DOI 10.1523/JNEUROSCI.4760-07.2008
   Lehnardt S, 2007, J IMMUNOL, V179, P6134, DOI 10.4049/jimmunol.179.9.6134
   Liu T, 2010, NAT NEUROSCI, V13, P1460, DOI 10.1038/nn.2683
   Mittelbrunn M, 2011, NAT COMMUN, V2, DOI 10.1038/ncomms1285
   Olson JK, 2004, J IMMUNOL, V173, P3916, DOI 10.4049/jimmunol.173.6.3916
   Owens T, 2009, CURR TOP MICROBIOL, V336, P105, DOI 10.1007/978-3-642-00549-7_6
   Prehaud C, 2005, J VIROL, V79, P12893, DOI 10.1128/JVI.79.20.12893-12904.2005
   ROBERSON SM, 1988, CELL IMMUNOL, V116, P341, DOI 10.1016/0008-8749(88)90236-5
   Roush S, 2008, TRENDS CELL BIOL, V18, P505, DOI 10.1016/j.tcb.2008.07.007
   Rybak A, 2008, NAT CELL BIOL, V10, P987, DOI 10.1038/ncb1759
   Rybak A, 2009, NAT CELL BIOL, V11, P1411, DOI 10.1038/ncb1987
   Scaffidi P, 2002, NATURE, V418, P191, DOI 10.1038/nature00858
   Smirnova L, 2005, EUR J NEUROSCI, V21, P1469, DOI 10.1111/j.1460-9568.2005.03978.x
   Stein CA, 2010, NUCLEIC ACIDS RES, V38, DOI 10.1093/nar/gkp841
   Tahara K, 2006, BRAIN, V129, P3006, DOI 10.1093/brain/awl249
   Takeuchi O, 2010, CELL, V140, P805, DOI 10.1016/j.cell.2010.01.022
   Tang SC, 2008, EXP NEUROL, V213, P114, DOI 10.1016/j.expneurol.2008.05.014
   Trang P, 2010, ONCOGENE, V29, P1580, DOI 10.1038/onc.2009.445
   Walter S, 2007, CELL PHYSIOL BIOCHEM, V20, P947, DOI 10.1159/000110455
   Zhang YJ, 2010, MOL CELL, V39, P133, DOI 10.1016/j.molcel.2010.06.010
NR 50
TC 493
Z9 519
U1 5
U2 142
PU NATURE PUBLISHING GROUP
PI NEW YORK
PA 75 VARICK ST, 9TH FLR, NEW YORK, NY 10013-1917 USA
SN 1097-6256
J9 NAT NEUROSCI
JI Nat. Neurosci.
PD JUN
PY 2012
VL 15
IS 6
BP 827
EP U44
DI 10.1038/nn.3113
PG 11
WC Neurosciences
WE Science Citation Index Expanded (SCI-EXPANDED)
SC Neurosciences & Neurology
GA 949AI
UT WOS:000304546700009
PM 22610069
HC Y
HP N
DA 2022-08-24
ER

PT J
AU Dowdy, SF
AF Dowdy, Steven F.
TI Overcoming cellular barriers for RNA therapeutics
SO NATURE BIOTECHNOLOGY
LA English
DT Article
ID DOUBLE-STRANDED-RNA; HUMAN-IMMUNODEFICIENCY-VIRUS; SOLID-PHASE
   SYNTHESIS; LIPID-LIKE MATERIALS; IN-VIVO; ANTISENSE OLIGONUCLEOTIDES;
   MAMMALIAN-CELLS; MESSENGER-RNA; EFFICIENT DELIVERY; SIRNA DELIVERY
AB RNA-based therapeutics, such as small-interfering (siRNAs), microRNAs (miRNAs), antisense oligonucleotides (ASOs), aptamers, synthetic mRNAs and CRISPR-Cas9, have great potential to target a large part of the currently undruggable genes and gene products and to generate entirely new therapeutic paradigms in disease, ranging from cancer to pandemic influenza to Alzheimer's disease. However, for these RNA modalities to reach their full potential, they first need to overcome a billion years of evolutionary defenses that have kept RNAs on the outside of cells from invading the inside of cells. Overcoming the lipid bilayer to deliver RNA into cells has remained the major problem to solve for widespread development of RNA therapeutics, but recent chemistry advances have begun to penetrate this evolutionary armor.
C1 [Dowdy, Steven F.] Univ Calif San Diego, Sch Med, Dept Cellular & Mol Med, La Jolla, CA 92093 USA.
RP Dowdy, SF (通讯作者)，Univ Calif San Diego, Sch Med, Dept Cellular & Mol Med, La Jolla, CA 92093 USA.
EM sdowdy@ucsd.edu
CR Abe K, 2016, CURR OPIN STRUC BIOL, V39, P71, DOI 10.1016/j.sbi.2016.06.001
   AGRAWAL S, 1988, P NATL ACAD SCI USA, V85, P7079, DOI 10.1073/pnas.85.19.7079
   Akinc A, 2008, NAT BIOTECHNOL, V26, P561, DOI 10.1038/nbt1402
   Alter J, 2006, NAT MED, V12, P175, DOI 10.1038/nm1345
   [Anonymous], 2016, ARR PHARM FOC RES SU
   Baltimore D, 2015, SCIENCE, V348, P36, DOI 10.1126/science.aab1028
   Beaudet AL, 2016, HUM MOL GENET, V25, pR18, DOI 10.1093/hmg/ddv476
   Blain JC, 2014, ANNU REV BIOCHEM, V83, P615, DOI 10.1146/annurev-biochem-080411-124036
   Brito LA, 2015, ADV GENET, V89, P179, DOI 10.1016/bs.adgen.2014.10.005
   Brito LA, 2014, MOL THER, V22, P2118, DOI 10.1038/mt.2014.133
   Byrne M, 2013, J OCUL PHARMACOL TH, V29, P855, DOI 10.1089/jop.2013.0148
   Castanotto D, 2015, NUCLEIC ACIDS RES, V43, P9350, DOI 10.1093/nar/gkv964
   Chang CI, 2009, MOL THER, V17, P725, DOI 10.1038/mt.2008.298
   Chiriboga CA, 2016, NEUROLOGY, V86, P890, DOI 10.1212/WNL.0000000000002445
   Cong L, 2013, SCIENCE, V339, P819, DOI 10.1126/science.1231143
   Crooke S.T., 2017, NAT BIOTECHNOL
   Cu Y, 2013, VACCINES, V1, P367, DOI 10.3390/vaccines1030367
   Cuellar TL, 2015, NUCLEIC ACIDS RES, V43, P1189, DOI 10.1093/nar/gku1362
   Cummings RD, 2009, ESSENTIALS GLYCOBIOL
   Dirin M, 2013, EXPERT OPIN BIOL TH, V13, P875, DOI 10.1517/14712598.2013.774366
   Doherty GJ, 2009, ANNU REV BIOCHEM, V78, P857, DOI 10.1146/annurev.biochem.78.081307.110540
   ECKSTEIN F, 1966, J AM CHEM SOC, V88, P4292, DOI 10.1021/ja00970a054
   Eckstein F, 2014, NUCLEIC ACID THER, V24, P374, DOI 10.1089/nat.2014.0506
   EGHOLM M, 1992, J AM CHEM SOC, V114, P1895, DOI 10.1021/ja00031a062
   Elbashir SM, 2001, NATURE, V411, P494, DOI 10.1038/35078107
   Fire A, 1998, NATURE, V391, P806, DOI 10.1038/35888
   Fitzgerald K, 2017, NEW ENGL J MED, V376, P41, DOI 10.1056/NEJMoa1609243
   Fletcher S, 2006, J GENE MED, V8, P207, DOI 10.1002/jgm.838
   Fu YF, 2014, NAT BIOTECHNOL, V32, P279, DOI 10.1038/nbt.2808
   Gantier MP, 2007, CYTOKINE GROWTH F R, V18, P363, DOI 10.1016/j.cytogfr.2007.06.016
   Hache M, 2016, J CHILD NEUROL, V31, P899, DOI 10.1177/0883073815627882
   Hamil AS, 2016, METHODS MOL BIOL, V1364, P1, DOI 10.1007/978-1-4939-3112-5_1
   Hou KK, 2015, BIOTECHNOL ADV, V33, P931, DOI 10.1016/j.biotechadv.2015.05.005
   Hua YM, 2010, GENE DEV, V24, P1634, DOI 10.1101/gad.1941310
   Ipsaro JJ, 2015, NAT STRUCT MOL BIOL, V22, P20, DOI 10.1038/nsmb.2931
   Iversen F, 2013, THERANOSTICS, V3, P201, DOI 10.7150/thno.5743
   Jarver P, 2014, NUCLEIC ACID THER, V24, P37, DOI 10.1089/nat.2013.0454
   Jiang J, 2016, NEURON, V90, P535, DOI 10.1016/j.neuron.2016.04.006
   Jinek M, 2012, SCIENCE, V337, P816, DOI 10.1126/science.1225829
   Juliano RL, 2014, NUCLEIC ACID THER, V24, P101, DOI 10.1089/nat.2013.0463
   Juliano RL, 2016, NUCLEIC ACIDS RES, V44, P6518, DOI 10.1093/nar/gkw236
   Kanasty R, 2013, NAT MATER, V12, P967, DOI [10.1038/NMAT3765, 10.1038/nmat3765]
   Kariko K, 2008, MOL THER, V16, P1833, DOI 10.1038/mt.2008.200
   Kasha M., 1962, HORIZONS BIOCH, P103
   KOCH AL, 1985, J MOL EVOL, V21, P270, DOI 10.1007/BF02102359
   Kordasiewicz HB, 2012, NEURON, V74, P1031, DOI 10.1016/j.neuron.2012.05.009
   Kormann MSD, 2011, NAT BIOTECHNOL, V29, P154, DOI 10.1038/nbt.1733
   Lagier-Tourenne C, 2013, P NATL ACAD SCI USA, V110, pE4530, DOI 10.1073/pnas.1318835110
   Lanphier E, 2015, NATURE, V519, P410, DOI 10.1038/519410a
   Li M, 2015, J AM CHEM SOC, V137, P14084, DOI 10.1021/jacs.5b05694
   Liang XH, 2016, NUCLEIC ACIDS RES, V44, P3892, DOI 10.1093/nar/gkw144
   Liang XH, 2015, NUCLEIC ACIDS RES, V43, P2927, DOI 10.1093/nar/gkv143
   Lipinski CA, 2001, ADV DRUG DELIVER REV, V46, P3, DOI 10.1016/S0169-409X(00)00129-0
   Liu J, 2015, NAT PROTOC, V10, P1842, DOI 10.1038/nprot.2015.117
   Lonn P, 2016, SCI REP-UK, V6, DOI 10.1038/srep32301
   Lonn P, 2015, EXPERT OPIN DRUG DEL, V12, P1627, DOI 10.1517/17425247.2015.1046431
   Love KT, 2010, P NATL ACAD SCI USA, V107, P1864, DOI 10.1073/pnas.0910603106
   Maeda H, 2016, MICROCIRCULATION, V23, P173, DOI 10.1111/micc.12228
   Mali P, 2013, SCIENCE, V339, P823, DOI 10.1126/science.1232033
   MATSUKURA M, 1987, P NATL ACAD SCI USA, V84, P7706, DOI 10.1073/pnas.84.21.7706
   MATSUMURA Y, 1986, CANCER RES, V46, P6387
   MAXFIELD FR, 1982, J CELL BIOL, V95, P676, DOI 10.1083/jcb.95.2.676
   Meade BR, 2014, NAT BIOTECHNOL, V32, P1256, DOI 10.1038/nbt.3078
   Moulton HM, 2010, BBA-BIOMEMBRANES, V1798, P2296, DOI 10.1016/j.bbamem.2010.02.012
   Nair JK, 2014, J AM CHEM SOC, V136, P16958, DOI 10.1021/ja505986a
   Neveu M, 2013, ASTROBIOLOGY, V13, P391, DOI 10.1089/ast.2012.0868
   Ohrt T, 2012, CURR TOP MED CHEM, V12, P79, DOI 10.2174/156802612798919132
   Oka N, 2008, J AM CHEM SOC, V130, P16031, DOI 10.1021/ja805780u
   Osborn MF, 2015, NUCLEIC ACIDS RES, V43, P8664, DOI 10.1093/nar/gkv942
   Passini MA, 2011, SCI TRANSL MED, V3, DOI 10.1126/scitranslmed.3001777
   Pecot CV, 2011, NAT REV CANCER, V11, P59, DOI 10.1038/nrc2966
   Polymenidou M, 2011, NAT NEUROSCI, V14, P459, DOI 10.1038/nn.2779
   Prakash TP, 2014, NUCLEIC ACIDS RES, V42, P8796, DOI 10.1093/nar/gku531
   Rajeev KG, 2015, CHEMBIOCHEM, V16, P903, DOI 10.1002/cbic.201500023
   Ran FA, 2015, NATURE, V520, P186, DOI 10.1038/nature14299
   Rettig GR, 2012, MOL THER, V20, P483, DOI 10.1038/mt.2011.263
   Robbins M, 2009, OLIGONUCLEOTIDES, V19, P89, DOI 10.1089/oli.2009.0180
   Ryter JM, 1998, EMBO J, V17, P7505, DOI 10.1093/emboj/17.24.7505
   Sehgal A, 2015, NAT MED, V21, P492, DOI 10.1038/nm.3847
   Semple SC, 2010, NAT BIOTECHNOL, V28, P172, DOI 10.1038/nbt.1602
   Sliedregt LAJM, 1999, J MED CHEM, V42, P609, DOI 10.1021/jm981078h
   Smith RA, 2006, J CLIN INVEST, V116, P2290, DOI 10.1172/JCI25424
   Song EW, 2005, NAT BIOTECHNOL, V23, P709, DOI 10.1038/nbt1101
   SPIESS M, 1990, BIOCHEMISTRY-US, V29, P1009, DOI 10.1021/bi00495a001
   Stec WJ, 1998, J AM CHEM SOC, V120, P7156, DOI 10.1021/ja973801j
   STEC WJ, 1984, J AM CHEM SOC, V106, P6077, DOI 10.1021/ja00332a054
   Stein CA, 2010, NUCLEIC ACIDS RES, V38, DOI 10.1093/nar/gkp841
   STEPHENSON ML, 1978, P NATL ACAD SCI USA, V75, P285, DOI 10.1073/pnas.75.1.285
   Sternberg SH, 2014, NATURE, V507, P62, DOI 10.1038/nature13011
   Summerton J, 1997, ANTISENSE NUCLEIC A, V7, P187, DOI 10.1089/oli.1.1997.7.187
   Sun XG, 2008, NAT BIOTECHNOL, V26, P1379, DOI 10.1038/nbt.1512
   Wan WB, 2014, NUCLEIC ACIDS RES, V42, P13456, DOI 10.1093/nar/gku1115
   Wang M, 2016, P NATL ACAD SCI USA, V113, P2868, DOI 10.1073/pnas.1520244113
   Wang YL, 2009, NATURE, V461, P754, DOI 10.1038/nature08434
   WEIDNER DA, 1995, FEBS LETT, V366, P146, DOI 10.1016/0014-5793(95)00517-D
   Weiner DB, 2013, MOL THER, V21, P506, DOI 10.1038/mt.2013.26
   Wittrup A, 2015, NAT BIOTECHNOL, V33, P870, DOI 10.1038/nbt.3298
   WOLFF JA, 1990, SCIENCE, V247, P1465, DOI 10.1126/science.1690918
   Wooddell CI, 2013, MOL THER, V21, P973, DOI 10.1038/mt.2013.31
   Yang B, 2015, NUCLEIC ACIDS RES, V43, P1987, DOI 10.1093/nar/gkv060
   Yin H, 2016, NAT BIOTECHNOL, V34, P328, DOI 10.1038/nbt.3471
   Yoshioka N, 2013, CELL STEM CELL, V13, P246, DOI 10.1016/j.stem.2013.06.001
   Yu DB, 2012, CELL, V150, P895, DOI 10.1016/j.cell.2012.08.002
   Yu RZ, 2016, MOL THER-NUCL ACIDS, V5, DOI 10.1038/mtna.2016.26
   ZAMECNIK PC, 1978, P NATL ACAD SCI USA, V75, P280, DOI 10.1073/pnas.75.1.280
   Zimmermann TS, 2006, NATURE, V441, P111, DOI 10.1038/nature04688
   Zuris JA, 2015, NAT BIOTECHNOL, V33, P73, DOI 10.1038/nbt.3081
NR 107
TC 488
Z9 495
U1 31
U2 467
PU NATURE PUBLISHING GROUP
PI NEW YORK
PA 75 VARICK ST, 9TH FLR, NEW YORK, NY 10013-1917 USA
SN 1087-0156
EI 1546-1696
J9 NAT BIOTECHNOL
JI Nat. Biotechnol.
PD MAR
PY 2017
VL 35
IS 3
BP 222
EP 229
DI 10.1038/nbt.3802
PG 8
WC Biotechnology & Applied Microbiology
WE Science Citation Index Expanded (SCI-EXPANDED)
SC Biotechnology & Applied Microbiology
GA EN3RC
UT WOS:000395924600021
PM 28244992
HC Y
HP N
DA 2022-08-24
ER

PT J
AU Leidinger, P
   Backes, C
   Deutscher, S
   Schmitt, K
   Mueller, SC
   Frese, K
   Haas, J
   Ruprecht, K
   Paul, F
   Stahler, C
   Lang, CJG
   Meder, B
   Bartfai, T
   Meese, E
   Keller, A
AF Leidinger, Petra
   Backes, Christina
   Deutscher, Stephanie
   Schmitt, Katja
   Mueller, Sabine C.
   Frese, Karen
   Haas, Jan
   Ruprecht, Klemens
   Paul, Friedemann
   Staehler, Cord
   Lang, Christoph J. G.
   Meder, Benjamin
   Bartfai, Tamas
   Meese, Eckart
   Keller, Andreas
TI A blood based 12-miRNA signature of Alzheimer disease patients
SO GENOME BIOLOGY
LA English
DT Article
DE Alzheimer disease; miRNA; biomarker; next-generation sequencing;
   quantitative Real Time PCR
ID MICRORNA EXPRESSION PROFILES; FALSE DISCOVERY RATE; AMYLOID-BETA; GRID1
   GENE; SCHIZOPHRENIA; ASSOCIATION; PREDICTION; TARGETS; PROTEIN;
   ANNOTATION
AB Background: Alzheimer disease (AD) is the most common form of dementia but the identification of reliable, early and non-invasive biomarkers remains a major challenge. We present a novel miRNA-based signature for detecting AD from blood samples.
   Results: We apply next-generation sequencing to miRNAs from blood samples of 48 AD patients and 22 unaffected controls, yielding a total of 140 unique mature miRNAs with significantly changed expression levels. Of these, 82 have higher and 58 have lower abundance in AD patient samples. We selected a panel of 12 miRNAs for an RT-qPCR analysis on a larger cohort of 202 samples, comprising not only AD patients and healthy controls but also patients with other CNS illnesses. These included mild cognitive impairment, which is assumed to represent a transitional period before the development of AD, as well as multiple sclerosis, Parkinson disease, major depression, bipolar disorder and schizophrenia. miRNA target enrichment analysis of the selected 12 miRNAs indicates an involvement of miRNAs in nervous system development, neuron projection, neuron projection development and neuron projection morphogenesis. Using this 12-miRNA signature, we differentiate between AD and controls with an accuracy of 93%, a specificity of 95% and a sensitivity of 92%. The differentiation of AD from other neurological diseases is possible with accuracies between 74% and 78%. The differentiation of the other CNS disorders from controls yields even higher accuracies.
   Conclusions: The data indicate that deregulated miRNAs in blood might be used as biomarkers in the diagnosis of AD or other neurological diseases.
C1 [Leidinger, Petra; Backes, Christina; Deutscher, Stephanie; Schmitt, Katja; Mueller, Sabine C.; Meese, Eckart; Keller, Andreas] Univ Saarland, Dept Human Genet, D-66421 Homburg, Germany.
   [Frese, Karen; Haas, Jan; Meder, Benjamin] Heidelberg Univ, D-69120 Heidelberg, Germany.
   [Ruprecht, Klemens; Paul, Friedemann] Charite, Clin & Expt Multiple Sclerosis Res Ctr, D-10117 Berlin, Germany.
   [Paul, Friedemann] Charite, NeuroCure Clin Res Ctr, D-10117 Berlin, Germany.
   [Staehler, Cord; Keller, Andreas] Siemens Healthcare, Strategy, D-91052 Erlangen, Germany.
   [Lang, Christoph J. G.] Univ Erlangen Nurnberg, Neurol Unit, D-91054 Erlangen, Germany.
   [Bartfai, Tamas] Scripps Res Inst, Dept Physiol Chem, La Jolla, CA 92037 USA.
RP Keller, A (通讯作者)，Univ Saarland, Dept Human Genet, Kirrbergerstr,Bldg 60, D-66421 Homburg, Germany.
EM keller.andreas@siemens.com
RI Keller, Andreas/ABB-6412-2021; Meese, Eckart Ulrich/ABD-1983-2021
OI Keller, Andreas/0000-0002-5361-0895; paul,
   friedemann/0000-0002-6378-0070; Mueller, Sabine/0000-0001-5184-1254
FU Siemens Healthcare; DFG [LE2783/1-1, ME917/20-1]
FX This work was supported by Siemens Healthcare, and in part by DFG grants
   LE2783/1-1 and ME917/20-1.
CR ALTSCHUL SF, 1990, J MOL BIOL, V215, P403, DOI 10.1016/S0022-2836(05)80360-2
   Augustin R, 2012, BMC MED GENET, V13, DOI 10.1186/1471-2350-13-35
   Backes C, 2007, NUCLEIC ACIDS RES, V35, pW186, DOI 10.1093/nar/gkm323
   Bauer AS, 2012, PLOS ONE, V7, DOI 10.1371/journal.pone.0034151
   Benjamini Y, 2001, BEHAV BRAIN RES, V125, P279, DOI 10.1016/S0166-4328(01)00297-2
   BENJAMINI Y, 1995, J R STAT SOC B, V57, P289, DOI 10.1111/j.2517-6161.1995.tb02031.x
   Bocchio-Chiavetto L, 2013, EUR NEUROPSYCHOPHARM, V23, P602, DOI 10.1016/j.euroneuro.2012.06.013
   Braskie MN, 2013, J ALZHEIMERS DIS, V33, pS313, DOI 10.3233/JAD-2012-129016
   Brookmeyer R, 1998, AM J PUBLIC HEALTH, V88, P1337, DOI 10.2105/AJPH.88.9.1337
   Brookmeyer R, 2007, ALZHEIMERS DEMENT, V3, P186, DOI 10.1016/j.jalz.2007.04.381
   Bu DC, 2012, NUCLEIC ACIDS RES, V40, pD210, DOI 10.1093/nar/gkr1175
   Delay C, 2011, MOL NEURODEGENER, V6, DOI 10.1186/1750-1326-6-70
   Deutsche Gesellschaft fur Psychiatrie PuND, 2009, S3 LEITHL DEM
   Doecke JD, 2012, ARCH NEUROL-CHICAGO, V16, P1, DOI DOI 10.1001/ARCHNEUR0L.2012.1282.[
   Eacker SM, 2009, NAT REV NEUROSCI, V10, P837, DOI 10.1038/nrn2726
   Fallin MD, 2005, AM J HUM GENET, V77, P918, DOI 10.1086/497703
   Fenoglio C, 2012, INT J MOL SCI, V13, P13227, DOI 10.3390/ijms131013227
   Fita IG, 2011, ROM J MORPHOL EMBRYO, V52, P975
   Frankfort SV, 2008, CURR CLIN PHARMACOL, V3, P123, DOI 10.2174/157488408784293723
   Friedlander MR, 2012, NUCLEIC ACIDS RES, V40, P37, DOI 10.1093/nar/gkr688
   Gandy S, 2011, NATURE, V475, pS15, DOI 10.1038/475S15a
   Gasparini L, 1998, FASEB J, V12, P17, DOI 10.1096/fasebj.12.1.17
   Geekiyanage H, 2012, EXP NEUROL, V235, P491, DOI 10.1016/j.expneurol.2011.11.026
   Geekiyanage H, 2011, J NEUROSCI, V31, P14820, DOI 10.1523/JNEUROSCI.3883-11.2011
   Gerrish A, 2012, J ALZHEIMERS DIS, V28, P377, DOI 10.3233/JAD-2011-110824
   Guo SZ, 2007, SCHIZOPHR RES, V93, P385, DOI 10.1016/j.schres.2007.03.007
   Hebert SS, 2008, P NATL ACAD SCI USA, V105, P6415, DOI 10.1073/pnas.0710263105
   Hebert SS, 2009, NEUROBIOL DIS, V33, P422, DOI 10.1016/j.nbd.2008.11.009
   HOCHBERG Y, 1988, BIOMETRIKA, V75, P800, DOI 10.2307/2336325
   Hudson G, 2012, NEUROLOGY, V78, P1038, DOI 10.1212/WNL.0b013e31824e8f1d
   Keller A, 2011, NAT METHODS, V8, P841, DOI [10.1038/NMETH.1682, 10.1038/nmeth.1682]
   Keller A, 2009, PLOS ONE, V4, DOI 10.1371/journal.pone.0007440
   Kozomara A, 2011, NUCLEIC ACIDS RES, V39, pD152, DOI 10.1093/nar/gkq1027
   Lestrade L, 2006, NUCLEIC ACIDS RES, V34, pD158, DOI 10.1093/nar/gkj002
   Lewis BP, 2005, CELL, V120, P15, DOI 10.1016/j.cell.2004.12.035
   Liang Y, 2007, BMC GENOMICS, V8, DOI 10.1186/1471-2164-8-166
   Long JM, 2011, BIOCHEM BIOPH RES CO, V404, P889, DOI 10.1016/j.bbrc.2010.12.053
   Lu M, 2010, BMC BIOINFORMATICS, V11, DOI 10.1186/1471-2105-11-419
   Lu M, 2008, PLOS ONE, V3, DOI 10.1371/journal.pone.0003420
   Maes OC, 2007, NEUROBIOL AGING, V28, P1795, DOI 10.1016/j.neurobiolaging.2006.08.004
   Malaplate-Armand C, 2009, REV NEUROL-FRANCE, V165, P511, DOI 10.1016/j.neurol.2008.10.015
   Martins M, 2011, PLOS ONE, V6, DOI 10.1371/journal.pone.0025443
   MCKHANN G, 1984, NEUROLOGY, V34, P939, DOI 10.1212/WNL.34.7.939
   Moloney AM, 2010, NEUROBIOL AGING, V31, P224, DOI 10.1016/j.neurobiolaging.2008.04.002
   Nelson PT, 2010, J ALZHEIMERS DIS, V21, P75, DOI 10.3233/JAD-2010-091603
   Perkins DO, 2007, GENOME BIOL, V8, DOI 10.1186/gb-2007-8-2-r27
   Ray S, 2007, NAT MED, V13, P1359, DOI 10.1038/nm1653
   Schipper HM, 2007, GENE REGUL SYST BIO, V1, P263
   Schonrock N, 2010, PLOS ONE, V5, DOI 10.1371/journal.pone.0011070
   Shioya M, 2010, NEUROPATH APPL NEURO, V36, P320, DOI 10.1111/j.1365-2990.2010.01076.x
   Tan MS, 2012, NEUROSCI LETT, V516, P226, DOI 10.1016/j.neulet.2012.03.093
   Team R, 2008, R LANG ENV STAT COMP
   Treutlein J, 2009, SCHIZOPHR RES, V111, P123, DOI 10.1016/j.schres.2009.03.011
   Tsunekawa Y, 2012, EMBO J, V31, P1879, DOI 10.1038/emboj.2012.43
   UNDEN A, 1984, EUR J BIOCHEM, V145, P525, DOI 10.1111/j.1432-1033.1984.tb08588.x
   Villa C, 2011, REJUV RES, V14, P275, DOI 10.1089/rej.2010.1123
   Wang HL, 2010, BRAIN RES, V1357, P166, DOI 10.1016/j.brainres.2010.08.023
   Wang WX, 2008, J NEUROSCI, V28, P1213, DOI 10.1523/JNEUROSCI.5065-07.2008
   Wang XW, 2008, BIOINFORMATICS, V24, P325, DOI 10.1093/bioinformatics/btm595
   Wang XW, 2008, RNA, V14, P1012, DOI 10.1261/rna.965408
   Waters PS, 2012, PLOS ONE, V7, DOI 10.1371/journal.pone.0050459
   Yao JQ, 2010, PLOS ONE, V5, DOI 10.1371/journal.pone.0015546
NR 62
TC 331
Z9 340
U1 2
U2 57
PU BMC
PI LONDON
PA CAMPUS, 4 CRINAN ST, LONDON N1 9XW, ENGLAND
SN 1474-760X
J9 GENOME BIOL
JI Genome Biol.
PY 2013
VL 14
IS 7
AR R78
DI 10.1186/gb-2013-14-7-r78
PG 16
WC Biotechnology & Applied Microbiology; Genetics & Heredity
WE Science Citation Index Expanded (SCI-EXPANDED)
SC Biotechnology & Applied Microbiology; Genetics & Heredity
GA 268UA
UT WOS:000328194900010
PM 23895045
OA hybrid, Green Published, Green Accepted
DA 2022-08-24
ER

PT J
AU Lau, P
   Bossers, K
   Janky, R
   Salta, E
   Frigerio, CS
   Barbash, S
   Rothman, R
   Sierksma, ASR
   Thathiah, A
   Greenberg, D
   Papadopoulou, AS
   Achsel, T
   Ayoubi, T
   Soreq, H
   Verhaagen, J
   Swaab, DF
   Aerts, S
   De Strooper, B
AF Lau, Pierre
   Bossers, Koen
   Janky, Rekin's
   Salta, Evgenia
   Frigerio, Carlo Sala
   Barbash, Shahar
   Rothman, Roy
   Sierksma, Annerieke S. R.
   Thathiah, Amantha
   Greenberg, David
   Papadopoulou, Aikaterini S.
   Achsel, Tilmann
   Ayoubi, Torik
   Soreq, Hermona
   Verhaagen, Joost
   Swaab, Dick F.
   Aerts, Stein
   De Strooper, Bart
TI Alteration of the microRNA network during the progression of Alzheimer's
   disease
SO EMBO MOLECULAR MEDICINE
LA English
DT Article
DE Alzheimer's disease; hippocampus; prefrontal cortex; microRNA;
   miR-132-3p
ID MESSENGER-RNA EXPRESSION; TRANSCRIPTION FACTORS; MIRNA; IDENTIFICATION;
   DYSREGULATION; CONTRIBUTES; SCLEROSIS; DEMENTIA; CLUSTER; NEURONS
AB An overview of miRNAs altered in Alzheimer's disease (AD) was established by profiling the hippocampus of a cohort of 41 late-onset AD (LOAD) patients and 23 controls, showing deregulation of 35 miRNAs. Profiling of miRNAs in the prefrontal cortex of a second independent cohort of 49 patients grouped by Braak stages revealed 41 deregulated miRNAs. We focused on miR-132-3p which is strongly altered in both brain areas. Downregulation of this miRNA occurs already at Braak stages III and IV, before loss of neuron-specific miRNAs. Next-generation sequencing confirmed a strong decrease of miR-132-3p and of three family-related miRNAs encoded by the same miRNA cluster on chromosome 17. Deregulation of miR-132-3p in AD brain appears to occur mainly in neurons displaying Tau hyper-phosphorylation. We provide evidence that miR-132-3p may contribute to disease progression through aberrant regulation of mRNA targets in the Tau network. The transcription factor (TF) FOXO1a appears to be a key target of miR-132-3p in this pathway.
C1 [Lau, Pierre; Salta, Evgenia; Frigerio, Carlo Sala; Sierksma, Annerieke S. R.; Thathiah, Amantha; Papadopoulou, Aikaterini S.; Achsel, Tilmann; Ayoubi, Torik; De Strooper, Bart] VIB Ctr Biol Dis, Louvain, Belgium.
   [Lau, Pierre; Salta, Evgenia; Frigerio, Carlo Sala; Sierksma, Annerieke S. R.; Thathiah, Amantha; Papadopoulou, Aikaterini S.; Achsel, Tilmann; Ayoubi, Torik; De Strooper, Bart] Katholieke Univ Leuven Hosp, LIND, Ctr Human Genet, Louvain, Belgium.
   [Lau, Pierre; Salta, Evgenia; Frigerio, Carlo Sala; Sierksma, Annerieke S. R.; Thathiah, Amantha; Papadopoulou, Aikaterini S.; Achsel, Tilmann; Ayoubi, Torik; De Strooper, Bart] Katholieke Univ Leuven, Louvain, Belgium.
   [Bossers, Koen; Verhaagen, Joost] Netherlands Inst Neurosci, Neurogenerat Grp, Amsterdam, Netherlands.
   [Janky, Rekin's; Aerts, Stein] Catholic Univ Louvain, Ctr Human Genet, Lab Computat Biol, B-3000 Louvain, Belgium.
   [Barbash, Shahar; Rothman, Roy; Greenberg, David; Soreq, Hermona] Silberman Inst Life Sci, Dept Biol Chem, Jerusalem, Israel.
   [Barbash, Shahar; Rothman, Roy; Greenberg, David; Soreq, Hermona] Edmond & Lily Safra Ctr Brain Sci, Interdisciplinary Ctr Neural Computat, Jerusalem, Israel.
   [Ayoubi, Torik] St James Sch Med, Bonaire, Dutch Caribbean, Netherlands.
   [Swaab, Dick F.] Netherlands Inst Neurosci, Neuropsychiat Disorders Grp, Amsterdam, Netherlands.
RP De Strooper, B (通讯作者)，VIB Ctr Biol Dis, Louvain, Belgium.
EM bart.destrooper@cme.vib-kuleuven.be
RI Verhaagen, Joost/G-4773-2012; de+Strooper, Bart/Z-1638-2019; Sierksma,
   Annerieke/L-7990-2016; Papadopoulou, Aikaterini S./AAM-5270-2020; Aerts,
   Stein/A-1100-2009
OI Papadopoulou, Aikaterini S./0000-0002-4939-8756; Aerts,
   Stein/0000-0002-8006-0315; Janky, Rekin's/0000-0001-5135-2469; Swaab,
   Dick/0000-0002-9665-7845; Greenberg, David/0000-0001-8959-8640; Soreq,
   Hermona/0000-0002-0955-526X; Sala Frigerio, Carlo/0000-0003-4038-6449;
   Bossers, Koen/0000-0002-0272-4518
FU Marie-Curie International Incoming Fellowship grant; Top Institute
   Pharma [T5-207]; Arthur Bax-Anna Vanluffelen chair for Alzheimer
   research; European Research Council (ERC); Queen Elisabeth Foundation;
   Fonds voor wetenschappelijk onderzoek (FWO); KULeuven; VIB;
   Interuniversity Attraction Poles Program of the Belgian Federal Science
   Policy Office [IUAP P6P7/1658]; Flemish Government; Teva pre-doctoral
   fellowship
FX PL was supported by a Marie-Curie International Incoming Fellowship
   grant. KB was supported by a grant from Top Institute Pharma (T5-207).
   CSF was supported by a Marie-Curie Intra-European Fellowship grant. BDS
   was supported by the Arthur Bax-Anna Vanluffelen chair for Alzheimer
   research. The research was supported by the European Research Council
   (ERC), the Queen Elisabeth Foundation, the Fonds voor wetenschappelijk
   onderzoek (FWO), the KULeuven and VIB, the Interuniversity Attraction
   Poles Program IUAP P6P7/1658 of the Belgian Federal Science Policy
   Office and a Methusalem grant of the Flemish Government to BDS. HS was
   supported by the European Research Council (ERC). SB was supported by a
   Teva pre-doctoral fellowship. We are grateful to Gerard Schellenberg
   (University of Pennsylvania School of Medicine) for providing the PAC
   construct containing the human Tau gene. We thank the Netherlands Brain
   Bank, the MRC London Brain Bank and the MS Society Tissue Bank for
   providing the human samples. We thank the Nucleomics Core of the VIB
   (Leuven) for performing the nCounter experiment. We thank the Genomics
   Core of the Center for Human Genetics (Leuven) for the deep-sequencing
   experiment. BDS is a consultant for Janssen Pharmaceutica, Beerse,
   Belgium. His work on miRNAs is not involved in his consulting activity.
CR Alkalay A, 2013, CURR ALZHEIMER RES, V10, P48
   Alon S, 2012, GENOME RES, V22, P1533, DOI 10.1101/gr.131573.111
   Anders S, 2010, GENOME BIOL, V11, DOI 10.1186/gb-2010-11-10-r106
   Berson A, 2008, BRAIN, V131, P109, DOI 10.1093/brain/awm276
   Berson A, 2012, EMBO MOL MED, V4, P730, DOI 10.1002/emmm.201100995
   Blalock EM, 2004, P NATL ACAD SCI USA, V101, P2173, DOI 10.1073/pnas.0308512100
   Bossers K, 2010, BRAIN, V133, P3699, DOI 10.1093/brain/awq258
   BRAAK H, 1991, ACTA NEUROPATHOL, V82, P239, DOI 10.1007/BF00308809
   Bronner IF, 2009, PLOS ONE, V4, DOI 10.1371/journal.pone.0006826
   Cambronne XA, 2012, P NATL ACAD SCI USA, V109, P20473, DOI 10.1073/pnas.1218887109
   Chen-Plotkin AS, 2012, J NEUROSCI, V32, P11213, DOI 10.1523/JNEUROSCI.0521-12.2012
   Chiang HR, 2010, GENE DEV, V24, P992, DOI 10.1101/gad.1884710
   Cogswell JP, 2008, J ALZHEIMERS DIS, V14, P27, DOI 10.3233/jad-2008-14103
   Edbauer D, 2010, NEURON, V65, P373, DOI 10.1016/j.neuron.2010.01.005
   Ravetti MG, 2010, PLOS ONE, V5, DOI 10.1371/journal.pone.0010153
   Hebert SS, 2008, P NATL ACAD SCI USA, V105, P6415, DOI 10.1073/pnas.0710263105
   Hebert SS, 2013, J ALZHEIMERS DIS, V35, P335, DOI 10.3233/JAD-122350
   Heinz S, 2010, MOL CELL, V38, P576, DOI 10.1016/j.molcel.2010.05.004
   Herrmann C, 2012, NUCLEIC ACIDS RES, V40, DOI 10.1093/nar/gks543
   Hoekman MFM, 2006, GENE EXPR PATTERNS, V6, P134, DOI 10.1016/j.modgep.2005.07.003
   HOF PR, 1990, J COMP NEUROL, V301, P44, DOI 10.1002/cne.903010105
   Johnson R, 2008, NEUROBIOL DIS, V29, P438, DOI 10.1016/j.nbd.2007.11.001
   Jovicic A, 2013, J NEUROSCI, V33, P5127, DOI 10.1523/JNEUROSCI.0600-12.2013
   Junker A, 2009, BRAIN, V132, P3342, DOI 10.1093/brain/awp300
   Lau P, 2008, J NEUROSCI, V28, P11720, DOI 10.1523/JNEUROSCI.1932-08.2008
   Lau P, 2010, SEMIN CELL DEV BIOL, V21, P768, DOI 10.1016/j.semcdb.2010.01.009
   Liang D, 2012, PLOS ONE, V7
   Luikart BW, 2011, PLOS ONE, V6, DOI 10.1371/journal.pone.0019077
   Magill ST, 2010, P NATL ACAD SCI USA, V107, P20382, DOI 10.1073/pnas.1015691107
   Mellios N, 2011, NAT NEUROSCI, V14, P1240, DOI 10.1038/nn.2909
   Miller BH, 2012, P NATL ACAD SCI USA, V109, P3125, DOI 10.1073/pnas.1113793109
   Min SW, 2010, NEURON, V67, P953, DOI 10.1016/j.neuron.2010.08.044
   Nunez-Iglesias J, 2010, PLOS ONE, V5, DOI 10.1371/journal.pone.0008898
   Poorkaj P, 2001, MAMM GENOME, V12, P700, DOI 10.1007/s00335-001-2044-8
   Pritchard CC, 2012, NAT REV GENET, V13, P358, DOI 10.1038/nrg3198
   Remenyi J, 2010, BIOCHEM J, V428, P281, DOI 10.1042/BJ20100024
   Salta E, 2012, LANCET NEUROL, V11, P189, DOI 10.1016/S1474-4422(11)70286-1
   Schonrock N, 2010, PLOS ONE, V5, DOI 10.1371/journal.pone.0011070
   Shaked I, 2009, IMMUNITY, V31, P965, DOI 10.1016/j.immuni.2009.09.019
   Shaltiel G, 2013, BRAIN STRUCT FUNCT, V218, P59, DOI 10.1007/s00429-011-0376-z
   Shan L, 2012, NEUROBIOL AGING, V33, P2585, DOI 10.1016/j.neurobiolaging.2011.12.026
   Smith PY, 2011, HUM MOL GENET, V20, P4016, DOI 10.1093/hmg/ddr330
   Tanzi Rudolph E, 2012, Cold Spring Harb Perspect Med, V2, DOI 10.1101/cshperspect.a006296
   Tognini P, 2011, NAT NEUROSCI, V14, P1237, DOI 10.1038/nn.2920
   Vo N, 2005, P NATL ACAD SCI USA, V102, P16426, DOI 10.1073/pnas.0508448102
   Waggott D, 2012, BIOINFORMATICS, V28, P1546, DOI 10.1093/bioinformatics/bts188
   Wanet A, 2012, NUCL ACIDS RES
   Wang WX, 2008, J NEUROSCI, V28, P1213, DOI 10.1523/JNEUROSCI.5065-07.2008
   Wang WX, 2011, ACTA NEUROPATHOL, V121, P193, DOI 10.1007/s00401-010-0756-0
   Wang XY, 2009, BRAIN RES BULL, V80, P268, DOI 10.1016/j.brainresbull.2009.08.006
   Wong HKA, 2013, HUM MOL GENET, V22, P3077, DOI 10.1093/hmg/ddt164
   Wyman SK, 2011, GENOME RES, V21, P1450, DOI 10.1101/gr.118059.110
NR 52
TC 322
Z9 327
U1 4
U2 59
PU WILEY
PI HOBOKEN
PA 111 RIVER ST, HOBOKEN 07030-5774, NJ USA
SN 1757-4676
EI 1757-4684
J9 EMBO MOL MED
JI EMBO Mol. Med.
PD OCT
PY 2013
VL 5
IS 10
BP 1613
EP 1634
DI 10.1002/emmm.201201974
PG 22
WC Medicine, Research & Experimental
WE Science Citation Index Expanded (SCI-EXPANDED)
SC Research & Experimental Medicine
GA 228AB
UT WOS:000325155900012
PM 24014289
OA Green Published, gold
HC Y
HP N
DA 2022-08-24
ER

PT J
AU Brites, D
   Fernandes, A
AF Brites, Dora
   Fernandes, Adelaide
TI Neuroinflammation and Depression: Microglia Activation, Extracellular
   Microvesicles and microRNA Dysregulation
SO FRONTIERS IN CELLULAR NEUROSCIENCE
LA English
DT Review
DE astrocytes; exosomes; ectosomes; microglia; neurodegeneration; glia
   interplay; oligodendrocytes; microRNAs
ID PROMOTES NEURITE OUTGROWTH; PREFRONTAL WHITE-MATTER; ALZHEIMERS-DISEASE;
   AMYLOID-BETA; SUPEROXIDE-DISMUTASE; MAJOR DEPRESSION; ANTIINFLAMMATORY
   DRUGS; SYNAPTIC PLASTICITY; SECRETE EXOSOMES; PERIPHERAL-BLOOD
AB Patients with chronic inflammation are often associated with the emergence of depression symptoms, while diagnosed depressed patients show increased levels of circulating cytokines. Further studies revealed the activation of the brain immune cell microglia in depressed patients with a greater magnitude in individuals that committed suicide, indicating a crucial role for neuroinflammation in depression brain pathogenesis. Rapid advances in the understanding of microglial and astrocytic neurobiology were obtained in the past 15-20 years. Indeed, recent data reveal that microglia play an important role in managing neuronal cell death, neurogenesis, and synaptic interactions, besides their involvement in immune-response generating cytokines. The communication between microglia and neurons is essential to synchronize these diverse functions with brain activity. Evidence is accumulating that secreted extracellular vesicles (EVs), comprising ectosomes and exosomes with a size ranging from 0.1-1 mu m, are key players in intercellular signaling. These EVs may carry specific proteins, mRNAs and microRNAs (miRNAs). Transfer of exosomes to neurons was shown to be mediated by oligodendrocytes, microglia and astrocytes that may either be supportive to neurons, or instead disseminate the disease. Interestingly, several recent reports have identified changes in miRNAs in depressed patients, which target not only crucial pathways associated with synaptic plasticity, learning and memory but also the production of neurotrophic factors and immune cell modulation. In this article, we discuss the role of neuroinflammation in the emergence of depression, namely dynamic alterations in the status of microglia response to stimulation, and how their activation phenotypes may have an etiological role in neurodegeneneration, in particular in depressive-like behavior. We will overview the involvement of miRNAs, exosomes, ectosomes and microglia in regulating critical pathways associated with depression and how they may contribute to other brain disorders including amyotrophic lateral sclerosis (ALS), Alzheimer's disease (AD) and Parkinson's disease (PD), which share several neuroinflammatory-associated processes. Specific reference will be made to EVs as potential biomarkers and disease monitoring approaches, focusing on their potentialities as drug delivery vehicles, and on putative therapeutic strategies using autologous exosome-based delivery systems to treat neurodegenerative and psychiatric disorders.
C1 [Brites, Dora; Fernandes, Adelaide] Univ Lisbon, Fac Pharm, Res Inst Med IMed ULisboa, P-1699 Lisbon, Portugal.
   [Brites, Dora; Fernandes, Adelaide] Univ Lisbon, Fac Pharm, Dept Biochem & Human Biol, P-1699 Lisbon, Portugal.
RP Brites, D (通讯作者)，Univ Lisbon, Fac Pharm, Res Inst Med IMed ULisboa, P-1699 Lisbon, Portugal.
EM dbrites@ff.ulisboa.pt
RI Fernandes, Adelaide/A-4787-2011; Brites, Dora/AGY-4537-2022;
   iMed.ULisboa, NeuronGliaBiol/B-5403-2014; Brites, Dora/M-8293-2013;
   Fernandes, Adelaide/AAX-4091-2020; Brites, Dora/AAW-2001-2021
OI Fernandes, Adelaide/0000-0002-2782-9519; Brites,
   Dora/0000-0002-3024-9777; Brites, Dora/0000-0002-3024-9777; Fernandes,
   Adelaide/0000-0002-2782-9519; Brites, Dora/0000-0002-3024-9777
FU Fundactio para a Ciencia e a Tecnologia (PCT) [UID/DTP/04138/2013]; 
   [PTDC/SAU-FAR/118787/2010];  [EXPL/NEU-NMC/1003/2013]
FX Supported by the projects PTDC/SAU-FAR/118787/2010 (to DB),
   EXPL/NEU-NMC/1003/2013 (to AF) and in part, by iMed.ULisboa
   (UID/DTP/04138/2013), from Fundactio para a Ciencia e a Tecnologia
   (PCT). The funding organization had no role in study design, data
   collection and analysis, decision to publish, or preparation of the
   present manuscript.
CR Absalon S, 2013, J NEUROSCI, V33, P14645, DOI 10.1523/JNEUROSCI.1327-13.2013
   Albert PR, 2012, PHILOS T R SOC B, V367, P2378, DOI 10.1098/rstb.2012.0190
   Lopez-Verrilli MA, 2013, GLIA, V61, P1795, DOI 10.1002/glia.22558
   Alexander M, 2015, NAT COMMUN, V6, DOI 10.1038/ncomms8321
   Altshuler LL, 2010, BIPOLAR DISORD, V12, P541, DOI 10.1111/j.1399-5618.2010.00838.x
   Alvarez-Erviti L, 2011, NAT BIOTECHNOL, V29, P341, DOI 10.1038/nbt.1807
   Alvarez-Erviti L, 2011, NEUROBIOL DIS, V42, P360, DOI 10.1016/j.nbd.2011.01.029
   Aston C, 2005, MOL PSYCHIATR, V10, P309, DOI 10.1038/sj.mp.4001565
   Bahrini I, 2015, SCI REP-UK, V5, DOI 10.1038/srep07989
   Baixauli F, 2014, FRONT IMMUNOL, V5, DOI 10.3389/fimmu.2014.00403
   Bakhti M, 2011, J BIOL CHEM, V286, P787, DOI 10.1074/jbc.M110.190009
   Banigan MG, 2013, PLOS ONE, V8, DOI 10.1371/journal.pone.0048814
   Bargaje R, 2012, PLOS ONE, V7, DOI 10.1371/journal.pone.0043243
   Basso M, 2013, J BIOL CHEM, V288, P15699, DOI 10.1074/jbc.M112.425066
   BAUER J, 1995, BIOL PSYCHIAT, V38, P611, DOI 10.1016/0006-3223(95)00374-X
   Bellingham SA, 2012, NUCLEIC ACIDS RES, V40, P10937, DOI 10.1093/nar/gks832
   Bellingham SA, 2012, FRONT PHYSIOL, V3, DOI 10.3389/fphys.2012.00124
   Belzeaux R, 2012, TRANSL PSYCHIAT, V2, DOI 10.1038/tp.2012.112
   Benton Tami, 2007, Ann Clin Psychiatry, V19, P289, DOI 10.1080/10401230701653542
   Bernimoulin M, 2009, J THROMB HAEMOST, V7, P1019, DOI 10.1111/j.1538-7836.2009.03434.x
   Bessa JM, 2009, MOL PSYCHIATR, V14, P764, DOI 10.1038/mp.2008.119
   Bhatnagar S, 2007, BLOOD, V110, P3234, DOI 10.1182/blood-2007-03-079152
   Bianco F, 2005, J IMMUNOL, V174, P7268, DOI 10.4049/jimmunol.174.11.7268
   Bianco F, 2009, EMBO J, V28, P1043, DOI 10.1038/emboj.2009.45
   Biggar KK, 2011, J MOL CELL BIOL, V3, P167, DOI 10.1093/jmcb/mjq045
   Brites D., 2015, MICROGLIA PHYSL REGU, P67
   Brites D, 2015, AIMS MOL SCI, V2, P225, DOI 10.3934/molsci.2015.3.225
   Brites D, 2014, FRONT CELL NEUROSCI, V8, DOI 10.3389/fncel.2014.00117
   Bronisz A, 2014, CANCER RES, V74, P738, DOI 10.1158/0008-5472.CAN-13-2650
   Bryniarski K, 2013, J ALLERGY CLIN IMMUN, V132, P170, DOI 10.1016/j.jaci.2013.04.048
   Buzas EI, 2014, NAT REV RHEUMATOL, V10, P356, DOI 10.1038/nrrheum.2014.19
   Cardoso AL, 2016, CURR OPIN PHARMACOL, V26, P1, DOI 10.1016/j.coph.2015.09.001
   Carvalho AF, 2015, PSYCHONEUROENDOCRINO, V62, P18, DOI 10.1016/j.psyneuen.2015.07.002
   Castren E, 2010, DEV NEUROBIOL, V70, P289, DOI 10.1002/dneu.20758
   Chakrabarty P, 2012, MOL NEURODEGENER, V7, DOI 10.1186/1750-1326-7-36
   Chana G, 2013, FRONT CELL NEUROSCI, V7, DOI 10.3389/fncel.2013.00095
   Chang CW, 2013, NEUROSCI LETT, V548, P190, DOI 10.1016/j.neulet.2013.06.009
   Cheng L, 2014, J EXTRACELL VESICLES, V3, DOI 10.3402/jev.v3.23743
   Cheng LC, 2009, NAT NEUROSCI, V12, P399, DOI 10.1038/nn.2294
   Cherry JD, 2014, J NEUROINFLAMM, V11, DOI 10.1186/1742-2094-11-98
   Chhor V, 2013, BRAIN BEHAV IMMUN, V32, P70, DOI 10.1016/j.bbi.2013.02.005
   Chivet M, 2014, J EXTRACELL VESICLES, V3, DOI 10.3402/jev.v3.24722
   Choi HB, 2007, J NEUROSCI, V27, P4957, DOI 10.1523/JNEUROSCI.5417-06.2007
   Choi SH, 2009, TRENDS PHARMACOL SCI, V30, P174, DOI 10.1016/j.tips.2009.01.002
   Cocucci E, 2015, TRENDS CELL BIOL, V25, P364, DOI 10.1016/j.tcb.2015.01.004
   Cocucci E, 2011, CURR BIOL, V21, pR940, DOI 10.1016/j.cub.2011.10.011
   Colton CA, 2009, J NEUROIMMUNE PHARM, V4, P399, DOI 10.1007/s11481-009-9164-4
   Covington HE, 2010, J NEUROSCI, V30, P16082, DOI 10.1523/JNEUROSCI.1731-10.2010
   Croce N, 2013, MOL CELL BIOCHEM, V376, P189, DOI 10.1007/s11010-013-1567-0
   Czeh M, 2011, DEV NEUROSCI-BASEL, V33, P199, DOI 10.1159/000328989
   Dahl J, 2014, PSYCHONEUROENDOCRINO, V45, P77, DOI 10.1016/j.psyneuen.2014.03.019
   Dantzer R, 2008, NAT REV NEUROSCI, V9, P46, DOI 10.1038/nrn2297
   Dantzer R, 2014, J NEURAL TRANSM, V121, P925, DOI 10.1007/s00702-014-1187-1
   Dantzer R, 2011, PSYCHONEUROENDOCRINO, V36, P426, DOI 10.1016/j.psyneuen.2010.09.012
   Davis MJ, 2012, BEHAV BRAIN RES, V229, P21, DOI 10.1016/j.bbr.2011.12.037
   Dobrenis K, 2005, J NEUROSCI RES, V82, P306, DOI 10.1002/jnr.20650
   Dorval V, 2013, FRONT MOL NEUROSCI, V6, DOI 10.3389/fnmol.2013.00024
   Dowlati Y, 2010, BIOL PSYCHIAT, V67, P446, DOI 10.1016/j.biopsych.2009.09.033
   Drago D, 2013, BIOCHIMIE, V95, P2271, DOI 10.1016/j.biochi.2013.06.020
   Dubovicky Michal, 2014, Interdiscip Toxicol, V7, P201, DOI 10.2478/intox-2014-0029
   Dwivedi Y, 2014, DIALOGUES CLIN NEURO, V16, P43
   Dwivedi Y, 2011, J CHEM NEUROANAT, V42, P142, DOI 10.1016/j.jchemneu.2011.04.002
   Dwivedi Y, 2009, NEUROPSYCH DIS TREAT, V5, P433
   Effenberger T, 2014, FASEB J, V28, P4847, DOI 10.1096/fj.14-254565
   EL Andaloussi S, 2013, ADV DRUG DELIVER REV, V65, P391, DOI 10.1016/j.addr.2012.08.008
   El-Etr M, 2015, GLIA, V63, P104, DOI 10.1002/glia.22736
   Erny D, 2015, NAT NEUROSCI, V18, P965, DOI 10.1038/nn.4030
   Etheridge A, 2011, MUTAT RES-FUND MOL M, V717, P85, DOI 10.1016/j.mrfmmm.2011.03.004
   Eugenin EA, 2003, J IMMUNOL, V170, P1320, DOI 10.4049/jimmunol.170.3.1320
   Eyre H, 2012, PSYCHONEUROENDOCRINO, V37, P1397, DOI 10.1016/j.psyneuen.2012.03.019
   Falchi AM, 2013, HISTOCHEM CELL BIOL, V139, P221, DOI 10.1007/s00418-012-1045-x
   Fan HM, 2014, J PSYCHIATR RES, V59, P45, DOI 10.1016/j.jpsychires.2014.08.007
   Fayyad-Kazan H, 2013, J TRANSL MED, V11, DOI 10.1186/1479-5876-11-31
   Fertig ET, 2014, J CELL MOL MED, V18, P1938, DOI 10.1111/jcmm.12436
   Fiandaca MS, 2015, ALZHEIMERS DEMENT, V11, P600, DOI 10.1016/j.jalz.2014.06.008
   Fitzner D, 2011, J CELL SCI, V124, P447, DOI 10.1242/jcs.074088
   Frenois F, 2007, PSYCHONEUROENDOCRINO, V32, P516, DOI 10.1016/j.psyneuen.2007.03.005
   Frohlich D, 2014, PHILOS T R SOC B, V369, DOI 10.1098/rstb.2013.0510
   Fruhbeis C, 2013, FRONT CELL NEUROSCI, V7, DOI 10.3389/fncel.2013.00182
   Fruhbeis C, 2013, PLOS BIOL, V11, DOI 10.1371/journal.pbio.1001604
   Fruhbeis C, 2012, FRONT PHYSIOL, V3, DOI 10.3389/fphys.2012.00119
   Garzetti L, 2014, J LEUKOCYTE BIOL, V95, P817, DOI 10.1189/jlb.0913485
   Gemma C, 2013, FRONT CELL NEUROSCI, V7, DOI 10.3389/fncel.2013.00229
   Giusti SA, 2014, ELIFE, V3, DOI 10.7554/eLife.02755
   Glebov K, 2015, GLIA, V63, P626, DOI 10.1002/glia.22772
   Goldberg D, 2010, WORLD PSYCHIATRY, V9, P16
   Gomes C, 2007, NEUROSCI LETT, V428, P43, DOI 10.1016/j.neulet.2007.09.024
   Gosselin RD, 2013, FRONT CELL NEUROSCI, V7, DOI 10.3389/fncel.2013.00251
   Grad LI, 2014, P NATL ACAD SCI USA, V111, P3620, DOI 10.1073/pnas.1312245111
   Gregory RI, 2005, CANCER RES, V65, P3509, DOI 10.1158/0008-5472.CAN-05-0298
   Gu BJ, 2011, J IMMUNOL, V187, P2365, DOI 10.4049/jimmunol.1101178
   Gupta A, 2014, J NEUROINFLAMM, V11, DOI 10.1186/1742-2094-11-68
   Hamidi M, 2004, BIOL PSYCHIAT, V55, P563, DOI 10.1016/j.biopsych.2003.11.006
   Hannestad J, 2013, BRAIN BEHAV IMMUN, V33, P131, DOI 10.1016/j.bbi.2013.06.010
   He Y, 2012, DNA CELL BIOL, V31, P1499, DOI 10.1089/dna.2012.1660
   Henry CJ, 2008, J NEUROINFLAMM, V5, DOI 10.1186/1742-2094-5-15
   Hornick NI, 2015, SCI REP-UK, V5, DOI 10.1038/srep11295
   Hu Guoku, 2012, Frontiers in Genetics, V3, P56, DOI 10.3389/fgene.2012.00056
   Jacobsen JPR, 2012, PHILOS T R SOC B, V367, P2444, DOI 10.1098/rstb.2012.0109
   Jansen C, 2015, PLOS ONE, V10, DOI 10.1371/journal.pone.0116768
   Jiang HK, 1999, CLIN RHEUMATOL, V18, P339, DOI 10.1007/s100670050114
   Jo WK, 2015, FRONT CELL NEUROSCI, V9, DOI [10.3382/fncel.2015.00268, 10.3389/fncel.2015.00268]
   Joshi P, 2014, CELL DEATH DIFFER, V21, P582, DOI 10.1038/cdd.2013.180
   Joshi P, 2015, INT J MOL SCI, V16, P4800, DOI 10.3390/ijms16034800
   Kahlert C, 2013, J MOL MED, V91, P431, DOI 10.1007/s00109-013-1020-6
   Kaminska B, 2009, ANAT REC, V292, P1902, DOI 10.1002/ar.21047
   Katsuura S, 2012, NEUROSCI LETT, V516, P79, DOI 10.1016/j.neulet.2012.03.062
   Kettenmann H, 2011, PHYSIOL REV, V91, P461, DOI 10.1152/physrev.00011.2010
   Khalyfa A, 2014, J TRANSL MED, V12, DOI 10.1186/1479-5876-12-162
   Kim SH, 2006, MOL THER, V13, P289, DOI 10.1016/j.ymthe.2005.09.015
   Kim WT, 2013, PROSTATE INT, V1, P3, DOI 10.12954/PI.12011
   Kogure T, 2011, HEPATOLOGY, V54, P1237, DOI 10.1002/hep.24504
   Konradi C, 2012, NEUROBIOL DIS, V45, P37, DOI 10.1016/j.nbd.2011.01.025
   Kosaka N, 2010, CANCER SCI, V101, P2087, DOI 10.1111/j.1349-7006.2010.01650.x
   Kosaka N, 2010, J BIOL CHEM, V285, P17442, DOI 10.1074/jbc.M110.107821
   Kramer-Albers EM, 2007, PROTEOM CLIN APPL, V1, P1446, DOI 10.1002/prca.200700522
   Kreft M, 2009, ANN NY ACAD SCI, V1152, P30, DOI 10.1111/j.1749-6632.2008.04005.x
   Krol J, 2010, NAT REV GENET, V11, P597, DOI 10.1038/nrg2843
   Ksiazek-Winiarek DJ, 2013, MEDIAT INFLAMM, V2013, DOI 10.1155/2013/172351
   Lai RC, 2011, REGEN MED, V6, P481, DOI [10.2217/RME.11.35, 10.2217/rme.11.35]
   Le MTN, 2009, MOL CELL BIOL, V29, P5290, DOI 10.1128/MCB.01694-08
   Lee YJ, 2012, NATURE, V487, P443, DOI 10.1038/nature11314
   Lehmann BD, 2008, CANCER RES, V68, P7864, DOI 10.1158/0008-5472.CAN-07-6538
   Li BG, 2013, MOL MED REP, V8, P676, DOI 10.3892/mmr.2013.1534
   Li YJ, 2013, PLOS ONE, V8, DOI [10.1371/journal.pone.0070390, 10.1371/journal.pone.0080475]
   Lin Jin, 2015, ScientificWorldJournal, V2015, P657086, DOI 10.1155/2015/657086
   Lin SB, 2015, NAT REV CANCER, V15, P321, DOI 10.1038/nrc3932
   Liu H, 2003, EXP NEUROL, V184, P196, DOI 10.1016/S0014-4886(03)00207-3
   Lo Cicero A, 2011, INT J ONCOL, V39, P1353, DOI 10.3892/ijo.2011.1160
   Lopez JP, 2014, NAT MED, V20, P764, DOI 10.1038/nm.3582
   Maslanik T, 2013, BRAIN BEHAV IMMUN, V28, P54, DOI 10.1016/j.bbi.2012.10.014
   Mateus-Pinheiro A, 2013, MOL PSYCHIATR, V18, P748, DOI 10.1038/mp.2013.56
   Mateus-Pinheiro A, 2013, TRANSL PSYCHIAT, V3, DOI 10.1038/tp.2012.141
   Mathivanan S, 2012, NUCLEIC ACIDS RES, V40, pD1241, DOI 10.1093/nar/gkr828
   Matsumura T, 2015, BRIT J CANCER, V113, P275, DOI 10.1038/bjc.2015.201
   Meerson A, 2010, J MOL NEUROSCI, V40, P47, DOI 10.1007/s12031-009-9252-1
   Mendell JT, 2012, CELL, V148, P1172, DOI 10.1016/j.cell.2012.02.005
   Metcalfe MJ, 2010, MT SINAI J MED, V77, P50, DOI 10.1002/msj.20163
   Miller AH, 2009, BIOL PSYCHIAT, V65, P732, DOI 10.1016/j.biopsych.2008.11.029
   Mishra PJ, 2014, BIOMARK RES, V2, DOI 10.1186/2050-7771-2-19
   Mittelbrunn M, 2011, NAT COMMUN, V2, DOI 10.1038/ncomms1285
   Mo MH, 2012, J CANCER, V3, P432, DOI 10.7150/jca.4919
   Momen-Heravi F, 2012, FRONT PHYSIOL, V3, DOI 10.3389/fphys.2012.00354
   Mouillet-Richard S, 2012, NEUROBIOL DIS, V46, P272, DOI 10.1016/j.nbd.2011.12.035
   Muller N, 1998, PROG NEURO-PSYCHOPH, V22, P1, DOI 10.1016/S0278-5846(97)00179-6
   Munoz JL, 2013, MOL THER-NUCL ACIDS, V2, DOI 10.1038/mtna.2013.60
   Nave KA, 2010, NATURE, V468, P244, DOI 10.1038/nature09614
   Nimmerjahn A, 2005, SCIENCE, V308, P1314, DOI 10.1126/science.1110647
   Noto C, 2016, MOL NEUROBIOL, V53, P5701, DOI 10.1007/s12035-015-9489-3
   O'Brien SM, 2007, J PSYCHIAT RES, V41, P326, DOI 10.1016/j.jpsychires.2006.05.013
   O'Connor JC, 2009, MOL PSYCHIATR, V14, P511, DOI 10.1038/sj.mp.4002148
   O'Connor RM, 2012, MOL PSYCHIATR, V17, P359, DOI 10.1038/mp.2011.162
   Ohno S, 2013, MOL THER, V21, P185, DOI 10.1038/mt.2012.180
   Pallavi P, 2013, J AFFECT DISORDERS, V150, P415, DOI 10.1016/j.jad.2013.04.033
   Pan Y, 2014, BRAIN BEHAV IMMUN, V41, P90, DOI 10.1016/j.bbi.2014.04.007
   Parachikova A, 2010, J ALZHEIMERS DIS, V21, P527, DOI 10.3233/JAD-2010-100204
   Paul-Savoie E, 2011, CLIN J PAIN, V27, P529, DOI 10.1097/AJP.0b013e31820dfede
   Peferoen L, 2014, IMMUNOLOGY, V141, P302, DOI 10.1111/imm.12163
   Pegtel DM, 2014, PHILOS T R SOC B, V369, DOI 10.1098/rstb.2013.0516
   Phillips AC, 2015, ANXIETY STRESS COPIN, V28, P357, DOI 10.1080/10615806.2015.1005078
   Pilc A, 2008, BIOCHEM PHARMACOL, V75, P997, DOI 10.1016/j.bcp.2007.09.021
   Potolicchio A, 2005, J IMMUNOL, V175, P2237, DOI 10.4049/jimmunol.175.4.2237
   Prada I, 2013, GLIA, V61, P1003, DOI 10.1002/glia.22497
   Proia P, 2008, INT J MOL MED, V21, P63
   Pusic AD, 2015, J INTERF CYTOK RES, V35, P795, DOI 10.1089/jir.2015.0010
   Pusic AD, 2014, J NEUROIMMUNOL, V266, P12, DOI 10.1016/j.jneuroim.2013.10.014
   Rahman OA, 2010, ELECTROPHORESIS, V31, P1790, DOI 10.1002/elps.200900664
   Rajasethupathy P, 2009, NEURON, V63, P803, DOI 10.1016/j.neuron.2009.05.029
   Rajendran L, 2014, J NEUROSCI, V34, P15482, DOI 10.1523/JNEUROSCI.3258-14.2014
   Rajkowska G., 2007, CNS & Neurological Disorders-Drug Targets, V6, P219, DOI 10.2174/187152707780619326
   Rajkowska G, 2015, J PSYCHIATR RES, V65, P53, DOI 10.1016/j.jpsychires.2015.04.010
   Raposo G, 2013, J CELL BIOL, V200, P373, DOI 10.1083/jcb.201211138
   Ratajczak MZ, 2012, LEUKEMIA, V26, P1166, DOI 10.1038/leu.2011.389
   Reus GZ, 2015, NEUROSCIENCE, V300, P141, DOI 10.1016/j.neuroscience.2015.05.018
   Rinaldi A, 2010, BEHAV BRAIN RES, V208, P265, DOI 10.1016/j.bbr.2009.11.012
   Roman A, 2013, PHARMACOL REP, V65, P1663, DOI 10.1016/S1734-1140(13)71528-7
   Rota R, 2011, MOL CANCER, V10, DOI 10.1186/1476-4598-10-120
   Rotheneichner P, 2014, NEURAL PLAST, V2014, DOI 10.1155/2014/723915
   Rucker JJH, 2014, GENOME BIOL, V15, DOI 10.1186/s13059-014-0421-3
   Russo Isabella, 2012, Am J Neurodegener Dis, V1, P217
   Sadallah S, 2011, CLIN EXP IMMUNOL, V163, P26, DOI 10.1111/j.1365-2249.2010.04271.x
   Salgado AJ, 2015, FRONT CELL NEUROSCI, V9, DOI 10.3389/fncel.2015.00249
   Saman S, 2014, J ALZHEIMERS DIS, V40, pS47, DOI 10.3233/JAD-132135
   Saus E, 2010, HUM MOL GENET, V19, P4017, DOI 10.1093/hmg/ddq316
   Sbai O, 2010, GLIA, V58, P344, DOI 10.1002/glia.20927
   Schiepers OJG, 2005, PROG NEURO-PSYCHOPH, V29, P201, DOI 10.1016/j.pnpbp.2004.11.003
   Schneider A, 2013, CELL TISSUE RES, V352, P33, DOI 10.1007/s00441-012-1428-2
   Schnieder TP, 2014, J NEUROPATH EXP NEUR, V73, P880, DOI 10.1097/NEN.0000000000000107
   Schratt GM, 2006, NATURE, V439, P283, DOI 10.1038/nature04367
   Schwamborn JC, 2009, CELL, V136, P913, DOI 10.1016/j.cell.2008.12.024
   Schwarzenbach H, 2015, EXPERT REV MOL DIAGN, V15, P1159, DOI 10.1586/14737159.2015.1069183
   Serafini G., 2015, NEUROIMMUNOL NEUROIN, V2, P127, DOI [10.4103/2347-8659.157955, DOI 10.4103/2347-8659.157955]
   Serafini G, 2014, CELL MOL NEUROBIOL, V34, P17, DOI 10.1007/s10571-013-9997-5
   Serafini G, 2012, NEUROSCI RES, V73, P179, DOI 10.1016/j.neures.2012.04.001
   Shelton RC, 2011, MOL PSYCHIATR, V16, P751, DOI 10.1038/mp.2010.52
   Shifrin DA, 2013, MOL BIOL CELL, V24, P1253, DOI 10.1091/mbc.E12-08-0572
   Shtam TA, 2013, CELL COMMUN SIGNAL, V11, DOI 10.1186/1478-811X-11-88
   Sierra A, 2013, FRONT CELL NEUROSCI, V7, DOI 10.3389/fncel.2013.00006
   Smalheiser NR, 2012, PLOS ONE, V7, DOI 10.1371/journal.pone.0033201
   Smirnova L, 2005, EUR J NEUROSCI, V21, P1469, DOI 10.1111/j.1460-9568.2005.03978.x
   Song C, 2009, PHARMACOPSYCHIATRY, V42, P182, DOI 10.1055/s-0029-1202263
   Song C, 2011, PROG NEURO-PSYCHOPH, V35, P760, DOI 10.1016/j.pnpbp.2010.06.020
   Sorrells SF, 2007, BRAIN BEHAV IMMUN, V21, P259, DOI 10.1016/j.bbi.2006.11.006
   Sperlagh B, 2006, PROG NEUROBIOL, V78, P327, DOI 10.1016/j.pneurobio.2006.03.007
   Steiner J, 2008, J PSYCHIATR RES, V42, P151, DOI 10.1016/j.jpsychires.2006.10.013
   Stockmeier Craig A, 2004, Dialogues Clin Neurosci, V6, P185
   Stokes L, 2015, FRONT CELL NEUROSCI, V9, DOI 10.3389/fncel.2015.00258
   Strawbridge R, 2015, EUR NEUROPSYCHOPHARM, V25, P1532, DOI 10.1016/j.euroneuro.2015.06.007
   Sun Y, 2015, FRONT CELL NEUROSCI, V9, DOI 10.3389/fncel.2015.00193
   Szulwach KE, 2010, J CELL BIOL, V189, P127, DOI 10.1083/jcb.200908151
   Takeuchi T, 2015, P NATL ACAD SCI USA, V112, pE2497, DOI 10.1073/pnas.1412651112
   Tanaka Y, 2013, CANCER-AM CANCER SOC, V119, P1159, DOI 10.1002/cncr.27895
   Taylor AR, 2007, DEV NEUROBIOL, V67, P1815, DOI 10.1002/dneu.20559
   Terasawa K, 2009, FEBS J, V276, P3269, DOI 10.1111/j.1742-4658.2009.07041.x
   Thery C, 2002, NAT REV IMMUNOL, V2, P569, DOI 10.1038/nri855
   Thery Clotilde, 2006, Curr Protoc Cell Biol, VChapter 3, DOI 10.1002/0471143030.cb0322s30
   Tomlinson PR, 2015, ANN CLIN TRANSL NEUR, V2, P353, DOI 10.1002/acn3.175
   Torres-Platas SG, 2014, BRAIN BEHAV IMMUN, V42, P50, DOI 10.1016/j.bbi.2014.05.007
   Trajkovic K, 2008, SCIENCE, V319, P1244, DOI 10.1126/science.1153124
   Turchinovich A., 2013, Frontiers in Genetics, V4, P119, DOI 10.3389/fgene.2013.00119
   Turola E, 2012, FRONT PHYSIOL, V3, DOI 10.3389/fphys.2012.00149
   Tynan RJ, 2013, ACTA NEUROPATHOL, V126, P75, DOI 10.1007/s00401-013-1102-0
   Uchida S, 2010, J NEUROSCI, V30, P15007, DOI 10.1523/JNEUROSCI.1436-10.2010
   Valadi H, 2007, NAT CELL BIOL, V9, P654, DOI 10.1038/ncb1596
   van Buel EM, 2015, TRANSL PSYCHIAT, V5, DOI 10.1038/tp.2015.100
   Vavakova M, 2015, OXID MED CELL LONGEV, V2015, DOI 10.1155/2015/898393
   Verderio C, 2012, ANN NEUROL, V72, P610, DOI 10.1002/ana.23627
   Verderio C, 2012, BIOL CELL, V104, P213, DOI 10.1111/boc.201100070
   Vingtdeux V, 2012, FRONT PHYSIOL, V3, DOI 10.3389/fphys.2012.00229
   Wahlgren J, 2012, NUCLEIC ACIDS RES, V40, DOI 10.1093/nar/gks463
   Walker FR, 2013, CURR DRUG TARGETS, V14, P1262
   Wan YQ, 2015, PLOS ONE, V10, DOI 10.1371/journal.pone.0121975
   Wang GH, 2012, J BIOL CHEM, V287, P21384, DOI 10.1074/jbc.M112.340513
   Wang SW, 2011, J NEUROSCI, V31, P7275, DOI 10.1523/JNEUROSCI.6476-10.2011
   Wang X, 2015, CLIN EPIGENETICS, V7, DOI 10.1186/s13148-015-0099-8
   Warnecke-Eberz U, 2015, TUMOR BIOL, V36, P4643, DOI 10.1007/s13277-015-3112-0
   Weber C, 2013, ARTERIOSCL THROM VAS, V33, P168, DOI 10.1161/ATVBAHA.112.300920
   Weber MD, 2015, J NEUROSCI, V35, P316, DOI 10.1523/JNEUROSCI.3561-14.2015
   Weekman EM, 2014, J NEUROINFLAMM, V11, DOI 10.1186/1742-2094-11-127
   Wes PD, 2014, PLOS ONE, V9, DOI 10.1371/journal.pone.0106050
   Wu TY, 2015, J PSYCHIATR RES, V64, P99, DOI 10.1016/j.jpsychires.2015.02.016
   Xanthos DN, 2014, NAT REV NEUROSCI, V15, P43, DOI 10.1038/nrn3617
   Xu D, 2013, ADV DRUG DELIVER REV, V65, P368, DOI 10.1016/j.addr.2012.07.010
   Xu SB, 2007, J BIOL CHEM, V282, P25053, DOI 10.1074/jbc.M700501200
   Yan H, 2013, SCI WORLD J, DOI 10.1155/2013/459692
   Yang M, 2011, MOL CANCER, V10, DOI 10.1186/1476-4598-10-117
   Yang P, 2015, NEUROPSYCH DIS TREAT, V11, P597, DOI 10.2147/NDT.S78131
   Yirmiya R, 2015, TRENDS NEUROSCI, V38, P637, DOI 10.1016/j.tins.2015.08.001
   Younger ST, 2011, NUCLEIC ACIDS RES, V39, P5682, DOI 10.1093/nar/gkr155
   Yuyama K, 2014, J BIOL CHEM, V289, P24488, DOI 10.1074/jbc.M114.577213
   Yuyama K, 2012, J BIOL CHEM, V287, P10977, DOI 10.1074/jbc.M111.324616
   Zhan XH, 2014, CURR ALZHEIMER RES, V11, P232, DOI 10.2174/1567205011666140131120922
   Zhang J, 2015, GENOM PROTEOM BIOINF, V13, P17, DOI 10.1016/j.gpb.2015.02.001
   Zheng LS, 2015, FRONT CELL NEUROSCI, V9, DOI 10.3389/fncel.2015.00005
   Zhou R, 2009, NEUROPSYCHOPHARMACOL, V34, P1395, DOI 10.1038/npp.2008.131
   Zhuang XY, 2011, MOL THER, V19, P1769, DOI 10.1038/mt.2011.164
   Zilka N, 2011, NEUROSCIENCE, V193, P330, DOI 10.1016/j.neuroscience.2011.06.088
NR 257
TC 321
Z9 333
U1 23
U2 179
PU FRONTIERS MEDIA SA
PI LAUSANNE
PA AVENUE DU TRIBUNAL FEDERAL 34, LAUSANNE, CH-1015, SWITZERLAND
EI 1662-5102
J9 FRONT CELL NEUROSCI
JI Front. Cell. Neurosci.
PD DEC 17
PY 2015
VL 9
AR 476
DI 10.3389/fncel.2015.00476
PG 20
WC Neurosciences
WE Science Citation Index Expanded (SCI-EXPANDED)
SC Neurosciences & Neurology
GA CY7LF
UT WOS:000366589200001
PM 26733805
OA Green Published, gold
HC Y
HP N
DA 2022-08-24
ER

PT J
AU Katsuda, T
   Tsuchiya, R
   Kosaka, N
   Yoshioka, Y
   Takagaki, K
   Oki, K
   Takeshita, F
   Sakai, Y
   Kuroda, M
   Ochiya, T
AF Katsuda, Takeshi
   Tsuchiya, Reiko
   Kosaka, Nobuyoshi
   Yoshioka, Yusuke
   Takagaki, Kentaro
   Oki, Katsuyuki
   Takeshita, Fumitaka
   Sakai, Yasuyuki
   Kuroda, Masahiko
   Ochiya, Takahiro
TI Human adipose tissue-derived mesenchymal stem cells secrete functional
   neprilysin-bound exosomes
SO SCIENTIFIC REPORTS
LA English
DT Article
ID AMYLOID-BETA; A-BETA; BRAIN; VESICLES; TRANSPLANTATION; IDENTIFICATION;
   MICRORNAS; PATHWAY; MODEL; MICE
AB Alzheimer's disease (AD) is characterized by the accumulation of beta-amyloid peptide (Ab) in the brain because of an imbalance between A beta production and clearance. Neprilysin (NEP) is the most important A beta-degrading enzyme in the brain. Thus, researchers have explored virus-mediated NEP gene delivery. However, such strategies may entail unexpected risks, and thus exploration of a new possibility for NEP delivery is also required. Here, we show that human adipose tissue-derived mesenchymal stem cells (ADSCs) secrete exosomes carrying enzymatically active NEP. The NEP-specific activity level of 1 mu g protein from ADSC-derived exosomes was equivalent to that of similar to 0.3 ng of recombinant human NEP. Of note, ADSC-derived exosomes were transferred into N2a cells, and were suggested to decrease both secreted and intracellular A beta levels in the N2a cells. Importantly, these characteristics were more pronounced in ADSCs than bone marrow-derived mesenchymal stem cells, suggesting the therapeutic relevance of ADSC-derived exosomes for AD.
C1 [Katsuda, Takeshi; Kosaka, Nobuyoshi; Yoshioka, Yusuke; Takeshita, Fumitaka; Ochiya, Takahiro] Natl Canc Ctr, Div Mol & Cellular Med, Chuo Ku, Tokyo 1040045, Japan.
   [Katsuda, Takeshi; Sakai, Yasuyuki] Univ Tokyo, IIS, Meguro Ku, Tokyo 1538505, Japan.
   [Tsuchiya, Reiko; Takagaki, Kentaro; Oki, Katsuyuki] SEEMS Inc, Res & Dev Dept, Koto Ku, Tokyo 1350064, Japan.
   [Kuroda, Masahiko] Tokyo Med Univ, Dept Pathol, Shinjuku Ku, Tokyo 1608402, Japan.
RP Ochiya, T (通讯作者)，Natl Canc Ctr, Div Mol & Cellular Med, Chuo Ku, 5-1-1 Tsukiji, Tokyo 1040045, Japan.
EM tochiya@ncc.go.jp
RI Ochiya, Takahiro/AAH-7585-2019
OI Takagaki, Kentaro/0000-0001-8085-6201
FU Japanese Ministry of Education, Culture, Sports, Science and Technology;
   National Cancer Center of Japan; Program for Promotion of Fundamental
   Studies in Health Sciences of the National Institute of Biomedical
   Innovation (NiBio) of Japan; Grants-in-Aid for Scientific Research
   [23659626, 23659192, 21115008] Funding Source: KAKEN
FX We thank Drs. Takaomi Saido and Takashi Saito (RIKEN) for providing the
   N2a cells, Dr. Yukio Kato (Hiroshima University) for providing the human
   BM-MSCs #1 - #3, Dr. Yoko Kayama and Ms. Noriko Kai (Terabase Inc.) for
   providing electron microscopy images, Ms. Ayako Irie (Quantum Design
   Japan, Inc.) for assisting with NTA using the Nanosight system Mr.
   Ryushi Fukuda (Meiwafosis Co. Ltd) for assisting with the SIOS analysis
   using the q Nano system, and Ms. Ayako Inoue (National Cancer Center)
   for her excellent technical assistance. This study was supported in part
   by a Grant-in-Aid for the Third-Term Comprehensive 10-Year Strategy for
   Cancer Control of Japan, a grant-in-aid for Scientific Research on
   Priority Areas Cancer from the Japanese Ministry of Education, Culture,
   Sports, Science and Technology, a Grant-in-Aid for cancer research
   promotion from National Cancer Center of Japan, the Program for
   Promotion of Fundamental Studies in Health Sciences of the National
   Institute of Biomedical Innovation (NiBio) of Japan, and Grant-in-Aid
   for Scientific Research on Innovative Areas ("functional machinery for
   non-coding RNAs") from the Japanese Ministry of Education, Culture,
   Sports, Science, and Technology.
CR Ahmadian Kia N, 2011, J MOL NEUROSCI, V44, P178, DOI 10.1007/s12031-010-9446-6
   Alvarez-Erviti L, 2011, NAT BIOTECHNOL, V29, P341, DOI 10.1038/nbt.1807
   Banas A, 2008, STEM CELLS, V26, P2705, DOI 10.1634/stemcells.2008-0034
   Banas A, 2007, DEV DYNAM, V236, P3228, DOI 10.1002/dvdy.21330
   Banas A, 2007, HEPATOLOGY, V46, P219, DOI 10.1002/hep.21704
   Bruno S, 2009, J AM SOC NEPHROL, V20, P1053, DOI 10.1681/ASN.2008070798
   Carlsson L, 2003, PROSTATE, V54, P322, DOI 10.1002/pros.10189
   Chamberlain G, 2007, STEM CELLS, V25, P2739, DOI 10.1634/stemcells.2007-0197
   Cocucci E, 2009, TRENDS CELL BIOL, V19, P43, DOI 10.1016/j.tcb.2008.11.003
   Conde-Vancells J, 2010, PROTEOM CLIN APPL, V4, P416, DOI 10.1002/prca.200900103
   Denzer K, 2000, J CELL SCI, V113, P3365
   Gatti JL, 2005, BIOL REPROD, V72, P1452, DOI 10.1095/biolreprod.104.036426
   Habisch HJ, 2010, STEM CELLS DEV, V19, P629, DOI 10.1089/scd.2009.0045
   Hardy J, 1997, TRENDS NEUROSCI, V20, P154, DOI 10.1016/S0166-2236(96)01030-2
   Hemming ML, 2007, PLOS MED, V4, P1405, DOI 10.1371/journal.pmed.0040262
   Ikegame Y, 2011, CYTOTHERAPY, V13, P675, DOI 10.3109/14653249.2010.549122
   Iwata N, 2005, PHARMACOL THERAPEUT, V108, P129, DOI 10.1016/j.pharmthera.2005.03.010
   Iwata N, 2000, NAT MED, V6, P143, DOI 10.1038/72237
   Iwata N, 2001, SCIENCE, V292, P1550, DOI 10.1126/science.1059946
   Jin HK, 2009, CELL PROLIFERAT, V42, P571, DOI 10.1111/j.1365-2184.2009.00625.x
   Katsuda T., PROTEOMICS IN PRESS
   Keyser KA, 2007, CELL TRANSPLANT, V16, P555, DOI 10.3727/000000007783464939
   Kosaka N, 2010, J BIOL CHEM, V285, P17442, DOI 10.1074/jbc.M110.107821
   LaFerla FM, 2007, NAT REV NEUROSCI, V8, P499, DOI 10.1038/nrn2168
   Lai RC, 2010, STEM CELL RES, V4, P214, DOI 10.1016/j.scr.2009.12.003
   Lee HJ, 2010, NEUROSCI LETT, V481, P30, DOI 10.1016/j.neulet.2010.06.045
   Lee JK, 2010, STEM CELLS, V28, P329, DOI 10.1002/stem.277
   Lee JK, 2009, NEUROSCI LETT, V450, P136, DOI 10.1016/j.neulet.2008.11.059
   Liu YX, 2009, MOL THER, V17, P1381, DOI 10.1038/mt.2009.115
   Miners JS, 2008, J NEUROSCI METH, V167, P229, DOI 10.1016/j.jneumeth.2007.08.012
   Miners JS, 2011, J NEUROPATH EXP NEUR, V70, P944, DOI 10.1097/NEN.0b013e3182345e46
   Sadan O, 2009, EXPERT OPIN BIOL TH, V9, P1487, DOI 10.1517/14712590903321439
   Sakaguchi Y, 2005, ARTHRITIS RHEUM-US, V52, P2521, DOI 10.1002/art.21212
   Selkoe DJ, 1998, TRENDS CELL BIOL, V8, P447, DOI 10.1016/S0962-8924(98)01363-4
   Shirotani K, 2001, J BIOL CHEM, V276, P21895, DOI 10.1074/jbc.M008511200
   Stewart K, 2003, CELL TISSUE RES, V313, P281, DOI 10.1007/s00441-003-0762-9
   Taylor DD, 2011, SEMIN IMMUNOPATHOL, V33, P441, DOI 10.1007/s00281-010-0234-8
   Taylor DD, 2011, METHODS MOL BIOL, V728, P235, DOI 10.1007/978-1-61779-068-3_15
   Thery C, 2009, NAT REV IMMUNOL, V9, P581, DOI 10.1038/nri2567
   Thery Clotilde, 2006, Curr Protoc Cell Biol, VChapter 3, DOI 10.1002/0471143030.cb0322s30
   Trajkovic K, 2008, SCIENCE, V319, P1244, DOI 10.1126/science.1153124
   Valadi H, 2007, NAT CELL BIOL, V9, P654, DOI 10.1038/ncb1596
   van Niel G, 2006, J BIOCHEM, V140, P13, DOI 10.1093/jb/mvj128
   Yasojima K, 2001, NEUROSCI LETT, V297, P97, DOI 10.1016/S0304-3940(00)01675-X
   Zhuang XY, 2011, MOL THER, V19, P1769, DOI 10.1038/mt.2011.164
   Zilka N, 2011, NEUROSCIENCE, V193, P330, DOI 10.1016/j.neuroscience.2011.06.088
NR 46
TC 320
Z9 342
U1 0
U2 58
PU NATURE PUBLISHING GROUP
PI LONDON
PA MACMILLAN BUILDING, 4 CRINAN ST, LONDON N1 9XW, ENGLAND
SN 2045-2322
J9 SCI REP-UK
JI Sci Rep
PD FEB 1
PY 2013
VL 3
AR 1197
DI 10.1038/srep01197
PG 11
WC Multidisciplinary Sciences
WE Science Citation Index Expanded (SCI-EXPANDED)
SC Science & Technology - Other Topics
GA 082NY
UT WOS:000314400000011
PM 23378928
OA Green Published, gold
DA 2022-08-24
ER

PT J
AU Gui, YX
   Liu, H
   Zhang, LS
   Lv, W
   Hu, XY
AF Gui, YaXing
   Liu, Hai
   Zhang, LiShan
   Lv, Wen
   Hu, XingYue
TI Altered microRNA profiles in cerebrospinal fluid exosome in Parkinson
   disease and Alzheimer disease
SO ONCOTARGET
LA English
DT Article
DE Parkinson's diseases (PD); Alzheimer's diseases (AD); cerebrospinal
   fluid (CSF); exosome; microRNA; Pathology Section
ID ALPHA-SYNUCLEIN; CLINICAL-DIAGNOSIS; EXPRESSION; BIOMARKERS; PROTEIN;
   MICROVESICLES; DISORDERS; MECHANISM; SEQUENCES; DEMENTIA
AB The differential diagnosis of Parkinson's diseases (PD) is challenging, especially in the early stages of the disease. We developed a microRNA profiling strategy for exosomal miRNAs isolated from cerebrospinal fluid (CSF) in PD and AD. Sixteen exosomal miRNAs were up regulated and 11 miRNAs were under regulated significantly in PD CSF when compared with those in healthy controls (relative fold > 2, p < 0.05). MiR-1 and miR-19b-3p were validated and significantly reduced in independent samples. While miR-153, miR-409-3p, miR-10a-5p, and let-7g-3p were significantly over expressed in PD CSF exosome. Bioinformatic analysis by DIANA-mirPath demonstrated that Neurotrophin signaling, mTOR signaling, Ubiquitin mediated proteolysis, Dopaminergic synapse, and Glutamatergic synapse were the most prominent pathways enriched in quantiles with PD miRNA patterns. Messenger RNA (mRNA) transcripts [amyloid precursor protein, APP), alpha-synuclein (alpha-syn), Tau, neurofilament, light gene (NF-L), DJ-1/PARK7, Fractalkine and Neurosin] and long non-coding RNAs (RP11-462G22.1 and PCA3) were differentially expressed in CSF exosomes in PD and AD patients. These data demonstrated that CSF exosomal RNA molecules are reliable biomarkers with fair robustness in regard to specificity and sensitivity in differentiating PD from healthy and diseased (AD) controls.
C1 [Gui, YaXing; Liu, Hai; Zhang, LiShan; Lv, Wen; Hu, XingYue] Zhejiang Univ, Sch Med, Sir Run Run Shaw Hosp, Dept Neurol, Hangzhou 310003, Zhejiang, Peoples R China.
RP Gui, YX (通讯作者)，Zhejiang Univ, Sch Med, Sir Run Run Shaw Hosp, Dept Neurol, Hangzhou 310003, Zhejiang, Peoples R China.
EM guiyaxing@zju.edu.cn
OI GUI, YAXING/0000-0002-0466-3608
FU Zhejiang Provincial Natural Science Foundation of China [Q14H090011];
   Zhejiang Province Medicine Health General Research Program [2013KYA114];
   National Natural Science Foundation of China [81401038]
FX This research was supported by Zhejiang Provincial Natural Science
   Foundation of China under Grant No. Q14H090011 and Zhejiang Province
   Medicine Health General Research Program (2013KYA114) and Project
   81401038 supported by National Natural Science Foundation of China.
CR Anglicheau D, 2009, P NATL ACAD SCI USA, V106, P5330, DOI 10.1073/pnas.0813121106
   Balaj L, 2011, NAT COMMUN, V2, DOI 10.1038/ncomms1180
   Bartel DP, 2004, CELL, V116, P281, DOI 10.1016/S0092-8674(04)00045-5
   Booth AM, 2006, J CELL BIOL, V172, P923, DOI 10.1083/jcb.200508014
   Burgos K, 2014, PLOS ONE, V9, DOI 10.1371/journal.pone.0094839
   Cho HJ, 2013, HUM MOL GENET, V22, P608, DOI 10.1093/hmg/dds470
   Cummings J L, 1988, J Geriatr Psychiatry Neurol, V1, P24, DOI 10.1177/089198878800100106
   Delay C, 2012, NEUROBIOL DIS, V46, P285, DOI 10.1016/j.nbd.2012.01.003
   Dubois B, 2010, LANCET NEUROL, V9, P1118, DOI 10.1016/S1474-4422(10)70223-4
   Hachiya NS, 2008, MED HYPOTHESES, V70, P1034, DOI 10.1016/j.mehy.2007.06.043
   Hall S, 2012, ARCH NEUROL-CHICAGO, V69, P1445, DOI 10.1001/archneurol.2012.1654
   Hebert SS, 2008, P NATL ACAD SCI USA, V105, P6415, DOI 10.1073/pnas.0710263105
   Hong Z, 2010, BRAIN, V133, P713, DOI 10.1093/brain/awq008
   Hsu SD, 2011, NUCLEIC ACIDS RES, V39, pD163, DOI 10.1093/nar/gkq1107
   HUGHES AJ, 1992, J NEUROL NEUROSUR PS, V55, P181, DOI 10.1136/jnnp.55.3.181
   Hughes TA, 2000, NEUROLOGY, V54, P1596, DOI 10.1212/WNL.54.8.1596
   Jansen FH, 2009, MOL CELL PROTEOMICS, V8, P1192, DOI 10.1074/mcp.M800443-MCP200
   Johansson SM, 2008, IMMUNOLOGY, V123, P491, DOI 10.1111/j.1365-2567.2007.02714.x
   Junn E, 2009, P NATL ACAD SCI USA, V106, P13052, DOI 10.1073/pnas.0906277106
   Kang JH, 2013, JAMA NEUROL, V70, P1277, DOI 10.1001/jamaneurol.2013.3861
   Lang AE, 1998, NEW ENGL J MED, V339, P1044, DOI 10.1056/NEJM199810083391506
   Lasser C, 2011, J TRANSL MED, V9, DOI 10.1186/1479-5876-9-9
   MCKHANN G, 1984, NEUROLOGY, V34, P939, DOI 10.1212/WNL.34.7.939
   Mollenhauer B, 2011, LANCET NEUROL, V10, P230, DOI 10.1016/S1474-4422(11)70014-X
   Nowrangi MA, 2015, FRONT AGING NEUROSCI, V7, DOI 10.3389/fnagi.2015.00001
   Papadopoulos GL, 2009, BIOINFORMATICS, V25, P1991, DOI 10.1093/bioinformatics/btp299
   Paraskevopoulou MD, 2013, NUCLEIC ACIDS RES, V41, pW169, DOI 10.1093/nar/gkt393
   Reczko M, 2012, BIOINFORMATICS, V28, P771, DOI 10.1093/bioinformatics/bts043
   Schapira AHV, 2013, CURR OPIN NEUROL, V26, P395, DOI 10.1097/WCO.0b013e3283633741
   Sethi P, 2009, NEUROSCI LETT, V459, P100, DOI 10.1016/j.neulet.2009.04.052
   Shi M, 2011, ANN NEUROL, V69, P570, DOI 10.1002/ana.22311
   Soreq L, 2014, PLOS COMPUT BIOL, V10, DOI 10.1371/journal.pcbi.1003517
   Tateno F, 2012, ALZ DIS ASSOC DIS, V26, P213, DOI 10.1097/WAD.0b013e31823899cc
   Thomas B, 2007, HUM MOL GENET, V16, pR183, DOI 10.1093/hmg/ddm159
   Valadi H, 2007, NAT CELL BIOL, V9, P654, DOI 10.1038/ncb1596
   van Dijk KD, 2010, NEUROBIOL DIS, V39, P229, DOI 10.1016/j.nbd.2010.04.020
   Vekrellis K, 2011, LANCET NEUROL, V10, P1015, DOI 10.1016/S1474-4422(11)70213-7
   Waxman EA, 2011, J NEUROSCI, V31, P7604, DOI 10.1523/JNEUROSCI.0297-11.2011
   Yuan A, 2009, PLOS ONE, V4, DOI 10.1371/journal.pone.0004722
   Zhang Y, 2009, ACTA RADIOL, V50, P674, DOI 10.1080/02841850902912028
NR 40
TC 306
Z9 322
U1 3
U2 77
PU IMPACT JOURNALS LLC
PI ORCHARD PARK
PA 6666 E QUAKER ST, STE 1, ORCHARD PARK, NY 14127 USA
EI 1949-2553
J9 ONCOTARGET
JI Oncotarget
PD NOV 10
PY 2015
VL 6
IS 35
BP 37043
EP 37053
DI 10.18632/oncotarget.6158
PG 11
WC Oncology; Cell Biology
WE Science Citation Index Expanded (SCI-EXPANDED)
SC Oncology; Cell Biology
GA CY0RL
UT WOS:000366113200011
PM 26497684
OA Green Submitted, Green Published, gold
DA 2022-08-24
ER

PT J
AU Ghosh, S
   Banerjee, S
   Sil, PC
AF Ghosh, Shatadal
   Banerjee, Sharmistha
   Sil, Parames C.
TI The beneficial role of curcumin on inflammation; diabetes and
   neurodegenerative disease: A recent update
SO FOOD AND CHEMICAL TOXICOLOGY
LA English
DT Review
DE Curcumin; Antioxidant; Inflammation; Diabetes; Neurodegenerative
   disease; Cancer
ID NF-KAPPA-B; FORKHEAD TRANSCRIPTION FACTORS; ENDOPLASMIC-RETICULUM
   STRESS; WINGLESS SIGNALING PATHWAY; RETRACTED ARTICLE. SEE; CELL-CYCLE
   ARREST; OXIDATIVE STRESS; DOWN-REGULATION; ARJUNOLIC ACID; IN-VITRO
AB The concept of using phytochemicals has ushered in a new revolution in pharmaceuticals. Naturally occurring polyphenols (like curcumin, morin, resveratrol, etc.) have gained importance because of their minimal side effects, low cost and abundance. Curcumin (diferuloylmethane) is a component of turmeric isolated from the rhizome of Curcuma longa. Research for more than two decades has revealed the pleiotropic nature of the biological effects of this molecule. More than 7000 published articles have shed light on the various aspects of curcumin including its antioxidant, hypoglycemic, anti-inflammatory and anti-cancer activities. Apart from these well-known activities, this natural polyphenolic compound also exerts its beneficial effects by modulating different signalling molecules including transcription factors, chemokines, cytokines, tumour suppressor genes, adhesion molecules, microRNAs, etc. Oxidative stress and inflammation play a pivotal role in various diseases like diabetes, cancer, arthritis, Alzheimer's disease and cardiovascular diseases. Curcumin, therefore, could be a therapeutic option for the treatment of these diseases, provided limitations in its oral bioavailability can be overcome. The current review provides an updated overview of the metabolism and mechanism of action of curcumin in various organ pathophysiologies. The review also discusses the potential for multifunctional therapeutic application of curcumin and its recent progress in clinical biology. (C) 2015 Elsevier Ltd. All rights reserved.
C1 [Ghosh, Shatadal; Banerjee, Sharmistha; Sil, Parames C.] Bose Inst, Div Mol Med, Kolkata 700054, W Bengal, India.
RP Sil, PC (通讯作者)，Bose Inst, Div Mol Med, P-1-12,CIT Scheme 7 M, Kolkata 700054, W Bengal, India.
EM parames@jcbose.ac.in
RI Ghosh, Shatadal/GOE-5737-2022
OI Ghosh, Shatadal/0000-0002-9557-2997
CR Aditya NP, 2015, COLLOID SURFACE B, V127, P114, DOI 10.1016/j.colsurfb.2015.01.027
   Aggarwal BB, 2003, ANTICANCER RES, V23, P363
   Al-Amiery AA, 2013, BIOINORG CHEM APPL, V2013, DOI 10.1155/2013/354982
   Ali Hussain Halim Eshrat M, 2002, Indian J Clin Biochem, V17, P33, DOI 10.1007/BF02867969
   Anand P, 2007, MOL PHARMACEUT, V4, P807, DOI 10.1021/mp700113r
   [Anonymous], 1996, J Cell Biochem Suppl, V26, P72
   Arun N, 2002, PLANT FOOD HUM NUTR, V57, P41, DOI 10.1023/A:1013106527829
   Asai A, 2000, LIFE SCI, V67, P2785, DOI 10.1016/S0024-3205(00)00868-7
   Balamurugan AN, 2009, PANCREAS, V38, P454, DOI 10.1097/MPA.0b013e318196c3e7
   Balasubramanyam K, 2004, J BIOL CHEM, V279, P51163, DOI 10.1074/jbc.M409024200
   Baliga MS, 2012, FOOD FUNCT, V3, P1109, DOI 10.1039/c2fo30097d
   Banji D, 2011, INDIAN J PHARMACOL, V43, P546, DOI 10.4103/0253-7613.84970
   Basile V, 2013, PLOS ONE, V8, DOI 10.1371/journal.pone.0053664
   Baum L, 2004, J ALZHEIMERS DIS, V6, P367
   Bhattacharyya S, 2014, PLOS ONE, V9, DOI 10.1371/journal.pone.0089026
   Bhattacharyya S, 2013, FOOD CHEM TOXICOL, V56, P119, DOI 10.1016/j.fct.2013.02.013
   Boonla O, 2014, NITRIC OXIDE-BIOL CH, V42, P44, DOI 10.1016/j.niox.2014.09.001
   Bromberg JF, 1998, MOL CELL BIOL, V18, P2553, DOI 10.1128/MCB.18.5.2553
   Burgering BMT, 2003, J LEUKOCYTE BIOL, V73, P689, DOI 10.1189/jlb.1202629
   Cai K, 2011, PLOS ONE, V6, DOI 10.1371/journal.pone.0019559
   Chandran B, 2012, PHYTOTHER RES, V26, P1719, DOI 10.1002/ptr.4639
   Chanpoo Malee, 2010, J Med Assoc Thai, V93 Suppl 6, pS152
   Chen B, 2014, J STEROID BIOCHEM, V143, P11, DOI 10.1016/j.jsbmb.2014.01.009
   Chen F, 2014, J SURG RES, V192, P298, DOI 10.1016/j.jss.2014.06.026
   Chen QY, 2014, J NUTR BIOCHEM, V25, P177, DOI 10.1016/j.jnutbio.2013.10.004
   Cheng KK, 2015, BIOMATERIALS, V44, P155, DOI 10.1016/j.biomaterials.2014.12.005
   Jin CY, 2007, ACTA PHARMACOL SIN, V28, P1645, DOI 10.1111/j.1745-7254.2007.00651.x
   Cho JW, 2007, INT J MOL MED, V19, P469
   Chougala MB, 2012, CLIN NUTR, V31, P749, DOI 10.1016/j.clnu.2012.02.003
   Chuengsamarn S, 2012, DIABETES CARE, V35, P2121, DOI 10.2337/dc12-0116
   Correa F, 2013, FREE RADICAL BIO MED, V61, P119, DOI 10.1016/j.freeradbiomed.2013.03.017
   Cui L, 2014, J PHARM PHARMACOL, V66, P1615, DOI 10.1111/jphp.12283
   Das J, 2012, TOXICOL APPL PHARM, V260, P35, DOI 10.1016/j.taap.2012.01.015
   Das J, 2011, BIOCHEM PHARMACOL, V81, P891, DOI 10.1016/j.bcp.2011.01.008
   Deng YS, 2014, AAPS J, V16, P649, DOI 10.1208/s12248-014-9605-8
   El-Azab MF, 2011, EUR J PHARMACOL, V658, P41, DOI 10.1016/j.ejphar.2011.02.010
   El-Moselhy MA, 2011, FOOD CHEM TOXICOL, V49, P1129, DOI 10.1016/j.fct.2011.02.004
   Esatbeyoglu T, 2015, FOOD FUNCT, V6, P887, DOI [10.1039/c4fo00790e, 10.1039/C4FO00790E]
   Fan SJ, 2014, BBA-MOL BASIS DIS, V1842, P1742, DOI 10.1016/j.bbadis.2014.06.019
   Garufi A, 2013, J EXP CLIN CANC RES, V32, DOI 10.1186/1756-9966-32-72
   Gerenu G., 2015, ACS CHEM NEUROSCI
   Ghosh J, 2013, BIOCHIMIE, V95, P1098, DOI 10.1016/j.biochi.2013.01.016
   Ghosh J, 2011, BIOMATERIALS, V32, P4857, DOI 10.1016/j.biomaterials.2011.03.048
   Ghosh J, 2010, FREE RADICAL BIO MED, V48, P535, DOI 10.1016/j.freeradbiomed.2009.11.023
   Ghosh J, 2009, TOXICOL APPL PHARM, V240, P73, DOI 10.1016/j.taap.2009.07.008
   Ghosh M, 2014, TOXICOL RES-UK, V3, P474, DOI 10.1039/c4tx00030g
   Ghosh S, 2015, TOXICOL REP, V2, P365, DOI 10.1016/j.toxrep.2014.12.017
   Giacco F, 2010, CIRC RES, V107, P1058, DOI 10.1161/CIRCRESAHA.110.223545
   Goel A, 2008, BIOCHEM PHARMACOL, V75, P787, DOI 10.1016/j.bcp.2007.08.016
   Gold R, 2012, NEW ENGL J MED, V367, P1098, DOI 10.1056/NEJMoa1114287
   Guimaraes MR, 2013, ARCH ORAL BIOL, V58, P1309, DOI 10.1016/j.archoralbio.2013.07.005
   Gulseren I, 2014, FOOD FUNCT, V5, P1218, DOI 10.1039/c3fo60554j
   Gupta SC, 2014, ARCH BIOCHEM BIOPHYS, V559, P91, DOI 10.1016/j.abb.2014.06.006
   Gutierres VO, 2012, BRIT J NUTR, V108, P440, DOI 10.1017/S0007114511005769
   Hansson GK, 2006, ANNU REV PATHOL-MECH, V1, P297, DOI 10.1146/annurev.pathol.1.110304.100100
   He HJ, 2012, WORLD J DIABETES, V3, P94, DOI 10.4239/wjd.v3.i5.94
   Henrotin Y, 2014, BMC COMPLEM ALTERN M, V14, DOI 10.1186/1472-6882-14-159
   HOLDER GM, 1978, XENOBIOTICA, V8, P761, DOI 10.3109/00498257809069589
   Hong Ri, 2014, Zhongguo Zhong Yao Za Zhi, V39, P1495
   Hu L., 2015, AAPS PHARM SCI TECH
   Hua WF, 2010, EUR J PHARMACOL, V637, P16, DOI 10.1016/j.ejphar.2010.03.051
   Huang G, 2013, J CLIN IMMUNOL, V33, P550, DOI 10.1007/s10875-012-9839-0
   Itoh K, 1999, GENE DEV, V13, P76, DOI 10.1101/gad.13.1.76
   Itoh K, 1997, BIOCHEM BIOPH RES CO, V236, P313, DOI 10.1006/bbrc.1997.6943
   Jimenez-Flores LM, 2014, MOLECULES, V19, P8289, DOI 10.3390/molecules19068289
   Kang N, 2014, FOOD CHEM TOXICOL, V67, P193, DOI 10.1016/j.fct.2014.02.024
   Karlstetter M, 2011, J NEUROINFLAMM, V8, DOI 10.1186/1742-2094-8-125
   Katsori AM, 2015, MOLECULES, V20, P863, DOI 10.3390/molecules20010863
   Kim DH, 2002, CELL, V110, P163, DOI 10.1016/S0092-8674(02)00808-5
   Kim JM, 2012, PHYTOMEDICINE, V19, P1085, DOI 10.1016/j.phymed.2012.07.002
   Kim SG, 2011, CLIN CANCER RES, V17, P5953, DOI 10.1158/1078-0432.CCR-11-1272
   Kochi A, 2015, CURR ALZHEIMER RES, V12, P415
   Kops GJPL, 2002, MOL CELL BIOL, V22, P2025, DOI 10.1128/MCB.22.7.2025-2036.2002
   Korwek Z, 2013, MUTAGENESIS, V28, P411, DOI 10.1093/mutage/get017
   Kronski E, 2014, MOL ONCOL, V8, P581, DOI 10.1016/j.molonc.2014.01.005
   Lang A, 2015, CLIN GASTROENTEROL H, V13, P1444, DOI 10.1016/j.cgh.2015.02.019
   Lazar AN, 2013, NANOMED-NANOTECHNOL, V9, P712, DOI 10.1016/j.nano.2012.11.004
   Lee JY, 2011, PLOS ONE, V6, DOI 10.1371/journal.pone.0023756
   Li HL, 2008, J CLIN INVEST, V118, P879, DOI 10.1172/JCI32865
   Li M, 2007, CANCER RES, V67, P1988, DOI 10.1158/0008-5472.CAN-06-3066
   Li XT, 2014, PHYTOTHER RES, V28, P1553, DOI 10.1002/ptr.5167
   Li YB, 2013, PHARMACOL REP, V65, P700, DOI 10.1016/S1734-1140(13)71048-X
   Li Y, 2013, ASIAN PAC J CANCER P, V14, P4599, DOI 10.7314/APJCP.2013.14.8.4599
   Li ZC, 2014, TUMOR BIOL, V35, P111, DOI 10.1007/s13277-013-1013-7
   Liu LY, 2015, CLIN EXP PHARMACOL P, V42, P520, DOI 10.1111/1440-1681.12384
   Manna P, 2008, REDOX REP, V13, P67, DOI 10.1179/135100008X259169
   Manna P, 2008, ARCH TOXICOL, V82, P137, DOI 10.1007/s00204-007-0272-8
   Manna P, 2007, CHEM-BIOL INTERACT, V170, P187, DOI 10.1016/j.cbi.2007.08.001
   Manna P, 2013, CURR DIABETES REV, V9, P237, DOI 10.2174/1573399811309030005
   Manna P, 2012, FREE RADICAL RES, V46, P815, DOI 10.3109/10715762.2012.683431
   Manna P, 2012, BIOCHIMIE, V94, P786, DOI 10.1016/j.biochi.2011.11.010
   Manna P, 2012, NANOTOXICOLOGY, V6, P1, DOI 10.3109/17435390.2011.552124
   Manna P, 2010, TOXICOL APPL PHARM, V244, P114, DOI 10.1016/j.taap.2009.12.024
   Manna P, 2009, CHEM-BIOL INTERACT, V181, P297, DOI 10.1016/j.cbi.2009.08.004
   Mayol L, 2015, EUR J PHARM BIOPHARM
   Mehta HJ, 2014, TARGET ONCOL, V9, P295, DOI 10.1007/s11523-014-0321-1
   Meiyanto E, 2014, ASIAN PAC J CANCER P, V15, P179, DOI 10.7314/APJCP.2014.15.1.179
   Mendonca LM, 2013, NEUROTOXICOLOGY, V34, P205, DOI 10.1016/j.neuro.2012.09.011
   Milobedzka J, 1910, BER DTSCH CHEM GES, V43, P2163, DOI 10.1002/cber.191004302168
   Mo N, 2012, ASIAN PAC J CANCER P, V13, P5709, DOI 10.7314/APJCP.2012.13.11.5709
   Morin PJ, 1999, BIOESSAYS, V21, P1021, DOI 10.1002/(SICI)1521-1878(199912)22:1<1021::AID-BIES6>3.0.CO;2-P
   Mourtas S, 2014, EUR J MED CHEM, V80, P175, DOI 10.1016/j.ejmech.2014.04.050
   Mukherjee S, 2014, STEM CELL RES THER, V5, DOI 10.1186/scrt506
   Murugan P, 2007, J ETHNOPHARMACOL, V113, P479, DOI 10.1016/j.jep.2007.07.004
   Murugan P, 2007, BASIC CLIN PHARMACOL, V101, P241, DOI 10.1111/j.1742-7843.2007.00109.x
   Na LX, 2013, MOL NUTR FOOD RES, V57, P1569, DOI 10.1002/mnfr.201200131
   Nehra S, 2015, J PHYSIOL BIOCHEM, V71, P239, DOI 10.1007/s13105-015-0405-0
   Nishiyama T, 2005, J AGR FOOD CHEM, V53, P959, DOI 10.1021/jf0483873
   NOORDERMEER J, 1994, NATURE, V367, P80, DOI 10.1038/367080a0
   Pal PB, 2014, PLOS ONE, V9, DOI 10.1371/journal.pone.0107220
   Pal PB, 2013, PLOS ONE, V8, DOI 10.1371/journal.pone.0056894
   Pal S, 2011, TOXICOLOGY, V283, P129, DOI 10.1016/j.tox.2011.03.006
   Pan Y, 2013, J NUTR BIOCHEM, V24, P146, DOI 10.1016/j.jnutbio.2012.03.012
   Pan Y, 2012, BRIT J PHARMACOL, V166, P1169, DOI 10.1111/j.1476-5381.2012.01854.x
   Panahi Y, 2014, PHYTOTHER RES, V28, P1625, DOI 10.1002/ptr.5174
   Park C, 2007, INT J MOL MED, V20, P365
   Patumraj S, 2006, CLIN HEMORHEOL MICRO, V35, P481
   Pearson G, 2001, ENDOCR REV, V22, P153, DOI 10.1210/er.22.2.153
   PEIFER M, 1991, DEVELOPMENT, V111, P1029
   PEIFER M, 1994, CELL, V76, P789, DOI 10.1016/0092-8674(94)90353-0
   Priyadarsini KI, 2003, FREE RADICAL BIO MED, V35, P475, DOI 10.1016/S0891-5849(03)00325-3
   Priyanka A, 2014, BIOFACTORS, V40, P513, DOI 10.1002/biof.1175
   Qiao Q, 2013, ONCOL REP, V29, P380, DOI 10.3892/or.2012.2091
   Rashid K, 2015, TOXICOL APPL PHARM, V282, P297, DOI 10.1016/j.taap.2014.12.003
   Rashid K, 2015, BBA-MOL BASIS DIS, V1852, P70, DOI 10.1016/j.bbadis.2014.11.007
   Rashid K, 2013, FOOD CHEM TOXICOL, V62, P584, DOI 10.1016/j.fct.2013.09.026
   Reuter S, 2011, GENES NUTR, V6, P93, DOI 10.1007/s12263-011-0222-1
   Roy S, 2013, PLOS ONE, V8, DOI 10.1371/journal.pone.0068543
   Sahebkar A, 2014, PHYTOTHER RES, V28, P633, DOI 10.1002/ptr.5045
   Sareen R., 2014, DRUG DELIV
   Schmidt M, 2002, MOL CELL BIOL, V22, P7842, DOI 10.1128/MCB.22.22.7842-7852.2002
   SEGER R, 1995, FASEB J, V9, P726, DOI 10.1096/fasebj.9.9.7601337
   Seo BR, 2014, PLOS ONE, V9, DOI 10.1371/journal.pone.0095588
   Seo KI, 2008, MOL NUTR FOOD RES, V52, P995, DOI 10.1002/mnfr.200700184
   Sharma RA, 2001, CLIN CANCER RES, V7, P1894
   Shehzad A, 2011, EUR J NUTR, V50, P151, DOI 10.1007/s00394-011-0188-1
   Shen F, 2014, ONCOTARGETS THER, V7, P305, DOI 10.2147/OTT.S57126
   Shoba G, 1998, PLANTA MED, V64, P353, DOI 10.1055/s-2006-957450
   SINGH S, 1995, J BIOL CHEM, V270, P24995, DOI 10.1074/jbc.270.42.24995
   Sinha K, 2015, BBA-GEN SUBJECTS, V1850, P769, DOI 10.1016/j.bbagen.2015.01.008
   Sobolewski C., 2014, MOL CARCINOG
   Soetikno V, 2012, EUR J PHARM SCI, V47, P604, DOI 10.1016/j.ejps.2012.04.018
   Soetikno V, 2011, NUTR METAB, V8, DOI 10.1186/1743-7075-8-35
   Soliman MM, 2014, BMC COMPLEM ALTERN M, V14, DOI 10.1186/1472-6882-14-457
   Srinivasan M, 1972, Indian J Med Sci, V26, P269
   Sugawara J, 2012, AM J HYPERTENS, V25, P651, DOI 10.1038/ajh.2012.24
   Suryanarayana P, 2007, MED SCI MONITOR, V13, pBR286
   Tapia E, 2013, PHYTOMEDICINE, V20, P359, DOI 10.1016/j.phymed.2012.11.014
   Topcu-Tarladacalisir Y, 2013, J MED FOOD, V16, P296, DOI 10.1089/jmf.2012.2550
   Trujillo J, 2014, ARCH PHARM, V347, P873, DOI 10.1002/ardp.201400266
   Uehara Y., 2014, GASTRIC CANC
   Verfaillie T, 2013, CANCER LETT, V332, P249, DOI 10.1016/j.canlet.2010.07.016
   Verma RP, 2007, BIOORGAN MED CHEM, V15, P2223, DOI 10.1016/j.bmc.2007.01.011
   Vitaglione P, 2012, J AGR FOOD CHEM, V60, P3357, DOI 10.1021/jf204517k
   Vogel H., 1815, J PHARMA, V2, P50
   Wang C, 2014, EUR J PHARMACOL, V740, P312, DOI 10.1016/j.ejphar.2014.06.051
   Wang WZ, 2013, LIFE SCI, V92, P352, DOI 10.1016/j.lfs.2013.01.013
   Wu JJ, 2014, INT J ONCOL, V45, P95, DOI 10.3892/ijo.2014.2420
   Wullschleger S, 2006, CELL, V124, P471, DOI 10.1016/j.cell.2006.01.016
   Xie XY, 2012, PHYTOMEDICINE, V20, P3, DOI 10.1016/j.phymed.2012.09.003
   Xu XB, 2014, GENE, V546, P226, DOI 10.1016/j.gene.2014.06.006
   Yang J, 2010, MED ONCOL, V27, P1114, DOI 10.1007/s12032-009-9344-3
   Yang Y, 2013, FREE RADICAL BIO MED, V65, P667, DOI 10.1016/j.freeradbiomed.2013.07.007
   Ye MX, 2015, CANCER LETT, V357, P196, DOI 10.1016/j.canlet.2014.11.028
   Yin HT, 2014, ONCOL REP, V32, P1610, DOI 10.3892/or.2014.3342
   Yoon MJ, 2014, CELL DEATH DIS, V5, DOI 10.1038/cddis.2014.85
   YU CL, 1995, SCIENCE, V269, P81, DOI 10.1126/science.7541555
   Zanotto A, 2012, J NUTR BIOCHEM, V23, P591, DOI 10.1016/j.jnutbio.2011.02.015
   Zeng CL, 2015, J MOL CELL CARDIOL, V79, P1, DOI 10.1016/j.yjmcc.2014.10.002
   Zhang CL, 2010, J INVEST DERMATOL, V130, P2110, DOI 10.1038/jid.2010.86
   Zhang DM, 2012, FOOD CHEM, V134, P2184, DOI 10.1016/j.foodchem.2012.04.026
   Zhang DW, 2013, EVID-BASED COMPL ALT, V2013, DOI 10.1155/2013/636053
   Zhang L, 2006, J ALZHEIMERS DIS, V10, P1
   Zhang L, 2012, BEHAV BRAIN RES, V235, P67, DOI 10.1016/j.bbr.2012.07.019
   Zhang W, 2014, CLIN TRANSL ONCOL, V16, P708, DOI 10.1007/s12094-013-1135-9
   Zhang X, 2012, MOL MED REP, V5, P739, DOI 10.3892/mmr.2011.700
   Zhao SF, 2014, ASIAN PAC J CANCER P, V15, P3363, DOI 10.7314/APJCP.2014.15.8.3363
   Zheng M, 2013, INT IMMUNOPHARMACOL, V15, P517, DOI 10.1016/j.intimp.2013.02.002
   Zhong Y, 2014, EXP THER MED, V7, P1653, DOI 10.3892/etm.2014.1647
   Zhu WB, 2014, PLOS ONE, V9, DOI 10.1371/journal.pone.0092992
   Zou LQ, 2015, J AGR FOOD CHEM, V63, P2052, DOI 10.1021/jf506149f
NR 181
TC 284
Z9 296
U1 9
U2 270
PU PERGAMON-ELSEVIER SCIENCE LTD
PI OXFORD
PA THE BOULEVARD, LANGFORD LANE, KIDLINGTON, OXFORD OX5 1GB, ENGLAND
SN 0278-6915
EI 1873-6351
J9 FOOD CHEM TOXICOL
JI Food Chem. Toxicol.
PD SEP
PY 2015
VL 83
BP 111
EP 124
DI 10.1016/j.fct.2015.05.022
PG 14
WC Food Science & Technology; Toxicology
WE Science Citation Index Expanded (SCI-EXPANDED)
SC Food Science & Technology; Toxicology
GA CR1IQ
UT WOS:000361078800014
PM 26066364
HC Y
HP N
DA 2022-08-24
ER

PT J
AU Bellingham, SA
   Guo, BB
   Coleman, BM
   Hill, AF
AF Bellingham, Shayne A.
   Guo, Belinda B.
   Coleman, Bradley M.
   Hill, Andrew F.
TI Exosomes: vehicles for the transfer of toxic proteins associated with
   neurodegenerative diseases?
SO FRONTIERS IN PHYSIOLOGY
LA English
DT Review
DE exosomes; prions; Alzheimer's disease; exosomal shuttle RNA;
   neurodegenerative diseases
ID AMYLOID PRECURSOR PROTEIN; ALPHA-SYNUCLEIN OLIGOMERS; SCRAPIE PRION
   PROTEIN; ALZHEIMERS-DISEASE; MICRORNA EXPRESSION; CEREBROSPINAL-FLUID;
   ELEVATED LEVELS; UP-REGULATION; BETA-PROTEIN; SMALL RNAS
AB Exosomes are small membranous vesicles secreted by a number of cell types including neurons and can be isolated from conditioned cell media or bodily fluids such as urine and plasma. Exosome biogenesis involves the inward budding of endosomes to form multivesicular bodies (MVB). When fused with the plasma membrane, the MVB releases the vesicles into the extracellular environment as exosomes. Proposed functions of these vesicles include roles in cell cell signaling, removal of unwanted proteins, and the transfer of pathogens between cells. One such pathogen which exploits this pathway is the prion, the infectious particle responsible for the transmissible neurodegenerative diseases such as Creutzfeldt Jakob disease (CJD) of humans or bovine spongiform encephalopathy (BSE) of cattle. Similarly, exosomes are also involved in the processing of the amyloid precursor protein (APP) which is associated with Alzheimer's disease. Exosomes have been shown to contain full-length APP and several distinct proteolytically cleaved products of APP including A beta. In addition, these fragments can be modulated using inhibitors of the proteases involved in APP cleavage. These observations provide further evidence for a novel pathway in which PrP and APP fragments are released from cells. Other proteins such as superoxide dismutase I and alpha-synuclein (involved in amyotrophic lateral sclerosis and Parkinson's disease, respectively) are also found associated with exosomes. This review will focus on the role of exosomes in neurodegenerative disorders and discuss the potential of these vesicles for the spread of neurotoxicity, therapeutics, and diagnostics for these diseases.
C1 [Bellingham, Shayne A.; Guo, Belinda B.; Coleman, Bradley M.; Hill, Andrew F.] Univ Melbourne, Dept Biochem & Mol Biol, Parkville, Vic 3010, Australia.
   [Bellingham, Shayne A.; Guo, Belinda B.; Coleman, Bradley M.; Hill, Andrew F.] Univ Melbourne, Mol Sci & Biotechnol Inst Bio21, Parkville, Vic 3010, Australia.
   [Bellingham, Shayne A.; Hill, Andrew F.] Univ Melbourne, Melbourne Brain Ctr, Mental Hlth Res Inst, Parkville, Vic 3010, Australia.
RP Hill, AF (通讯作者)，Univ Melbourne, Mol Sci & Biotechnol Inst Bio21, Dept Biochem & Mol Biol, 30 Flemington Rd, Parkville, Vic 3010, Australia.
EM a.hill@unimelb.edu.au
RI Hill, Andrew F/B-4527-2009; Bellingham, Shayne A/E-5665-2012; Hill,
   Andrew F./AAH-2854-2020
OI Hill, Andrew F/0000-0001-5581-2354; Hill, Andrew F./0000-0001-5581-2354;
   Guo, Belinda/0000-0003-2146-8561
FU National Health and Medical Research Council (NHMRC) Early Career
   Fellowship; Australian Postgraduate Award; NHMRC Dora Lush Postgraduate
   Scholarship; Australian Research Council Future Fellowship
   [ID:FT100100560]
FX Shayne A. Bellingham is supported by a National Health and Medical
   Research Council (NHMRC) Early Career Fellowship; Belinda R. Guo is
   supported by an Australian Postgraduate Award; Bradley M. Coleman is
   supported by an NHMRC Dora Lush Postgraduate Scholarship and Andrew F.
   Hill is supported by an Australian Research Council (www.arc.gov.au)
   Future Fellowship (ID:FT100100560).
CR Aguzzi A, 2006, NAT REV MICROBIOL, V4, P765, DOI 10.1038/nrmicro1492
   Alais S, 2008, BIOL CELL, V100, P603, DOI 10.1042/BC20080025
   Alvarez-Erviti L, 2011, NAT BIOTECHNOL, V29, P341, DOI 10.1038/nbt.1807
   Alvarez-Erviti L, 2011, NEUROBIOL DIS, V42, P360, DOI 10.1016/j.nbd.2011.01.029
   Arroyo JD, 2011, P NATL ACAD SCI USA, V108, P5003, DOI 10.1073/pnas.1019055108
   Atarashi R, 2008, NAT METHODS, V5, P211, DOI 10.1038/nmeth0308-211
   Atarashi R, 2007, NAT METHODS, V4, P645, DOI 10.1038/NMETH1066
   Atarashi R, 2011, PRION, V5, P150, DOI 10.4161/pri.5.3.16893
   BAKER HF, 1994, MOL NEUROBIOL, V8, P25, DOI 10.1007/BF02778005
   Balaj L, 2011, NAT COMMUN, V2, DOI 10.1038/ncomms1180
   Baron GS, 2006, J VIROL, V80, P2106, DOI 10.1128/JVI.80.5.2106-2117.2006
   Baron GS, 2002, EMBO J, V21, P1031, DOI 10.1093/emboj/21.5.1031
   Bartel DP, 2004, CELL, V116, P281, DOI 10.1016/S0092-8674(04)00045-5
   Boissonneault V, 2009, J BIOL CHEM, V284, P1971, DOI 10.1074/jbc.M807530200
   Bruggink KA, 2011, NEUROLOGY, V77, P510, DOI 10.1212/WNL.0b013e318219dd92
   CAI XD, 1993, SCIENCE, V259, P514, DOI 10.1126/science.8424174
   Carrettiero DC, 2009, J NEUROSCI, V29, P2151, DOI 10.1523/JNEUROSCI.4660-08.2009
   Clavaguera F, 2009, NAT CELL BIOL, V11, P909, DOI 10.1038/ncb1901
   Courageot MP, 2008, J GEN VIROL, V89, P341, DOI 10.1099/vir.0.83344-0
   Croce CM, 2005, CELL, V122, P6, DOI 10.1016/j.cell.2005.06.036
   Danzer KM, 2009, J NEUROCHEM, V111, P192, DOI 10.1111/j.1471-4159.2009.06324.x
   de Gassart A, 2003, BLOOD, V102, P4336, DOI 10.1182/blood-2003-03-0871
   Deleault NR, 2007, P NATL ACAD SCI USA, V104, P9741, DOI 10.1073/pnas.0702662104
   Desplats P, 2009, P NATL ACAD SCI USA, V106, P13010, DOI 10.1073/pnas.0903691106
   Doxakis E, 2010, J BIOL CHEM, V285, P12726, DOI 10.1074/jbc.M109.086827
   El-Agnaf OMA, 2006, FASEB J, V20, P419, DOI 10.1096/fj.03-1449com
   Emmanouilidou E, 2010, J NEUROSCI, V30, P6838, DOI 10.1523/JNEUROSCI.5699-09.2010
   Escrevente C, 2011, BMC CANCER, V11, DOI 10.1186/1471-2407-11-108
   Esquela-Kerscher A, 2006, NAT REV CANCER, V6, P259, DOI 10.1038/nrc1840
   Fang Y, 2007, PLOS BIOL, V5, P1267, DOI 10.1371/journal.pbio.0050158
   Faure J, 2006, MOL CELL NEUROSCI, V31, P642, DOI 10.1016/j.mcn.2005.12.003
   Fevrier B, 2004, P NATL ACAD SCI USA, V101, P9683, DOI 10.1073/pnas.0308413101
   Findeis MA, 2000, BBA-MOL BASIS DIS, V1502, P76, DOI 10.1016/S0925-4439(00)00034-X
   Frost B, 2009, J BIOL CHEM, V284, P12845, DOI 10.1074/jbc.M808759200
   GABIZON R, 1988, J BIOL CHEM, V263, P4950
   Gehrke S, 2010, NATURE, V466, P637, DOI 10.1038/nature09191
   Gibbings DJ, 2009, NAT CELL BIOL, V11, P1143, DOI 10.1038/ncb1929
   Gomes C, 2007, NEUROSCI LETT, V428, P43, DOI 10.1016/j.neulet.2007.09.024
   Gousset K, 2009, NAT CELL BIOL, V11, P328, DOI 10.1038/ncb1841
   Guo JL, 2011, J BIOL CHEM, V286, P15317, DOI 10.1074/jbc.M110.209296
   Hansen C, 2011, J CLIN INVEST, V121, P715, DOI 10.1172/JCI43366
   Haussecker D, 2010, RNA, V16, P673, DOI 10.1261/rna.2000810
   Hebert SS, 2008, P NATL ACAD SCI USA, V105, P6415, DOI 10.1073/pnas.0710263105
   Hebert SS, 2007, SCIENCE, V317, P1179, DOI 10.1126/science.1148530
   Hebert SS, 2010, HUM MOL GENET, V19, P3959, DOI 10.1093/hmg/ddq311
   Hebert SS, 2009, TRENDS NEUROSCI, V32, P199, DOI 10.1016/j.tins.2008.12.003
   Hebert SS, 2009, NEUROBIOL DIS, V33, P422, DOI 10.1016/j.nbd.2008.11.009
   Hicke L, 2001, NAT REV MOL CELL BIO, V2, P195, DOI 10.1038/35056583
   Hunter MP, 2008, PLOS ONE, V3, DOI 10.1371/journal.pone.0003694
   JOHNSTONE RM, 1987, J BIOL CHEM, V262, P9412
   Junn E, 2009, P NATL ACAD SCI USA, V106, P13052, DOI 10.1073/pnas.0906277106
   Kane MD, 2000, J NEUROSCI, V20, P3606, DOI 10.1523/JNEUROSCI.20-10-03606.2000
   Kanu N, 2002, CURR BIOL, V12, P523, DOI 10.1016/S0960-9822(02)00722-4
   Kim J, 2007, SCIENCE, V317, P1220, DOI 10.1126/science.1140481
   Kokubo H, 2005, NEUROBIOL AGING, V26, P409, DOI 10.1016/j.neurobiolaging.2004.04.008
   Kordower JH, 2008, NAT MED, V14, P504, DOI 10.1038/nm1747
   Kosaka N, 2010, J BIOL CHEM, V285, P17442, DOI 10.1074/jbc.M110.107821
   Kosik KS, 2006, NAT REV NEUROSCI, V7, P911, DOI 10.1038/nrn2037
   Kramer-Albers EM, 2007, PROTEOM CLIN APPL, V1, P1446, DOI 10.1002/prca.200700522
   Lachenal G, 2011, MOL CELL NEUROSCI, V46, P409, DOI 10.1016/j.mcn.2010.11.004
   Lee YS, 2009, GENE DEV, V23, P2639, DOI 10.1101/gad.1837609
   Li JY, 2008, NAT MED, V14, P501, DOI 10.1038/nm1746
   Li YY, 2011, NEUROSCI LETT, V487, P94, DOI 10.1016/j.neulet.2010.09.079
   Long JM, 2011, BIOCHEM BIOPH RES CO, V404, P889, DOI 10.1016/j.bbrc.2010.12.053
   Luk KC, 2009, P NATL ACAD SCI USA, V106, P20051, DOI 10.1073/pnas.0908005106
   Lukiw WJ, 2011, J TOXICOL ENV HEAL A, V74, P1460, DOI 10.1080/15287394.2011.618973
   Lukiw WJ, 2007, J INORG BIOCHEM, V101, P1265, DOI 10.1016/j.jinorgbio.2007.06.004
   Lukiw WJ, 2012, MOL NEUROBIOL, V46, P11, DOI 10.1007/s12035-012-8234-4
   Magalhaes AC, 2005, J NEUROSCI, V25, P5207, DOI 10.1523/JNEUROSCI.0653-05.2005
   Mattson MP, 1997, PHYSIOL REV, V77, P1081, DOI 10.1152/physrev.1997.77.4.1081
   Meyer-Luehmann M, 2006, SCIENCE, V313, P1781, DOI 10.1126/science.1131864
   Michael A, 2010, ORAL DIS, V16, P34, DOI 10.1111/j.1601-0825.2009.01604.x
   Mineo M, 2012, ANGIOGENESIS, V15, P33, DOI 10.1007/s10456-011-9241-1
   Minones-Moyano E, 2011, HUM MOL GENET, V20, P3067, DOI 10.1093/hmg/ddr210
   Montag J, 2009, MOL NEURODEGENER, V4, DOI 10.1186/1750-1326-4-36
   Montecalvo A, 2012, BLOOD, V119, P756, DOI 10.1182/blood-2011-02-338004
   Morales R, 2012, MOL PSYCHIATR, V17, P1347, DOI 10.1038/mp.2011.120
   Morelli AE, 2004, BLOOD, V104, P3257, DOI 10.1182/blood-2004-03-0824
   Munch C, 2011, P NATL ACAD SCI USA, V108, P3548, DOI 10.1073/pnas.1017275108
   Murakami K, 2002, BIOCHEM BIOPH RES CO, V294, P5, DOI 10.1016/S0006-291X(02)00430-8
   Nelson PT, 2010, J ALZHEIMERS DIS, V21, P75, DOI 10.3233/JAD-2010-091603
   Orru CD, 2012, J CLIN MICROBIOL, V50, P1464, DOI 10.1128/JCM.06099-11
   Patel N, 2008, MOL NEURODEGENER, V3, DOI 10.1186/1750-1326-3-10
   Pegtel DM, 2010, P NATL ACAD SCI USA, V107, P6328, DOI 10.1073/pnas.0914843107
   Pigati L, 2010, PLOS ONE, V5, DOI 10.1371/journal.pone.0013515
   Potolicchio A, 2005, J IMMUNOL, V175, P2237, DOI 10.4049/jimmunol.175.4.2237
   PRUSINER SB, 1982, SCIENCE, V216, P136, DOI 10.1126/science.6801762
   Rabinowits G, 2009, CLIN LUNG CANCER, V10, P42, DOI 10.3816/CLC.2009.n.006
   Rajendran L, 2006, P NATL ACAD SCI USA, V103, P11172, DOI 10.1073/pnas.0603838103
   Ratajczak J, 2006, LEUKEMIA, V20, P847, DOI 10.1038/sj.leu.2404132
   Ren PH, 2009, NAT CELL BIOL, V11, P219, DOI 10.1038/ncb1830
   Saba R, 2012, PLOS ONE, V7, DOI 10.1371/journal.pone.0030832
   Saba R, 2008, PLOS ONE, V3, DOI 10.1371/journal.pone.0003652
   Saman S, 2012, J BIOL CHEM, V287, P3842, DOI 10.1074/jbc.M111.277061
   Schonrock N, 2012, J MOL NEUROSCI, V46, P324, DOI 10.1007/s12031-011-9587-2
   Schonrock N, 2010, PLOS ONE, V5, DOI 10.1371/journal.pone.0011070
   Schorey JS, 2008, TRAFFIC, V9, P871, DOI 10.1111/j.1600-0854.2008.00734.x
   Selkoe DJ, 1996, COLD SPRING HARB SYM, V61, P587
   Serpell LC, 2000, J MOL BIOL, V299, P225, DOI 10.1006/jmbi.2000.3650
   Sethi P, 2009, NEUROSCI LETT, V459, P100, DOI 10.1016/j.neulet.2009.04.052
   SEUBERT P, 1993, NATURE, V361, P260, DOI 10.1038/361260a0
   Sharples RA, 2008, FASEB J, V22, P1469, DOI 10.1096/fj.07-9357com
   Shioya M, 2010, NEUROPATH APPL NEURO, V36, P320, DOI 10.1111/j.1365-2990.2010.01076.x
   Simons M, 2009, CURR OPIN CELL BIOL, V21, P575, DOI 10.1016/j.ceb.2009.03.007
   Skog J, 2008, NAT CELL BIOL, V10, P1470, DOI 10.1038/ncb1800
   Smith PY, 2011, HUM MOL GENET, V20, P4016, DOI 10.1093/hmg/ddr330
   Sun DM, 2010, MOL THER, V18, P1606, DOI 10.1038/mt.2010.105
   Taylor AR, 2007, DEV NEUROBIOL, V67, P1815, DOI 10.1002/dneu.20559
   Taylor DD, 2008, GYNECOL ONCOL, V110, P13, DOI 10.1016/j.ygyno.2008.04.033
   Taylor DR, 2006, MOL MEMBR BIOL, V23, P89, DOI 10.1080/09687860500449994
   Thery C, 2002, NAT REV IMMUNOL, V2, P569, DOI 10.1038/nri855
   Tian TA, 2010, J CELL BIOCHEM, V111, P488, DOI 10.1002/jcb.22733
   Tokuda T, 2010, NEUROLOGY, V75, P1766, DOI 10.1212/WNL.0b013e3181fd613b
   Trajkovic K, 2008, SCIENCE, V319, P1244, DOI 10.1126/science.1153124
   Tsigelny IF, 2008, PLOS ONE, V3, DOI 10.1371/journal.pone.0003135
   Turchinovich A, 2011, NUCLEIC ACIDS RES, V39, P7223, DOI 10.1093/nar/gkr254
   Valadi H, 2007, NAT CELL BIOL, V9, P654, DOI 10.1038/ncb1596
   van den Boorn JG, 2011, NAT BIOTECHNOL, V29, P325, DOI 10.1038/nbt.1830
   van Dommelen SM, 2012, J CONTROL RELEASE, V161, P635, DOI 10.1016/j.jconrel.2011.11.021
   van Niel G, 2006, J BIOCHEM, V140, P13, DOI 10.1093/jb/mvj128
   VANDERMEEREN M, 1993, J NEUROCHEM, V61, P1828, DOI 10.1111/j.1471-4159.1993.tb09823.x
   Vella LJ, 2007, J PATHOL, V211, P582, DOI 10.1002/path.2145
   Vella LJ, 2008, VET IMMUNOL IMMUNOP, V124, P385, DOI 10.1016/j.vetimm.2008.04.002
   Vickers KC, 2011, NAT CELL BIOL, V13, P423, DOI 10.1038/ncb2210
   Vidal M, 1997, J CELL SCI, V110, P1867
   Vilardo E, 2010, J BIOL CHEM, V285, P18344, DOI 10.1074/jbc.M110.112664
   Vilette D, 2008, VET RES, V39, DOI 10.1051/vetres:2007049
   Volpicelli-Daley LA, 2011, NEURON, V72, P57, DOI 10.1016/j.neuron.2011.08.033
   Waehler R, 2007, NAT REV GENET, V8, P573, DOI 10.1038/nrg2141
   Wanet A, 2012, NUCLEIC ACIDS RES, V40, P4742, DOI 10.1093/nar/gks151
   Wang F, 2007, BIOCHEMISTRY-US, V46, P7045, DOI 10.1021/bi700299h
   Wang F, 2010, SCIENCE, V327, P1132, DOI 10.1126/science.1183748
   Wang WX, 2008, J NEUROSCI, V28, P1213, DOI 10.1523/JNEUROSCI.5065-07.2008
   Wang WX, 2011, ACTA NEUROPATHOL, V121, P193, DOI 10.1007/s00401-010-0756-0
   Wilham JM, 2010, PLOS PATHOG, V6, DOI 10.1371/journal.ppat.1001217
   Wubbolts R, 2003, J BIOL CHEM, V278, P10963, DOI 10.1074/jbc.M207550200
   Yamazaki T, 1996, J CELL SCI, V109, P999
   Yang M, 2011, MOL CANCER, V10, DOI 10.1186/1476-4598-10-117
NR 138
TC 267
Z9 278
U1 2
U2 71
PU FRONTIERS MEDIA SA
PI LAUSANNE
PA AVENUE DU TRIBUNAL FEDERAL 34, LAUSANNE, CH-1015, SWITZERLAND
SN 1664-042X
J9 FRONT PHYSIOL
JI Front. Physiol.
PY 2012
VL 3
AR 124
DI 10.3389/fphys.2012.00124
PG 12
WC Physiology
WE Science Citation Index Expanded (SCI-EXPANDED)
SC Physiology
GA V35UH
UT WOS:000209173000121
PM 22563321
OA Green Published, gold
DA 2022-08-24
ER

PT J
AU Wu, P
   Zuo, XL
   Deng, HL
   Liu, XX
   Liu, L
   Ji, AM
AF Wu, Ping
   Zuo, Xialin
   Deng, Houliang
   Liu, Xiaoxia
   Liu, Li
   Ji, Aimin
TI Roles of long noncoding RNAs in brain development, functional
   diversification and neurodegenerative diseases
SO BRAIN RESEARCH BULLETIN
LA English
DT Review
DE Expression signature; lncRNA; Noncoding RNA; Neuron; Neurodegenerative
   disease
ID NATURAL ANTISENSE TRANSCRIPTS; TERM-MEMORY FORMATION; DENDRITIC BC1 RNA;
   ALZHEIMERS-DISEASE; HUNTINGTONS-DISEASE; NEUROTROPHIC FACTOR;
   MESSENGER-RNA; HUMAN GENOME; DIFFERENTIAL REGULATION; FATE SPECIFICATION
AB Long noncoding RNAs (lncRNAs) have been attracting immense research interest, while only a handful of lncRNAs have been characterized thoroughly. Their involvement in the fundamental cellular processes including regulate gene expression at epigenetics, transcription, and post-transcription highlighted a central role in cell homeostasis. However, lncRNAs studies are still at a relatively early stage, their definition, conservation, functions, and action mechanisms remain fairly complicated. Here, we give a systematic and comprehensive summary of the existing knowledge of lncRNAs in order to provide a better understanding of this new studying field. lncRNAs play important roles in brain development, neuron function and maintenance, and neurodegenerative diseases are becoming increasingly evident. In this review, we also highlighted recent studies related lncRNAs in central nervous system (CNS) development and neurodegenerative diseases, including Alzheimer's disease (AD), Parkinson's disease (PD), Huntington's disease (HD) and amyotrophic lateral sclerosis (ALS), and elucidated some specific lncRNAs which may be important for understanding the pathophysiology of neurodegenerative diseases, also have the potential as therapeutic targets. (c) 2013 Elsevier Inc. All rights reserved.
C1 [Wu, Ping; Zuo, Xialin; Deng, Houliang; Liu, Xiaoxia; Liu, Li; Ji, Aimin] Southern Med Univ, Zhujiang Hosp, Ctr Drug Res & Dev, Guangzhou 510282, Guangdong, Peoples R China.
RP Ji, AM (通讯作者)，Southern Med Univ, Zhujiang Hosp, Ctr Drug Res & Dev, Guangzhou 510282, Guangdong, Peoples R China.
EM aiminji_007@163.com
OI deng, houliang/0000-0002-7217-0063
FU Joint Project of the Chinese Academy of Sciences; Guangdong Province
   Guangdong Science and Technology Plan Project [2009B091300129]; Science
   and Technology Development project of Guangzhou [2010UI-E00531-7]
FX Authors acknowledge the support given by the Joint Project of the
   Chinese Academy of Sciences and the Guangdong Province Guangdong Science
   and Technology Plan Project (Project No. 2009B091300129); and the
   Science and Technology Development project of Guangzhou (Project No.
   2010UI-E00531-7).
CR Airavaara M, 2011, J BIOL CHEM, V286, P45093, DOI 10.1074/jbc.M111.310250
   Amaral PP, 2009, RNA, V15, P2013, DOI 10.1261/rna.1705309
   Arisi I, 2011, J ALZHEIMERS DIS, V24, P721, DOI 10.3233/JAD-2011-101881
   Azzalin CM, 2007, SCIENCE, V318, P798, DOI 10.1126/science.1147182
   Ballard C, 2011, LANCET, V377, P1019, DOI 10.1016/S0140-6736(10)61349-9
   BARTOLOMEI MS, 1991, NATURE, V351, P153, DOI 10.1038/351153a0
   Belgard TG, 2011, NEURON, V71, P605, DOI 10.1016/j.neuron.2011.06.039
   Bellucci M, 2011, NAT METHODS, V8, P444, DOI 10.1038/nmeth.1611
   Bernard D, 2010, EMBO J, V29, P3082, DOI 10.1038/emboj.2010.199
   Bhartiya D, 2012, EXPERT OPIN DRUG DIS, V7, P503, DOI 10.1517/17460441.2012.682055
   Bian S, 2011, MOL NEUROBIOL, V44, P359, DOI 10.1007/s12035-011-8211-3
   Bond AM, 2009, NAT NEUROSCI, V12, P1020, DOI 10.1038/nn.2371
   BRAAK H, 1991, ACTA NEUROPATHOL, V82, P239, DOI 10.1007/BF00308809
   BROWN CJ, 1991, NATURE, V349, P38, DOI 10.1038/349038a0
   Candeias MM, 2008, NAT CELL BIOL, V10, P1098, DOI 10.1038/ncb1770
   Carninci P, 2005, SCIENCE, V309, P1559, DOI 10.1126/science.1112014
   Cawley S, 2004, CELL, V116, P499, DOI 10.1016/S0092-8674(04)00127-8
   Chakraborty D, 2012, NAT METHODS, V9, P360, DOI [10.1038/NMETH.1894, 10.1038/nmeth.1894]
   Chiba M, 2009, CYTOGENET GENOME RES, V126, P259, DOI 10.1159/000251963
   Chodroff RA, 2010, GENOME BIOL, V11, DOI 10.1186/gb-2010-11-7-r72
   Chu C, 2011, MOL CELL, V44, P667, DOI 10.1016/j.molcel.2011.08.027
   Chung DW, 2011, HUM MOL GENET, V20, P3467, DOI 10.1093/hmg/ddr263
   Clark MB, 2012, GENOME RES, V22, P885, DOI 10.1101/gr.131037.111
   Cozzolino M, 2013, MOL CELL NEUROSCI, V55, P44, DOI 10.1016/j.mcn.2012.06.001
   Da Sacco Letizia, 2012, Journal of Molecular Science (International Edition), V13, P97, DOI 10.3390/ijms13010097
   Dell'Osso L, 2010, NEUROPSYCHOBIOLOGY, V62, P207, DOI 10.1159/000319946
   Derrien T, 2012, GENOME RES, V22, P1775, DOI 10.1101/gr.132159.111
   Dinger ME, 2008, GENOME RES, V18, P1433, DOI 10.1101/gr.078378.108
   Dinger ME, 2008, PLOS COMPUT BIOL, V4, DOI 10.1371/journal.pcbi.1000176
   Doi H, 2008, J BIOL CHEM, V283, P6489, DOI 10.1074/jbc.M705306200
   Dunham I, 2012, NATURE, V489, P57, DOI 10.1038/nature11247
   Ebisuya M, 2008, NAT CELL BIOL, V10, P1106, DOI 10.1038/ncb1771
   Eddy SR, 2012, CURR BIOL, V22, pR898, DOI 10.1016/j.cub.2012.10.002
   Faghihi MA, 2008, NAT MED, V14, P723, DOI 10.1038/nm1784
   Fantes J, 2003, NAT GENET, V33, P461, DOI 10.1038/ng1120
   Feng JC, 2006, GENE DEV, V20, P1470, DOI 10.1101/gad.1416106
   Figurov A, 1996, NATURE, V381, P706, DOI 10.1038/381706a0
   Fiore R, 2011, PROG MOL BIOL TRANSL, V102, P47, DOI 10.1016/B978-0-12-415795-8.00004-0
   Frade JM, 2010, CELL CYCLE, V9, P1934, DOI 10.4161/cc.9.10.11582
   Furuno M, 2006, PLOS GENET, V2, P537, DOI 10.1371/journal.pgen.0020037
   Gerendasy DD, 1997, MOL NEUROBIOL, V15, P131, DOI 10.1007/BF02740632
   Gonul AS, 2011, WORLD J BIOL PSYCHIA, V12, P110, DOI 10.3109/15622975.2010.507786
   Graff J, 2008, BEHAV BRAIN RES, V192, P70, DOI 10.1016/j.bbr.2008.01.021
   Graur D, 2013, GENOME BIOL EVOL, V5, P578, DOI 10.1093/gbe/evt028
   Green P, 2013, SCIENCE, V340, DOI 10.1126/science.1233195
   Guttman M, 2012, NATURE, V482, P339, DOI 10.1038/nature10887
   Guttman M, 2009, NATURE, V458, P223, DOI 10.1038/nature07672
   Hashimoto-Torii K, 2003, MECH DEVELOP, V120, P1097, DOI 10.1016/j.mod.2003.09.001
   Huarte M, 2010, HUM MOL GENET, V19, pR152, DOI 10.1093/hmg/ddq353
   Hung T, 2011, NAT GENET, V43, P621, DOI 10.1038/ng.848
   Johnson R, 2012, NEUROBIOL DIS, V46, P245, DOI 10.1016/j.nbd.2011.12.006
   Johnson R, 2010, PHYSIOL GENOMICS, V41, P269, DOI 10.1152/physiolgenomics.00019.2010
   Johnson R, 2009, RNA, V15, P85, DOI 10.1261/rna.1127009
   KANG HJ, 1995, SCIENCE, V267, P1658, DOI 10.1126/science.7886457
   Kapranov P, 2007, SCIENCE, V316, P1484, DOI 10.1126/science.1138341
   Kapranov P, 2010, BMC BIOL, V8, DOI 10.1186/1741-7007-8-149
   Kemenes I, 2002, J NEUROSCI, V22, P1414, DOI 10.1523/JNEUROSCI.22-04-01414.2002
   Kennedy MB, 1998, BRAIN RES REV, V26, P243, DOI 10.1016/S0165-0173(97)00043-X
   Kordower JH, 2001, ANN NEUROL, V49, P202, DOI 10.1002/1531-8249(20010201)49:2<202::AID-ANA40>3.0.CO;2-3
   Korneev SA, 2005, J NEUROSCI, V25, P1188, DOI 10.1523/JNEUROSCI.4671-04.2005
   Korneev SA, 1999, J NEUROSCI, V19, P7711
   Lanz RB, 1999, CELL, V97, P17, DOI 10.1016/S0092-8674(00)80711-4
   Laske C, 2011, INT J NEUROPSYCHOPH, V14, P399, DOI 10.1017/S1461145710001008
   Laurent GS, 2007, TRENDS NEUROSCI, V30, P612, DOI 10.1016/j.tins.2007.10.002
   LEE RC, 1993, CELL, V75, P843, DOI 10.1016/0092-8674(93)90529-Y
   Lein ES, 2007, NATURE, V445, P168, DOI 10.1038/nature05453
   Lepicard EM, 2006, EUR J NEUROSCI, V23, P3063, DOI 10.1111/j.1460-9568.2006.04830.x
   Leygue Etienne, 2007, Nucl Recept Signal, V5, pe006
   Lin D, 2008, MOL CELL BIOL, V28, P3008, DOI 10.1128/MCB.01800-07
   Lin MY, 2011, PLOS ONE, V6, DOI 10.1371/journal.pone.0023356
   Ling KH, 2011, CEREB CORTEX, V21, P683, DOI 10.1093/cercor/bhq141
   Lipovich L., 2013, CEREB CORTEX
   Lipovich L, 2012, GENETICS, V192, P1133, DOI 10.1534/genetics.112.145128
   Lisman J, 2002, NAT REV NEUROSCI, V3, P175, DOI 10.1038/nrn753
   Liu XX, 2012, EXPERT OPIN BIOL TH, V12, P573, DOI 10.1517/14712598.2012.671293
   LUKIW WJ, 1992, NEUROCHEM RES, V17, P591, DOI 10.1007/BF00968788
   Luo KR, 2010, PROG NEURO-PSYCHOPH, V34, P1433, DOI 10.1016/j.pnpbp.2010.07.033
   Martick M, 2008, NATURE, V454, P899, DOI 10.1038/nature07117
   Massone S, 2011, NEUROBIOL DIS, V41, P308, DOI 10.1016/j.nbd.2010.09.019
   Mattick JS, 2007, J EXP BIOL, V210, P1526, DOI 10.1242/jeb.005017
   Mercer TR, 2008, P NATL ACAD SCI USA, V105, P716, DOI 10.1073/pnas.0706729105
   Mercer TR, 2011, NUCLEIC ACIDS RES, V39, P2393, DOI 10.1093/nar/gkq1158
   Mercer TR, 2010, BMC NEUROSCI, V11, DOI 10.1186/1471-2202-11-14
   Mercer TR, 2009, NAT REV GENET, V10, P155, DOI 10.1038/nrg2521
   Meyer NP, 2003, DEV BIOL, V257, P343, DOI 10.1016/S0012-1606(03)00065-4
   Minati L, 2009, AM J ALZHEIMERS DIS, V24, P95, DOI 10.1177/1533317508328602
   Modarresi F, 2012, NAT BIOTECHNOL, V30, P453, DOI 10.1038/nbt.2158
   Morais VA, 2009, EMBO MOL MED, V1, P99, DOI 10.1002/emmm.200900006
   MUCKE L, 1994, BRAIN RES, V666, P151, DOI 10.1016/0006-8993(94)90767-6
   Muddashetty RS, 2002, J MOL BIOL, V321, P433, DOI 10.1016/S0022-2836(02)00655-1
   Muller U, 1996, NEURON, V16, P541, DOI 10.1016/S0896-6273(00)80073-2
   Mus E, 2007, P NATL ACAD SCI USA, V104, P10679, DOI 10.1073/pnas.0701532104
   Nagano T, 2011, CELL, V145, P178, DOI 10.1016/j.cell.2011.03.014
   Nakaya HI, 2007, GENOME BIOL, V8, DOI 10.1186/gb-2007-8-3-r43
   Ng SY, 2012, EMBO J, V31, P522, DOI 10.1038/emboj.2011.459
   Niu D.K., 2013, BIOCH BIOPHYSICAL RE, V430, P1343
   Okazaki Y, 2002, NATURE, V420, P563, DOI 10.1038/nature01266
   Orom UA, 2010, CELL, V143, P46, DOI 10.1016/j.cell.2010.09.001
   Parenti R, 2007, EUR J NEUROSCI, V26, P2444, DOI 10.1111/j.1460-9568.2007.05864.x
   Plath K, 2002, ANNU REV GENET, V36, P233, DOI 10.1146/annurev.genet.36.042902.092433
   Pokrishevsky E, 2012, PLOS ONE, V7, DOI 10.1371/journal.pone.0035050
   Poliseno L, 2010, NATURE, V465, P1033, DOI 10.1038/nature09144
   Pollard K.S., 2006, NATURE, V167, P172
   Ponjavic J, 2007, BIOESSAYS, V29, P1077, DOI 10.1002/bies.20669
   Ponjavic J, 2007, GENOME RES, V17, P556, DOI 10.1101/gr.6036807
   Ponjavic J, 2009, PLOS GENET, V5, DOI 10.1371/journal.pgen.1000617
   Ponting CP, 2009, CELL, V136, P629, DOI 10.1016/j.cell.2009.02.006
   Pruunsild P, 2007, GENOMICS, V90, P397, DOI 10.1016/j.ygeno.2007.05.004
   Rackham O, 2011, RNA, V17, P2085, DOI 10.1261/rna.029405.111
   Rapicavoli NA, 2011, NEURAL DEV, V6, DOI 10.1186/1749-8104-6-32
   Rapicavoli NA, 2010, BMC DEV BIOL, V10, DOI 10.1186/1471-213X-10-49
   Ravasi T, 2006, GENOME RES, V16, P11, DOI 10.1101/gr.4200206
   Sai Y, 2012, NEUROSCI BIOBEHAV R, V36, P2034, DOI 10.1016/j.neubiorev.2012.06.007
   Scheele C, 2007, BMC GENOMICS, V8, DOI 10.1186/1471-2164-8-74
   Seong IS, 2010, HUM MOL GENET, V19, P573, DOI 10.1093/hmg/ddp524
   Shimojo M, 2008, J BIOL CHEM, V283, P34880, DOI 10.1074/jbc.M804183200
   Sone M, 2007, J CELL SCI, V120, P2498, DOI 10.1242/jcs.009357
   Tani H, 2012, GENOME RES, V22, P947, DOI 10.1101/gr.130559.111
   Tochitani S, 2008, BIOCHEM BIOPH RES CO, V372, P691, DOI 10.1016/j.bbrc.2008.05.127
   Wang HD, 2002, J NEUROSCI, V22, P10232
   Wang J, 2004, NATURE, V431, DOI 10.1038/nature03016
   Wang XT, 2008, NATURE, V454, P126, DOI 10.1038/nature06992
   Washietl S, 2005, NAT BIOTECHNOL, V23, P1383, DOI 10.1038/nbt1144
   Washietl S, 2011, RNA, V17, P578, DOI 10.1261/rna.2536111
   Werner A, 2009, CURR OPIN NEPHROL HY, V18, P343, DOI 10.1097/MNH.0b013e32832cb982
   Wilusz JE, 2009, GENE DEV, V23, P1494, DOI 10.1101/gad.1800909
   Wright Mathew W., 2011, Human Genomics, V5, P90
   Wu P, 2012, EXP THER MED, V3, P571, DOI 10.3892/etm.2012.452
   Yamada K, 2002, LIFE SCI, V70, P735, DOI 10.1016/S0024-3205(01)01461-8
   Yang L, 2011, GENOME BIOL, V12, DOI 10.1186/gb-2011-12-2-r16
   Zeng Y, 2010, J ALZHEIMERS DIS, V21, P823, DOI 10.3233/JAD-2010-100264
   Zhao J, 2010, MOL CELL, V40, P939, DOI 10.1016/j.molcel.2010.12.011
   Zuccato C, 2003, NAT GENET, V35, P76, DOI 10.1038/ng1219
NR 133
TC 257
Z9 272
U1 8
U2 124
PU PERGAMON-ELSEVIER SCIENCE LTD
PI OXFORD
PA THE BOULEVARD, LANGFORD LANE, KIDLINGTON, OXFORD OX5 1GB, ENGLAND
SN 0361-9230
EI 1873-2747
J9 BRAIN RES BULL
JI Brain Res. Bull.
PD AUG
PY 2013
VL 97
BP 69
EP 80
DI 10.1016/j.brainresbull.2013.06.001
PG 12
WC Neurosciences
WE Science Citation Index Expanded (SCI-EXPANDED)
SC Neurosciences & Neurology
GA 218OU
UT WOS:000324442800010
PM 23756188
DA 2022-08-24
ER

PT J
AU Kumar, P
   Dezso, Z
   MacKenzie, C
   Oestreicher, J
   Agoulnik, S
   Byrne, M
   Bernier, F
   Yanagimachi, M
   Aoshima, K
   Oda, Y
AF Kumar, Pavan
   Dezso, Zoltan
   MacKenzie, Crystal
   Oestreicher, Judy
   Agoulnik, Sergei
   Byrne, Michael
   Bernier, Francois
   Yanagimachi, Mamoru
   Aoshima, Ken
   Oda, Yoshiya
TI Circulating miRNA Biomarkers for Alzheimer's Disease
SO PLOS ONE
LA English
DT Article
ID MILD COGNITIVE IMPAIRMENT; HEPATOCELLULAR-CARCINOMA; PARKINSONS-DISEASE;
   SIGNALING PROTEINS; PRECURSOR PROTEIN; MICROARRAY DATA; HUMAN MICRORNA;
   PLASMA; EXPRESSION; BLOOD
AB A minimally invasive diagnostic assay for early detection of Alzheimer's disease (AD) is required to select optimal patient groups in clinical trials, monitor disease progression and response to treatment, and to better plan patient clinical care. Blood is an attractive source for biomarkers due to minimal discomfort to the patient, encouraging greater compliance in clinical trials and frequent testing. MiRNAs belong to the class of non-coding regulatory RNA molecules of similar to 22 nt length and are now recognized to regulate similar to 60% of all known genes through post-transcriptional gene silencing (RNAi). They have potential as useful biomarkers for clinical use because of their stability and ease of detection in many tissues, especially blood. Circulating profiles of miRNAs have been shown to discriminate different tumor types, indicate staging and progression of the disease and to be useful as prognostic markers. Recently their role in neurodegenerative diseases, both as diagnostic biomarkers as well as explaining basic disease etiology has come into focus. Here we report the discovery and validation of a unique circulating 7-miRNA signature (hsa-let-7d-5p, hsa-let-7g-5p, hsa-miR-15b-5p, hsa-miR-142-3p, hsa-miR-191-5p, hsa-miR-301a-3p and hsa-miR-545-3p) in plasma, which could distinguish AD patients from normal controls (NC) with >95% accuracy (AUC of 0.953). There was a >2 fold difference for all signature miRNAs between the AD and NC samples, with p-values < 0.05. Pathway analysis, taking into account enriched target mRNAs for these signature miRNAs was also carried out, suggesting that the disturbance of multiple enzymatic pathways including lipid metabolism could play a role in AD etiology.
C1 [Kumar, Pavan; Dezso, Zoltan; MacKenzie, Crystal; Oestreicher, Judy; Agoulnik, Sergei; Byrne, Michael; Oda, Yoshiya] Eisai Inc, Biomarkers & Personalized Med Core Funct Unit, Eisai Product Creat Syst, Andover, MA USA.
   [Bernier, Francois; Yanagimachi, Mamoru; Aoshima, Ken] Eisai & Co Ltd, Biomarkers & Personalized Med Core Funct Unit, Eisai Product Creat Syst, Tsukuba Res Labs, Ibaraki, Japan.
RP Kumar, P (通讯作者)，Eisai Inc, Biomarkers & Personalized Med Core Funct Unit, Eisai Product Creat Syst, Andover, MA USA.
EM Pavan_kumar@eisai.com
RI Bernier, Francois/V-7150-2018; Bernier, Francois/AAP-2174-2020
FU Eisai Inc.
FX The funding for the work was from the research and development budget of
   Eisai Inc. The funders had no role in study design, data collection and
   analysis, decision to publish, or preparation of the manuscript.
CR Alonso AD, 1997, P NATL ACAD SCI USA, V94, P298, DOI 10.1073/pnas.94.1.298
   Alvarez-Erviti L, 2011, NAT BIOTECHNOL, V29, P341, DOI 10.1038/nbt.1807
   Arroyo JD, 2011, P NATL ACAD SCI USA, V108, P5003, DOI 10.1073/pnas.1019055108
   Bak RO, 2010, J BIOMED SCI, V17, DOI 10.1186/1423-0127-17-53
   Barbato C, 2009, BIOTECHNOLOGY, V2009
   Barthel H, 2011, LANCET NEUROL, V10, P424, DOI 10.1016/S1474-4422(11)70077-1
   Bazenet C, 2012, BIOMARK MED, V6, P441, DOI [10.2217/BMM.12.48, 10.2217/bmm.12.48]
   Bellingham SA, 2012, NUCLEIC ACIDS RES, V40, P10937, DOI 10.1093/nar/gks832
   Bogdanov M, 2008, BRAIN, V131, P389, DOI 10.1093/brain/awm304
   Buerger K, 2006, BRAIN, V129, P3035, DOI 10.1093/brain/awl269
   Chacon PJ, 2011, MOL NEURODEGENER, V6, DOI 10.1186/1750-1326-6-14
   Chu LW, 2012, HONG KONG MED J, V18, P228
   Cogswell JP, 2008, J ALZHEIMERS DIS, V14, P27, DOI 10.3233/jad-2008-14103
   Cuk K, 2013, INT J CANCER, V132, P1602, DOI 10.1002/ijc.27799
   Delay C, 2011, INT J ALZHEIMERS DIS, V2011
   Di Paolo G, 2011, NAT REV NEUROSCI, V12, P284, DOI 10.1038/nrn3012
   Dong Y, 2011, BRIT J CANCER, V104, P893, DOI 10.1038/bjc.2011.57
   Esquela-Kerscher A, 2006, NAT REV CANCER, V6, P259, DOI 10.1038/nrc1840
   Ferri CP, 2005, LANCET, V366, P2112, DOI 10.1016/S0140-6736(05)67889-0
   Filipowicz W, 2008, NAT REV GENET, V9, P102, DOI 10.1038/nrg2290
   Fruhbeis C, 2012, FRONT PHYSIOL, V3, DOI 10.3389/fphys.2012.00119
   Fulga TA, 2007, NAT CELL BIOL, V9, P139, DOI 10.1038/ncb1528
   Gallo A, 2012, PLOS ONE, V7, DOI 10.1371/journal.pone.0030679
   Gallo G, 2007, NAT CELL BIOL, V9, P133, DOI 10.1038/ncb0207-133
   Geekiyanage H, 2012, EXP NEUROL, V235, P491, DOI 10.1016/j.expneurol.2011.11.026
   Geiss GK, 2008, NAT BIOTECHNOL, V26, P317, DOI 10.1038/nbt1385
   Glodzik-Sobanska L, 2009, NEUROBIOL AGING, V30, P672, DOI 10.1016/j.neurobiolaging.2007.08.019
   GOLLIN PA, 1992, NEUROREPORT, V3, P201, DOI 10.1097/00001756-199202000-00020
   Graff-Radford NR, 2007, ARCH NEUROL-CHICAGO, V64, P354, DOI 10.1001/archneur.64.3.354
   Guo HL, 2010, NATURE, V466, P835, DOI 10.1038/nature09267
   Gupta A, 2011, PLOS ONE, V6, DOI [10.1371/journal.pone.0022730, 10.1371/journal.pone.0028691]
   Hanash SM, 2011, NAT REV CLIN ONCOL, V8, P142, DOI 10.1038/nrclinonc.2010.220
   Hansson O, 2007, DEMENT GERIATR COGN, V23, P316, DOI 10.1159/000100926
   Harold D, 2009, NAT GENET, V41, P1088, DOI 10.1038/ng.440
   Hebert SS, 2008, P NATL ACAD SCI USA, V105, P6415, DOI 10.1073/pnas.0710263105
   Hollingworth P, 2011, NAT GENET, V43, P429, DOI 10.1038/ng.803
   Hu WT, 2012, NEUROLOGY, V79, P897, DOI 10.1212/WNL.0b013e318266fa70
   Humpel C, 2011, TRENDS BIOTECHNOL, V29, P26, DOI 10.1016/j.tibtech.2010.09.007
   Imbimbo BP, 2012, EXPERT REV CLIN IMMU, V8, P135, DOI [10.1586/ECI.11.93, 10.1586/eci.11.93]
   Jack CR, 2011, ALZHEIMERS DEMENT, V7, P257, DOI 10.1016/j.jalz.2011.03.004
   Jayaswal V, 2011, BMC GENOMICS, V12, DOI 10.1186/1471-2164-12-138
   John B, 2004, PLOS BIOL, V2, P1862, DOI 10.1371/journal.pbio.0020363
   Kocerha J, 2009, P NATL ACAD SCI USA, V106, P3507, DOI 10.1073/pnas.0805854106
   Lagana A, 2009, MIRO MIRNA KNOWLEDGE
   Lai CY, 2011, PLOS ONE, V6, DOI 10.1371/journal.pone.0021635
   Landgraf P, 2007, CELL, V129, P1401, DOI 10.1016/j.cell.2007.04.040
   Li JP, 2011, BIOCHEM BIOPH RES CO, V406, P70, DOI 10.1016/j.bbrc.2011.01.111
   Liang Y, 2007, BMC GENOMICS, V8, DOI 10.1186/1471-2164-8-166
   Liao PC, 2007, PROTEOM CLIN APPL, V1, P506, DOI 10.1002/prca.200600684
   Lin L, 2009, TRENDS NEUROSCI, V32, P142, DOI 10.1016/j.tins.2008.11.006
   Liu R, 2011, EUR J CANCER, V47, P784, DOI 10.1016/j.ejca.2010.10.025
   Long JM, 2012, J BIOL CHEM, V287, P31298, DOI 10.1074/jbc.M112.366336
   Long JM, 2011, BIOCHEM BIOPH RES CO, V404, P889, DOI 10.1016/j.bbrc.2010.12.053
   Lu M, 2008, PLOS ONE, V3, DOI 10.1371/journal.pone.0003420
   Malumbres R, 2009, BLOOD, V113, P3754, DOI 10.1182/blood-2008-10-184077
   Mason S. J, 2006, Q J ROY METEOR SOC, V128, P2145, DOI [10.1256/003590002320603584, DOI 10.1256/003590002320603584]
   McGuinness B, 2010, J ALZHEIMERS DIS, V20, P925, DOI 10.3233/JAD-2010-091570
   Mehta PD, 2000, ARCH NEUROL-CHICAGO, V57, P100, DOI 10.1001/archneur.57.1.100
   Mestdagh P, 2009, GENOME BIOL, V10, DOI 10.1186/gb-2009-10-6-r64
   Michael A, 2010, ORAL DIS, V16, P34, DOI 10.1111/j.1601-0825.2009.01604.x
   Mitchell PS, 2008, P NATL ACAD SCI USA, V105, P10513, DOI 10.1073/pnas.0804549105
   Mizuno H, 2011, PLOS ONE, V6, DOI 10.1371/journal.pone.0018388
   Moloney AM, 2010, NEUROBIOL AGING, V31, P224, DOI 10.1016/j.neurobiolaging.2008.04.002
   Noelker C, 2011, MOL DIAGN THER, V15, P83, DOI 10.2165/11534870-000000000-00000
   Panza F, 2011, CURR ALZHEIMER RES, V8, P808, DOI 10.2174/156720511798192718
   Patel N, 2008, MOL NEURODEGENER, V3, DOI 10.1186/1750-1326-3-10
   Pelz CR, 2008, BMC BIOINFORMATICS, V9, DOI 10.1186/1471-2105-9-520
   Piccini A, 2010, OPEN NUCL MED J, V2, P25
   Pritchard CC, 2012, NAT REV GENET, V13, P358, DOI 10.1038/nrg3198
   Ray S, 2007, NAT MED, V13, P1359, DOI 10.1038/nm1653
   Roth P, 2011, J NEUROCHEM, V118, P449, DOI 10.1111/j.1471-4159.2011.07307.x
   Satoh J, 2011, BIODATA MIN, V4, DOI 10.1186/1756-0381-4-17
   SAUNDERS AM, 1993, NEUROLOGY, V43, P1467, DOI 10.1212/WNL.43.8.1467
   Schwarz E, 2010, BIOMARK INSIGHTS, V5, P39
   Schwarzenbach H, 2011, NAT REV CANCER, V11, P426, DOI 10.1038/nrc3066
   Shehadeh LA, 2010, PLOS ONE, V5, DOI 10.1371/journal.pone.0009104
   Sheinerman KS, 2012, AGING, V4, P1
   Small EM, 2011, NATURE, V469, P336, DOI 10.1038/nature09783
   Suh YH, 2002, PHARMACOL REV, V54, P469, DOI 10.1124/pr.54.3.469
   Taganov KD, 2006, P NATL ACAD SCI USA, V103, P12481, DOI 10.1073/pnas.0605298103
   Tapiola T, 2009, ARCH NEUROL-CHICAGO, V66, P382, DOI 10.1001/archneurol.2008.596
   Thambisetty M, 2011, PLOS ONE, V6, DOI 10.1371/journal.pone.0028527
   Turchinovich A, 2011, NUCLEIC ACIDS RES, V39, P7223, DOI 10.1093/nar/gkr254
   Valadi H, 2007, NAT CELL BIOL, V9, P654, DOI 10.1038/ncb1596
   Vella LJ, 2008, VET IMMUNOL IMMUNOP, V124, P385, DOI 10.1016/j.vetimm.2008.04.002
   Venables WN, 2002, MODERN APPL STAT S, DOI DOI 10.1007/978-0-387-21706-2
   Vickers KC, 2011, NAT CELL BIOL, V13, P423, DOI 10.1038/ncb2210
   Wang K, 2010, NUCLEIC ACIDS RES, V38, P7248, DOI 10.1093/nar/gkq601
   Weber JA, 2010, CLIN CHEM, V56, P1733, DOI 10.1373/clinchem.2010.147405
   Weimer DL, 2009, ALZHEIMERS DEMENT, V5, P215, DOI 10.1016/j.jalz.2009.01.028
   Wiltfang J, 2007, J NEUROCHEM, V101, P1053, DOI 10.1111/j.1471-4159.2006.04404.x
   Wu FB, 2009, AGEING RES REV, V8, P147, DOI 10.1016/j.arr.2009.03.002
   Xu JA, 2011, MOL CARCINOGEN, V50, P136, DOI 10.1002/mc.20712
   Yanamandra K, 2011, PLOS ONE, V6, DOI 10.1371/journal.pone.0018513
   Yu L, 2010, INT J CANCER, V127, P2870, DOI 10.1002/ijc.25289
   Zampetaki A, 2012, CARDIOVASC RES, V93, P555, DOI 10.1093/cvr/cvr266
   Zhu Weizhu, 2009, BMC Res Notes, V2, P89, DOI 10.1186/1756-0500-2-89
NR 97
TC 255
Z9 262
U1 2
U2 56
PU PUBLIC LIBRARY SCIENCE
PI SAN FRANCISCO
PA 1160 BATTERY STREET, STE 100, SAN FRANCISCO, CA 94111 USA
SN 1932-6203
J9 PLOS ONE
JI PLoS One
PD JUL 29
PY 2013
VL 8
IS 7
AR e69807
DI 10.1371/journal.pone.0069807
PG 10
WC Multidisciplinary Sciences
WE Science Citation Index Expanded (SCI-EXPANDED)
SC Science & Technology - Other Topics
GA 204MP
UT WOS:000323369700081
PM 23922807
OA Green Published, gold
DA 2022-08-24
ER

PT J
AU Mijajlovic, MD
   Pavlovic, A
   Brainin, M
   Heiss, WD
   Quinn, TJ
   Ihle-Hansen, HB
   Hermann, DM
   Ben Assayag, E
   Richard, E
   Thiel, A
   Kliper, E
   Shin, Y
   Kim, YH
   Choi, S
   Jung, S
   Lee, YB
   Sinanovic, O
   Levine, DA
   Schlesinger, I
   Mead, G
   Milosevic, V
   Leys, D
   Hagberg, G
   Ursin, MH
   Teuschl, Y
   Prokopenko, S
   Mozheyko, E
   Bezdenezhnykh, A
   Matz, K
   Aleksic, V
   Muresanu, D
   Korczyn, AD
   Bornstein, NM
AF Mijajlovic, Milija D.
   Pavlovic, Aleksandra
   Brainin, Michael
   Heiss, Wolf-Dieter
   Quinn, Terence J.
   Ihle-Hansen, Hege B.
   Hermann, Dirk M.
   Ben Assayag, Einor
   Richard, Edo
   Thiel, Alexander
   Kliper, Efrat
   Shin, Yong-Il
   Kim, Yun-Hee
   Choi, SeongHye
   Jung, San
   Lee, Yeong-Bae
   Sinanovic, Osman
   Levine, Deborah A.
   Schlesinger, Ilana
   Mead, Gillian
   Milosevic, Vuk
   Leys, Didier
   Hagberg, Guri
   Ursin, Marie Helene
   Teuschl, Yvonne
   Prokopenko, Semyon
   Mozheyko, Elena
   Bezdenezhnykh, Anna
   Matz, Karl
   Aleksic, Vuk
   Muresanu, DafinFior
   Korczyn, Amos D.
   Bornstein, Natan M.
TI Post-stroke dementia - a comprehensive review
SO BMC MEDICINE
LA English
DT Review
DE Cognitive impairment; Dementia; Definitions and classification;
   Diagnosis; Neuroimaging; Interventions; Biomarkers; Stroke
ID TRANSIENT ISCHEMIC ATTACK; VASCULAR COGNITIVE IMPAIRMENT; LIFE-STYLE
   INTERVENTIONS; PLACEBO-CONTROLLED TRIAL; ACE-I/D POLYMORPHISM;
   SMALL-VESSEL DISEASE; BLOOD-PRESSURE; METHODOLOGICAL FACTORS;
   ALZHEIMER-DISEASE; APOLIPOPROTEIN-E
AB Post-stroke dementia (PSD) or post-stroke cognitive impairment (PSCI) may affect up to one third of stroke survivors. Various definitions of PSCI and PSD have been described. We propose PSD as a label for any dementia following stroke in temporal relation. Various tools are available to screen and assess cognition, with few PSD-specific instruments. Choice will depend on purpose of assessment, with differing instruments needed for brief screening (e.g., Montreal Cognitive Assessment) or diagnostic formulation (e.g., NINDS VCI battery). A comprehensive evaluation should include assessment of pre-stroke cognition (e.g., using Informant Questionnaire for Cognitive Decline in the Elderly), mood (e.g., using Hospital Anxiety and Depression Scale), and functional consequences of cognitive impairments (e.g., using modified Rankin Scale). A large number of biomarkers for PSD, including indicators for genetic polymorphisms, biomarkers in the cerebrospinal fluid and in the serum, inflammatory mediators, and peripheral microRNA profiles have been proposed. Currently, no specific biomarkers have been proven to robustly discriminate vulnerable patients ('at risk brains') from those with better prognosis or to discriminate Alzheimer's disease dementia from PSD. Further, neuroimaging is an important diagnostic tool in PSD. The role of computerized tomography is limited to demonstrating type and location of the underlying primary lesion and indicating atrophy and severe white matter changes. Magnetic resonance imaging is the key neuroimaging modality and has high sensitivity and specificity for detecting pathological changes, including small vessel disease. Advanced multi-modal imaging includes diffusion tensor imaging for fiber tracking, by which changes in networks can be detected. Quantitative imaging of cerebral blood flow and metabolism by positron emission tomography can differentiate between vascular dementia and degenerative dementia and show the interaction between vascular and metabolic changes. Additionally, inflammatory changes after ischemia in the brain can be detected, which may play a role together with amyloid deposition in the development of PSD. Prevention of PSD can be achieved by prevention of stroke. As treatment strategies to inhibit the development and mitigate the course of PSD, lowering of blood pressure, statins, neuroprotective drugs, and anti-inflammatory agents have all been studied without convincing evidence of efficacy. Lifestyle interventions, physical activity, and cognitive training have been recently tested, but large controlled trials are still missing.
C1 [Mijajlovic, Milija D.; Pavlovic, Aleksandra] Univ Belgrade, Neurol Clin, Clin Ctr Serbia, Sch Med, Dr Subotica 6, Belgrade 11000, Serbia.
   [Brainin, Michael; Teuschl, Yvonne; Matz, Karl] Danube Univ Krems, Dept Clin Neurosci & Prevent Med, Krems, Austria.
   [Heiss, Wolf-Dieter] Max Planck Inst Metab Res, Cologne, Germany.
   [Quinn, Terence J.] Univ Glasgow, Inst Cardiovasc & Med Sci, Glasgow, Lanark, Scotland.
   [Ihle-Hansen, Hege B.; Hagberg, Guri; Ursin, Marie Helene] Oslo Univ Hosp, Dept Internal Med, Ulleval, Norway.
   [Ihle-Hansen, Hege B.; Hagberg, Guri; Ursin, Marie Helene] Vestre Viken Hosp Trust, Baerum Hosp, Dept Med Res, Baerum, Norway.
   [Hermann, Dirk M.] Univ Hosp Essen, Dept Neurol, Essen, Germany.
   [Ben Assayag, Einor; Kliper, Efrat; Bornstein, Natan M.] Tel Aviv Sourasky Med Ctr, Dept Neurol, Stroke Unit, Tel Aviv, Israel.
   [Ben Assayag, Einor; Kliper, Efrat; Bornstein, Natan M.] Shaare Zedek Med Ctr, Jerusalem, Israel.
   [Richard, Edo] Radboud Univ Nijmegen, Med Ctr, Dept Neurol, Donders Inst Brain Cognit & Behav, Nijmegen, Netherlands.
   [Thiel, Alexander] McGill Univ, Dept Neurol & Neurosurg, SMBD Jewish Gen Hosp, Montreal, PQ, Canada.
   [Thiel, Alexander] Lady Davis Inst Med Res, Montreal, PQ, Canada.
   [Shin, Yong-Il] Pusan Natl Univ, Sch Med, Dept Rehabil Med, Busan, South Korea.
   [Kim, Yun-Hee] Sungkyunkwan Univ, Dept Phys & Rehabil Med, Sch Med,Ctr Prevent & Rehabil, Heart Vasc & Stroke Inst,Samsung Med Ctr, Seoul, South Korea.
   [Choi, SeongHye] Inha Univ, Sch Med, Dept Neurol, Inchon, South Korea.
   [Jung, San] Hallym Univ, Med Ctr, Kang Nam Sacred Heart Hosp, Seoul, South Korea.
   [Lee, Yeong-Bae] Gachon Univ, Gil Med Ctr, Dept Neurol, Inchon, South Korea.
   [Sinanovic, Osman] Univ Tuzla, Dept Neurol, Univ Clin Ctr Tuzla, Sch Med, Tuzla 75000, Bosnia & Herceg.
   [Levine, Deborah A.] Univ Michigan, Dept Internal Med, Ann Arbor, MI 48109 USA.
   [Levine, Deborah A.] VA Ann Arbor Healthcare Syst, Ann Arbor, MI USA.
   [Schlesinger, Ilana] Rambam Hlth Care Campus, Dept Neurol, Haifa, Israel.
   [Schlesinger, Ilana] Technion Fac Med, Haifa, Israel.
   [Mead, Gillian] Univ Edinburgh, Ctr Clin Brain Sci, Edinburgh, Midlothian, Scotland.
   [Milosevic, Vuk] Clin Ctr Nis, Clin Neurol, Nish, Serbia.
   [Leys, Didier] Univ Lille, Dept Neurol, INSERM, Fac Med,Lille Univ Hosp,U1171, Lille, France.
   [Prokopenko, Semyon; Mozheyko, Elena; Bezdenezhnykh, Anna] Krasnoyarsk State Med Univ, Dept Neurol & Med Rehabil, Krasnoyarsk, Russia.
   [Aleksic, Vuk] Clin Hosp CenterZemun, Dept Neurosurg, Belgrade, Serbia.
   [Muresanu, DafinFior] Iuliu Hatieganu Univ Med, Dept Clin Neurosci, Clij Napoca, Romania.
   [Korczyn, Amos D.] Tel Aviv Univ, Dept Neurol, IL-69978 Ramat Aviv, Israel.
RP Mijajlovic, MD (通讯作者)，Univ Belgrade, Neurol Clin, Clin Ctr Serbia, Sch Med, Dr Subotica 6, Belgrade 11000, Serbia.
EM milijamijajlovic@yahoo.com
RI Quinn, Terence Joseph/H-7000-2019; Bezdenezhnykh, Anna/AAC-3491-2020;
   Prokopenko, Semen/I-1651-2017; Hermann, Dirk M/AAP-5538-2020; Pavlovic,
   Aleksandra/W-2180-2018; Teuschl, Yvonne/AAH-1639-2020; Hermann, Dirk
   M./AAT-3652-2021; Mozheyko, Elena/I-1816-2017; Kim, Yun Hee/F-4600-2014;
   Richard, Edo/N-8460-2016; Richard, Edo/AAT-7173-2020; Muresanu,
   Fior-Dafin/AAI-8120-2021; Korczyn, Amos/C-3461-2017
OI Quinn, Terence Joseph/0000-0003-1401-0181; Bezdenezhnykh,
   Anna/0000-0003-1886-781X; Pavlovic, Aleksandra/0000-0002-5987-9828;
   Teuschl, Yvonne/0000-0002-1755-7943; Hermann, Dirk
   M./0000-0003-0198-3152; Mozheyko, Elena/0000-0002-9412-1529; Richard,
   Edo/0000-0002-7250-3390; Richard, Edo/0000-0002-7250-3390; Matz,
   Karl/0000-0002-2851-9897; Korczyn, Amos/0000-0003-0125-2579; Milosevic,
   Vuk/0000-0002-2434-8277
FU Stroke Association [TSA15LECT05, PPA2015/01_CSO] Funding Source:
   researchfish
CR Adair JC, 2004, STROKE, V35, pE159, DOI 10.1161/01.STR.0000127420.10990.76
   Alvarez-Sabin J, 2013, BRAIN SCI, V3, P1395, DOI 10.3390/brainsci3031395
   Arboix A, 2014, EXPERT REV NEUROTHER, V14, P261, DOI 10.1586/14737175.2014.884926
   Arpa A, 2003, J NEUROL SCI, V210, P77, DOI 10.1016/S0022-510X(03)00026-1
   Ballard C, 2008, CURR MED RES OPIN, V24, P2561, DOI [10.1185/03007990802328142, 10.1185/03007990802328142 ]
   Bath PMW, 2015, LANCET, V385, P617, DOI 10.1016/S0140-6736(14)61121-1
   Battistin L, 2010, NEUROCHEM RES, V35, P1933, DOI 10.1007/s11064-010-0346-5
   Baum L, 2007, J GERIATR PSYCH NEUR, V20, P93, DOI 10.1177/0891988706298627
   Ben Assayag E, 2012, INT J STROKE, V7, P341, DOI 10.1111/j.1747-4949.2011.00652.x
   Blanco-Rojas L, 2013, BMC NEUROL, V13, DOI 10.1186/1471-2377-13-203
   Bornstein NM, 2001, NEUROLOGY, V56, P529, DOI 10.1212/WNL.56.4.529
   Bornstein NM, 1996, STROKE, V27, P904, DOI 10.1161/01.STR.27.5.904
   Boss HM, 2014, BMJ OPEN, V4, DOI 10.1136/bmjopen-2014-007065
   Bour AMJJ, 2010, DEMENT GERIATR COGN, V29, P534, DOI 10.1159/000314678
   Brainin M, 2015, EUR J NEUROL, V22, P229, DOI 10.1111/ene.12626
   Candelario-Jalil E, 2011, STROKE, V42, P1345, DOI 10.1161/STROKEAHA.110.600825
   Cechetto David F, 2008, Expert Rev Neurother, V8, P743, DOI 10.1586/14737175.8.5.743
   Cha YJ, 2013, NEUROREHABILITATION, V32, P359, DOI 10.3233/NRE-130856
   Chang WH, 2014, BRAIN STIMUL, V7, P553, DOI 10.1016/j.brs.2014.03.008
   Chapman J, 1998, STROKE, V29, P1401, DOI 10.1161/01.STR.29.7.1401
   Chung CSY, 2013, COCHRANE DB SYST REV, DOI 10.1002/14651858.CD008391.pub2
   Cicerone KD, 2011, ARCH PHYS MED REHAB, V92, P519, DOI 10.1016/j.apmr.2010.11.015
   Collins R, 2004, LANCET, V363, P757
   Cumming TB, 2012, INT PSYCHOGERIATR, V24, P557, DOI 10.1017/S1041610211001980
   Demeyere N, 2015, PSYCHOL ASSESSMENT, V27, P883, DOI 10.1037/pas0000082
   Dienert HC, 2008, LANCET NEUROL, V7, P875, DOI 10.1016/S1474-4422(08)70198-4
   Dong H, 2015, DIS MARKERS, V2015, DOI 10.1155/2015/625659
   Douiri A, 2013, CIRCULATION, V128, P1341, DOI 10.1161/CIRCULATIONAHA.113.002236
   Duering M, 2012, NEUROLOGY, V79, P2025, DOI 10.1212/WNL.0b013e3182749f39
   Elmlinger MW, 2011, NEUROMOL MED, V13, P266, DOI 10.1007/s12017-011-8157-7
   Erkinjuntti T, 2009, VASCULAR COGNITIVE IMPAIRMENT IN CLINICAL PRACTICE, P3, DOI 10.1017/CBO9780511575976.002
   Ferris S, 1997, ALZ DIS ASSOC DIS, V11, P8
   Fride Y, 2015, TOP STROKE REHABIL, V22, P317, DOI 10.1179/1074935714Z.0000000013
   Gorelick PB, 2015, JAMA-J AM MED ASSOC, V314, P29, DOI 10.1001/jama.2015.7149
   Grau-Olivares M, 2010, CEREBROVASC DIS, V30, P157, DOI 10.1159/000316059
   Grau-Olivares M, 2009, EXPERT REV NEUROTHER, V9, P1201, DOI 10.1586/ERN.09.73
   Grysiewicz R, 2012, CURR NEUROL NEUROSCI, V12, P703, DOI 10.1007/s11910-012-0315-2
   Guekht A, 2013, DEMENT GER COGN D EX, V3, P459, DOI 10.1159/000357122
   Hachinski V, 2006, STROKE, V37, P2220, DOI 10.1161/01.STR.0000237236.88823.47
   Hankey GJ, 2013, STROKE, V44, P2232, DOI 10.1161/STROKEAHA.113.001886
   Harrison JK, 2015, COCHRANE DB SYST REV, V3, DOI DOI 10.1002/14651858.CD010772.PUB2
   Heiss WD, 2014, STROKE, V45, P1195, DOI 10.1161/STROKEAHA.113.003611
   Heiss WD, 2012, J NEUROL SCI, V322, P268, DOI 10.1016/j.jns.2012.09.023
   Henon H, 2006, CEREBROVASC DIS, V22, P61, DOI 10.1159/000092923
   Henon H, 1997, STROKE, V28, P2429, DOI 10.1161/01.STR.28.12.2429
   Hornslien AG, 2013, STROKE, V44, P2022, DOI 10.1161/STROKEAHA.113.001022
   Hsiung GYR, 2004, CAN MED ASSOC J, V171, P863, DOI 10.1503/cmaj.1031789
   Ihle-Hansen H, 2015, VASC HEALTH RISK MAN, V11, P311, DOI 10.2147/VHRM.S82839
   Ihle-Hansen H, 2014, INT J STROKE, V9, P932, DOI 10.1111/j.1747-4949.2012.00928.x
   Ihle-Hansen H, 2014, AGING MENT HEALTH, V18, P540, DOI 10.1080/13607863.2013.824406
   Ihle-Hansen H, 2011, DEMENT GERIATR COGN, V32, P401, DOI 10.1159/000335361
   Jin R, 2010, J LEUKOCYTE BIOL, V87, P779, DOI 10.1189/jlb.1109766
   Jin YP, 2008, NEUROLOGY, V70, P9, DOI 10.1212/01.wnl.0000284609.77385.03
   Kavirajan H, 2007, LANCET NEUROL, V6, P782, DOI 10.1016/S1474-4422(07)70195-3
   Kliper E, 2016, HIPPOCAMPUS, V26, P161, DOI 10.1002/hipo.22500
   Kliper E, 2014, PLOS ONE, V9, DOI 10.1371/journal.pone.0105461
   Kliper E, 2013, STROKE, V44, P1433, DOI 10.1161/STROKEAHA.111.000536
   Kolsch H, 2005, NEUROSCI LETT, V377, P37, DOI 10.1016/j.neulet.2004.11.062
   Kooistra M, 2014, NEUROBIOL AGING, V35, P35, DOI 10.1016/j.neurobiolaging.2013.07.004
   Korczyn AD, 2015, EXPERT REV NEUROTHER, V15, P227, DOI 10.1586/14737175.2015.1014806
   Lees R, 2014, STROKE, V45, P3008, DOI 10.1161/STROKEAHA.114.005842
   Lees R, 2014, CEREBROVASC DIS, V37, P323, DOI 10.1159/000360755
   Lees R, 2013, STROKE, V44, P3078, DOI 10.1161/STROKEAHA.113.001724
   Lees R, 2012, STROKE, V43, P1678, DOI 10.1161/STROKEAHA.112.653303
   Lees RA, 2017, INT J GERIATR PSYCH, V32, P1072, DOI 10.1002/gps.4568
   Lennon O, 2014, EUR J PREV CARDIOL, V21, P1026, DOI 10.1177/2047487313481756
   Levine DA, 2015, JAMA-J AM MED ASSOC, V314, P41, DOI 10.1001/jama.2015.6968
   Leys D, 2005, LANCET NEUROL, V4, P752, DOI 10.1016/S1474-4422(05)70221-0
   MacMahon S, 2001, LANCET, V358, P1033, DOI 10.1016/S0140-6736(01)06178-5
   Manktelow BN, 2009, COCHRANE DB SYST REV, DOI 10.1002/14651858.CD002091.pub2
   Marzolini S, 2013, NEUROREHAB NEURAL RE, V27, P392, DOI 10.1177/1545968312465192
   Matz K, 2015, STROKE, V46, P2874, DOI 10.1161/STROKEAHA.115.009992
   McKevitt C, 2011, STROKE, V42, P1398, DOI 10.1161/STROKEAHA.110.598839
   Mead G, 2015, TRIALS, V16, DOI 10.1186/s13063-015-0864-1
   Mead GE, 2013, JAMA-J AM MED ASSOC, V310, P1066, DOI 10.1001/jama.2013.107828
   Mehrabian S, 2015, NEUROPSYCH DIS TREAT, V11, P2711, DOI 10.2147/NDT.S86366
   Mikhailova NM, 2013, ZH NEVROL PSIKHIATR, V113, P69
   Moore SA, 2015, NEUROREHAB NEURAL RE, V29, P623, DOI 10.1177/1545968314562116
   Morris CM, 2011, NEUROBIOL AGING, V32, DOI 10.1016/j.neurobiolaging.2010.06.012
   Mortimer JA, 2009, ALZ DIS ASSOC DIS, V23, P152, DOI 10.1097/WAD.0b013e318190a855
   Muresanu DF, 2016, STROKE, V47, P151, DOI 10.1161/STROKEAHA.115.009416
   Nair RD, 2007, COCHRANE DB SYST REV, V3
   Narasimhalu K, 2015, INT J STROKE, V10, P513, DOI 10.1111/ijs.12001
   Nitsche MA, 2000, J PHYSIOL-LONDON, V527, P633, DOI 10.1111/j.1469-7793.2000.t01-1-00633.x
   O'Brien EC, 2015, CIRCULATION, V132, P1404, DOI 10.1161/CIRCULATIONAHA.115.016183
   Pasquier F, 1999, REV NEUROL, V155, P749
   Pearce LA, 2014, LANCET NEUROL, V13, P1177, DOI 10.1016/S1474-4422(14)70224-8
   Pendlebury ST, 2015, STROKE, V46, P3067, DOI 10.1161/STROKEAHA.115.010290
   Pendlebury ST, 2015, STROKE, V46, P1494, DOI 10.1161/STROKEAHA.115.009065
   Pendlebury ST, 2015, STROKE, V46, P641, DOI 10.1161/STROKEAHA.114.008043
   Pendlebury ST, 2013, CEREBROVASC DIS, V36, P355, DOI 10.1159/000355496
   Pendlebury ST, 2012, INT J STROKE, V7, P570, DOI 10.1111/j.1747-4949.2012.00837.x
   Pendlebury ST, 2009, LANCET NEUROL, V8, P1006, DOI 10.1016/S1474-4422(09)70236-4
   Pollock A, 2012, LANCET NEUROL, V11, P209, DOI 10.1016/S1474-4422(12)70029-7
   PROGRESS Collaborat Grp, 2001, LANCET, V358, P1556
   PROGRESS Collaborative Grp, 2002, LANCET, V359, P2120
   Qian L, 2012, J NEUROL, V259, P2111, DOI 10.1007/s00415-012-6465-y
   Quinn TJ, 2009, INT J STROKE, V4, P200, DOI 10.1111/j.1747-4949.2009.00271.x
   Rippon GA, 2006, NEUROLOGY, V66, P35, DOI 10.1212/01.wnl.0000191300.38571.3e
   Ritchie CW, 2015, ALZHEIMERS RES THER, V7, DOI 10.1186/s13195-015-0113-6
   Rothenburg LS, 2010, J GERIATR PSYCH NEUR, V23, P199, DOI 10.1177/0891988710373598
   Royal College of Physicians, 2012, NAT CLIN GUID STROK
   Schrijvers EMC, 2012, STROKE, V43, P315, DOI 10.1161/STROKEAHA.111.628768
   Seshadri S, 2007, LANCET NEUROL, V6, P1106, DOI 10.1016/S1474-4422(07)70291-0
   Siebner HR, 2003, EXP BRAIN RES, V148, P1, DOI 10.1007/s00221-002-1234-2
   Skoog I, 2012, J NEUROL SCI, V322, P232, DOI 10.1016/j.jns.2012.02.013
   Slooter AJC, 1997, JAMA-J AM MED ASSOC, V277, P818, DOI 10.1001/jama.277.10.818
   Snowdon DA, 1997, JAMA-J AM MED ASSOC, V277, P813, DOI 10.1001/jama.277.10.813
   Stanek KM, 2011, INT J NEUROSCI, V121, P86, DOI 10.3109/00207454.2010.531893
   Strong K, 2007, LANCET NEUROL, V6, P182, DOI 10.1016/S1474-4422(07)70031-5
   Sun JH, 2014, ANN TRANSL MED, V2, DOI 10.3978/j.issn.2305-5839.2014.08.05
   Tang WK, 2003, INT J GERIATR PSYCH, V18, P706, DOI 10.1002/gps.908
   Thiel A, 2014, STROKE, V45, P2825, DOI 10.1161/STROKEAHA.114.004285
   Treves TA, 1996, ALZ DIS ASSOC DIS, V10, P189, DOI 10.1097/00002093-199601040-00003
   van Rooij FG, 2016, CEREBROVASC DIS, V42, P1, DOI 10.1159/000444282
   Wagle J, 2011, DEMENT GERIATR COGN, V31, P379, DOI 10.1159/000328970
   Wahlund LO, 2001, STROKE, V32, P1318, DOI 10.1161/01.STR.32.6.1318
   Wallin A, 2012, J NEUROL SCI, V322, P192, DOI 10.1016/j.jns.2012.07.068
   Wang X, 2013, NEUROSCIENCE, V236, P281, DOI 10.1016/j.neuroscience.2012.12.074
   Wardlaw JM, 2013, LANCET NEUROL, V12, P822, DOI 10.1016/S1474-4422(13)70124-8
   Wattjes MP, 2009, RADIOLOGY, V253, P174, DOI 10.1148/radiol.2531082262
   Wollenweber FA, 2014, INT J STROKE, V9, P387, DOI 10.1111/ijs.12092
   Woods B, 2012, COCHRANE DB SYST REV, DOI 10.1002/14651858.CD005562.pub2
   Yu KH, 2013, STROKE, V44, P786, DOI 10.1161/STROKEAHA.112.668343
   Zanchetti A, 2014, J HYPERTENS, V32, P1888, DOI 10.1097/HJH.0000000000000254
   Zhang LJ, 2015, MOLECULES, V20, P335, DOI 10.3390/molecules20010335
NR 126
TC 244
Z9 266
U1 27
U2 145
PU BMC
PI LONDON
PA CAMPUS, 4 CRINAN ST, LONDON N1 9XW, ENGLAND
SN 1741-7015
J9 BMC MED
JI BMC Med.
PD JAN 18
PY 2017
VL 15
AR 11
DI 10.1186/s12916-017-0779-7
PG 12
WC Medicine, General & Internal
WE Science Citation Index Expanded (SCI-EXPANDED)
SC General & Internal Medicine
GA EI4HR
UT WOS:000392454300001
PM 28095900
OA Green Published, gold, Green Accepted
HC Y
HP N
DA 2022-08-24
ER

PT J
AU Wanet, A
   Tacheny, A
   Arnould, T
   Renard, P
AF Wanet, Anais
   Tacheny, Aurelie
   Arnould, Thierry
   Renard, Patricia
TI miR-212/132 expression and functions: within and beyond the neuronal
   compartment
SO NUCLEIC ACIDS RESEARCH
LA English
DT Article
ID GTPASE-ACTIVATING PROTEIN; MICRORNA BIOGENESIS; TARGET RECOGNITION;
   CIRCADIAN-CLOCK; COCAINE INTAKE; RHO-FAMILY; SMALL RNAS; IN-VIVO; CREB;
   TRANSCRIPTION
AB During the last two decades, microRNAs (miRNAs) emerged as critical regulators of gene expression. By modulating the expression of numerous target mRNAs mainly at the post-transcriptional level, these small non-coding RNAs have been involved in most, if not all, biological processes as well as in the pathogenesis of a number of diseases. miR-132 and miR-212 are tandem miRNAs whose expression is necessary for the proper development, maturation and function of neurons and whose deregulation is associated with several neurological disorders, such as Alzheimer's disease and tauopathies (neurodegenerative diseases resulting from the pathological aggregation of tau protein in the human brain). Although their involvement in neuronal functions is the most described, evidences point towards a role of these miRNAs in many other biological processes, including inflammation and immune functions. Incidentally, miR-132 was recently classified as a 'neurimmiR', a class of miRNAs operating within and between the neural and immune compartments. In this review, we propose an outline of the current knowledge about miR-132 and miR-212 functions in neurons and immune cells, by describing the signalling pathways and transcription factors regulating their expression as well as their putative or demonstrated roles and validated mRNA targets.
C1 [Wanet, Anais; Tacheny, Aurelie; Arnould, Thierry; Renard, Patricia] Univ Namur FUNDP, Namur Res Inst Life Sci NARILIS, Lab Biochem & Cell Biol URBC, B-5000 Namur, Belgium.
RP Renard, P (通讯作者)，Univ Namur FUNDP, Namur Res Inst Life Sci NARILIS, Lab Biochem & Cell Biol URBC, 61 Rue Bruxelles, B-5000 Namur, Belgium.
EM patsy.renard@fundp.ac.be
FU Fonds National pour la Recherche Scientifique (FNRS, Belgium);
   University of Namur (FUNDP), Belgium
FX Fonds National pour la Recherche Scientifique (FNRS, Belgium) (doctoral
   fellowship to A. W.). Funding for open access charge: University of
   Namur (FUNDP), Belgium.
CR Albrecht U, 2001, J BIOL RHYTHM, V16, P100, DOI 10.1177/074873001129001791
   Alvarez-Saavedra M, 2011, HUM MOL GENET, V20, P731, DOI 10.1093/hmg/ddq519
   Anand S, 2010, NAT MED, V16, P909, DOI 10.1038/nm.2186
   Bartel DP, 2009, CELL, V136, P215, DOI 10.1016/j.cell.2009.01.002
   Bittinger MA, 2004, CURR BIOL, V14, P2156, DOI 10.1016/j.cub.2004.11.002
   Breving K, 2010, INT J BIOCHEM CELL B, V42, P1316, DOI 10.1016/j.biocel.2009.09.016
   Brodersen P, 2009, NAT REV MOL CELL BIO, V10, P141, DOI 10.1038/nrm2619
   Calin GA, 2004, P NATL ACAD SCI USA, V101, P11755, DOI 10.1073/pnas.0404432101
   Carrillo ED, 2011, J CARDIOVASC PHARM, V58, P470, DOI 10.1097/FJC.0b013e31822a789b
   Cheng HYM, 2007, NEURON, V54, P813, DOI 10.1016/j.neuron.2007.05.017
   Cogswell JP, 2008, J ALZHEIMERS DIS, V14, P27, DOI 10.3233/jad-2008-14103
   Cohen O, 2002, MOL PSYCHIATR, V7, P874, DOI 10.1038/sj.mp.4001103
   Conaco C, 2006, P NATL ACAD SCI USA, V103, P2422, DOI 10.1073/pnas.0511041103
   Davis BN, 2009, CELL COMMUN SIGNAL, V7, DOI 10.1186/1478-811X-7-18
   Ding QM, 2004, MOL PHARMACOL, V66, P921, DOI 10.1124/mol.66.4.921
   Ding XC, 2009, TRENDS BIOTECHNOL, V27, P27, DOI 10.1016/j.tibtech.2008.09.006
   Elton TS, 2008, CIRCULATION, V118, pS513
   Feng JA, 2010, NAT NEUROSCI, V13, P1039, DOI 10.1038/nn0910-1039
   Fukuda T, 2005, J NEUROPATH EXP NEUR, V64, P537, DOI 10.1093/jnen/64.6.537
   Gillardon F, 2008, PROTEOM CLIN APPL, V2, P697, DOI 10.1002/prca.200780025
   Godoy J, 2011, MOL ENDOCRINOL, V25, P810, DOI 10.1210/me.2010-0352
   Goodman RH, 2000, GENE DEV, V14, P1553
   Gougelet A, 2011, INT J CANCER, V129, P680, DOI 10.1002/ijc.25715
   Grisaru D, 1999, EUR J BIOCHEM, V264, P672, DOI 10.1046/j.1432-1327.1999.00693.x
   Hatakeyama H, 2010, PLOS ONE, V5, DOI 10.1371/journal.pone.0012702
   Hollander JA, 2010, NATURE, V466, P197, DOI 10.1038/nature09202
   Huang V, 2010, PLOS ONE, V5, DOI 10.1371/journal.pone.0008848
   Huang Y, 2011, BLOOD, V118, P6793, DOI 10.1182/blood-2011-05-356162
   Im HI, 2010, NAT NEUROSCI, V13, P1120, DOI 10.1038/nn.2615
   Impey S, 2004, CELL, V119, P1041, DOI 10.1016/S0092-8674(04)01159-6
   Incoronato M, 2010, CANCER RES, V70, P3638, DOI 10.1158/0008-5472.CAN-09-3341
   Jimenez-Mateos EM, 2011, AM J PATHOL, V179, P2519, DOI 10.1016/j.ajpath.2011.07.036
   Johnson R, 2009, NEUROMOL MED, V11, P183, DOI 10.1007/s12017-009-8063-4
   Jugloff DGM, 2005, NEUROBIOL DIS, V19, P18, DOI 10.1016/j.nbd.2004.11.002
   Kawashima H, 2010, NEUROSCIENCE, V165, P1301, DOI 10.1016/j.neuroscience.2009.11.057
   Kim AH, 2010, SCHIZOPHR RES, V124, P183, DOI 10.1016/j.schres.2010.07.002
   Kim VN, 2009, NAT REV MOL CELL BIO, V10, P126, DOI 10.1038/nrm2632
   Klein ME, 2007, NAT NEUROSCI, V10, P1513, DOI 10.1038/nn2010
   Krol J, 2010, NAT REV GENET, V11, P597, DOI 10.1038/nrg2843
   Lagos D, 2010, NAT CELL BIOL, V12, P513, DOI 10.1038/ncb2054
   LEE RC, 1993, CELL, V75, P843, DOI 10.1016/0092-8674(93)90529-Y
   Lee ST, 2011, EXP NEUROL, V227, P172, DOI 10.1016/j.expneurol.2010.10.012
   Liu Y, 2008, NATURE, V456, P269, DOI 10.1038/nature07349
   Lonze BE, 2002, NEURON, V35, P605, DOI 10.1016/S0896-6273(02)00828-0
   Luikart BW, 2011, PLOS ONE, V6, DOI 10.1371/journal.pone.0019077
   Lukiw WJ, 2007, NEUROREPORT, V18, P297, DOI 10.1097/WNR.0b013e3280148e8b
   Magill ST, 2010, P NATL ACAD SCI USA, V107, P20382, DOI 10.1073/pnas.1015691107
   Matt T, 2002, ACTA MED AUST, V29, P77, DOI 10.1046/j.1563-2571.2002.02010.x
   Mayr B, 2001, NAT REV MOL CELL BIO, V2, P599, DOI 10.1038/35085068
   Mellios N, 2011, NAT NEUROSCI, V14, P1240, DOI 10.1038/nn.2909
   Merika M, 1998, MOL CELL, V1, P277, DOI 10.1016/S1097-2765(00)80028-3
   Molnar V., 2011, CELL MOL LIFE SCI
   Nakamura T, 2002, MOL CELL BIOL, V22, P8721, DOI 10.1128/MCB.22.24.8721-8734.2002
   Nakazawa T, 2003, MOL BIOL CELL, V14, P2921, DOI 10.1091/mbc.E02-09-0623
   Nudelman AS, 2010, HIPPOCAMPUS, V20, P492, DOI 10.1002/hipo.20646
   O'Connell RM, 2010, NAT REV IMMUNOL, V10, P111, DOI 10.1038/nri2708
   Olena AF, 2010, J CELL PHYSIOL, V222, P540, DOI 10.1002/jcp.21993
   Park JK, 2011, BIOCHEM BIOPH RES CO, V406, P518, DOI 10.1016/j.bbrc.2011.02.065
   Pauley KM, 2008, ARTHRITIS RES THER, V10, DOI 10.1186/ar2493
   Perkins DO, 2007, GENOME BIOL, V8, DOI 10.1186/gb-2007-8-2-r27
   Place RF, 2008, P NATL ACAD SCI USA, V105, P1608, DOI 10.1073/pnas.0707594105
   Qureshi IA, 2009, NEUROSCI LETT, V466, P73, DOI 10.1016/j.neulet.2009.07.093
   Remenyi J, 2010, BIOCHEM J, V428, P281, DOI 10.1042/BJ20100024
   Rosas-Ballina M, 2011, SCIENCE, V334, P98, DOI 10.1126/science.1209985
   Scapoli L, 2010, INT J IMMUNOPATH PH, V23, P1229, DOI 10.1177/039463201002300427
   SCHIEBELER H, 1974, International Journal of Chronobiology, V2, P281
   Shaked I, 2009, IMMUNITY, V31, P965, DOI 10.1016/j.immuni.2009.09.019
   Siomi H, 2010, MOL CELL, V38, P323, DOI 10.1016/j.molcel.2010.03.013
   Sklan EH, 2006, BIOL PSYCHIAT, V60, P741, DOI 10.1016/j.biopsych.2006.03.080
   Smith PY, 2011, HUM MOL GENET, V20, P4016, DOI 10.1093/hmg/ddr330
   Soreq H, 2011, TRENDS MOL MED, V17, P548, DOI 10.1016/j.molmed.2011.06.009
   Strum JC, 2009, MOL ENDOCRINOL, V23, P1876, DOI 10.1210/me.2009-0117
   Taganov KD, 2006, P NATL ACAD SCI USA, V103, P12481, DOI 10.1073/pnas.0605298103
   Tang YM, 2008, ALCOHOL CLIN EXP RES, V32, P355, DOI 10.1111/j.1530-0277.2007.00584.x
   Tognini P, 2011, NAT NEUROSCI, V14, P1237, DOI 10.1038/nn.2920
   Ucar A, 2010, NAT GENET, V42, P1101, DOI 10.1038/ng.709
   Vasudevan S, 2007, SCIENCE, V318, P1931, DOI 10.1126/science.1149460
   Verdel A, 2009, INT J DEV BIOL, V53, P245, DOI 10.1387/ijdb.082691av
   Vo N, 2005, P NATL ACAD SCI USA, V102, P16426, DOI 10.1073/pnas.0508448102
   Wada R, 2010, INT J CANCER, V127, P1106, DOI 10.1002/ijc.25126
   Wakioka T, 2001, NATURE, V412, P647, DOI 10.1038/35088082
   Wang R, 2010, J CELL MOL MED, V14, P206, DOI 10.1111/j.1582-4934.2009.00964.x
   Wang WX, 2011, ACTA NEUROPATHOL, V121, P193, DOI 10.1007/s00401-010-0756-0
   Wayman GA, 2008, P NATL ACAD SCI USA, V105, P9093, DOI 10.1073/pnas.0803072105
   Westbrook TF, 2008, NATURE, V452, P370, DOI 10.1038/nature06780
   Wibrand K, 2010, EUR J NEUROSCI, V31, P636, DOI 10.1111/j.1460-9568.2010.07112.x
   Wong TS, 2008, CLIN CANCER RES, V14, P2588, DOI 10.1158/1078-0432.CCR-07-0666
   Zhang SY, 2011, CARCINOGENESIS, V32, P1183, DOI 10.1093/carcin/bgr105
   Zhang ZP, 2010, INT J BIOCHEM CELL B, V42, P367, DOI 10.1016/j.biocel.2009.11.023
NR 89
TC 234
Z9 243
U1 1
U2 19
PU OXFORD UNIV PRESS
PI OXFORD
PA GREAT CLARENDON ST, OXFORD OX2 6DP, ENGLAND
SN 0305-1048
EI 1362-4962
J9 NUCLEIC ACIDS RES
JI Nucleic Acids Res.
PD JUN
PY 2012
VL 40
IS 11
BP 4742
EP 4753
DI 10.1093/nar/gks151
PG 12
WC Biochemistry & Molecular Biology
WE Science Citation Index Expanded (SCI-EXPANDED)
SC Biochemistry & Molecular Biology
GA 955PF
UT WOS:000305032500011
PM 22362752
OA Green Published, Green Submitted, gold
DA 2022-08-24
ER

PT J
AU Burgos, K
   Malenica, I
   Metpally, R
   Courtright, A
   Rakela, B
   Beach, T
   Shill, H
   Adler, C
   Sabbagh, M
   Villa, S
   Tembe, W
   Craig, D
   Van Keuren-Jensen, K
AF Burgos, Kasandra
   Malenica, Ivana
   Metpally, Raghu
   Courtright, Amanda
   Rakela, Benjamin
   Beach, Thomas
   Shill, Holly
   Adler, Charles
   Sabbagh, Marwan
   Villa, Stephen
   Tembe, Waibhav
   Craig, David
   Van Keuren-Jensen, Kendall
TI Profiles of Extracellular miRNA in Cerebrospinal Fluid and Serum from
   Patients with Alzheimer's and Parkinson's Diseases Correlate with
   Disease Status and Features of Pathology
SO PLOS ONE
LA English
DT Article
ID CIRCULATING MICRORNAS; ALPHA-SYNUCLEIN; EXPRESSION; BIOMARKERS;
   DIFFERENTIATION; IDENTIFICATION; PROTEIN; DOPAMINE; DEMENTIA; SYSTEM
AB The discovery and reliable detection of markers for neurodegenerative diseases have been complicated by the inaccessibility of the diseased tissue-such as the inability to biopsy or test tissue from the central nervous system directly. RNAs originating from hard to access tissues, such as neurons within the brain and spinal cord, have the potential to get to the periphery where they can be detected non-invasively. The formation and extracellular release of microvesicles and RNA binding proteins have been found to carry RNA from cells of the central nervous system to the periphery and protect the RNA from degradation. Extracellular miRNAs detectable in peripheral circulation can provide information about cellular changes associated with human health and disease. In order to associate miRNA signals present in cell-free peripheral biofluids with neurodegenerative disease status of patients with Alzheimer's and Parkinson's diseases, we assessed the miRNA content in cerebrospinal fluid and serum from postmortem subjects with full neuropathology evaluations. We profiled the miRNA content from 69 patients with Alzheimer's disease, 67 with Parkinson's disease and 78 neurologically normal controls using next generation small RNA sequencing (NGS). We report the average abundance of each detected miRNA in cerebrospinal fluid and in serum and describe 13 novel miRNAs that were identified. We correlated changes in miRNA expression with aspects of disease severity such as Braak stage, dementia status, plaque and tangle densities, and the presence and severity of Lewy body pathology. Many of the differentially expressed miRNAs detected in peripheral cell-free cerebrospinal fluid and serum were previously reported in the literature to be deregulated in brain tissue from patients with neurodegenerative disease. These data indicate that extracellular miRNAs detectable in the cerebrospinal fluid and serum are reflective of cell-based changes in pathology and can be used to assess disease progression and therapeutic efficacy.
C1 [Burgos, Kasandra; Malenica, Ivana; Metpally, Raghu; Courtright, Amanda; Rakela, Benjamin; Villa, Stephen; Tembe, Waibhav; Craig, David; Van Keuren-Jensen, Kendall] Translat Genom Res Inst TGen, Phoenix, AZ 85004 USA.
   [Beach, Thomas; Shill, Holly; Sabbagh, Marwan] Banner Sun Hlth Res Inst, Sun City, AZ USA.
   [Adler, Charles] Mayo Clin, Scottsdale, AZ USA.
RP Van Keuren-Jensen, K (通讯作者)，Translat Genom Res Inst TGen, Phoenix, AZ 85004 USA.
EM kjensen@tgen.org
RI Adler, Charles/ABD-5276-2021; Craig, David Wesley/K-6961-2019; Malenica,
   Ivana/J-2007-2019
OI Craig, David Wesley/0000-0003-2040-1955; Malenica,
   Ivana/0000-0002-7404-8088; Rakela, Benjamin/0000-0002-4264-0562
FU Michael J Fox Foundation for Parkinsons Research
FX Michael J Fox Foundation for Parkinsons Research. The funders had no
   role in study design, data collection and analysis, decision to publish,
   or preparation of the manuscript.
CR Abdelmohsen K, 2010, MOL CELL BIOL, V30, P4197, DOI 10.1128/MCB.00316-10
   Alexandrov Peter N, 2012, Int J Biochem Mol Biol, V3, P365
   Anders S, 2010, GENOME BIOL, V11, DOI 10.1186/gb-2010-11-10-r106
   Apaydin H, 2002, ARCH NEUROL-CHICAGO, V59, P102, DOI 10.1001/archneur.59.1.102
   Barak B, 2013, TRANSL PSYCHIAT, V3, DOI 10.1038/tp.2013.77
   Bartos A, 2012, J NEUROIMMUNOL, V252, P100, DOI 10.1016/j.jneuroim.2012.08.001
   Beach TG, 2009, ACTA NEUROPATHOL, V117, P169, DOI 10.1007/s00401-008-0450-7
   Burgos KL, 2013, RNA, V19, P712, DOI 10.1261/rna.036863.112
   Burnham K.P., 2002, MODEL SELECTION MULT, DOI 10.1007/b97636
   Cao XW, 2006, ANNU REV NEUROSCI, V29, P77, DOI 10.1146/annurev.neuro.29.051605.112839
   Cho HJ, 2013, HUM MOL GENET, V22, P608, DOI 10.1093/hmg/dds470
   Cogswell JP, 2008, J ALZHEIMERS DIS, V14, P27, DOI 10.3233/jad-2008-14103
   De Smaele E, 2010, BRAIN RES, V1338, P100, DOI 10.1016/j.brainres.2010.03.103
   Decressac M, 2013, P NATL ACAD SCI USA, V110, pE1817, DOI 10.1073/pnas.1305623110
   Delay C, 2012, NEUROBIOL DIS, V46, P285, DOI 10.1016/j.nbd.2012.01.003
   Dillies MA, 2013, BRIEF BIOINFORM, V14, P671, DOI 10.1093/bib/bbs046
   Eacker SM, 2009, NAT REV NEUROSCI, V10, P837, DOI 10.1038/nrn2726
   Fang MR, 2012, TOXICOL LETT, V209, P94, DOI 10.1016/j.toxlet.2011.11.032
   Filatova EV, 2012, BIOCHEMISTRY-MOSCOW+, V77, P813, DOI 10.1134/S0006297912080020
   Folgoas E, 2013, NEUROSCI LETT, V551, P62, DOI 10.1016/j.neulet.2013.07.016
   Friedlander MR, 2012, NUCLEIC ACIDS RES, V40, P37, DOI 10.1093/nar/gkr688
   Gao J, 2010, NATURE, V466, P1105, DOI 10.1038/nature09271
   Geekiyanage H, 2012, EXP NEUROL, V235, P491, DOI 10.1016/j.expneurol.2011.11.026
   Gehrke S, 2010, NATURE, V466, P637, DOI 10.1038/nature09191
   Gillardon F, 2008, PROTEOM CLIN APPL, V2, P697, DOI 10.1002/prca.200780025
   Gustincich S, 2006, J PHYSIOL-LONDON, V575, P321, DOI 10.1113/jphysiol.2006.115568
   Haramati S, 2010, P NATL ACAD SCI USA, V107, P13111, DOI 10.1073/pnas.1006151107
   Hebert SS, 2008, P NATL ACAD SCI USA, V105, P6415, DOI 10.1073/pnas.0710263105
   Holohan Kelly N., 2013, Frontiers in Genetics, V3, P323, DOI 10.3389/fgene.2012.00323
   Hu YY, 2002, NEUROSCI LETT, V320, P156, DOI 10.1016/S0304-3940(02)00047-2
   HURVICH CM, 1989, BIOMETRIKA, V76, P297, DOI 10.1093/biomet/76.2.297
   Irwin DJ, 2012, ANN NEUROL, V72, P587, DOI 10.1002/ana.23659
   Jin XF, 2013, CELL MOL NEUROBIOL, V33, P601, DOI 10.1007/s10571-013-9940-9
   Julien C, 2009, J NEUROPATH EXP NEUR, V68, P48, DOI 10.1097/NEN.0b013e3181922348
   Junn E, 2012, PHARMACOL THERAPEUT, V133, P142, DOI 10.1016/j.pharmthera.2011.10.002
   Junn E, 2009, P NATL ACAD SCI USA, V106, P13052, DOI 10.1073/pnas.0906277106
   Khoo SK, 2012, J PARKINSON DIS, V2, P321, DOI 10.3233/JPD-012144
   Kim J, 2007, SCIENCE, V317, P1220, DOI 10.1126/science.1140481
   KULLBACK S, 1951, ANN MATH STAT, V22, P79, DOI 10.1214/aoms/1177729694
   Kutner M.H., 2005, APPL LINEAR STAT MOD, V5th ed
   Lau P, 2013, EMBO MOL MED, V5, P1613, DOI 10.1002/emmm.201201974
   Lau P, 2010, SEMIN CELL DEV BIOL, V21, P768, DOI 10.1016/j.semcdb.2010.01.009
   Leidinger P, 2013, GENOME BIOL, V14, DOI 10.1186/gb-2013-14-7-r78
   Liu Quan, 2011, Open Neurol J, V5, P58, DOI 10.2174/1874205X01105010058
   Liu W, 2012, NEUROBIOL AGING, V33, P522, DOI 10.1016/j.neurobiolaging.2010.04.034
   Lukiw WJ, 2007, J INORG BIOCHEM, V101, P1265, DOI 10.1016/j.jinorgbio.2007.06.004
   Lukiw WJ, 2007, NEUROREPORT, V18, P297, DOI 10.1097/WNR.0b013e3280148e8b
   Lukiw WJ, 2012, MOL NEUROBIOL, V46, P11, DOI 10.1007/s12035-012-8234-4
   Maarouf CL, 2012, NEUROL RES, V34, P669, DOI 10.1179/1743132812Y.0000000063
   Margis R, 2011, J BIOTECHNOL, V152, P96, DOI 10.1016/j.jbiotec.2011.01.023
   Martins M, 2011, PLOS ONE, V6, DOI 10.1371/journal.pone.0025443
   McKeith IG, 2005, NEUROLOGY, V65, P1863, DOI 10.1212/01.wnl.0000187889.17253.b1
   Metpally Raghu Prasad Rao, 2013, Frontiers in Genetics, V4, P20, DOI 10.3389/fgene.2013.00020
   Minones-Moyano E, 2011, HUM MOL GENET, V20, P3067, DOI 10.1093/hmg/ddr210
   Mouradian MM, 2012, NEUROBIOL DIS, V46, P279, DOI 10.1016/j.nbd.2011.12.046
   Nunez-Iglesias J, 2010, PLOS ONE, V5, DOI 10.1371/journal.pone.0008898
   Pasinetti GM., 2012, J ALZHEIMERS DIS PAR, V2, pe118, DOI [10.4172/2161-0460.1000e118, DOI 10.4172/2161-0460.1000E118]
   Pritchard CC, 2012, CANCER PREV RES, V5, P492, DOI 10.1158/1940-6207.CAPR-11-0370
   Provost P, 2010, AGING-US, V2, P166, DOI 10.18632/aging.100131
   Saunders LR, 2010, AGING-US, V2, P415, DOI 10.18632/aging.100176
   Schipper HM, 2007, GENE REGUL SYST BIO, V1, P263
   Schonrock N, 2012, EXP NEUROL, V235, P447, DOI 10.1016/j.expneurol.2011.11.013
   Schonrock N, 2010, PLOS ONE, V5, DOI 10.1371/journal.pone.0011070
   Sheinerman KS, 2012, AGING-US, V4, P590, DOI 10.18632/aging.100486
   Shendelman S, 2004, PLOS BIOL, V2, P1764, DOI 10.1371/journal.pbio.0020362
   Smith P, 2011, J NEUROCHEM, V116, P240, DOI 10.1111/j.1471-4159.2010.07097.x
   Sonntag KC, 2010, BRAIN RES, V1338, P48, DOI 10.1016/j.brainres.2010.03.106
   Tan L, 2013, MOL NEUROBIOL, V47, P382, DOI 10.1007/s12035-012-8359-5
   Venda LL, 2010, TRENDS NEUROSCI, V33, P559, DOI 10.1016/j.tins.2010.09.004
   Vilardo E, 2010, J BIOL CHEM, V285, P18344, DOI 10.1074/jbc.M110.112664
   Wanet A, 2012, NUCLEIC ACIDS RES, V40, P4742, DOI 10.1093/nar/gks151
   Wang G, 2008, AM J HUM GENET, V82, P283, DOI 10.1016/j.ajhg.2007.09.021
   Wang WX, 2011, ACTA NEUROPATHOL, V121, P193, DOI 10.1007/s00401-010-0756-0
   Xu SJ, 2012, INT J MOL SCI, V13, P16945, DOI 10.3390/ijms131216945
   Yang DH, 2012, J CELL SCI, V125, P1673, DOI 10.1242/jcs.086421
   Zhu HC, 2012, BRAIN RES BULL, V88, P596, DOI 10.1016/j.brainresbull.2012.05.018
   Zovoilis A, 2011, EMBO J, V30, P4299, DOI 10.1038/emboj.2011.327
NR 77
TC 233
Z9 239
U1 1
U2 43
PU PUBLIC LIBRARY SCIENCE
PI SAN FRANCISCO
PA 1160 BATTERY STREET, STE 100, SAN FRANCISCO, CA 94111 USA
SN 1932-6203
J9 PLOS ONE
JI PLoS One
PD MAY 5
PY 2014
VL 9
IS 5
AR e94839
DI 10.1371/journal.pone.0094839
PG 20
WC Multidisciplinary Sciences
WE Science Citation Index Expanded (SCI-EXPANDED)
SC Science & Technology - Other Topics
GA AI1ZV
UT WOS:000336656000010
PM 24797360
OA Green Published, Green Submitted, gold
DA 2022-08-24
ER

PT J
AU Geekiyanage, H
   Jicha, GA
   Nelson, PT
   Chan, C
AF Geekiyanage, Hirosha
   Jicha, Gregory A.
   Nelson, Peter T.
   Chan, Christina
TI Blood serum miRNA: Non-invasive biomarkers for Alzheimer's disease
SO EXPERIMENTAL NEUROLOGY
LA English
DT Article
DE Alzheimer's disease; microRNA; Blood serum
ID CIRCULATING MICRORNA; CEREBROSPINAL-FLUID; DIABETES-MELLITUS;
   EXPRESSION; DEMENTIA; PROTEIN; BETA; GENDER; PLASMA; IDENTIFICATION
AB There is an urgent need to identify non-invasive biomarkers for the detection of sporadic Alzheimer's disease (AD). We previously studied microRNAs (miRNAs) in AD autopsy brain samples and reported a connection between miR-137, -181c, -9, -29a/b and AD, through the regulation of ceramides. In this study, the potential role of these miRNAs as diagnostic markers for AD was investigated. We identified that these miRNAs were down-regulated in the blood serum of probable AD patients. The levels of these miRNAs were also reduced in the serum of AD risk factor models. Although the ability of these miRNAs to conclusively diagnose for AD is currently unknown, our findings suggest a potential use for circulating miRNAs, along with other markers, as non-invasive and relatively inexpensive biomarkers for the early diagnosis of AD, however, with further research and validation. (c) 2011 Published by Elsevier Inc.
C1 [Chan, Christina] Michigan State Univ, Dept Chem Engn & Mat Sci, E Lansing, MI 48824 USA.
   [Chan, Christina] Michigan State Univ, Dept Biochem & Mol Biol, E Lansing, MI 48824 USA.
   [Nelson, Peter T.] Univ Kentucky, Div Neuropathol, Dept Pathol, Lexington, KY 40536 USA.
   [Jicha, Gregory A.] Univ Kentucky, Dept Neurol, Lexington, KY 40536 USA.
   [Geekiyanage, Hirosha; Chan, Christina] Michigan State Univ, Genet Program, E Lansing, MI 48824 USA.
RP Chan, C (通讯作者)，Michigan State Univ, Dept Chem Engn & Mat Sci, 2527 EB, E Lansing, MI 48824 USA.
EM krischan@egr.msu.edu
FU National Institute of Health [R01GM079688, R01GM089866, R21RR024439];
   National Science Foundation [CBET 0941055, CBET 1049127]; MSU
   Foundation; NATIONAL CENTER FOR ADVANCING TRANSLATIONAL SCIENCES
   [UL1TR001998, UL1TR000117] Funding Source: NIH RePORTER; NATIONAL CENTER
   FOR RESEARCH RESOURCES [R21RR024439, UL1RR033173] Funding Source: NIH
   RePORTER; NATIONAL INSTITUTE OF GENERAL MEDICAL SCIENCES [R01GM089866,
   R01GM079688] Funding Source: NIH RePORTER; NATIONAL INSTITUTE ON AGING
   [P30AG028383] Funding Source: NIH RePORTER
FX We thank the UK ADC NIA P30-AG0-28383 for providing the human blood
   serum samples. This work was supported in part by the National Institute
   of Health (R01GM079688, R01GM089866 and R21RR024439), the National
   Science Foundation (CBET 0941055 and CBET 1049127) and the MSU
   Foundation.
CR Alberca R, 2002, REV NEUROLOGIA, V35, P571, DOI 10.33588/rn.3506.2001530
   Androulidaki A, 2009, IMMUNITY, V31, P220, DOI 10.1016/j.immuni.2009.06.024
   [Anonymous], 1998, Neurobiol Aging, V19, P109
   Arroyo JD, 2011, P NATL ACAD SCI USA, V108, P5003, DOI 10.1073/pnas.1019055108
   BACHMAN DL, 1992, NEUROLOGY, V42, P115, DOI 10.1212/WNL.42.1.115
   Baker L.D., 2011, J ALZHEIMERS DIS
   Ballard C, 2011, LANCET, V377, P1019, DOI 10.1016/S0140-6736(10)61349-9
   Barber RC, 2010, J AM OSTEOPATH ASSOC, V110, pS10
   Bayer-Carter JL, 2011, ARCH NEUROL-CHICAGO, V68, P743, DOI 10.1001/archneurol.2011.125
   Beeri Michal Schnaider, 2009, Dialogues Clin Neurosci, V11, P201
   Blennow K, 2010, NAT REV NEUROL, V6, P131, DOI 10.1038/nrneurol.2010.4
   Brookmeyer R, 1998, AM J PUBLIC HEALTH, V88, P1337, DOI 10.2105/AJPH.88.9.1337
   Burns A, 2002, LANCET, V360, P1963, DOI 10.1016/S0140-6736(02)11920-9
   Camper-Kirby D, 2001, CIRC RES, V88, P1020, DOI 10.1161/hh1001.090858
   Carlsson CM, 2010, J ALZHEIMERS DIS, V20, P711, DOI 10.3233/JAD-2010-100012
   Caselli RJ, 2011, NEUROLOGY, V76, P1078, DOI 10.1212/WNL.0b013e318211c3ae
   Cogswell JP, 2008, J ALZHEIMERS DIS, V14, P27, DOI 10.3233/jad-2008-14103
   De Souza LC, 2011, NEUROBIOL AGING
   Dougall NJ, 2004, AM J GERIAT PSYCHIAT, V12, P554, DOI 10.1176/appi.ajgp.12.6.554
   Ettorre E., 2011, ARCH GERONTOL GERIAT
   Ewers M, 2010, EXP GERONTOL, V45, P75, DOI 10.1016/j.exger.2009.09.005
   Ferri CP, 2005, LANCET, V366, P2112, DOI 10.1016/S0140-6736(05)67889-0
   Geekiyanage H, 2011, J NEUROSCI, V31, P14820, DOI 10.1523/JNEUROSCI.3883-11.2011
   Gilad S, 2008, PLOS ONE, V3, DOI 10.1371/journal.pone.0003148
   Gu HF, 2009, GENDER MED, V6, P555, DOI 10.1016/j.genm.2009.11.001
   HAAS RH, 1986, AM J MED GENET, V24, P225
   Hampel H, 2010, EXP NEUROL, V223, P334, DOI 10.1016/j.expneurol.2009.09.024
   Hansson O., 2011, J ALZHEIMERS DIS
   Hebert SS, 2008, P NATL ACAD SCI USA, V105, P6415, DOI 10.1073/pnas.0710263105
   HENDERSON VW, 1994, NEUROLOGY, V44, P90, DOI 10.1212/WNL.44.1.90
   Irizarry Michael C, 2004, NeuroRx, V1, P226
   Jicha G.A., 2011, NEUROBIOL AGING
   Julien C, 2010, NEUROBIOL AGING, V31, P1516, DOI 10.1016/j.neurobiolaging.2008.08.022
   Kosaka N, 2010, J BIOL CHEM, V285, P17442, DOI 10.1074/jbc.M110.107821
   Kroh EM, 2010, METHODS, V50, P298, DOI 10.1016/j.ymeth.2010.01.032
   Lagos-Quintana M, 2001, SCIENCE, V294, P853, DOI 10.1126/science.1064921
   Laneve P, 2010, NUCLEIC ACIDS RES, V38, P6895, DOI 10.1093/nar/gkq604
   Liebhaber GM, 2003, J CHILD NEUROL, V18, P74, DOI 10.1177/08830738030180011801
   Lukiw WJ, 2007, NEUROREPORT, V18, P297, DOI 10.1097/WNR.0b013e3280148e8b
   McClean PL, 2011, J NEUROSCI, V31, P6587, DOI 10.1523/JNEUROSCI.0529-11.2011
   McPherson S, 1999, Int Psychogeriatr, V11, P117, DOI 10.1017/S1041610299005670
   Mott JL, 2010, J CELL BIOCHEM, V110, P1155, DOI 10.1002/jcb.22630
   Mungas D, 2002, NEUROLOGY, V59, P867, DOI 10.1212/WNL.59.6.867
   Oksman M, 2006, NEUROBIOL DIS, V23, P563, DOI 10.1016/j.nbd.2006.04.013
   Patwardhan MB, 2004, RADIOLOGY, V231, P73, DOI 10.1148/radiol.2311021620
   Pogribny IP, 2010, LAB INVEST, V90, P1437, DOI 10.1038/labinvest.2010.113
   Qiagen, 2011, PROF MIRNA SER PLASM
   Refolo LM, 2000, NEUROBIOL DIS, V7, P321, DOI 10.1006/nbdi.2000.0304
   RIPICH DN, 1995, NEUROLOGY, V45, P299, DOI 10.1212/WNL.45.2.299
   Samaco RC, 2004, HUM MOL GENET, V13, P629, DOI 10.1093/hmg/ddh063
   Scheltens P, 2002, LANCET NEUROL, V1, P13, DOI 10.1016/S1474-4422(02)00002-9
   Schonrock N, 2010, PLOS ONE, V5, DOI 10.1371/journal.pone.0011070
   Sjogren M, 2002, DEMENT GERIATR COGN, V13, P112, DOI 10.1159/000048642
   Slevin M, 2009, HISTOL HISTOPATHOL, V24, P1473, DOI 10.14670/HH-24.1473
   Szulwach KE, 2010, J CELL BIOL, V189, P127, DOI 10.1083/jcb.200908151
   Tremblay F, 2001, DIABETES, V50, P1901, DOI 10.2337/diabetes.50.8.1901
   Turchinovich A, 2011, NUCLEIC ACIDS RES, V39, P7223, DOI 10.1093/nar/gkr254
   Vickers KC, 2011, NAT CELL BIOL, V13, P423, DOI 10.1038/ncb2210
   Wahlund LO, 2000, J NEUROL NEUROSUR PS, V69, P630, DOI 10.1136/jnnp.69.5.630
   Wang GK, 2010, EUR HEART J, V31, P659, DOI 10.1093/eurheartj/ehq013
   Wang K, 2010, NUCLEIC ACIDS RES, V38, DOI 10.1093/nar/gkq603
   Wang WX, 2008, J NEUROSCI, V28, P1213, DOI 10.1523/JNEUROSCI.5065-07.2008
   Wen Y, 2004, BRAIN RES, V1008, P147, DOI 10.1016/j.brainres.2004.02.019
   Zeng Lili, 2011, Front Biosci (Elite Ed), V3, P1265
   Zhang XC, 2005, EXP NEUROL, V191, P318, DOI 10.1016/j.expneurol.2004.10.011
NR 65
TC 225
Z9 238
U1 3
U2 77
PU ACADEMIC PRESS INC ELSEVIER SCIENCE
PI SAN DIEGO
PA 525 B ST, STE 1900, SAN DIEGO, CA 92101-4495 USA
SN 0014-4886
EI 1090-2430
J9 EXP NEUROL
JI Exp. Neurol.
PD JUN
PY 2012
VL 235
IS 2
SI SI
BP 491
EP 496
DI 10.1016/j.expneurol.2011.11.026
PG 6
WC Neurosciences
WE Science Citation Index Expanded (SCI-EXPANDED)
SC Neurosciences & Neurology
GA 944DE
UT WOS:000304177800012
PM 22155483
OA Green Accepted
DA 2022-08-24
ER

PT J
AU Lugli, G
   Cohen, AM
   Bennett, DA
   Shah, RC
   Fields, CJ
   Hernandez, AG
   Smalheiser, NR
AF Lugli, Giovanni
   Cohen, Aaron M.
   Bennett, David A.
   Shah, Raj C.
   Fields, Christopher J.
   Hernandez, Alvaro G.
   Smalheiser, Neil R.
TI Plasma Exosomal miRNAs in Persons with and without Alzheimer Disease:
   Altered Expression and Prospects for Biomarkers
SO PLOS ONE
LA English
DT Article
ID MICRORNA EXPRESSION; CEREBROSPINAL-FLUID; TAU-PHOSPHORYLATION;
   CLINICAL-DIAGNOSIS; DEMENTIA; PIPELINE; TARGETS; MARKERS; RULES; BRAIN
AB To assess the value of exosomal miRNAs as biomarkers for Alzheimer disease (AD), the expression of microRNAs was measured in a plasma fraction enriched in exosomes by differential centrifugation, using Illumina deep sequencing. Samples from 35 persons with a clinical diagnosis of AD dementia were compared to 35 age and sex matched controls. Although these samples contained less than 0.1 microgram of total RNA, deep sequencing gave reliable and informative results. Twenty miRNAs showed significant differences in the AD group in initial screening (miR-23b-3p, miR-24-3p, miR-29b-3p, miR-125b-5p, miR-1385p, miR-139-5p, miR-141-3p, miR-150-5p, miR-152-3p, miR-185-5p, miR-338-3p, miR342-3p, miR-342-5p, miR-548at-5p, miR-659-5p, miR-3065-5p, miR-3613-3p, miR-3916, miR-4772-3p, miR-5001-3p), many of which satisfied additional biological and statistical criteria, and among which a panel of seven miRNAs were highly informative in a machine learning model for predicting AD status of individual samples with 83-89% accuracy. This performance is not due to over-fitting, because a) we used separate samples for training and testing, and b) similar performance was achieved when tested on technical replicate data. Perhaps the most interesting single miRNA was miR-342-3p, which was a) expressed in the AD group at about 60% of control levels, b) highly correlated with several of the other miRNAs that were significantly down-regulated in AD, and c) was also reported to be down-regulated in AD in two previous studies. The findings warrant replication and follow-up with a larger cohort of patients and controls who have been carefully characterized in terms of cognitive and imaging data, other biomarkers (e.g., CSF amyloid and tau levels) and risk factors (e.g., apoE4 status), and who are sampled repeatedly over time. Integrating miRNA expression data with other data is likely to provide informative and robust biomarkers in Alzheimer disease.
C1 [Lugli, Giovanni] Univ Illinois, Dept Pathol, Chicago, IL USA.
   [Cohen, Aaron M.] Oregon Hlth & Sci Univ, Dept Med Informat & Clin Epidemiol, Portland, OR 97201 USA.
   [Bennett, David A.; Shah, Raj C.] Rush Univ, Rush Alzheimers Dis Ctr, Chicago, IL 60612 USA.
   [Fields, Christopher J.] Univ Illinois, HPCBio, Urbana, IL 61801 USA.
   [Hernandez, Alvaro G.] Roy J Carver Biotechnol Ctr, Urbana, IL USA.
   [Smalheiser, Neil R.] Univ Illinois, Dept Psychiat, Chicago, IL 60612 USA.
   [Smalheiser, Neil R.] Univ Illinois, Inst Psychiat, Chicago, IL USA.
RP Smalheiser, NR (通讯作者)，Univ Illinois, Dept Psychiat, Chicago, IL 60612 USA.
EM neils@uic.edu
RI Shah, Raj/AAS-2210-2021
OI Shah, Raj/0000-0001-9706-9730; Fields, Christopher/0000-0002-7749-5844
FU Alzheimer's Association [IIRG-11-202853]; National Institute of Aging
   [P30AG10161]; Illinois Department of Public Health; NATIONAL INSTITUTE
   ON AGING [P30AG010161] Funding Source: NIH RePORTER
FX This study was supported by the Alzheimer's Association IIRG-11-202853
   (http://www.alz.org/) NRS; National Institute of Aging P30AG10161
   (www.nia.nih.gov) DAB; Illinois Department of Public Health
   (http://www.idph.state.il.us/) DAB. The funders had no role in study
   design, data collection and analysis, decision to publish, or
   preparation of the manuscript.
CR Absalon S, 2013, J NEUROSCI, V33, P14645, DOI 10.1523/JNEUROSCI.1327-13.2013
   Bekris LM, 2013, BIOMARKERS, V18, P455, DOI 10.3109/1354750X.2013.814073
   Bennett DA, 2006, NEUROEPIDEMIOLOGY, V27, P169, DOI 10.1159/000096129
   Bennett DA, 2014, BIOCHEM PHARMACOL, V88, P617, DOI 10.1016/j.bcp.2014.01.037
   Bicker S, 2014, CELL MOL LIFE SCI, V71, P3987, DOI 10.1007/s00018-014-1671-7
   Bryniarski K, 2015, PLOS ONE, V10, DOI 10.1371/journal.pone.0122991
   Cheng L., 2014, MOL PSYCHIAT
   Cheng Lesley, 2013, Frontiers in Genetics, V4, P150, DOI [10.3389/fgene.2013.00150, 10.3389/fimmu.2013.00388]
   Fagan AM, 2014, SCI TRANSL MED, V6, DOI 10.1126/scitranslmed.3007901
   Faux NG, 2014, MOL PSYCHIATR, V19, P1227, DOI 10.1038/mp.2013.178
   Femminella GD, 2015, FRONT PHYSIOL, V6, DOI 10.3389/fphys.2015.00040
   Fiandaca MS, 2014, ALZHEIMERS DEMENT
   Galimberti D, 2014, J ALZHEIMERS DIS, V42, P1261, DOI 10.3233/JAD-140756
   Geekiyanage H, 2012, EXP NEUROL, V235, P491, DOI 10.1016/j.expneurol.2011.11.026
   Hall DA, 2014, NEUROBIOL AGING, V35, P2637, DOI 10.1016/j.neurobiolaging.2014.04.027
   Hebert SS, 2013, J ALZHEIMERS DIS, V35, P335, DOI 10.3233/JAD-122350
   Huang XY, 2013, BMC GENOMICS, V14, DOI 10.1186/1471-2164-14-319
   Jack CR, 2013, NEURON, V80, P1347, DOI 10.1016/j.neuron.2013.12.003
   Kiko T, 2014, J ALZHEIMERS DIS, V39, P253, DOI 10.3233/JAD-130932
   Kim DH, 2014, GENE, V545, P185, DOI 10.1016/j.gene.2014.05.031
   Knopman DS, 2001, NEUROLOGY, V56, P1143, DOI 10.1212/WNL.56.9.1143
   Kumar P, 2013, PLOS ONE, V8, DOI 10.1371/journal.pone.0069807
   Leidinger P, 2013, GENOME BIOL, V14, DOI 10.1186/gb-2013-14-7-r78
   Liang Y, 2007, BMC GENOMICS, V8, DOI 10.1186/1471-2164-8-166
   Liu YP, 2015, J CLIN NEUROSCI, V22, P291, DOI 10.1016/j.jocn.2014.05.042
   Lugli G, 2012, J NEUROCHEM, V123, P459, DOI 10.1111/j.1471-4159.2012.07921.x
   MORRIS JC, 1989, NEUROLOGY, V39, P1159, DOI 10.1212/wnl.43.12.2457
   Nunez-Iglesias J, 2010, PLOS ONE, V5, DOI 10.1371/journal.pone.0008898
   Sheinerman KS, 2013, FRONT CELL NEUROSCI, V7, DOI 10.3389/fncel.2013.00150
   Park M, 2011, SLEEP MED, V12, P397, DOI 10.1016/j.sleep.2010.09.006
   Santa-Maria I, 2015, J CLIN INVEST, V125, P681, DOI 10.1172/JCI78421
   Satoh J, 2015, BIOMARK INSIGHTS, V10, P21, DOI [10.4137/BMI.S25132, 10.4137/BMIMI.S25132]
   Satoh J, 2012, EXP NEUROL, V235, P436, DOI 10.1016/j.expneurol.2011.09.003
   Schipper HM, 2007, GENE REGUL SYST BIO, V1, P263
   Schroeder J, 2014, FRONT HUM NEUROSCI, V8, DOI 10.3389/fnhum.2014.00501
   Shi M, 2014, ACTA NEUROPATHOL, V128, P639, DOI 10.1007/s00401-014-1314-y
   Smalheiser NR, 2014, PLOS ONE, V9, DOI 10.1371/journal.pone.0086469
   Smalheiser NR, 2012, PLOS ONE, V7, DOI 10.1371/journal.pone.0033201
   Somel M, 2011, PLOS BIOL, V9, DOI 10.1371/journal.pbio.1001214
   Tan L, 2014, J ALZHEIMERS DIS, V40, P1017, DOI 10.3233/JAD-132144
   Tan L, 2014, J NEUROL SCI, V336, P52, DOI 10.1016/j.jns.2013.10.002
   Villa C, 2013, J ALZHEIMERS DIS, V35, P487, DOI 10.3233/JAD-122263
   Wang T, 2015, J CLIN PSYCHIAT, V76, P135, DOI 10.4088/JCP.13m08812
   Wang WX, 2011, ACTA NEUROPATHOL, V121, P193, DOI 10.1007/s00401-010-0756-0
   Wang X, 2015, FEBS LETT, V589, P726, DOI 10.1016/j.febslet.2015.02.001
NR 45
TC 223
Z9 231
U1 5
U2 46
PU PUBLIC LIBRARY SCIENCE
PI SAN FRANCISCO
PA 1160 BATTERY STREET, STE 100, SAN FRANCISCO, CA 94111 USA
SN 1932-6203
J9 PLOS ONE
JI PLoS One
PD OCT 1
PY 2015
VL 10
IS 10
AR e0139233
DI 10.1371/journal.pone.0139233
PG 18
WC Multidisciplinary Sciences
WE Science Citation Index Expanded (SCI-EXPANDED)
SC Science & Technology - Other Topics
GA CS6GT
UT WOS:000362177100039
PM 26426747
OA Green Published, gold, Green Submitted
HC Y
HP N
DA 2022-08-24
ER

PT J
AU Lee, ST
   Chu, K
   Jung, KH
   Kim, JH
   Huh, JY
   Yoon, H
   Park, DK
   Lim, JY
   Kim, JM
   Jeon, D
   Ryu, H
   Lee, SK
   Kim, M
   Roh, JK
AF Lee, Soon-Tae
   Chu, Kon
   Jung, Keun-Hwa
   Kim, Jin Hee
   Huh, Ji-Young
   Yoon, Hyejin
   Park, Dong-Kyu
   Lim, Ji-Yeon
   Kim, Jeong-Min
   Jeon, Daejong
   Ryu, Hoon
   Lee, Sang Kun
   Kim, Manho
   Roh, Jae-Kyu
TI miR-206 regulates brain-derived neurotrophic factor in Alzheimer disease
   model
SO ANNALS OF NEUROLOGY
LA English
DT Article
ID MOUSE MODEL; MICRORNA EXPRESSION; HIPPOCAMPUS; MECHANISMS; TARGETS;
   BDNF; SCHIZOPHRENIA; NEUROGENESIS; DEFICITS; CIRCUIT
AB Objective: Alzheimer disease (AD) brains are deficient in brain-derived neurotrophic factor (BDNF), which regulates synaptic plasticity and memory. MicroRNAs (miRNAs) are similar to 22-nucleotide small noncoding RNAs that control a variety of physiological and disease processes. Here, we show that miR-206 regulates BDNF and memory function in AD mice. Methods: Expression of miRNAs was analyzed in Tg2576 AD transgenic mice and human AD brain samples. Regulation of BDNF by a selected miRNA was validated by in silico prediction, target gene luciferase assay, and dendritic spine responses in neurons. AM206, a neutralizing inhibitor of miR-206 (antagomir), was injected into the third ventricle of Tg2576 mice, after which memory function, synaptogenesis, neurogenesis, and target gene expression were assessed. For noninvasive delivery, antagomirs were administered intranasally. Results: The brains of Tg2576 mice and the temporal cortex of human AD brains had increased levels of miR-206. This miRNA targeted BDNF transcripts, and AM206 prevented the detrimental effects of amyloid-beta 42 on BDNF and dendritic spine degeneration in Tg2576 neurons. Injection of AM206 into the cerebral ventricles of AD mice increased the brain levels of BDNF and improved their memory function. In parallel, AM206 enhanced the hippocampal synaptic density and neurogenesis. Furthermore, intranasally administered AM206 also reached the brain and increased BDNF levels and memory function in AD mice. Interpretation: Our findings demonstrate a novel miRNA-dependent regulation of BDNF in AD and suggest possible therapeutic approaches, such as noninvasive intranasal delivery of AM206. ANN NEUROL 2012;72:269277.
C1 [Lee, Soon-Tae; Chu, Kon; Jung, Keun-Hwa; Kim, Jin Hee; Huh, Ji-Young; Yoon, Hyejin; Park, Dong-Kyu; Lim, Ji-Yeon; Kim, Jeong-Min; Lee, Sang Kun; Kim, Manho; Roh, Jae-Kyu] Seoul Natl Univ Hosp, Dept Neurol, Biomed Res Inst, Seoul 110744, South Korea.
   [Lee, Soon-Tae; Chu, Kon; Jung, Keun-Hwa; Kim, Jeong-Min; Lee, Sang Kun; Kim, Manho; Roh, Jae-Kyu] Seoul Natl Univ, Program Neurosci, Neurosci Res Inst, Med Res Ctr, Seoul, South Korea.
   [Jeon, Daejong] Korea Adv Inst Sci & Technol, Dept Bio & Brain Engn, Taejon 305701, South Korea.
   [Ryu, Hoon] Vet Adm Boston Healthcare Syst, Boston, MA USA.
   [Ryu, Hoon] Boston Univ, Sch Med, Dept Neurol & Pathol, Boston, MA 02118 USA.
RP Roh, JK (通讯作者)，Seoul Natl Univ Hosp, Dept Neurol, Biomed Res Inst, 101 Daehangno, Seoul 110744, South Korea.
EM kimmanho@snu.ac.kr; rohjk@snu.ac.kr
RI Roh, Jae Kyu/J-5459-2012; Kim, Manho/J-2738-2012; Lee,
   Soon-Tae/C-4663-2013; Jeon, Daejong/C-1814-2011; Lee, Sang
   Kun/J-5578-2012; Yoon, Hyejin/AAI-8641-2021
OI Lee, Soon-Tae/0000-0003-4767-7564; Ryu, Hoon/0000-0001-6544-3732; Kim,
   Jin Hee/0000-0003-4980-6331
FU Stem Cell Research Center of the 21st Century Frontier Research Program
   [SC4120]; Original Technology Research Program for Brain Science through
   the National Research Foundation of Korea [2009-0080355]; Ministry of
   Education, Science and Technology; Korea Health 21 R&D Project, Ministry
   of Health and Welfare, Republic of Korea [A092058]; World Class
   University-Neurocytomics program [800-20080848]
FX This work was supported by a grant from the Stem Cell Research Center of
   the 21st Century Frontier Research Program (SC4120; J.-K.R.) and the
   Original Technology Research Program for Brain Science through the
   National Research Foundation of Korea (2009-0080355; J.-K.R.), funded by
   the Ministry of Education, Science and Technology; a grant from the
   Korea Health 21 R&D Project, Ministry of Health and Welfare, Republic of
   Korea (A092058; M. K.); and the World Class University-Neurocytomics
   program (800-20080848 to M.K.).
CR Angelucci F, 2005, MOL PSYCHIATR, V10, P345, DOI 10.1038/sj.mp.4001637
   Blurton-Jones M, 2009, P NATL ACAD SCI USA, V106, P13594, DOI 10.1073/pnas.0901402106
   Boissonneault V, 2009, J BIOL CHEM, V284, P1971, DOI 10.1074/jbc.M807530200
   Born J, 2002, NAT NEUROSCI, V5, P514, DOI 10.1038/nn849
   Bramham CR, 2005, PROG NEUROBIOL, V76, P99, DOI 10.1016/j.pneurobio.2005.06.003
   Brewer GJ, 2007, NAT PROTOC, V2, P1490, DOI 10.1038/nprot.2007.207
   Cogswell JP, 2008, J ALZHEIMERS DIS, V14, P27, DOI 10.3233/jad-2008-14103
   Corcoran KA, 2002, LEARN MEMORY, V9, P243, DOI 10.1101/lm.51002
   Dhuria SV, 2010, J PHARM SCI-US, V99, P1654, DOI 10.1002/jps.21924
   Hansen T, 2007, PLOS ONE, V2, DOI 10.1371/journal.pone.0000873
   Hebert SS, 2008, P NATL ACAD SCI USA, V105, P6415, DOI 10.1073/pnas.0710263105
   Hebert SS, 2009, TRENDS NEUROSCI, V32, P199, DOI 10.1016/j.tins.2008.12.003
   Hsiao K, 1996, SCIENCE, V274, P99, DOI 10.1126/science.274.5284.99
   Jacobsen JS, 2006, P NATL ACAD SCI USA, V103, P5161, DOI 10.1073/pnas.0600948103
   Jeyaseelan K, 2008, STROKE, V39, P959, DOI 10.1161/STROKEAHA.107.500736
   Kim JJ, 2006, NEUROSCI BIOBEHAV R, V30, P188, DOI 10.1016/j.neubiorev.2005.06.005
   Kim J, 2007, SCIENCE, V317, P1220, DOI 10.1126/science.1140481
   Kim VN, 2009, NAT REV MOL CELL BIO, V10, P126, DOI 10.1038/nrm2632
   Kiriakidou M, 2004, GENE DEV, V18, P1165, DOI 10.1101/gad.1184704
   Krek A, 2005, NAT GENET, V37, P495, DOI 10.1038/ng1536
   Lang AE, 2006, ANN NEUROL, V59, P459, DOI 10.1002/ana.20737
   Lazarov O, 2010, TRENDS NEUROSCI, V33, P569, DOI 10.1016/j.tins.2010.09.003
   Lee J, 2002, J NEUROCHEM, V82, P1367, DOI 10.1046/j.1471-4159.2002.01085.x
   Lee Y, 2008, NAT NEUROSCI, V11, P1137, DOI 10.1038/nn.2183
   Lewis BP, 2005, CELL, V120, P15, DOI 10.1016/j.cell.2004.12.035
   Lukiw WJ, 2008, J BIOL CHEM, V283, P31315, DOI 10.1074/jbc.M805371200
   Nagahara AH, 2009, NAT MED, V15, P331, DOI 10.1038/nm.1912
   Packer AN, 2008, J NEUROSCI, V28, P14341, DOI 10.1523/JNEUROSCI.2390-08.2008
   Peng SY, 2005, J NEUROCHEM, V93, P1412, DOI 10.1111/j.1471-4159.2005.03135.x
   PHILLIPS HS, 1991, NEURON, V7, P695, DOI 10.1016/0896-6273(91)90273-3
   Phukan J, 2007, LANCET NEUROL, V6, P994, DOI 10.1016/S1474-4422(07)70265-X
   Querfurth HW, 2010, NEW ENGL J MED, V362, P329, DOI 10.1056/NEJMra0909142
   Rao PK, 2006, P NATL ACAD SCI USA, V103, P8721, DOI 10.1073/pnas.0602831103
   Reger MA, 2008, NEUROLOGY, V70, P440, DOI 10.1212/01.WNL.0000265401.62434.36
   Selkoe DJ, 2002, SCIENCE, V298, P789, DOI 10.1126/science.1074069
   Sethi P, 2009, NEUROSCI LETT, V459, P100, DOI 10.1016/j.neulet.2009.04.052
   Shioya M, 2010, NEUROPATH APPL NEURO, V36, P320, DOI 10.1111/j.1365-2990.2010.01076.x
   Stewart S, 2011, J ALZHEIMERS DIS, V26, P105, DOI 10.3233/JAD-2011-101827
   Sze CI, 1997, J NEUROPATH EXP NEUR, V56, P933, DOI 10.1097/00005072-199708000-00011
   Wang WX, 2008, J NEUROSCI, V28, P1213, DOI 10.1523/JNEUROSCI.5065-07.2008
   Wang XY, 2009, BRAIN RES BULL, V80, P268, DOI 10.1016/j.brainresbull.2009.08.006
   Williams AH, 2009, SCIENCE, V326, P1549, DOI 10.1126/science.1181046
   Zhang BH, 2009, ENVIRON HEALTH PERSP, V117, P231, DOI 10.1289/ehp.11841
   Zuccato C, 2009, NAT REV NEUROL, V5, P311, DOI 10.1038/nrneurol.2009.54
NR 44
TC 222
Z9 234
U1 4
U2 39
PU WILEY-BLACKWELL
PI HOBOKEN
PA 111 RIVER ST, HOBOKEN 07030-5774, NJ USA
SN 0364-5134
J9 ANN NEUROL
JI Ann. Neurol.
PD AUG
PY 2012
VL 72
IS 2
BP 269
EP 277
DI 10.1002/ana.23588
PG 9
WC Clinical Neurology; Neurosciences
WE Science Citation Index Expanded (SCI-EXPANDED)
SC Neurosciences & Neurology
GA 994QK
UT WOS:000307946000016
PM 22926857
DA 2022-08-24
ER

PT J
AU Cheng, L
   Doecke, JD
   Sharples, RA
   Villemagne, VL
   Fowler, CJ
   Rembach, A
   Martins, RN
   Rowe, CC
   Macaulay, SL
   Masters, CL
   Hill, AF
AF Cheng, L.
   Doecke, J. D.
   Sharples, R. A.
   Villemagne, V. L.
   Fowler, C. J.
   Rembach, A.
   Martins, R. N.
   Rowe, C. C.
   Macaulay, S. L.
   Masters, C. L.
   Hill, A. F.
CA Australian Imaging Biomarkers
TI Prognostic serum miRNA biomarkers associated with Alzheimer's disease
   shows concordance with neuropsychological and neuroimaging assessment
SO MOLECULAR PSYCHIATRY
LA English
DT Article
ID LIFE-STYLE; CEREBROSPINAL-FLUID; COGNITIVE DECLINE; EXOSOMES; CSF;
   EXPRESSION; MICRORNAS; IDENTIFICATION; SIGNATURE; DIAGNOSIS
AB There is no consensus for a blood-based test for the early diagnosis of Alzheimer's disease (AD). Expression profiling of small non-coding RNA's, microRNA (miRNA), has revealed diagnostic potential in human diseases. Circulating miRNA are found in small vesicles known as exosomes within biological fluids such as human serum. The aim of this work was to determine a set of differential exosomal miRNA biomarkers between healthy and AD patients, which may aid in diagnosis. Using next-generation deep sequencing, we profiled exosomal miRNA from serum (N = 49) collected from the Australian Imaging, Biomarkers and Lifestyle Flagship Study (AIBL). Sequencing results were validated using quantitative reverse transcription PCR (qRT-PCR; N = 60), with predictions performed using the Random Forest method. Additional risk factors collected during the 4.5-year AIBL Study including clinical, medical and cognitive assessments, and amyloid neuroimaging with positron emission tomography were assessed. An AD-specific 16-miRNA signature was selected and adding established risk factors including age, sex and apolipoprotein epsilon 4 (APOE epsilon 4) allele status to the panel of deregulated miRNA resulted in a sensitivity and specificity of 87% and 77%, respectively, for predicting AD. Furthermore, amyloid neuroimaging information for those healthy control subjects incorrectly classified with AD-suggested progression in these participants towards AD. These data suggest that an exosomal miRNA signature may have potential to be developed as a suitable peripheral screening tool for AD.
C1 [Cheng, L.; Sharples, R. A.; Hill, A. F.] Univ Melbourne, Dept Biochem & Mol Biol, Melbourne, Vic, Australia.
   [Cheng, L.; Sharples, R. A.; Hill, A. F.] Univ Melbourne, Mol Sci & Biotechnol Inst Bio21, Melbourne, Vic, Australia.
   [Doecke, J. D.] CSIRO Digital Product Flagship, Australian E Hlth Res Ctr, Herston, Qld, Australia.
   [Doecke, J. D.; Macaulay, S. L.] CSIRO Food & Nutr Flagship, Melbourne, Vic, Australia.
   [Villemagne, V. L.; Rowe, C. C.] Austin Hlth, Dept Nucl Med, Melbourne, Vic, Australia.
   [Villemagne, V. L.; Rowe, C. C.] Austin Hlth, Ctr PET, Melbourne, Vic, Australia.
   [Villemagne, V. L.; Rowe, C. C.] Austin Hlth, Dept Med, Melbourne, Vic, Australia.
   [Fowler, C. J.; Rembach, A.; Masters, C. L.] Florey Inst, Melbourne, Vic, Australia.
   [Martins, R. N.] Edith Cowan Univ, Sch Med Sci, Ctr Excellence Alzheimers Dis Res & Care, Fac Comp Hlth & Sci, Joondalup, WA, Australia.
RP Hill, AF (通讯作者)，Univ Melbourne, Dept Biochem & Mol Biol, Mol Sci & Biotechnol Inst Bio21, 30 Flemington Rd, Parkville, Vic 3010, Australia.
EM a.hill@unimelb.edu.au
RI Rowe, Christopher/AAX-8748-2021; Hill, Andrew F/B-4527-2009; Doecke,
   James D/A-5361-2009; Hill, Andrew F./AAH-2854-2020; Villemagne,
   Victor/AAC-5406-2019
OI Hill, Andrew F/0000-0001-5581-2354; Doecke, James D/0000-0003-2863-0293;
   Hill, Andrew F./0000-0001-5581-2354; Fowler,
   Christopher/0000-0003-1397-0359; Cheng, Lesley/0000-0002-8075-6144;
   Masters, Colin/0000-0003-3072-7940; Martins, Ralph/0000-0002-4828-9363
FU National Health and Medical Research Council [628946]; Judith Jane Mason
   and Harold Stannett Williams Memorial Foundation; Alzheimer's Australia;
   University of Melbourne; NHMRC [1071430]; NHMRC Senior Research
   Fellowship; Science Industry and Endowment Fund; McCusker Alzheimer's
   Research Foundation; National Health and Medical Research Council via
   the Dementia Collaborative Research Centres program (DCRC2)
FX This work was supported by the National Health and Medical Research
   Council (628946 to AFH and CLM) and project grants from The Judith Jane
   Mason and Harold Stannett Williams Memorial Foundation and Alzheimer's
   Australia (to LC and AFH). LC was supported by a University of Melbourne
   Early Career Researcher Project Grant for the work and AFH is an
   Australian Research Council Future Fellow (FT100100560 to AFH). This
   work was also supported in part by the NHMRC project grant 1071430 to
   VLV and VLV is supported by an NHMRC Senior Research Fellowship. AIBL
   was supported by the Science Industry and Endowment Fund (sief.org.au),
   the McCusker Alzheimer's Research Foundation and the National Health and
   Medical Research Council via the Dementia Collaborative Research Centres
   program (DCRC2).
CR Andreasen N, 2001, ARCH NEUROL-CHICAGO, V58, P373, DOI 10.1001/archneur.58.3.373
   Augustin R, 2012, BMC MED GENET, V13, DOI 10.1186/1471-2350-13-35
   Bellingham SA, 2012, NUCLEIC ACIDS RES, V40, P10937, DOI 10.1093/nar/gks832
   Bellingham SA, 2012, FRONT PHYSIOL, V3, DOI 10.3389/fphys.2012.00124
   Blennow K, 2010, NAT REV NEUROL, V6, P131, DOI 10.1038/nrneurol.2010.4
   Cheng L, 2014, J EXTRACELL VESICLES, V3, DOI 10.3402/jev.v3.23743
   Cheng L, 2014, KIDNEY INT, V86, P433, DOI 10.1038/ki.2013.502
   Cheng Lesley, 2013, Frontiers in Genetics, V4, P150, DOI [10.3389/fgene.2013.00150, 10.3389/fimmu.2013.00388]
   Cogswell JP, 2008, J ALZHEIMERS DIS, V14, P27, DOI 10.3233/jad-2008-14103
   Cole SL, 2008, J BIOL CHEM, V283, P29621, DOI 10.1074/jbc.R800015200
   Coleman BM, 2012, FASEB J, V26, P4160, DOI 10.1096/fj.11-202077
   Ellis KA, 2010, ALZHEIMERS DEMENT, V6, P291, DOI 10.1016/j.jalz.2010.03.009
   Ellis KA, 2009, INT PSYCHOGERIATR, V21, P672, DOI 10.1017/S1041610209009405
   Finnerty JR, 2010, J MOL BIOL, V402, P491, DOI 10.1016/j.jmb.2010.07.051
   Frigerio CS, 2013, NEUROLOGY, V81, P2103, DOI 10.1212/01.wnl.0000437306.37850.22
   Gibbings DJ, 2009, NAT CELL BIOL, V11, P1143, DOI 10.1038/ncb1929
   Hansson O, 2006, LANCET NEUROL, V5, P228, DOI 10.1016/S1474-4422(06)70355-6
   Haqqani AS, 2013, FLUIDS BARRIERS CNS, V10, DOI 10.1186/2045-8118-10-4
   He L, 2004, NAT REV GENET, V5, P522, DOI 10.1038/nrg1379
   Hebert SS, 2010, HUM MOL GENET, V19, P3959, DOI 10.1093/hmg/ddq311
   Huang XY, 2013, BMC GENOMICS, V14, DOI 10.1186/1471-2164-14-319
   Hunter MP, 2008, PLOS ONE, V3, DOI 10.1371/journal.pone.0003694
   Kim J, 2012, EXP NEUROL, V235, P476, DOI 10.1016/j.expneurol.2011.11.010
   Kirschner Michaela B., 2013, Frontiers in Genetics, V4, P94, DOI 10.3389/fgene.2013.00094
   Krol J, 2010, NAT REV GENET, V11, P597, DOI 10.1038/nrg2843
   Kumar P, 2013, PLOS ONE, V8, DOI 10.1371/journal.pone.0069807
   Leidinger P, 2013, GENOME BIOL, V14, DOI 10.1186/gb-2013-14-7-r78
   Long JM, 2011, BIOCHEM BIOPH RES CO, V404, P889, DOI 10.1016/j.bbrc.2010.12.053
   Mapstone M, 2014, NAT MED, V20, P415, DOI 10.1038/nm.3466
   Mattsson N, 2011, ALZHEIMERS DEMENT, V7, P386, DOI 10.1016/j.jalz.2011.05.2243
   MCKHANN G, 1984, NEUROLOGY, V34, P939, DOI 10.1212/WNL.34.7.939
   Mitchell JP, 2008, J IMMUNOL METHODS, V335, P98, DOI 10.1016/j.jim.2008.03.001
   Mitchell PS, 2008, P NATL ACAD SCI USA, V105, P10513, DOI 10.1073/pnas.0804549105
   Ray S, 2007, NAT MED, V13, P1359, DOI 10.1038/nm1653
   Rembach A, 2014, J ALZHEIMERS DIS, V40, P95, DOI 10.3233/JAD-131802
   Rowe CC, 2013, ANN NEUROL, V74, P905, DOI 10.1002/ana.24040
   Rowe CC, 2010, NEUROBIOL AGING, V31, P1275, DOI 10.1016/j.neurobiolaging.2010.04.007
   Sharples RA, 2008, FASEB J, V22, P1469, DOI 10.1096/fj.07-9357com
   Skog J, 2008, NAT CELL BIOL, V10, P1470, DOI 10.1038/ncb1800
   Valadi H, 2007, NAT CELL BIOL, V9, P654, DOI 10.1038/ncb1596
   Vandesompele J, 2002, GENOME BIOL, V3, DOI 10.1186/gb-2002-3-7-research0034
   Vella LJ, 2007, J PATHOL, V211, P582, DOI 10.1002/path.2145
   Vilardo E, 2010, J BIOL CHEM, V285, P18344, DOI 10.1074/jbc.M110.112664
   Villarroya-Beltri C, 2013, NAT COMMUN, V4, DOI 10.1038/ncomms3980
   Villemagne VL, 2013, LANCET NEUROL, V12, P357, DOI 10.1016/S1474-4422(13)70044-9
   Wang HL, 2010, BRAIN RES, V1357, P166, DOI 10.1016/j.brainres.2010.08.023
   Wang WX, 2011, ACTA NEUROPATHOL, V121, P193, DOI 10.1007/s00401-010-0756-0
NR 47
TC 220
Z9 229
U1 4
U2 80
PU NATURE PUBLISHING GROUP
PI LONDON
PA MACMILLAN BUILDING, 4 CRINAN ST, LONDON N1 9XW, ENGLAND
SN 1359-4184
EI 1476-5578
J9 MOL PSYCHIATR
JI Mol. Psychiatr.
PD OCT
PY 2015
VL 20
IS 10
BP 1188
EP 1196
DI 10.1038/mp.2014.127
PG 9
WC Biochemistry & Molecular Biology; Neurosciences; Psychiatry
WE Science Citation Index Expanded (SCI-EXPANDED)
SC Biochemistry & Molecular Biology; Neurosciences & Neurology; Psychiatry
GA CS2OE
UT WOS:000361909800006
PM 25349172
HC Y
HP N
DA 2022-08-24
ER

PT J
AU Lardenoije, R
   Iatrou, A
   Kenis, G
   Kompotis, K
   Steinbusch, HWM
   Mastroeni, D
   Coleman, P
   Lemere, CA
   Hof, PR
   van den Hove, DLA
   Rutten, BPF
AF Lardenoije, Roy
   Iatrou, Artemis
   Kenis, Gunter
   Kompotis, Konstantinos
   Steinbusch, Harry W. M.
   Mastroeni, Diego
   Coleman, Paul
   Lemere, Cynthia A.
   Hof, Patrick R.
   van den Hove, Daniel L. A.
   Rutten, Bart P. F.
TI The epigenetics of aging and neurodegeneration
SO PROGRESS IN NEUROBIOLOGY
LA English
DT Review
DE Epigenetics; Aging; Neurodegeneration; Alzheimer's disease; Parkinson's
   disease; Huntington's disease
ID HISTONE DEACETYLASE INHIBITORS; AMYLOID-PRECURSOR-PROTEIN;
   LONG-TERM-MEMORY; NF-KAPPA-B; ALPHA-SYNUCLEIN EXPRESSION; ACTIVE DNA
   DEMETHYLATION; GENOME-WIDE ASSOCIATION; WILD-TYPE HUNTINGTIN;
   1-METHYL-4-PHENYL-1,2,3,6-TETRAHYDROPYRIDINE MOUSE MODEL;
   PARKINSONS-DISEASE PATIENTS
AB Epigenetics is a quickly growing field encompassing mechanisms regulating gene expression that do not involve changes in the genotype. Epigenetics is of increasing relevance to neuroscience, with epigenetic mechanisms being implicated in brain development and neuronal differentiation, as well as in more dynamic processes related to cognition. Epigenetic regulation covers multiple levels of gene expression; from direct modifications of the DNA and histone tails, regulating the level of transcription, to interactions with messenger RNAs, regulating the level of translation. Importantly, epigenetic dysregulation currently garners much attention as a pivotal player in aging and age-related neurodegenerative disorders, such as Alzheimer's disease, Parkinson's disease, and Huntington's disease, where it may mediate interactions between genetic and environmental risk factors, or directly interact with disease-specific pathological factors. We review current knowledge about the major epigenetic mechanisms, including DNA methylation and DNA demethylation, chromatin remodeling and noncoding RNAs, as well as the involvement of these mechanisms in normal aging and in the pathophysiology of the most common neurodegenerative diseases. Additionally, we examine the current state of epigenetics-based therapeutic strategies for these diseases, which either aim to restore the epigenetic homeostasis or skew it to a favorable direction to counter disease pathology. Finally, methodological challenges of epigenetic investigations and future perspectives are discussed. (C) 2015 Elsevier Ltd. All rights reserved.
C1 [Lardenoije, Roy; Iatrou, Artemis; Kenis, Gunter; Steinbusch, Harry W. M.; Mastroeni, Diego; van den Hove, Daniel L. A.; Rutten, Bart P. F.] Maastricht Univ, Dept Psychiat & Neuropsychol, Sch Mental Hlth & Neurosci MHeNS, NL-6200 MD Maastricht, Netherlands.
   [Kompotis, Konstantinos] Univ Lausanne, Ctr Integrat Gen, CH-1015 Lausanne, Switzerland.
   [Mastroeni, Diego; Coleman, Paul] Banner Sun Hlth Res Inst, LJ Roberts Alzheimers Dis Ctr, Sun City, AZ 85351 USA.
   [Lemere, Cynthia A.] Brigham & Womens Hosp, Dept Neurol, Ctr Neurol Dis, Boston, MA 02115 USA.
   [Hof, Patrick R.] Icahn Sch Med Mt Sinai, Fishberg Dept Neurosci, New York, NY 10029 USA.
   [Hof, Patrick R.] Icahn Sch Med Mt Sinai, Friedman Brain Inst, New York, NY 10029 USA.
   [van den Hove, Daniel L. A.] Univ Wurzburg, Dept Psychiat Psychosomat & Psychotherapy, Lab Translat Neurosci, D-97080 Wurzburg, Germany.
RP Rutten, BPF (通讯作者)，Maastricht Univ, Dept Psychiat & Neuropsychol, Sch Mental Hlth & Neurosci MHeNS, Univ Singel 50, NL-6200 MD Maastricht, Netherlands.
EM b.rutten@maastrichtuniversity.nl
RI Iatrou, Artemis/P-8944-2018; Steinbusch, Heinrich/L-6950-2017; Kompotis,
   Konstantinos/A-9143-2018
OI Iatrou, Artemis/0000-0001-9866-5497; Kompotis,
   Konstantinos/0000-0003-4106-4062; Rutten, Bart/0000-0002-9834-6346; van
   den Hove, Daniel/0000-0003-4047-3198
FU Internationale Stichting Alzheimer Onderzoek (ISAO) [07551, 11532]; ISAO
   [09552, 13515]; Netherlands Organization for Scientific Research (NWO)
   [916.11.086]; Maastricht University Medical Centre+ (Koostra Talent
   Fellowship); National Institutes of Health [P50 AG005138]; NATIONAL
   INSTITUTE ON AGING [P50AG005138] Funding Source: NIH RePORTER
FX We thank T. Vaessen for helping with the figures. Funds have been
   provided by the Internationale Stichting Alzheimer Onderzoek (ISAO)
   grants 07551 and 11532 (D.L.A.vdH.), by the ISAO grants 09552 and 13515,
   and the Netherlands Organization for Scientific Research (NWO), grant
   916.11.086 (Veni Award) (B.P.F.R.), the Maastricht University Medical
   Centre+ (Koostra Talent Fellowship) (R.L.), and the National Institutes
   of Health grant P50 AG005138 (P.R.H.). The authors declare no conflicts
   of interest.
CR Aarsland D, 1999, ARCH NEUROL-CHICAGO, V56, P595, DOI 10.1001/archneur.56.5.595
   Abeti R, 2011, BRAIN, V134, P1658, DOI 10.1093/brain/awr104
   Adwan L, 2013, PHARMACOL THERAPEUT, V139, P41, DOI 10.1016/j.pharmthera.2013.03.010
   Agger K, 2009, GENE DEV, V23, P1171, DOI 10.1101/gad.510809
   Agirre X, 2006, INT J CANCER, V118, P1945, DOI 10.1002/ijc.21584
   Agis-Balboa RC, 2013, J ALZHEIMERS DIS, V33, P35, DOI 10.3233/JAD-2012-121009
   Aguiar RS, 2008, VIRUS RES, V134, P74, DOI 10.1016/j.virusres.2007.12.022
   AKBARIAN S, 1995, BRAIN RES, V699, P297, DOI 10.1016/0006-8993(95)00922-D
   Akram A, 2010, BRAIN RES, V1318, P167, DOI 10.1016/j.brainres.2010.01.006
   Alarcon JM, 2004, NEURON, V42, P947, DOI 10.1016/j.neuron.2004.05.021
   Allis CD, 2007, CELL, V131, P633, DOI 10.1016/j.cell.2007.10.039
   Alonso AD, 1997, P NATL ACAD SCI USA, V94, P298, DOI 10.1073/pnas.94.1.298
   Alvarez-Erviti L, 2011, NAT BIOTECHNOL, V29, P341, DOI 10.1038/nbt.1807
   Amaral PP, 2008, SCIENCE, V319, P1787, DOI 10.1126/science.1155472
   Ambros V, 2004, NATURE, V431, P350, DOI 10.1038/nature02871
   Anderson J, 2000, P NATL ACAD SCI USA, V97, P5173, DOI 10.1073/pnas.090102597
   Araki T, 2004, SCIENCE, V305, P1010, DOI 10.1126/science.1098014
   Arrowsmith CH, 2012, NAT REV DRUG DISCOV, V11, P384, DOI 10.1038/nrd3674
   Ashe HL, 1997, GENE DEV, V11, P2494, DOI 10.1101/gad.11.19.2494
   Asikainen S, 2010, J MOL NEUROSCI, V41, P210, DOI 10.1007/s12031-009-9325-1
   Athanasiadis A, 2004, PLOS BIOL, V2, P2144, DOI 10.1371/journal.pbio.0020391
   Babenko O, 2012, BRAIN RES, V1444, P96, DOI 10.1016/j.brainres.2012.01.038
   Bachellerie JP, 2002, BIOCHIMIE, V84, P775, DOI 10.1016/S0300-9084(02)01402-5
   Bae BI, 2005, NEURON, V47, P29, DOI 10.1016/j.neuron.2005.06.005
   Barrachina M, 2009, J NEUROPATH EXP NEUR, V68, P880, DOI 10.1097/NEN.0b013e3181af2e46
   Barreto G, 2007, NATURE, V445, P671, DOI 10.1038/nature05515
   Barrey E, 2011, PLOS ONE, V6, DOI 10.1371/journal.pone.0020220
   Barski A, 2007, CELL, V129, P823, DOI 10.1016/j.cell.2007.05.009
   BARTON AJL, 1993, J NEUROCHEM, V61, P1, DOI 10.1111/j.1471-4159.1993.tb03532.x
   Bass BL, 2002, ANNU REV BIOCHEM, V71, P817, DOI 10.1146/annurev.biochem.71.110601.135501
   Bates EA, 2006, J NEUROSCI, V26, P2830, DOI 10.1523/JNEUROSCI.3344-05.2006
   Baur JA, 2006, NATURE, V444, P337, DOI 10.1038/nature05354
   Beal MF, 2004, NAT REV NEUROSCI, V5, P373, DOI 10.1038/nrn1386
   Beckman KB, 1998, PHYSIOL REV, V78, P547, DOI 10.1152/physrev.1998.78.2.547
   Bediou B, 2009, J GERIATR PSYCH NEUR, V22, P130, DOI 10.1177/0891988709332939
   Behm-Ansmant Isabelle, 2011, J Nucleic Acids, V2011, P408053, DOI 10.4061/2011/408053
   Bellizzi D, 2013, DNA RES, V20, P537, DOI 10.1093/dnares/dst029
   Bergman Y, 2013, NAT STRUCT MOL BIOL, V20, P274, DOI 10.1038/nsmb.2518
   Bernstein BE, 2006, CELL, V125, P315, DOI 10.1016/j.cell.2006.02.041
   Bhattacharya SK, 1999, NATURE, V397, P579, DOI 10.1038/17533
   Bicchi I, 2013, GENES-BASEL, V4, P244, DOI 10.3390/genes4020244
   Bilen J, 2006, MOL CELL, V24, P157, DOI 10.1016/j.molcel.2006.07.030
   BJORK GR, 1989, SCIENCE, V244, P986, DOI 10.1126/science.2471265
   Blalock EM, 2011, J CHEM NEUROANAT, V42, P118, DOI 10.1016/j.jchemneu.2011.06.007
   Blanco G, 1996, CHEM BIOL, V3, P193, DOI 10.1016/S1074-5521(96)90262-8
   Blow MJ, 2006, GENOME BIOL, V7, DOI 10.1186/gb-2006-7-4-r27
   Bocklandt S, 2011, PLOS ONE, V6, DOI 10.1371/journal.pone.0014821
   Boissonneault V, 2009, J BIOL CHEM, V284, P1971, DOI 10.1074/jbc.M807530200
   Boks MP, 2012, EPIGENETICS-US, V7, P20, DOI 10.4161/epi.7.1.18688
   Bollati V, 2011, BRAIN BEHAV IMMUN, V25, P1078, DOI 10.1016/j.bbi.2011.01.017
   Bollati V, 2009, MECH AGEING DEV, V130, P234, DOI 10.1016/j.mad.2008.12.003
   Boon RA, 2013, NATURE, V495, P107, DOI 10.1038/nature11919
   Boon RA, 2011, CIRC RES, V109, P1115, DOI 10.1161/CIRCRESAHA.111.255737
   BOTTIGLIERI T, 1990, J NEUROL NEUROSUR PS, V53, P1096, DOI 10.1136/jnnp.53.12.1096
   Boudreau RL, 2009, MOL THER, V17, P1053, DOI 10.1038/mt.2009.17
   Boulias K, 2012, CELL METAB, V15, P439, DOI 10.1016/j.cmet.2012.02.014
   Bradley-Whitman MA, 2013, MECH AGEING DEV, V134, P486, DOI 10.1016/j.mad.2013.08.005
   Brahe C, 2005, EUR J HUM GENET, V13, P256, DOI 10.1038/sj.ejhg.5201320
   Brami-Cherrier K, 2009, J NEUROCHEM, V108, P1323, DOI 10.1111/j.1471-4159.2009.05879.x
   Brasnjevic I, 2013, TRANSL NEUROSCI, V4, P8, DOI 10.2478/s13380-013-0111-8
   Brett JO, 2011, AGING-US, V3, P108, DOI 10.18632/aging.100285
   BRINGMANN P, 1987, FEBS LETT, V213, P309, DOI 10.1016/0014-5793(87)81512-0
   Brohede J, 2010, J NEUROGENET, V24, P179, DOI 10.3109/01677063.2010.503978
   Brown SE, 2008, NEUROSCI LETT, V440, P49, DOI 10.1016/j.neulet.2008.05.028
   Budson AE, 2012, NEUROLOGIST, V18, P356, DOI 10.1097/NRL.0b013e31826a998d
   Bujnicki JM, 2002, J MOL EVOL, V55, P431, DOI 10.1007/s00239-002-2339-8
   Byun HM, 2014, HUM GENET, V133, P247, DOI 10.1007/s00439-013-1417-x
   Cabili MN, 2011, GENE DEV, V25, P1915, DOI 10.1101/gad.17446611
   Cacabelos R, 2005, EXPERT OPIN PHARMACO, V6, P1967, DOI 10.1517/14656566.6.12.1967
   Cacabelos R, 2007, MOL DIAGN THER, V11, P385, DOI 10.1007/BF03256262
   Caccamo A, 2010, P NATL ACAD SCI USA, V107, P22687, DOI 10.1073/pnas.1012851108
   Cacciapuoti F, 2013, J THROMB THROMBOLYS, V36, P258, DOI 10.1007/s11239-012-0856-x
   Caesar I, 2012, BMC MED, V10, DOI 10.1186/1741-7015-10-36
   Caffrey TM, 2006, HUM MOL GENET, V15, P3529, DOI 10.1093/hmg/ddl429
   Cai M, 2011, INT J NEUROSCI, V121, P497, DOI 10.3109/00207454.2011.580866
   Calabresi P, 2000, TRENDS NEUROSCI, V23, P120, DOI 10.1016/S0166-2236(99)01501-5
   Campbell NRC, 1996, ARCH INTERN MED, V156, P1638, DOI 10.1001/archinte.156.15.1638
   Carrettiero DC, 2009, J NEUROSCI, V29, P2151, DOI 10.1523/JNEUROSCI.4660-08.2009
   Castellano JM, 2011, SCI TRANSL MED, V3, DOI 10.1126/scitranslmed.3002156
   Cattaneo E, 2003, NEWS PHYSIOL SCI, V18, P34, DOI 10.1152/nips.01410.2002
   Cencioni C, 2013, INT J MOL SCI, V14, P17643, DOI 10.3390/ijms140917643
   Cha JHJ, 1998, P NATL ACAD SCI USA, V95, P6480, DOI 10.1073/pnas.95.11.6480
   Chakrabarti S, 2001, BIOPOLYMERS, V56, P85, DOI 10.1002/1097-0282(2000)56:2<85::AID-BIP1054>3.0.CO;2-7
   Chan A, 2008, AM J ALZHEIMERS DIS, V23, P571, DOI 10.1177/1533317508325093
   Chan MF, 2001, MOL CELL BIOL, V21, P7587, DOI 10.1128/MCB.21.22.7587-7600.2001
   Chandola U, 2015, BRIEF FUNCT GENOMICS, V14, P169, DOI 10.1093/bfgp/elu039
   Chang BS, 2007, SCIENCE, V318, P444, DOI 10.1126/science.1145801
   Chang SR, 2006, CELL, V126, P321, DOI 10.1016/j.cell.2006.05.040
   Chatterjee S, 2001, ANN NEUROL, V49, P345, DOI 10.1002/ana.71
   Chatterjee S, 2013, J NEUROSCI, V33, P10698, DOI 10.1523/JNEUROSCI.5772-12.2013
   Chen H, 2012, EUR J PHARMACOL, V690, P51, DOI 10.1016/j.ejphar.2012.06.019
   Chen J, 2005, J BIOL CHEM, V280, P40364, DOI 10.1074/jbc.M509329200
   Chen PS, 2007, NEUROSCIENCE, V149, P203, DOI 10.1016/j.neuroscience.2007.06.053
   Chen PS, 2006, MOL PSYCHIATR, V11, P1116, DOI 10.1038/sj.mp.4001893
   Chen PY, 2008, RNA, V14, P263, DOI 10.1261/rna.789808
   Chen UL, 2009, BIOCHEM BIOPH RES CO, V378, P57, DOI 10.1016/j.bbrc.2008.10.173
   Cheng LC, 2009, NAT NEUROSCI, V12, P399, DOI 10.1038/nn.2294
   Chestnut BA, 2011, J NEUROSCI, V31, P16619, DOI 10.1523/JNEUROSCI.1639-11.2011
   Cho HJ, 2013, HUM MOL GENET, V22, P608, DOI 10.1093/hmg/dds470
   CHOI YC, 1978, BIOCHEMISTRY-US, V17, P2551, DOI 10.1021/bi00606a015
   Choi YS, 2011, MOL BIOSYST, V7, P1523, DOI 10.1039/c0mb00277a
   Chooniedass-Kothari S, 2004, FEBS LETT, V566, P43, DOI 10.1016/j.febslet.2004.03.104
   Choudhuri S, 2011, TOXICOL MECH METHOD, V21, P252, DOI 10.3109/15376516.2011.559695
   Chouliaras L, 2010, Int J Alzheimers Dis, V2010, DOI 10.4061/2010/859101
   Chouliaras L, 2011, BRAIN BEHAV IMMUN, V25, P616, DOI 10.1016/j.bbi.2010.11.016
   Chouliaras L, 2013, CURR ALZHEIMER RES, V10, P868
   Chouliaras L, 2013, NEUROBIOL AGING, V34, P2091, DOI 10.1016/j.neurobiolaging.2013.02.021
   Chouliaras L, 2012, NEUROBIOL AGING, V33, P1672, DOI 10.1016/j.neurobiolaging.2011.06.003
   Chouliaras L, 2012, CURR ALZHEIMER RES, V9, P536, DOI 10.2174/156720512800618035
   Chouliaras L, 2010, PROG NEUROBIOL, V90, P498, DOI 10.1016/j.pneurobio.2010.01.002
   Chung K, 2013, NATURE, V497, P332, DOI 10.1038/nature12107
   Chwang WB, 2006, LEARN MEMORY, V13, P322, DOI 10.1101/lm.152906
   CITRON M, 1995, NEURON, V14, P661, DOI 10.1016/0896-6273(95)90323-2
   Clapier CR, 2009, ANNU REV BIOCHEM, V78, P273, DOI 10.1146/annurev.biochem.77.062706.153223
   Cogswell JP, 2008, J ALZHEIMERS DIS, V14, P27, DOI 10.3233/jad-2008-14103
   Condliffe D, 2014, NEUROBIOL AGING, V35, P1850, DOI 10.1016/j.neurobiolaging.2014.02.002
   Conticello SG, 2005, MOL BIOL EVOL, V22, P367, DOI 10.1093/molbev/msi026
   Conticello SG, 2008, GENOME BIOL, V9, DOI 10.1186/gb-2008-9-6-229
   Cook C, 2014, HUM MOL GENET, V23, P104, DOI 10.1093/hmg/ddt402
   Cook C, 2012, HUM MOL GENET, V21, P2936, DOI 10.1093/hmg/dds125
   Coppede F, 2006, BIOSCIENCE REP, V26, P341, DOI 10.1007/s10540-006-9028-6
   Coppede F, 2014, FRONT GENET, V5, DOI 10.3389/fgene.2014.00220
   Coppede F, 2012, SCI WORLD J, DOI 10.1100/2012/489830
   Coppede F, 2012, ANTIOXID REDOX SIGN, V17, P195, DOI 10.1089/ars.2011.4368
   Coppieters N, 2014, NEUROBIOL AGING, V35, P1334, DOI 10.1016/j.neurobiolaging.2013.11.031
   Cortellino S, 2011, CELL, V146, P67, DOI 10.1016/j.cell.2011.06.020
   Coufal NG, 2009, NATURE, V460, P1127, DOI 10.1038/nature08248
   Cui JG, 2010, J BIOL CHEM, V285, P38951, DOI 10.1074/jbc.M110.178848
   Czech C, 2000, PROG NEUROBIOL, V60, P363, DOI 10.1016/S0301-0082(99)00033-7
   DANIEL P, 1989, CLIN CHIM ACTA, V181, P255, DOI 10.1016/0009-8981(89)90231-3
   Darmopil S, 2009, BIOL PSYCHIAT, V66, P603, DOI 10.1016/j.biopsych.2009.04.025
   Dasgupta S, 2003, J IMMUNOL, V170, P3874, DOI 10.4049/jimmunol.170.7.3874
   Davies MN, 2012, GENOME BIOL, V13, DOI 10.1186/gb-2012-13-6-r43
   Day JJ, 2011, NEURON, V70, P813, DOI 10.1016/j.neuron.2011.05.019
   de Boni L, 2011, NEUROMOL MED, V13, P310, DOI 10.1007/s12017-011-8163-9
   de Groote ML, 2012, NUCLEIC ACIDS RES, V40, P10596, DOI 10.1093/nar/gks863
   De Jager PL, 2014, NAT NEUROSCI, V17, P1156, DOI 10.1038/nn.3786
   de Lau LML, 2006, LANCET NEUROL, V5, P525, DOI 10.1016/S1474-4422(06)70471-9
   De Strooper B, 1998, NATURE, V391, P387, DOI 10.1038/34910
   Delaloy C, 2010, CELL STEM CELL, V6, P323, DOI 10.1016/j.stem.2010.02.015
   Delatte B, 2013, BRIEF FUNCT GENOMICS, V12, P191, DOI 10.1093/bfgp/elt010
   Delay C, 2011, MOL NEURODEGENER, V6, DOI 10.1186/1750-1326-6-70
   Desplats P, 2011, J BIOL CHEM, V286, P9031, DOI 10.1074/jbc.C110.212589
   DESROSIERS R, 1974, P NATL ACAD SCI USA, V71, P3971, DOI 10.1073/pnas.71.10.3971
   Detich N, 2003, J BIOL CHEM, V278, P27586, DOI 10.1074/jbc.M303740200
   Devall M, 2014, EPIGENOMICS-UK, V6, P665, DOI [10.2217/EPI.14.50, 10.2217/epi.14.50]
   Di Ruscio A, 2013, NATURE, V503, P371, DOI 10.1038/nature12598
   DiFiglia M, 2007, P NATL ACAD SCI USA, V104, P17204, DOI 10.1073/pnas.0708285104
   Ding HP, 2008, J NEUROCHEM, V106, P2119, DOI 10.1111/j.1471-4159.2008.05564.x
   Dinger ME, 2011, BIOCHIMIE, V93, P2013, DOI 10.1016/j.biochi.2011.07.018
   Djebali S, 2012, NATURE, V489, P101, DOI 10.1038/nature11233
   Dokmanovic M, 2007, MOL CANCER RES, V5, P981, DOI 10.1158/1541-7786.MCR-07-0324
   Dominissini D, 2012, NATURE, V485, P201, DOI 10.1038/nature11112
   Donmez G, 2010, CELL, V142, P320, DOI 10.1016/j.cell.2010.06.020
   Doxakis E, 2010, J BIOL CHEM, V285, P12726, DOI 10.1074/jbc.M109.086827
   Drouet V, 2009, ANN NEUROL, V65, P276, DOI 10.1002/ana.21569
   Duclot F, 2010, NEUROSCIENCE, V167, P850, DOI 10.1016/j.neuroscience.2010.02.055
   Dunlap KA, 2006, P NATL ACAD SCI USA, V103, P14390, DOI 10.1073/pnas.0603836103
   Durga J, 2007, LANCET, V369, P208, DOI 10.1016/S0140-6736(07)60109-3
   Dzitoyeva S, 2012, NEUROBIOL AGING, V33, P2881, DOI 10.1016/j.neurobiolaging.2012.02.006
   Ebbel EN, 2010, ANAL BIOCHEM, V399, P152, DOI 10.1016/j.ab.2010.01.010
   Edwards TL, 2010, ANN HUM GENET, V74, P97, DOI 10.1111/j.1469-1809.2009.00560.x
   Egorin MJ, 1999, CANCER CHEMOTH PHARM, V43, P445, DOI 10.1007/s002800050922
   Ender C, 2008, MOL CELL, V32, P519, DOI 10.1016/j.molcel.2008.10.017
   EPSTEIN P, 1980, J BIOL CHEM, V255, P8901
   Espada J, 2007, NUCLEIC ACIDS RES, V35, P2191, DOI 10.1093/nar/gkm118
   Eulalio A, 2008, CELL, V132, P9, DOI 10.1016/j.cell.2007.12.024
   Fabian MR, 2010, ANNU REV BIOCHEM, V79, P351, DOI 10.1146/annurev-biochem-060308-103103
   Faghihi MA, 2008, NAT MED, V14, P723, DOI 10.1038/nm1784
   Faghihi MA, 2010, GENOME BIOL, V11, DOI 10.1186/gb-2010-11-5-r56
   Fan GP, 2001, J NEUROSCI, V21, P788, DOI 10.1523/JNEUROSCI.21-03-00788.2001
   Fan XX, 2010, ACTA BIOCH BIOPH SIN, V42, P318, DOI 10.1093/abbs/gmq026
   Fang MR, 2012, TOXICOL LETT, V209, P94, DOI 10.1016/j.toxlet.2011.11.032
   Faulkner GJ, 2009, NAT GENET, V41, P563, DOI 10.1038/ng.368
   Feinberg AP, 2008, JAMA-J AM MED ASSOC, V299, P1345, DOI 10.1001/jama.299.11.1345
   Feng J, 2010, NAT NEUROSCI, V13, P423, DOI 10.1038/nn.2514
   Feng S, 2012, MOL MED REP, V6, P125, DOI 10.3892/mmr.2012.870
   FERRANTE RJ, 1987, J NEUROPATH EXP NEUR, V46, P12, DOI 10.1097/00005072-198701000-00002
   Ferrante RJ, 2004, J NEUROSCI, V24, P10335, DOI 10.1523/JNEUROSCI.2599-04.2004
   Ferrante RJ, 2003, J NEUROSCI, V23, P9418
   FERRANTE RJ, 1985, SCIENCE, V230, P561, DOI 10.1126/science.2931802
   FERRANTE RJ, 1991, J NEUROSCI, V11, P3877
   FERRANTE RJ, 1986, NEUROSCI LETT, V71, P283, DOI 10.1016/0304-3940(86)90634-8
   Fischer A, 2007, NATURE, V447, P178, DOI 10.1038/nature05772
   Fischer A, 2014, NEUROPHARMACOLOGY, V80, P95, DOI 10.1016/j.neuropharm.2014.01.038
   Flores K, 2012, BMC GENOMICS, V13, DOI 10.1186/1471-2164-13-480
   Fontan-Lozano A, 2010, J NEUROSCI, V30, P13305, DOI 10.1523/JNEUROSCI.3010-10.2010
   Fraga MF, 2005, P NATL ACAD SCI USA, V102, P10604, DOI 10.1073/pnas.0500398102
   Francis PT, 2007, MOVEMENT DISORD, V22, pS351, DOI 10.1002/mds.21683
   Francis YI, 2009, J ALZHEIMERS DIS, V18, P131, DOI 10.3233/JAD-2009-1134
   Franco R, 2010, CHEM-BIOL INTERACT, V188, P289, DOI 10.1016/j.cbi.2010.06.003
   Franich NR, 2008, MOL THER, V16, P947, DOI 10.1038/mt.2008.50
   Fu LJ, 2014, J AM CHEM SOC, V136, P11582, DOI 10.1021/ja505305z
   Fu Y, 2013, NAT COMMUN, V4, DOI 10.1038/ncomms2822
   Fukuda T, 2001, NEUROPATHOLOGY, V21, P323, DOI 10.1046/j.1440-1789.2001.00402.x
   Fukutani Y, 1996, NEUROSCI LETT, V214, P33
   Fuso A, 2005, MOL CELL NEUROSCI, V28, P195, DOI 10.1016/j.mcn.2004.09.007
   Fuso A, 2008, MOL CELL NEUROSCI, V37, P731, DOI 10.1016/j.mcn.2007.12.018
   Fuso A, 2012, NEUROBIOL AGING, V33, DOI 10.1016/j.neurobiolaging.2011.12.013
   Fuso A, 2011, NEUROBIOL AGING, V32, P187, DOI 10.1016/j.neurobiolaging.2009.02.013
   Gaisler-Salomon I, 2014, NEUROBIOL AGING, V35, P1785, DOI 10.1016/j.neurobiolaging.2014.02.018
   Gardian G, 2005, J BIOL CHEM, V280, P556, DOI 10.1074/jbc.M410210200
   Gavin DP, 2013, NEUROPHARMACOLOGY, V75, P233, DOI 10.1016/j.neuropharm.2013.07.036
   Geekiyanage H, 2011, J NEUROSCI, V31, P14820, DOI 10.1523/JNEUROSCI.3883-11.2011
   Gehrke S, 2010, NATURE, V466, P637, DOI 10.1038/nature09191
   German DC, 2004, REV NEUROSCIENCE, V15, P353, DOI 10.1515/REVNEURO.2004.15.5.353
   GERSHEY EL, 1968, J BIOL CHEM, V243, P5018
   Ghose J, 2011, PLOS ONE, V6, DOI 10.1371/journal.pone.0023837
   Gillardon F, 2008, PROTEOM CLIN APPL, V2, P697, DOI 10.1002/prca.200780025
   Giordano M., 2012, 12 INT FISV C ROM IT
   Globisch D, 2010, PLOS ONE, V5, DOI 10.1371/journal.pone.0015367
   GOATE A, 1991, NATURE, V349, P704, DOI 10.1038/349704a0
   Gokey NG, 2012, MOL CELL BIOL, V32, P558, DOI 10.1128/MCB.06270-11
   Gordon CA, 2013, PLOS ONE, V8, DOI 10.1371/journal.pone.0069486
   Govindarajan N, 2013, EMBO MOL MED, V5, P52, DOI 10.1002/emmm.201201923
   Graff J, 2012, NATURE, V483, P222, DOI 10.1038/nature10849
   Graeff J, 2011, PHYSIOL REV, V91, P603, DOI 10.1152/physrev.00012.2010
   GRAVELAND GA, 1985, SCIENCE, V227, P770, DOI 10.1126/science.3155875
   Green KN, 2008, J NEUROSCI, V28, P11500, DOI 10.1523/JNEUROSCI.3203-08.2008
   Greer EL, 2012, NAT REV GENET, V13, P343, DOI 10.1038/nrg3173
   Gregoretti IV, 2004, J MOL BIOL, V338, P17, DOI 10.1016/j.jmb.2004.02.006
   Grewal SIS, 2007, NAT REV GENET, V8, P35, DOI 10.1038/nrg2008
   Guan JS, 2009, NATURE, V459, P55, DOI 10.1038/nature07925
   Guarente L, 2005, CELL, V120, P473, DOI 10.1016/j.cell.2005.01.029
   Guerreiro R, 2013, NEW ENGL J MED, V368, P117, DOI 10.1056/NEJMoa1211851
   Guerrero-Bosagna C, 2012, MOL CELL ENDOCRINOL, V354, P3, DOI 10.1016/j.mce.2011.10.004
   Guffanti A, 2014, FRONT CELL NEUROSCI, V8, DOI 10.3389/fncel.2014.00089
   Guintivano J, 2013, EPIGENETICS-US, V8, P290, DOI 10.4161/epi.23924
   Guo JU, 2014, NAT NEUROSCI, V17, P215, DOI 10.1038/nn.3607
   Guo JU, 2011, CELL, V145, P423, DOI 10.1016/j.cell.2011.03.022
   Gupta S, 2010, J NEUROSCI, V30, P3589, DOI 10.1523/JNEUROSCI.3732-09.2010
   Haan MN, 2007, AM J CLIN NUTR, V85, P511, DOI 10.1093/ajcn/85.2.511
   Habibi E, 2011, FUNCT INTEGR GENOMIC, V11, P523, DOI 10.1007/s10142-011-0246-z
   Hackl M, 2010, AGING CELL, V9, P291, DOI 10.1111/j.1474-9726.2010.00549.x
   HAGEN G, 1995, J BIOL CHEM, V270, P24989, DOI 10.1074/jbc.270.42.24989
   Haggarty SJ, 2003, P NATL ACAD SCI USA, V100, P4389, DOI 10.1073/pnas.0430973100
   Haigis MC, 2010, ANNU REV PATHOL-MECH, V5, P253, DOI 10.1146/annurev.pathol.4.110807.092250
   Han J, 2009, CELL, V136, P75, DOI 10.1016/j.cell.2008.10.053
   Han JJ, 2004, GENE DEV, V18, P3016, DOI 10.1101/gad.1262504
   Handel AE, 2010, TRENDS MOL MED, V16, P7, DOI 10.1016/j.molmed.2009.11.003
   Hansen KD, 2011, NAT GENET, V43, P768, DOI 10.1038/ng.865
   HARADA F, 1980, BIOCHEM BIOPH RES CO, V95, P1332, DOI 10.1016/0006-291X(80)91620-4
   Hardy J, 2002, SCIENCE, V297, P353, DOI 10.1126/science.1072994
   HARDY JA, 1992, SCIENCE, V256, P184, DOI 10.1126/science.1566067
   Hardy J, 2006, NEURON, V52, P3, DOI 10.1016/j.neuron.2006.09.016
   Hargreaves DC, 2011, CELL RES, V21, P396, DOI 10.1038/cr.2011.32
   Harms KL, 2007, CANCER RES, V67, P3145, DOI 10.1158/0008-5472.CAN-06-4397
   Harold D, 2009, NAT GENET, V41, P1088, DOI 10.1038/ng.440
   Harper SQ, 2005, P NATL ACAD SCI USA, V102, P5820, DOI 10.1073/pnas.0501507102
   He L, 2004, NAT REV GENET, V5, P522, DOI 10.1038/nrg1379
   He YF, 2011, SCIENCE, V333, P1303, DOI 10.1126/science.1210944
   Hebert SS, 2008, P NATL ACAD SCI USA, V105, P6415, DOI 10.1073/pnas.0710263105
   Hebert SS, 2013, J ALZHEIMERS DIS, V35, P335, DOI 10.3233/JAD-122350
   Hebert SS, 2010, HUM MOL GENET, V19, P3959, DOI 10.1093/hmg/ddq311
   Hebert SS, 2009, TRENDS NEUROSCI, V32, P199, DOI 10.1016/j.tins.2008.12.003
   Hebert SS, 2009, NEUROBIOL DIS, V33, P422, DOI 10.1016/j.nbd.2008.11.009
   Henikoff S, 1997, TRENDS GENET, V13, P293, DOI 10.1016/S0168-9525(97)01219-5
   Hernandez DG, 2011, HUM MOL GENET, V20, P1164, DOI 10.1093/hmg/ddq561
   Hirschey MD, 2011, CELL METAB, V14, P718, DOI 10.1016/j.cmet.2011.10.006
   Ho L, 2010, NATURE, V463, P474, DOI 10.1038/nature08911
   Hockly E, 2003, P NATL ACAD SCI USA, V100, P2041, DOI 10.1073/pnas.0437870100
   Hogarth P, 2007, MOVEMENT DISORD, V22, P1962, DOI 10.1002/mds.21632
   Hollingworth P, 2011, NAT GENET, V43, P429, DOI 10.1038/ng.803
   Holmes AP, 2013, BIOGERONTOLOGY, V14, P395, DOI 10.1007/s10522-013-9433-8
   Hong EE, 2013, MOL CELL BIOL, V33, P2683, DOI 10.1128/MCB.00220-13
   Horvath S, 2013, GENOME BIOL, V14, DOI 10.1186/gb-2013-14-10-r115
   Houlden H, 2012, ACTA NEUROPATHOL, V124, P325, DOI 10.1007/s00401-012-1013-5
   Houston I, 2013, NEUROPSYCHOPHARMACOL, V38, P183, DOI 10.1038/npp.2012.78
   Hoyaux D, 2000, BRAIN RES, V867, P280, DOI 10.1016/S0006-8993(00)02393-3
   Hoyer S, 2000, ANN NY ACAD SCI, V920, P256
   Hsieh J, 2010, NEUROBIOL DIS, V39, P73, DOI 10.1016/j.nbd.2010.01.008
   Hu HY, 2011, PLOS GENET, V7, DOI 10.1371/journal.pgen.1002327
   Hu JX, 2009, NAT BIOTECHNOL, V27, P478, DOI 10.1038/nbt.1539
   Hu XL, 2012, PROTEIN CELL, V3, P278, DOI 10.1007/s13238-012-2916-6
   Hu Y, 2011, P NATL ACAD SCI USA, V108, P17141, DOI 10.1073/pnas.1104409108
   Huang B, 2007, HUM GENE THER, V18, P303, DOI 10.1089/hum.2006.160
   Huang HY, 2011, NEUROBIOL AGING, V32, P1662, DOI 10.1016/j.neurobiolaging.2009.09.010
   Huda A, 2009, ANN NY ACAD SCI, V1178, P276, DOI 10.1111/j.1749-6632.2009.05007.x
   HUNT LT, 1977, BIOCHEM BIOPH RES CO, V74, P650, DOI 10.1016/0006-291X(77)90352-7
   Hutnick LK, 2009, HUM MOL GENET, V18, P2875, DOI 10.1093/hmg/ddp222
   Huynh JL, 2013, LANCET NEUROL, V12, P195, DOI 10.1016/S1474-4422(12)70309-5
   Hwang JY, 2013, NEUROPSYCHOPHARMACOL, V38, P167, DOI 10.1038/npp.2012.134
   HYMAN BT, 1994, AM J PATHOL, V144, P565
   Iacobazzi V, 2013, MOL GENET METAB, V110, P25, DOI 10.1016/j.ymgme.2013.07.012
   Igarashi S, 2003, NEUROREPORT, V14, P565, DOI 10.1097/00001756-200303240-00007
   Imai Y, 2008, EMBO J, V27, P2432, DOI 10.1038/emboj.2008.163
   IQBAL K, 1974, BRAIN RES, V76, P178, DOI 10.1016/0006-8993(74)90527-7
   Iqbal K, 2009, ACTA NEUROPATHOL, V118, P53, DOI 10.1007/s00401-009-0486-3
   Ishimaru N, 2010, BIOCHEM BIOPH RES CO, V394, P173, DOI 10.1016/j.bbrc.2010.02.139
   Iskandar BJ, 2010, J CLIN INVEST, V120, P1603, DOI 10.1172/JCI40000
   Israel MA, 2012, NATURE, V482, P216, DOI 10.1038/nature10821
   Ito S, 2011, SCIENCE, V333, P1300, DOI 10.1126/science.1210597
   Jackman JE, 2003, RNA, V9, P574, DOI 10.1261/rna.5070303
   Jackson M, 2004, MOL CELL BIOL, V24, P8862, DOI 10.1128/MCB.24.20.8862-8871.2004
   Jady BE, 2004, J CELL BIOL, V164, P647, DOI 10.1083/jcb.200310138
   Jaenisch R, 2003, NAT GENET, V33, P245, DOI 10.1038/ng1089
   Jankovic J, 2008, J NEUROL NEUROSUR PS, V79, P368, DOI 10.1136/jnnp.2007.131045
   Jee CD, 2005, INT J ONCOL, V26, P1265
   Jellinger KA, 2009, J NEUROL, V256, pS270, DOI 10.1007/s00415-009-5243-y
   Jenuwein T, 2001, SCIENCE, V293, P1074, DOI 10.1126/science.1063127
   Jeon Y, 2012, CURR OPIN GENET DEV, V22, P62, DOI 10.1016/j.gde.2012.02.007
   Jia GF, 2011, NAT CHEM BIOL, V7, P885, DOI [10.1038/NCHEMBIO.687, 10.1038/nchembio.687]
   Jia HQ, 2012, HUM MOL GENET, V21, P5280, DOI 10.1093/hmg/dds379
   Jia HQ, 2012, NEUROBIOL DIS, V46, P351, DOI 10.1016/j.nbd.2012.01.016
   Jin HJ, 2011, J NEUROSCI, V31, P2035, DOI 10.1523/JNEUROSCI.5634-10.2011
   Jin SG, 2011, NUCLEIC ACIDS RES, V39, P5015, DOI 10.1093/nar/gkr120
   Johnson AA, 2013, J NEUROSCI, V33, P7535, DOI 10.1523/JNEUROSCI.3739-12.2013
   Johnson R, 2008, NEUROBIOL DIS, V29, P438, DOI 10.1016/j.nbd.2007.11.001
   Johnson R, 2014, RNA, V20, P959, DOI 10.1261/rna.044560.114
   Johnsson P, 2013, NAT STRUCT MOL BIOL, V20, P440, DOI 10.1038/nsmb.2516
   Jonsson T, 2013, NEW ENGL J MED, V368, P107, DOI 10.1056/NEJMoa1211103
   Jowaed A, 2010, J NEUROSCI, V30, P6355, DOI 10.1523/JNEUROSCI.6119-09.2010
   Julien C, 2009, J NEUROPATH EXP NEUR, V68, P48, DOI 10.1097/NEN.0b013e3181922348
   Jung JW, 2010, CELL MOL LIFE SCI, V67, P1165, DOI 10.1007/s00018-009-0242-9
   Junn E, 2012, PHARMACOL THERAPEUT, V133, P142, DOI 10.1016/j.pharmthera.2011.10.002
   Junn E, 2009, P NATL ACAD SCI USA, V106, P13052, DOI 10.1073/pnas.0906277106
   Jurkowski TP, 2008, RNA, V14, P1663, DOI 10.1261/rna.970408
   Kaidery NA, 2013, NEUROTHERAPEUTICS, V10, P698, DOI 10.1007/s13311-013-0211-8
   Kaidi A, 2013, NATURE, V498, DOI 10.1038/nature12201
   Kanthasamy A, 2012, NEUROTOXICOLOGY, V33, P833, DOI 10.1016/j.neuro.2012.01.011
   Kapranov P, 2007, SCIENCE, V316, P1484, DOI 10.1126/science.1138341
   Kawahara Y, 2008, NUCLEIC ACIDS RES, V36, P5270, DOI 10.1093/nar/gkn479
   Kawakami K, 2009, BIOGERONTOLOGY, V10, P415, DOI 10.1007/s10522-008-9176-0
   Kellner S, 2010, RNA BIOL, V7, P237, DOI 10.4161/rna.7.2.11468
   Kelly-Sell MJ, 2012, AM J HEMATOL, V87, P354, DOI 10.1002/ajh.23112
   KENNEDY BJ, 1972, J UROLOGY, V107, P429, DOI 10.1016/S0022-5347(17)61046-2
   Kennedy BP, 2004, J NEURAL TRANSM, V111, P547, DOI 10.1007/s00702-003-0096-5
   Khairallah Mervat Ibrahim, 2011, Pak J Biol Sci, V14, P257, DOI 10.3923/pjbs.2011.257.272
   Khalil AM, 2009, P NATL ACAD SCI USA, V106, P11667, DOI 10.1073/pnas.0904715106
   Kidd SK, 2011, NEUROSCIENCE, V194, P189, DOI 10.1016/j.neuroscience.2011.08.010
   Kidd SK, 2010, BRAIN RES, V1354, P172, DOI 10.1016/j.brainres.2010.07.041
   Kilgore M, 2010, NEUROPSYCHOPHARMACOL, V35, P870, DOI 10.1038/npp.2009.197
   Kim DDY, 2004, GENOME RES, V14, P1719, DOI 10.1101/gr.2855504
   Kim D, 2007, EMBO J, V26, P3169, DOI 10.1038/sj.emboj.7601758
   Kim K, 2010, NATURE, V467, P285, DOI 10.1038/nature09342
   Kim MS, 2012, J NEUROSCI, V32, P10879, DOI 10.1523/JNEUROSCI.2089-12.2012
   Kim SH, 2007, ONCOL REP, V17, P647
   Kim TK, 2010, NATURE, V465, P182, DOI 10.1038/nature09033
   Kirilyuk A, 2012, PLOS ONE, V7, DOI 10.1371/journal.pone.0048243
   Kit AH, 2012, BIOCHIMIE, V94, P2314, DOI 10.1016/j.biochi.2012.07.014
   Klafki HW, 2006, BRAIN, V129, P2840, DOI 10.1093/brain/awl280
   KLEINSMITH LJ, 1966, SCIENCE, V154, P780, DOI 10.1126/science.154.3750.780
   Klose RJ, 2006, TRENDS BIOCHEM SCI, V31, P89, DOI 10.1016/j.tibs.2005.12.008
   Kondo Y, 2003, J BIOL CHEM, V278, P27658, DOI 10.1074/jbc.M304072200
   Kontopoulos E, 2006, HUM MOL GENET, V15, P3012, DOI 10.1093/hmg/ddl243
   Kopin I J, 1987, Adv Neurol, V45, P137
   Korzus E, 2004, NEURON, V42, P961, DOI 10.1016/j.neuron.2004.06.002
   Koshibu K, 2009, J NEUROSCI, V29, P13079, DOI 10.1523/JNEUROSCI.3610-09.2009
   Kouzarides T, 2007, CELL, V128, P693, DOI 10.1016/j.cell.2007.02.005
   KOWALL NW, 1987, TRENDS NEUROSCI, V10, P24, DOI 10.1016/0166-2236(87)90120-2
   Koziol MJ, 2010, CURR OPIN GENET DEV, V20, P142, DOI 10.1016/j.gde.2010.03.003
   KREMER B, 1994, NEW ENGL J MED, V330, P1401, DOI 10.1056/NEJM199405193302001
   Kriaucionis S, 2009, SCIENCE, V324, P929, DOI 10.1126/science.1169786
   Krutzfeldt J, 2005, NATURE, V438, P685, DOI 10.1038/nature04303
   KUDRYASHOVA I B, 1976, Biokhimiya, V41, P1968
   Kuhn DE, 2010, J BIOL CHEM, V285, P1529, DOI 10.1074/jbc.M109.033407
   Kumar A, 2007, PHARMACOL REP, V59, P274
   Ladd-Acosta C, 2007, AM J HUM GENET, V81, P1304, DOI 10.1086/524110
   Lagger G, 2002, EMBO J, V21, P2672, DOI 10.1093/emboj/21.11.2672
   Lahiri DK, 2009, MOL PSYCHIATR, V14, P992, DOI 10.1038/mp.2009.82
   Lakhal S, 2013, RNA INTERFERENCE BIO, P185
   Lander ES, 2001, NATURE, V409, P860, DOI 10.1038/35057062
   Lee JH, 2014, SCIENCE, V343, P1360, DOI 10.1126/science.1250212
   Lee J, 2008, HUM MOL GENET, V17, P1774, DOI 10.1093/hmg/ddn067
   Lee J, 2013, NEUROTHERAPEUTICS, V10, P664, DOI 10.1007/s13311-013-0206-5
   Lee J, 2013, ACTA NEUROPATHOL, V125, P727, DOI 10.1007/s00401-013-1103-z
   LEE RC, 1993, CELL, V75, P843, DOI 10.1016/0092-8674(93)90529-Y
   Lee S, 2012, J ALZHEIMERS DIS, V28, P423, DOI 10.3233/JAD-2011-111025
   Lee ST, 2011, EXP NEUROL, V227, P172, DOI 10.1016/j.expneurol.2010.10.012
   Lee VMY, 2001, ANNU REV NEUROSCI, V24, P1121, DOI 10.1146/annurev.neuro.24.1.1121
   Lemere CA, 1996, NAT MED, V2, P1146, DOI 10.1038/nm1096-1146
   Leng Y, 2010, NEUROSCI LETT, V476, P127, DOI 10.1016/j.neulet.2010.04.013
   Levanon EY, 2004, NAT BIOTECHNOL, V22, P1001, DOI 10.1038/nbt996
   Levenson JM, 2006, J BIOL CHEM, V281, P15763, DOI 10.1074/jbc.M511767200
   Li N, 2011, NEUROBIOL AGING, V32, P944, DOI 10.1016/j.neurobiolaging.2009.04.020
   Li SH, 2002, MOL CELL BIOL, V22, P1277, DOI 10.1128/MCB.22.5.1277-1287.2002
   Liang CL, 2012, BRAIN RES, V1455, P103, DOI 10.1016/j.brainres.2011.10.051
   Liang N, 2008, J PROTEOME RES, V7, P3678, DOI 10.1021/pr800439b
   Lim LP, 2005, NATURE, V433, P769, DOI 10.1038/nature03315
   Lisch D, 2012, CURR OPIN PLANT BIOL, V15, P511, DOI 10.1016/j.pbi.2012.07.001
   Lister R, 2009, NATURE, V462, P315, DOI 10.1038/nature08514
   Lithner C.U., 2009, ALZHEIMERS DEMENT, V5, pP304, DOI DOI 10.1016/J.JALZ.2009.04.457
   Liu CM, 2010, CELL STEM CELL, V6, P433, DOI 10.1016/j.stem.2010.02.017
   Liu F, 2008, MOL NEURODEGENER, V3, DOI 10.1186/1750-1326-3-8
   Liu HP, 2010, J CLIN LAB ANAL, V24, P182, DOI 10.1002/jcla.20379
   Liu L, 2008, CURR ISSUES MOL BIOL, V10, P25
   Liu RG, 2012, NEUROBIOL DIS, V45, P902, DOI 10.1016/j.nbd.2011.12.007
   Liu W, 2012, NEUROBIOL AGING, V33, P522, DOI 10.1016/j.neurobiolaging.2010.04.034
   Lombardi MS, 2009, EXP NEUROL, V217, P312, DOI 10.1016/j.expneurol.2009.03.004
   Long JM, 2012, J BIOL CHEM, V287, P31298, DOI 10.1074/jbc.M112.366336
   Long JM, 2011, BIOCHEM BIOPH RES CO, V404, P889, DOI 10.1016/j.bbrc.2010.12.053
   Lopatina N, 2002, J CELL BIOCHEM, V84, P324, DOI 10.1002/jcb.10015
   Lovestone S, 1997, NEUROSCIENCE, V78, P309
   Luger K, 1997, NATURE, V389, P251, DOI 10.1038/38444
   Lukiw WJ, 2008, J BIOL CHEM, V283, P31315, DOI 10.1074/jbc.M805371200
   Lukiw WJ, 2007, NEUROREPORT, V18, P297, DOI 10.1097/WNR.0b013e3280148e8b
   LUKIW WJ, 1992, NEUROCHEM RES, V17, P591, DOI 10.1007/BF00968788
   Lunnon K, 2014, NAT NEUROSCI, V17, P1164, DOI 10.1038/nn.3782
   Lunnon K, 2013, AM J MED GENET B, V162, P789, DOI 10.1002/ajmg.b.32201
   Lunnon K, 2012, J ALZHEIMERS DIS, V30, P685, DOI 10.3233/JAD-2012-111592
   Lyko F, 2010, PLOS BIOL, V8, DOI 10.1371/journal.pbio.1000506
   Ma DKK, 2010, NAT NEUROSCI, V13, P1338, DOI 10.1038/nn.2672
   Ma DK, 2009, SCIENCE, V323, P1074, DOI 10.1126/science.1166859
   MacDonald JL, 2008, DEV DYNAM, V237, P2256, DOI 10.1002/dvdy.21626
   MACDONALD ME, 1993, CELL, V72, P971, DOI 10.1016/0092-8674(93)90585-E
   Machida Y, 2006, BIOCHEM BIOPH RES CO, V343, P190, DOI 10.1016/j.bbrc.2006.02.141
   Madrigano J, 2012, EPIGENETICS-US, V7, P63, DOI 10.4161/epi.7.1.18749
   Maes OC, 2008, MECH AGEING DEV, V129, P534, DOI 10.1016/j.mad.2008.05.004
   Magenta A, 2011, CELL DEATH DIFFER, V18, P1628, DOI 10.1038/cdd.2011.42
   MAJELLO B, 1995, ONCOGENE, V10, P1841
   Malouf R., 2005, COCHRANE LIB, V4
   Manev Hari, 2012, Biomol Concepts, V3, P107
   Mangiarini L, 1996, CELL, V87, P493, DOI 10.1016/S0092-8674(00)81369-0
   Margis R, 2011, J BIOTECHNOL, V152, P96, DOI 10.1016/j.jbiotec.2011.01.023
   Marinova Z, 2011, NEUROPHARMACOLOGY, V60, P1109, DOI 10.1016/j.neuropharm.2010.09.022
   Marinova Z, 2009, J NEUROCHEM, V111, P976, DOI 10.1111/j.1471-4159.2009.06385.x
   Marks PA, 2009, J CELL BIOCHEM, V107, P600, DOI 10.1002/jcb.22185
   Marks PA, 2007, NAT BIOTECHNOL, V25, P84, DOI 10.1038/nbt1272
   Marks PA, 2010, EXPERT OPIN INV DRUG, V19, P1049, DOI 10.1517/13543784.2010.510514
   Marmorstein R, 2001, CURR OPIN GENET DEV, V11, P155, DOI 10.1016/S0959-437X(00)00173-8
   Marques SCF, 2012, NEUROSCIENCE, V220, P256, DOI 10.1016/j.neuroscience.2012.06.029
   Martens JHA, 2005, EMBO J, V24, P800, DOI 10.1038/sj.emboj.7600545
   Massone S, 2012, BBA-MOL CELL RES, V1823, P1170, DOI 10.1016/j.bbamcr.2012.05.001
   Massone S, 2011, NEUROBIOL DIS, V41, P308, DOI 10.1016/j.nbd.2010.09.019
   Mastroeni D, 2013, PLOS ONE, V8, DOI 10.1371/journal.pone.0053349
   Mastroeni D, 2011, NEUROBIOL AGING, V32, P1161, DOI 10.1016/j.neurobiolaging.2010.08.017
   Mastroeni D, 2010, NEUROBIOL AGING, V31, P2025, DOI 10.1016/j.neurobiolaging.2008.12.005
   Matsubara M, 2004, NUCLEIC ACIDS RES, V32, P5291, DOI 10.1093/nar/gkh859
   Matsumoto L, 2010, PLOS ONE, V5, DOI 10.1371/journal.pone.0015522
   Mattick JS, 2008, TRENDS NEUROSCI, V31, P227, DOI 10.1016/j.tins.2008.02.003
   Mattick JS, 2011, FEBS LETT, V585, P1600, DOI 10.1016/j.febslet.2011.05.001
   Mattick JS, 2010, BIOESSAYS, V32, P548, DOI 10.1002/bies.201000028
   MATTSON MP, 1992, J NEUROSCI, V12, P376, DOI 10.1523/jneurosci.12-02-00376.1992
   Mattson MP, 2003, AGEING RES REV, V2, P329, DOI 10.1016/S1568-1637(03)00013-8
   Maurice T, 2008, NEUROPSYCHOPHARMACOL, V33, P1584, DOI 10.1038/sj.npp.1301551
   Mawuenyega KG, 2010, SCIENCE, V330, P1774, DOI 10.1126/science.1197623
   MAXWELL ES, 1995, ANNU REV BIOCHEM, V64, P897, DOI 10.1146/annurev.bi.64.070195.004341
   Mazin AL, 2009, AGEING RES REV, V8, P314, DOI 10.1016/j.arr.2009.04.005
   McBride JL, 2008, P NATL ACAD SCI USA, V105, P5868, DOI 10.1073/pnas.0801775105
   McCampbell A, 2001, P NATL ACAD SCI USA, V98, P15179, DOI 10.1073/pnas.261400698
   McFarland KN, 2012, PLOS ONE, V7, DOI 10.1371/journal.pone.0041423
   McMahon JA, 2006, NEW ENGL J MED, V354, P2764, DOI 10.1056/NEJMoa054025
   McQuown SC, 2011, J NEUROSCI, V31, P764, DOI 10.1523/JNEUROSCI.5052-10.2011
   Meaburn EL, 2010, EPIGENETICS-US, V5, P578, DOI 10.4161/epi.5.7.12960
   Menghini R, 2009, CIRCULATION, V120, P1524, DOI 10.1161/CIRCULATIONAHA.109.864629
   Mercer TR, 2013, NAT STRUCT MOL BIOL, V20, P300, DOI 10.1038/nsmb.2480
   Mercer TR, 2011, NUCLEIC ACIDS RES, V39, P2393, DOI 10.1093/nar/gkq1158
   Meyer KD, 2012, CELL, V149, P1635, DOI 10.1016/j.cell.2012.05.003
   Michan S, 2007, BIOCHEM J, V404, P1, DOI 10.1042/BJ20070140
   Mielcarek M, 2011, PLOS ONE, V6, DOI 10.1371/journal.pone.0027746
   Migliore L, 2009, MUTAT RES-FUND MOL M, V667, P82, DOI 10.1016/j.mrfmmm.2008.10.011
   Mill J, 2013, NAT REV GENET, V14, P585, DOI 10.1038/nrg3405
   Mill J, 2011, NEUROBIOL AGING, V32, P1188, DOI 10.1016/j.neurobiolaging.2010.10.021
   MILLER AA, 1987, EUR J CANCER CLIN ON, V23, P1283, DOI 10.1016/0277-5379(87)90109-X
   Miller CA, 2007, NEURON, V53, P857, DOI 10.1016/j.neuron.2007.02.022
   Milutinovic S, 2004, J BIOL CHEM, V279, P27915, DOI 10.1074/jbc.M312823200
   Min SW, 2010, NEURON, V67, P953, DOI 10.1016/j.neuron.2010.08.044
   Minamide LS, 2000, NAT CELL BIOL, V2, P628, DOI 10.1038/35023579
   Minones-Moyano E, 2011, HUM MOL GENET, V20, P3067, DOI 10.1093/hmg/ddr210
   Minucci S, 2006, NAT REV CANCER, V6, P38, DOI 10.1038/nrc1779
   Mohamed JS, 2010, J BIOL CHEM, V285, P29336, DOI 10.1074/jbc.M110.101147
   Moore K, 2014, NEUROMOL MED, V16, P845, DOI 10.1007/s12017-014-8332-8
   Moreira PR, 2009, J ORAL PATHOL MED, V38, P99, DOI 10.1111/j.1600-0714.2008.00718.x
   Morgan AR, 2008, AM J MED GENET B, V147B, P727, DOI 10.1002/ajmg.b.30670
   Morris BJ, 2013, FREE RADICAL BIO MED, V56, P133, DOI 10.1016/j.freeradbiomed.2012.10.525
   Morrison LD, 1996, J NEUROCHEM, V67, P1328
   Morrissy AS, 2011, GENOME RES, V21, P1203, DOI 10.1101/gr.113431.110
   Morse DP, 2002, P NATL ACAD SCI USA, V99, P7906, DOI 10.1073/pnas.112704299
   Muerkoster SS, 2008, INT J CANCER, V123, P1751, DOI 10.1002/ijc.23703
   Muller T, 2013, BBA-PROTEINS PROTEOM, V1834, P387, DOI 10.1016/j.bbapap.2012.07.017
   Munzel M, 2010, ANGEW CHEM INT EDIT, V49, P5375, DOI 10.1002/anie.201002033
   MukaetovaLadinska EB, 1996, DEMENTIA, V7, P95, DOI 10.1159/000106861
   Muller G.B., 2003, KEYW CONCEPTS EVOL D, V114
   MUNNS TW, 1977, J BIOL CHEM, V252, P3102
   Muramatsu M, 1999, J BIOL CHEM, V274, P18470, DOI 10.1074/jbc.274.26.18470
   MURRAY K, 1964, BIOCHEMISTRY-US, V3, P10, DOI 10.1021/bi00889a003
   Mus E, 2007, P NATL ACAD SCI USA, V104, P10679, DOI 10.1073/pnas.0701532104
   MYERS RH, 1993, NAT GENET, V5, P168, DOI 10.1038/ng1093-168
   Myung NH, 2008, AGE, V30, P209, DOI 10.1007/s11357-008-9050-7
   Naimark D, 1996, J AM GERIATR SOC, V44, P296, DOI 10.1111/j.1532-5415.1996.tb00918.x
   Naj AC, 2011, NAT GENET, V43, P436, DOI 10.1038/ng.801
   Nakamori M, 2010, NEUROBIOL DIS, V39, P21, DOI 10.1016/j.nbd.2010.02.004
   Nakamura A, 2010, ANN NY ACAD SCI, V1197, P33, DOI 10.1111/j.1749-6632.2009.05374.x
   Narita M, 2003, CELL, V113, P703, DOI 10.1016/S0092-8674(03)00401-X
   NASS MMK, 1973, J MOL BIOL, V80, P155, DOI 10.1016/0022-2836(73)90239-8
   Navaratnam N, 2006, INT J HEMATOL, V83, P195, DOI 10.1532/IJH97.06032
   Neumann H, 2013, NEW ENGL J MED, V368, P182, DOI 10.1056/NEJMe1213157
   Ng CW, 2013, P NATL ACAD SCI USA, V110, P2354, DOI 10.1073/pnas.1221292110
   Nicholas A, 2010, MECH AGEING DEV, V131, P445, DOI 10.1016/j.mad.2010.06.001
   Nicholas AP, 2008, J NEUROCHEM, V106, P486, DOI 10.1111/j.1471-4159.2008.05417.x
   Nishikura K, 2006, NAT REV MOL CELL BIO, V7, P919, DOI 10.1038/nrm2061
   Nishino J, 2008, CELL, V135, P227, DOI 10.1016/j.cell.2008.09.017
   Niwa R, 2008, DEV BIOL, V315, P418, DOI 10.1016/j.ydbio.2007.12.044
   Noren Hooten N, 2010, PLOS ONE, V5, DOI 10.1371/journal.pone.0010724
   Nucifora FC, 2001, SCIENCE, V291, P2423, DOI 10.1126/science.1056784
   Nuutinen T, 2005, NEUROCHEM INT, V47, P528, DOI 10.1016/j.neuint.2005.07.007
   Nuutinen T, 2010, NEUROSCI LETT, V475, P64, DOI 10.1016/j.neulet.2010.03.041
   Sergeant N., 2012, INT J ALZHEIMERS DIS, V2012
   Thies W, 2013, ALZHEIMERS DEMENT, V9, P208, DOI 10.1016/j.jalz.2013.02.003
   van Groen T, 2010, EPIGENETICS OF AGING, P315, DOI 10.1007/978-1-4419-0639-7_17
   Pirola CJ, 2013, GUT, V62, P1356, DOI 10.1136/gutjnl-2012-302962
   Silva PNO, 2008, J ALZHEIMERS DIS, V13, P173
   Obeid R, 2009, CLIN CHEM, V55, P1852, DOI 10.1373/clinchem.2009.125021
   Ogawa O, 2003, ACTA NEUROPATHOL, V105, P524, DOI 10.1007/s00401-003-0684-3
   Okano M, 1999, CELL, V99, P247, DOI 10.1016/S0092-8674(00)81656-6
   Okazawa H, 2003, CELL MOL LIFE SCI, V60, P1427, DOI 10.1007/s00018-003-3013-z
   Oliveira AMM, 2007, LEARN MEMORY, V14, P564, DOI 10.1101/lm.656907
   Oliveira AMM, 2012, NAT NEUROSCI, V15, P1111, DOI 10.1038/nn.3151
   Oliveira AMM, 2011, LEARN MEMORY, V18, P161, DOI 10.1101/lm.1939811
   Olivieri F, 2013, AGE, V35, P1157, DOI 10.1007/s11357-012-9440-8
   Ooi SKT, 2008, CELL, V133, P1145, DOI 10.1016/j.cell.2008.06.009
   Ooi SKT, 2007, NATURE, V448, P714, DOI 10.1038/nature05987
   Orr BA, 2012, PLOS ONE, V7, DOI 10.1371/journal.pone.0041036
   Outeiro TF, 2007, SCIENCE, V317, P516, DOI 10.1126/science.1143780
   Pan KW, 2013, MOL CELL BIOL, V33, P887, DOI 10.1128/MCB.00637-12
   Parra M, 2007, GENE DEV, V21, P638, DOI 10.1101/gad.1513107
   Pasinetti Giulio M, 2012, Am J Neurodegener Dis, V1, P88
   Patel N, 2008, MOL NEURODEGENER, V3, DOI 10.1186/1750-1326-3-10
   Pauler FM, 2009, GENOME RES, V19, P221, DOI 10.1101/gr.080861.108
   Peleg S, 2010, SCIENCE, V328, P753, DOI 10.1126/science.1186088
   Peng GS, 2005, MOL BRAIN RES, V134, P162, DOI 10.1016/j.molbrainres.2004.10.021
   Perez M, 2009, J NEUROCHEM, V109, P1756, DOI 10.1111/j.1471-4159.2009.06102.x
   Perry G, 1999, NEUROREPORT, V10, P2411, DOI 10.1097/00001756-199908020-00035
   PERRY M, 1982, J BIOL CHEM, V257, P7336
   PERRY RP, 1975, CELL, V4, P387, DOI 10.1016/0092-8674(75)90159-2
   Persengiev S, 2011, NEUROBIOL AGING, V32, DOI 10.1016/j.neurobiolaging.2010.03.014
   Phalke S, 2009, NAT GENET, V41, P696, DOI 10.1038/ng.360
   Pidsley R, 2011, BIOL PSYCHIAT, V69, P146, DOI 10.1016/j.biopsych.2010.03.029
   PINA B, 1988, EUR J BIOCHEM, V174, P311, DOI 10.1111/j.1432-1033.1988.tb14099.x
   Ping XL, 2014, CELL RES, V24, P177, DOI 10.1038/cr.2014.3
   Pirooznia SK, 2012, PLOS ONE, V7, DOI 10.1371/journal.pone.0041776
   Plagnol V, 2011, PLOS GENET, V7, DOI 10.1371/journal.pgen.1002142
   PODLISNY MB, 1991, AM J PATHOL, V138, P1423
   Politz JCR, 2009, RNA, V15, P1705, DOI 10.1261/rna.1470409
   Popp C, 2010, NATURE, V463, P1101, DOI 10.1038/nature08829
   Portela A, 2010, NAT BIOTECHNOL, V28, P1057, DOI 10.1038/nbt.1685
   Prado L, 1999, MOL GEN GENET, V261, P216, DOI 10.1007/s004380050960
   Preker P, 2008, SCIENCE, V322, P1851, DOI 10.1126/science.1164096
   Pruitt K, 2006, PLOS GENET, V2, P344, DOI 10.1371/journal.pgen.0020040
   Przedborski S, 2003, ANN NY ACAD SCI, V991, P189
   Qiang L, 2011, CELL, V146, P359, DOI 10.1016/j.cell.2011.07.007
   Qing H, 2008, J EXP MED, V205, P2781, DOI 10.1084/jem.20081588
   Qu Zhipeng, 2012, Frontiers in Genetics, V3, P205, DOI 10.3389/fgene.2012.00205
   Quintas A, 2012, EXP GERONTOL, V47, P198, DOI 10.1016/j.exger.2011.11.010
   Raasch P, 2010, BMC BIOINFORMATICS, V11, DOI 10.1186/1471-2105-11-491
   Raber J, 1998, P NATL ACAD SCI USA, V95, P10914, DOI 10.1073/pnas.95.18.10914
   Rai K, 2007, GENE DEV, V21, P261, DOI 10.1101/gad.1472907
   Rai K, 2008, CELL, V135, P1201, DOI 10.1016/j.cell.2008.11.042
   Raiber EA, 2012, GENOME BIOL, V13, DOI 10.1186/gb-2012-13-8-r69
   RALSTON SH, 1994, CANCER SURV, V21, P179
   Rao JS, 2012, TRANSL PSYCHIAT, V2, DOI 10.1038/tp.2012.55
   Rauhala HE, 2008, INT J CANCER, V123, P1601, DOI 10.1002/ijc.23658
   RAZIN A, 1980, SCIENCE, V210, P604, DOI 10.1126/science.6254144
   REIS RJS, 1983, J BIOL CHEM, V258, P9078
   Relton CL, 2012, INT J EPIDEMIOL, V41, P161, DOI 10.1093/ije/dyr233
   Remington R, 2009, AM J ALZHEIMERS DIS, V24, P27, DOI 10.1177/1533317508325094
   Ricobaraza A, 2012, HIPPOCAMPUS, V22, P1040, DOI 10.1002/hipo.20883
   Ricobaraza A, 2009, NEUROPSYCHOPHARMACOL, V34, P1721, DOI 10.1038/npp.2008.229
   Riedel O, 2008, J NEUROL, V255, P255, DOI 10.1007/s00415-008-0720-2
   Ristow M, 2010, EXP GERONTOL, V45, P410, DOI 10.1016/j.exger.2010.03.014
   Robertson KD, 1998, MOL CELL BIOL, V18, P6457, DOI 10.1128/MCB.18.11.6457
   Rodriguez-Lebron E, 2005, MOL THER, V12, P618, DOI 10.1016/j.ymthe.2005.05.006
   Ronan JL, 2013, NAT REV GENET, V14, P347, DOI 10.1038/nrg3413
   Rosato RR, 2005, EXPERT OPIN THER TAR, V9, P809, DOI 10.1517/14728222.9.4.809
   Ross CA, 2004, NAT MED, V10, pS10, DOI 10.1038/nm1066
   Ross CA, 1997, NEURON, V19, P1147, DOI 10.1016/S0896-6273(00)80405-5
   Rossi LE, 2012, J LEUKOCYTE BIOL, V91, P321, DOI 10.1189/jlb.0711339
   ROTTMAN F, 1974, CELL, V3, P197, DOI 10.1016/0092-8674(74)90131-7
   Roy A, 2012, PLOS ONE, V7, DOI 10.1371/journal.pone.0038113
   Rutten BPF, 2010, MECH AGEING DEV, V131, P574, DOI 10.1016/j.mad.2010.08.002
   RYAN JM, 1972, BIOCHEM BIOPH RES CO, V48, P735, DOI 10.1016/0006-291X(72)90668-7
   RYAN WG, 1977, CLIN ORTHOP RELAT R, P106
   Ryu H, 2005, PHARMACOL THERAPEUT, V108, P193, DOI 10.1016/j.pharmthera.2005.04.008
   Ryu H, 2008, ALZHEIMERS DEMENT, V4, pT598
   Ryu H, 2006, P NATL ACAD SCI USA, V103, P19176, DOI 10.1073/pnas.0606373103
   Sadri-Vakili G, 2007, HUM MOL GENET, V16, P1293, DOI 10.1093/hmg/ddm078
   Saikia M, 2010, RNA, V16, P1317, DOI 10.1261/rna.2057810
   Saito T, 2014, NAT NEUROSCI, V17, P661, DOI 10.1038/nn.3697
   Saito Y, 2006, CELL CYCLE, V5, P2220, DOI 10.4161/cc.5.19.3340
   Salminen A, 1998, MOL BRAIN RES, V61, P203, DOI 10.1016/S0169-328X(98)00210-1
   Santosh B, 2015, CELL BIOCHEM FUNCT, V33, P14, DOI 10.1002/cbf.3079
   Saraiya AA, 2008, PLOS PATHOG, V4, DOI 10.1371/journal.ppat.1000224
   Sarg B, 2002, J BIOL CHEM, V277, P39195, DOI 10.1074/jbc.M205166200
   Sarthi J., 2011, PLOS ONE, V6
   Sasaki T, 2006, AGING CELL, V5, P413, DOI 10.1111/j.1474-9726.2006.00235.x
   Sawicka A, 2012, BIOCHIMIE, V94, P2193, DOI 10.1016/j.biochi.2012.04.018
   Sawyer SL, 2004, PLOS BIOL, V2, P1278, DOI 10.1371/journal.pbio.0020275
   Scarpa S, 2003, FEBS LETT, V541, P145, DOI 10.1016/S0014-5793(03)00277-1
   Schaefer M, 2009, CANCER RES, V69, P8127, DOI 10.1158/0008-5472.CAN-09-0458
   Schipper HM, 2007, GENE REGUL SYST BIO, V1, P263
   Schmeisser K, 2013, NAT CHEM BIOL, V9, P693, DOI [10.1038/NCHEMBIO.1352, 10.1038/nchembio.1352]
   Schmitz KM, 2009, MOL CELL, V33, P344, DOI 10.1016/j.molcel.2009.01.015
   Schonrock N, 2012, J MOL NEUROSCI, V46, P324, DOI 10.1007/s12031-011-9587-2
   Schouten M, 2012, FRONT NEUROSCI-SWITZ, V6, DOI 10.3389/fnins.2012.00025
   Schrijvers EMC, 2011, JAMA-J AM MED ASSOC, V305, P1322, DOI 10.1001/jama.2011.381
   Schumann GG, 2007, BIOCHEM SOC T, V35, P637, DOI 10.1042/BST0350637
   Sebastiani P, 2009, PLOS ONE, V4, DOI 10.1371/journal.pone.0008210
   Seila AC, 2008, SCIENCE, V322, P1849, DOI 10.1126/science.1162253
   Selkoe DJ, 2012, SCIENCE, V337, P1488, DOI 10.1126/science.1228541
   SELKOE DJ, 1993, TRENDS NEUROSCI, V16, P403, DOI 10.1016/0166-2236(93)90008-A
   Serot JM, 2001, J NEURAL TRANSM, V108, P93, DOI 10.1007/s007020170100
   Sethi P, 2009, NEUROSCI LETT, V459, P100, DOI 10.1016/j.neulet.2009.04.052
   Sharma RP, 2008, EPIGENETICS-US, V3, P74, DOI 10.4161/epi.3.2.6103
   Sharma RP, 2012, EPIGENOMICS-UK, V4, P551, DOI [10.2217/EPI.12.46, 10.2217/epi.12.46]
   SHERRINGTON R, 1995, NATURE, V375, P754, DOI 10.1038/375754a0
   Shilo Y, 2003, P NATL ACAD SCI USA, V100, P13225, DOI 10.1073/pnas.1735528100
   SHIMBA S, 1995, NUCLEIC ACIDS RES, V23, P2421, DOI 10.1093/nar/23.13.2421
   Shock LS, 2011, P NATL ACAD SCI USA, V108, P3630, DOI 10.1073/pnas.1012311108
   SHOJI M, 1992, SCIENCE, V258, P126, DOI 10.1126/science.1439760
   Siddiqui A, 2012, FREE RADICAL BIO MED, V53, P993, DOI 10.1016/j.freeradbiomed.2012.05.024
   Siegmund KD, 2007, PLOS ONE, V2, DOI 10.1371/journal.pone.0000895
   Simoes-Pires C, 2013, MOL NEURODEGENER, V8, DOI 10.1186/1750-1326-8-7
   Simon-Sanchez J, 2009, NAT GENET, V41, P1308, DOI 10.1038/ng.487
   Singleton AB, 2003, SCIENCE, V302, P841, DOI 10.1126/science.1090278
   Sleegers K, 2010, TRENDS GENET, V26, P84, DOI 10.1016/j.tig.2009.12.004
   Slooter AJC, 1998, ARCH NEUROL-CHICAGO, V55, P964, DOI 10.1001/archneur.55.7.964
   Smith P, 2011, J NEUROCHEM, V116, P240, DOI 10.1111/j.1471-4159.2010.07097.x
   Smith PY, 2011, HUM MOL GENET, V20, P4016, DOI 10.1093/hmg/ddr330
   Smith WLW, 2006, NAT NEUROSCI, V9, P1231, DOI 10.1038/nn1776
   Smrt RD, 2010, STEM CELLS, V28, P1060, DOI 10.1002/stem.431
   So K, 2006, PATHOL INT, V56, P571, DOI 10.1111/j.1440-1827.2006.02010.x
   Somel M, 2010, GENOME RES, V20, P1207, DOI 10.1101/gr.106849.110
   Sommer G, 2009, J CELL BIOCHEM, V108, P1418, DOI 10.1002/jcb.22382
   Sommer M, 2006, CELL CYCLE, V5, P2005, DOI 10.4161/cc.5.17.3194
   Song C, 2011, NEUROTOXICOLOGY, V32, P586, DOI 10.1016/j.neuro.2011.05.018
   Song C, 2010, MOL PHARMACOL, V77, P621, DOI 10.1124/mol.109.062174
   Song CX, 2013, CELL, V153, P678, DOI 10.1016/j.cell.2013.04.001
   Song CX, 2011, NAT BIOTECHNOL, V29, P68, DOI 10.1038/nbt.1732
   Sonntag KC, 2010, BRAIN RES, V1338, P48, DOI 10.1016/j.brainres.2010.03.106
   Sontag E, 2007, J NEUROSCI, V27, P2751, DOI 10.1523/JNEUROSCI.3316-06.2007
   SPARKS DL, 1994, EXP NEUROL, V126, P88, DOI 10.1006/exnr.1994.1044
   St Laurent R, 2013, NEUROSCIENCE, V246, P382, DOI 10.1016/j.neuroscience.2013.04.037
   Stack EC, 2007, HUM MOL GENET, V16, P1164, DOI 10.1093/hmg/ddm064
   Stan AD, 2006, BRAIN RES, V1123, P1, DOI 10.1016/j.brainres.2006.09.025
   Steffan JS, 2001, NATURE, V413, P739, DOI 10.1038/35099568
   Stilling RM, 2014, FRONT CELL NEUROSCI, V8, DOI 10.3389/fncel.2014.00373
   Strosznajder JB, 2012, MOL NEUROBIOL, V46, P78, DOI 10.1007/s12035-012-8258-9
   Su Y, 2004, BIOCHEMISTRY-US, V43, P6899, DOI 10.1021/bi035627j
   Suarez-Quian CA, 1999, BIOTECHNIQUES, V26, P328, DOI 10.2144/99262rr03
   Sugai F, 2004, EUR J NEUROSCI, V20, P3179, DOI 10.1111/j.1460-9568.2004.03765.x
   Sugars KL, 2003, TRENDS GENET, V19, P233, DOI 10.1016/S0168-9525(03)00074-X
   Sun GQ, 2007, P NATL ACAD SCI USA, V104, P15282, DOI 10.1073/pnas.0704089104
   Sun ZY, 2013, CELL REP, V3, P567, DOI 10.1016/j.celrep.2013.01.001
   Suuronen T, 2007, BIOCHEM BIOPH RES CO, V357, P397, DOI 10.1016/j.bbrc.2007.03.135
   Suzuki MM, 2008, NAT REV GENET, V9, P465, DOI 10.1038/nrg2341
   Szebenyi G, 2003, NEURON, V40, P41, DOI 10.1016/S0896-6273(03)00569-5
   Szulwach KE, 2010, J CELL BIOL, V189, P127, DOI 10.1083/jcb.200908151
   Szyf M, 2015, EUR NEUROPSYCHOPHARM, V25, P682, DOI 10.1016/j.euroneuro.2014.01.009
   Taft RJ, 2009, RNA, V15, P1233, DOI 10.1261/rna.1528909
   Taganov KD, 2006, P NATL ACAD SCI USA, V103, P12481, DOI 10.1073/pnas.0605298103
   Takahashi K, 2007, CELL, V131, P861, DOI 10.1016/j.cell.2007.11.019
   Tan MJ, 2011, CELL, V146, P1015, DOI 10.1016/j.cell.2011.08.008
   TANAKA T, 1975, J BACTERIOL, V123, P771, DOI 10.1128/JB.123.2.771-774.1975
   Tanzi RE, 1996, NEUROBIOL DIS, V3, P159, DOI 10.1006/nbdi.1996.0016
   Tanzi Rudolph E, 2012, Cold Spring Harb Perspect Med, V2, DOI 10.1101/cshperspect.a006296
   THAKUR MK, 1981, EXP GERONTOL, V16, P331, DOI 10.1016/0531-5565(81)90052-8
   Thambisetty M, 2010, ARCH GEN PSYCHIAT, V67, P739, DOI 10.1001/archgenpsychiatry.2010.78
   Thomas B, 2013, ANAL BIOCHEM, V436, P112, DOI 10.1016/j.ab.2013.01.035
   Thomas Bobby, 2011, F1000 Med Rep, V3, P7, DOI 10.3410/M3-7
   Thomas EA, 2008, P NATL ACAD SCI USA, V105, P15564, DOI 10.1073/pnas.0804249105
   Thomas EA, 2006, J NEUROSCI RES, V84, P1151, DOI 10.1002/jnr.21046
   Thompson RF, 2010, AGING CELL, V9, P506, DOI 10.1111/j.1474-9726.2010.00577.x
   Tian CH, 2013, SCI REP-UK, V3, DOI [10.1038/srep01345, 10.1038/srep02916]
   Tian F, 2010, ANN NY ACAD SCI, V1199, P186, DOI 10.1111/j.1749-6632.2009.05175.x
   Tiraboschi P, 2004, NEUROLOGY, V62, P1984, DOI 10.1212/01.WNL.0000129697.01779.0A
   Tohgi H, 1999, NEUROSCI LETT, V275, P89, DOI 10.1016/S0304-3940(99)00731-4
   Trapp BD, 2008, ANNU REV NEUROSCI, V31, P247, DOI 10.1146/annurev.neuro.30.051606.094313
   Trapp J, 2007, CHEMMEDCHEM, V2, P1419, DOI 10.1002/cmdc.200700003
   Trojanowski JQ, 1998, CELL DEATH DIFFER, V5, P832, DOI 10.1038/sj.cdd.4400432
   Trushina E, 2004, MOL CELL BIOL, V24, P8195, DOI 10.1128/MCB.24.18.8195-8209.2004
   Tschop K, 2007, FEBS J, V274, P5235, DOI 10.1111/j.1742-4658.2007.06045.x
   Uchida N, 2000, P NATL ACAD SCI USA, V97, P14720, DOI 10.1073/pnas.97.26.14720
   UEDA K, 1975, P NATL ACAD SCI USA, V72, P205, DOI 10.1073/pnas.72.1.205
   Umylny B, 2007, J CELL BIOCHEM, V102, P110, DOI 10.1002/jcb.21278
   Urdinguio RG, 2009, LANCET NEUROL, V8, P1056, DOI 10.1016/S1474-4422(09)70262-5
   Valente L, 2005, PROG NUCLEIC ACID RE, V79, P299, DOI 10.1016/S0079-6603(04)79006-6
   van de Berg Wilma D J, 2012, Parkinsonism Relat Disord, V18 Suppl 1, pS28, DOI 10.1016/S1353-8020(11)70011-6
   Van den Hove DL, 2014, NEUROBIOL AGING, V35, P731, DOI 10.1016/j.neurobiolaging.2013.10.082
   van den Hove DLA, 2012, CURR ALZHEIMER RES, V9, P545
   Vaquero A, 2007, NATURE, V450, P440, DOI 10.1038/nature06268
   Vasa-Nicotera M, 2011, ATHEROSCLEROSIS, V217, P326, DOI 10.1016/j.atherosclerosis.2011.03.034
   Vecsey CG, 2007, J NEUROSCI, V27, P6128, DOI 10.1523/JNEUROSCI.0296-07.2007
   Vega RB, 2004, CELL, V119, P555, DOI 10.1016/j.cell.2004.10.024
   Veldman BAJ, 1998, CLIN NEUROL NEUROSUR, V100, P15, DOI 10.1016/S0303-8467(98)00009-2
   Verma A, 2011, NEUROL INDIA, V59, P66, DOI 10.4103/0028-3886.84337
   Villar-Menendez I, 2013, NEUROMOL MED, V15, P295, DOI 10.1007/s12017-013-8219-0
   Vogel-Ciernia A, 2014, NEUROPHARMACOLOGY, V80, P18, DOI 10.1016/j.neuropharm.2013.10.002
   Vogel-Ciernia A, 2013, NAT NEUROSCI, V16, P552, DOI 10.1038/nn.3359
   VONSATTEL JP, 1985, J NEUROPATH EXP NEUR, V44, P559, DOI 10.1097/00005072-198511000-00003
   Voutsinas GE, 2010, HUM MUTAT, V31, P685, DOI 10.1002/humu.21248
   Walker MP, 2013, AGE, V35, P519, DOI 10.1007/s11357-011-9375-5
   Wang CM, 2010, BIOGERONTOLOGY, V11, P87, DOI 10.1007/s10522-009-9231-5
   Wang G, 2008, AM J HUM GENET, V82, P283, DOI 10.1016/j.ajhg.2007.09.021
   Wang HL, 2010, BRAIN RES, V1357, P166, DOI 10.1016/j.brainres.2010.08.023
   Wang J, 2013, AGEING RES REV, V12, P1024, DOI 10.1016/j.arr.2013.05.003
   Wang SC, 2008, PLOS ONE, V3, DOI 10.1371/journal.pone.0002698
   Wang WX, 2008, J NEUROSCI, V28, P1213, DOI 10.1523/JNEUROSCI.5065-07.2008
   Wang WX, 2011, ACTA NEUROPATHOL, V121, P193, DOI 10.1007/s00401-010-0756-0
   Wang WX, 2010, AM J PATHOL, V177, P334, DOI 10.2353/ajpath.2010.091202
   Wang X, 2014, NATURE, V505, P117, DOI 10.1038/nature12730
   Wang XM, 2004, BIOCHEM J, V383, P319, DOI 10.1042/BJ20040524
   Wang Y, 2014, NAT CELL BIOL, V16, P191, DOI 10.1038/ncb2902
   Wang ZF, 2006, NEURON, V50, P443, DOI 10.1016/j.neuron.2006.04.010
   Weaver ICG, 2004, NAT NEUROSCI, V7, P847, DOI 10.1038/nn1276
   WEINGARTEN MD, 1975, P NATL ACAD SCI USA, V72, P1858, DOI 10.1073/pnas.72.5.1858
   Wellen KE, 2009, SCIENCE, V324, P1076, DOI 10.1126/science.1164097
   Wenk GL, 2003, J CLIN PSYCHIAT, V64, P7
   Werner Andreas, 2005, RNA Biol, V2, P53, DOI 10.4161/rna.2.2.1852
   West RL, 1995, J MOL NEUROSCI, V6, P141, DOI 10.1007/BF02736773
   Westberry JM, 2011, NEUROREPORT, V22, P428, DOI 10.1097/WNR.0b013e328346e1cf
   WHITTEMORE SR, 1993, INT J DEV NEUROSCI, V11, P755, DOI 10.1016/0736-5748(93)90064-K
   Wilson AG, 2008, J PERIODONTOL, V79, P1514, DOI 10.1902/jop.2008.080172
   Wojda U, 2013, J ALZHEIMERS DIS, V34, P563, DOI 10.3233/JAD-121984
   Wood Heather, 2013, Nat Rev Neurol, V9, P119, DOI 10.1038/nrneurol.2013.23
   Wood MA, 2006, LEARN MEMORY, V13, P609, DOI 10.1101/lm.213906
   Wu H, 2010, SCIENCE, V329, P444, DOI 10.1126/science.1190485
   Wu XF, 2008, INT J NEUROPSYCHOPH, V11, P1123, DOI 10.1017/S1461145708009024
   Xiong M, 2008, NEUROBIOL DIS, V32, P433, DOI 10.1016/j.nbd.2008.08.007
   Xiong Y, 2013, P NATL ACAD SCI USA, V110, P4604, DOI 10.1073/pnas.1207586110
   Xu T, 2014, EXPERT OPIN THER TAR, V18, P153, DOI 10.1517/14728222.2014.855201
   Xu WS, 2007, ONCOGENE, V26, P5541, DOI 10.1038/sj.onc.1210620
   Yamada K, 2002, LIFE SCI, V70, P735, DOI 10.1016/S0024-3205(01)01461-8
   Yamagata K, 2001, DEMENT GERIATR COGN, V12, P57, DOI 10.1159/000051236
   Yao JQ, 2010, PLOS ONE, V5, DOI 10.1371/journal.pone.0015546
   Ye XF, 2007, MOL CELL BIOL, V27, P2452, DOI 10.1128/MCB.01592-06
   Yoon SY, 2007, BIOCHEM BIOPH RES CO, V363, P811, DOI 10.1016/j.bbrc.2007.09.060
   Yu DB, 2012, CELL, V150, P895, DOI 10.1016/j.cell.2012.08.002
   Yu JT, 2012, MOL NEUROBIOL, V45, P314, DOI 10.1007/s12035-012-8237-1
   Yu S, 2004, BIOTECHNOL LETT, V26, P1131, DOI 10.1023/B:BILE.0000035484.64499.ac
   Zeng Y, 2003, P NATL ACAD SCI USA, V100, P9779, DOI 10.1073/pnas.1630797100
   Zhang CE, 2008, NEUROBIOL AGING, V29, P1654, DOI 10.1016/j.neurobiolaging.2007.04.015
   Zhang CL, 2002, CELL, V110, P479, DOI 10.1016/S0092-8674(02)00861-9
   Zhang KL, 2012, PROTEOMICS, V12, P1261, DOI 10.1002/pmic.201200010
   Zhang Y, 2011, GENE THER, V18, P1139, DOI 10.1038/gt.2011.170
   Zhang Y, 2001, GENE DEV, V15, P2343, DOI 10.1101/gad.927301
   Zhang YU, 2003, J NEUROCHEM, V87, P101, DOI 10.1046/j.1471-4159.2003.01980.x
   Zhang ZY, 2013, J NEUROPATH EXP NEUR, V72, P178, DOI 10.1097/NEN.0b013e318283114a
   Zhao C, 2009, NAT STRUCT MOL BIOL, V16, P365, DOI 10.1038/nsmb.1576
   Zheng B, 2010, SCI TRANSL MED, V2, DOI 10.1126/scitranslmed.3001059
   Zheng GQ, 2013, MOL CELL, V49, P18, DOI 10.1016/j.molcel.2012.10.015
   Zhou WB, 2011, J BIOL CHEM, V286, P14941, DOI 10.1074/jbc.M110.211029
   Zhou XW, 2008, NEUROBIOL DIS, V31, P386, DOI 10.1016/j.nbd.2008.05.013
   Zhu B, 2000, NUCLEIC ACIDS RES, V28, P4157, DOI 10.1093/nar/28.21.4157
   Zhu B, 2000, P NATL ACAD SCI USA, V97, P5135, DOI 10.1073/pnas.100107597
   Zhu HC, 2012, BRAIN RES BULL, V88, P596, DOI 10.1016/j.brainresbull.2012.05.018
   Zhu M, 2014, CNS NEUROSCI THER, V20, P308, DOI 10.1111/cns.12217
   Zhu XW, 2001, MECH AGEING DEV, V123, P39, DOI 10.1016/S0047-6374(01)00342-6
   Xu ZH, 2012, CURR GERIATR REP, V1, P229, DOI 10.1007/s13670-012-0027-0
   Ziller MJ, 2013, NATURE, V500, P477, DOI 10.1038/nature12433
   Zong YY, 2011, BRAIN RES, V1395, P108, DOI 10.1016/j.brainres.2011.04.035
   Zovoilis A, 2011, EMBO J, V30, P4299, DOI 10.1038/emboj.2011.327
NR 751
TC 215
Z9 225
U1 17
U2 242
PU PERGAMON-ELSEVIER SCIENCE LTD
PI OXFORD
PA THE BOULEVARD, LANGFORD LANE, KIDLINGTON, OXFORD OX5 1GB, ENGLAND
SN 0301-0082
EI 1873-5118
J9 PROG NEUROBIOL
JI Prog. Neurobiol.
PD AUG
PY 2015
VL 131
BP 21
EP 64
DI 10.1016/j.pneurobio.2015.05.002
PG 44
WC Neurosciences
WE Science Citation Index Expanded (SCI-EXPANDED)
SC Neurosciences & Neurology
GA CP5YK
UT WOS:000359961300002
PM 26072273
OA Green Accepted
HC Y
HP N
DA 2022-08-24
ER

PT J
AU Sun, J
   Shi, HB
   Wang, ZZ
   Zhang, CJ
   Liu, L
   Wang, LT
   He, WW
   Hao, DP
   Liu, SL
   Zhou, M
AF Sun, Jie
   Shi, Hongbo
   Wang, Zhenzhen
   Zhang, Changjian
   Liu, Lin
   Wang, Letian
   He, Weiwei
   Hao, Dapeng
   Liu, Shulin
   Zhou, Meng
TI Inferring novel lncRNA-disease associations based on a random walk model
   of a lncRNA functional similarity network
SO MOLECULAR BIOSYSTEMS
LA English
DT Article
ID LONG NONCODING RNAS; HUMAN MICRORNA; SEMANTIC SIMILARITY; FUNCTION
   ANNOTATION; PROTEIN NETWORKS; PREDICTION; GENES; EVOLUTION; INFERENCE;
   NCRNA
AB Accumulating evidence demonstrates that tong non-coding RNAs (lncRNAs) play important roles in the development and progression of complex human diseases, and predicting novel human lncRNA-disease associations is a challenging and urgently needed task, especially at a time when increasing amounts of lncRNA-related biological data are available. In this study, we proposed a global network-based computational framework, RWRlncD, to infer potential human lncRNA-disease associations by implementing the random walk with restart method on a lncRNA functional similarity network. The performance of RWRlncD was evaluated by experimentally verified-lncRNA disease associations, based on leave-one-out cross-validation. We achieved an area under the ROC curve of 0.822, demonstrating the excellent performance of RWRlncD. Significantly, the performance of RWRlncD is robust to different parameter selections. Predictively highly-ranked lncRNA-disease associations in case studies of prostate cancer and Alzheimer's disease were manually confirmed by literature mining, providing evidence of the good performance and potential value of the RWRlncD method in predicting lncRNA-disease associations.
C1 [Sun, Jie; Shi, Hongbo; Wang, Zhenzhen; Zhang, Changjian; Liu, Lin; Wang, Letian; Hao, Dapeng; Zhou, Meng] Harbin Med Univ, Coll Bioinformat Sci & Technol, Harbin 150081, Peoples R China.
   [Liu, Shulin] Harbin Med Univ, Genom Res Ctr, Harbin 150081, Peoples R China.
   [Zhou, Meng] Jilin Univ, Coll Life Sci, Changchun 130012, Peoples R China.
   [He, Weiwei] Hosp Harbin Inst Technol, Harbin 150001, Peoples R China.
RP Hao, DP (通讯作者)，Harbin Med Univ, Coll Bioinformat Sci & Technol, Harbin 150081, Peoples R China.
EM haodapeng@ems.hrbmu.edu.cn; slliu@ucalgary.ca; biofomeng@hotmail.com
RI Zhou, Meng/G-7674-2011
OI Zhou, Meng/0000-0001-9987-9024; Sun, Jie/0000-0002-0932-7195
FU Scientific Research Fund of Heilongjiang Provincial Education Department
   [12541319]
FX We thank the anonymous reviewers for their valuable suggestions. This
   work was supported by the Scientific Research Fund of Heilongjiang
   Provincial Education Department (NO: 12541319).
CR Amaral PP, 2011, NUCLEIC ACIDS RES, V39, pD146, DOI 10.1093/nar/gkq1138
   Bu DC, 2012, NUCLEIC ACIDS RES, V40, pD210, DOI 10.1093/nar/gkr1175
   Cheetham SW, 2013, BRIT J CANCER, V108, P2419, DOI 10.1038/bjc.2013.233
   Chen G, 2013, NUCLEIC ACIDS RES, V41, pD983, DOI 10.1093/nar/gks1099
   Chen HL, 2013, BMC MED GENOMICS, V6, DOI 10.1186/1755-8794-6-12
   Chen X, 2013, BIOINFORMATICS, V29, P2617, DOI 10.1093/bioinformatics/btt426
   Chen X, 2012, MOL BIOSYST, V8, P2792, DOI 10.1039/c2mb25180a
   Chiyomaru T, 2013, PLOS ONE, V8, DOI 10.1371/journal.pone.0070372
   Collins FS, 2004, NATURE, V431, P931, DOI 10.1038/nature03001
   Derrien T, 2012, GENOME RES, V22, P1775, DOI 10.1101/gr.132159.111
   Du ZD, 2009, NUCLEIC ACIDS RES, V37, pW345, DOI 10.1093/nar/gkp463
   Garmire LX, 2011, PLOS ONE, V6, DOI 10.1371/journal.pone.0024051
   Gibb EA, 2011, MOL CANCER, V10, DOI 10.1186/1476-4598-10-38
   Ginger MR, 2006, P NATL ACAD SCI USA, V103, P5781, DOI 10.1073/pnas.0600745103
   Guo XL, 2013, NUCLEIC ACIDS RES, V41, DOI 10.1093/nar/gks967
   Hsu CL, 2011, BMC GENOMICS, V12, DOI 10.1186/1471-2164-12-S3-S25
   Ideker T, 2008, GENOME RES, V18, P644, DOI 10.1101/gr.071852.107
   Jiang QH, 2010, BMC SYST BIOL, V4, DOI 10.1186/1752-0509-4-S1-S2
   Jiang R, 2011, BMC SYST BIOL, V5, DOI 10.1186/1752-0509-5-S2-S2
   Jin JJ, 2013, BIOINFORMATICS, V29, P1068, DOI 10.1093/bioinformatics/btt107
   Johnson R, 2012, NEUROBIOL DIS, V46, P245, DOI 10.1016/j.nbd.2011.12.006
   Kapranov P, 2007, NAT REV GENET, V8, P413, DOI 10.1038/nrg2083
   Li J, 2011, BMC BIOINFORMATICS, V12, DOI 10.1186/1471-2105-12-266
   Li JH, 2014, NUCLEIC ACIDS RES, V42, pD92, DOI 10.1093/nar/gkt1248
   Li YJ, 2010, BIOINFORMATICS, V26, P1219, DOI 10.1093/bioinformatics/btq108
   Liao Q, 2011, NUCLEIC ACIDS RES, V39, P3864, DOI 10.1093/nar/gkq1348
   Lin PC, 2013, CANCER RES, V73, P1232, DOI 10.1158/0008-5472.CAN-12-2968
   Liu K, 2013, BIOINFORMATICS, V29, P2221, DOI 10.1093/bioinformatics/btt361
   Lu M, 2008, PLOS ONE, V3, DOI 10.1371/journal.pone.0003420
   Macropol K, 2009, BMC BIOINFORMATICS, V10, DOI 10.1186/1471-2105-10-283
   Navlakha S, 2010, BIOINFORMATICS, V26, P1057, DOI 10.1093/bioinformatics/btq076
   Ponting CP, 2009, CELL, V136, P629, DOI 10.1016/j.cell.2009.02.006
   Rearick D, 2011, NUCLEIC ACIDS RES, V39, P2357, DOI 10.1093/nar/gkq1080
   Sakurai K, 2011, CANCER RES, V71, P1680, DOI 10.1158/0008-5472.CAN-10-2345
   Sun K, 2013, BMC GENOMICS, V14, DOI 10.1186/1471-2164-14-S2-S7
   Sun L, 2012, BMC BIOINFORMATICS, V13, DOI 10.1186/1471-2105-13-331
   Volders PJ, 2013, NUCLEIC ACIDS RES, V41, pD246, DOI 10.1093/nar/gks915
   Wang D, 2010, BIOINFORMATICS, V26, P1644, DOI 10.1093/bioinformatics/btq241
   Wang JZ, 2007, BIOINFORMATICS, V23, P1274, DOI 10.1093/bioinformatics/btm087
   Wilhelmus MMM, 2011, FREE RADICAL BIO MED, V50, P469, DOI 10.1016/j.freeradbiomed.2010.11.033
   Yao X, 2011, BMC SYST BIOL, V5, DOI 10.1186/1752-0509-5-79
NR 41
TC 200
Z9 204
U1 20
U2 86
PU ROYAL SOC CHEMISTRY
PI CAMBRIDGE
PA THOMAS GRAHAM HOUSE, SCIENCE PARK, MILTON RD, CAMBRIDGE CB4 0WF, CAMBS,
   ENGLAND
SN 1742-206X
EI 1742-2051
J9 MOL BIOSYST
JI Mol. Biosyst.
PY 2014
VL 10
IS 8
BP 2074
EP 2081
DI 10.1039/c3mb70608g
PG 8
WC Biochemistry & Molecular Biology
WE Science Citation Index Expanded (SCI-EXPANDED)
SC Biochemistry & Molecular Biology
GA AL4WM
UT WOS:000339135500007
PM 24850297
DA 2022-08-24
ER

PT J
AU Absalon, S
   Kochanek, DM
   Raghavan, V
   Krichevsky, AM
AF Absalon, Sabrina
   Kochanek, Dawn M.
   Raghavan, Venkatesan
   Krichevsky, Anna M.
TI MiR-26b, Upregulated in Alzheimer's Disease, Activates Cell Cycle Entry,
   Tau-Phosphorylation, and Apoptosis in Postmitotic Neurons
SO JOURNAL OF NEUROSCIENCE
LA English
DT Article
ID RETINOBLASTOMA PROTEIN; DNA-REPLICATION; AMYLOID-BETA; DEPENDENT
   PHOSPHORYLATION; NUCLEAR-LOCALIZATION; TRANSCRIPTION FACTOR;
   CORTICAL-NEURONS; TUMOR-SUPPRESSOR; TRANSGENIC MICE; DEATH
AB MicroRNA (miRNA) functions in the pathogenesis of major neurodegenerative diseases such as Alzheimer's disease (AD) are only beginning to emerge. We have observed significantly elevated levels of a specific miRNA, miR-26b, in the defined pathological areas of human postmortem brains, starting from early stages of AD (Braak III). Ectopic overexpression of miR-26b in rat primary postmitotic neurons led to the DNA replication and aberrant cell cycle entry (CCE) and, in parallel, increased tau-phosphorylation, which culminated in the apoptotic cell death of neurons. Similar tau hyperphosphorylation and CCE are typical features of neurons in pre-AD brains. Sequence-specific inhibition of miR-26b in culture is neuroprotective against oxidative stress. Retinoblastoma protein (Rb1), a major tumor suppressor, appears as the key direct miR-26b target, which mediates the observed neuronal phenotypes. The downstream signaling involves upregulation of Rb1/E2F cell cycle and pro-apoptotic transcriptional targets, including cyclin E1, and corresponding downregulation of cell cycle inhibitor p27/Kip1. It further leads to nuclear export and activation of Cdk5, a major kinase implicated in tau phosphorylation, regulation of cell cycle, and death in postmitotic neurons. Therefore, upregulation of miR-26b in neurons causes pleiotropic phenotypes that are also observed in AD. Elevated levels of miR-26b may thus contribute to the AD neuronal pathology.
C1 [Krichevsky, Anna M.] Brigham & Womens Hosp, Ctr Neurol Dis, Boston, MA 02115 USA.
   [Krichevsky, Anna M.] Harvard Univ, Sch Med, Harvard Inst Med, Boston, MA 02115 USA.
RP Krichevsky, AM (通讯作者)，Brigham & Womens Hosp, Ctr Neurol Dis, 77 Ave Louis Pasteur, Boston, MA 02115 USA.
EM akrichevsky@rics.bwh.harvard.edu
RI Raghavan, Venkatesan/T-7882-2019
OI Krichevsky, Anna/0000-0002-5080-5507; Absalon,
   Sabrina/0000-0002-4167-3071; Raghavan, Venkatesan/0000-0002-6533-1244;
   Absalon, Sabrina/0000-0003-2468-8156
FU Alzheimer's Association [NIRG-09-132844]; Public Health Service Grant [R
   24MH 068855]; NATIONAL INSTITUTE OF MENTAL HEALTH [R24MH068855] Funding
   Source: NIH RePORTER
FX This work was supported by a grant from the Alzheimer's Association
   (NIRG-09-132844). The tissues were provided by the Harvard Brain Tissue
   Resource Center, which is supported in part by Public Health Service
   Grant number R 24MH 068855. We thank Michael Wolfe and members of the
   Krichevsky laboratory for valuable discussions. We also thank Hon-kit
   (Andus) Wong for help with transfection of mature neurons and Hyunje
   Grace Cho for technical assistance.
CR Akashiba H, 2006, CELL MOL LIFE SCI, V63, P2397, DOI 10.1007/s00018-006-6194-4
   Andorfer C, 2005, J NEUROSCI, V25, P5446, DOI 10.1523/JNEUROSCI.4637-04.2005
   Andrusiak MG, 2012, J NEUROSCI, V32, P14809, DOI 10.1523/JNEUROSCI.1912-12.2012
   Arendt T, 1998, J NEURAL TRANSM-SUPP, P147
   Bernocco S, 2008, PROTEOMICS, V8, P930, DOI 10.1002/pmic.200700738
   Bommer GT, 2007, CURR BIOL, V17, P1298, DOI 10.1016/j.cub.2007.06.068
   Bonda DJ, 2010, EXPERT REV MOL MED, V12, DOI 10.1017/S146239941000150X
   Bonda DJ, 2009, AGING-US, V1, P382, DOI 10.18632/aging.100044
   Busser J, 1998, J NEUROSCI, V18, P2801
   Byrnes KR, 2007, BRAIN, V130, P2977, DOI 10.1093/brain/awm179
   Cogswell JP, 2008, J ALZHEIMERS DIS, V14, P27, DOI 10.3233/jad-2008-14103
   de las Cuevas N, 2003, NEUROBIOL DIS, V13, P254, DOI 10.1016/S0969-9961(03)00040-8
   Dill H, 2012, GENE DEV, V26, P25, DOI 10.1101/gad.177774.111
   Fu AKY, 2013, NEUROSIGNALS, V21, P55, DOI 10.1159/000335158
   Futatsugi A, 2012, CELL CYCLE, V11, P1603, DOI 10.4161/cc.20009
   Gabriely G, 2008, MOL CELL BIOL, V28, P5369, DOI 10.1128/MCB.00479-08
   Galderisi U, 2003, ONCOGENE, V22, P5208, DOI 10.1038/sj.onc.1206558
   Giovanni A, 2000, J BIOL CHEM, V275, P11553, DOI 10.1074/jbc.275.16.11553
   Ravetti MG, 2010, PLOS ONE, V5, DOI 10.1371/journal.pone.0010153
   Greene LA, 2004, CELL DEATH DIFFER, V11, P49, DOI 10.1038/sj.cdd.4401341
   Hamdane M, 2005, J CELL SCI, V118, P1291, DOI 10.1242/jcs.01724
   Hammond SM, 2006, NAT METHODS, V3, P12, DOI 10.1038/nmeth0106-12
   Hebert SS, 2008, P NATL ACAD SCI USA, V105, P6415, DOI 10.1073/pnas.0710263105
   Hebert SS, 2009, NEUROBIOL DIS, V33, P422, DOI 10.1016/j.nbd.2008.11.009
   Hermeking H, 2009, CELL CYCLE, V8, P1308, DOI 10.4161/cc.8.9.8511
   Hoozemans JJM, 2005, J NEUROINFLAMM, V2, DOI 10.1186/1742-2094-2-27
   Hou ST, 2000, J NEUROCHEM, V75, P91, DOI 10.1046/j.1471-4159.2000.0750091.x
   Huse JT, 2009, GENE DEV, V23, P1327, DOI 10.1101/gad.1777409
   Hwang HW, 2006, BRIT J CANCER, V94, P776, DOI 10.1038/sj.bjc.6603023
   Illenberger S, 1998, MOL BIOL CELL, V9, P1495, DOI 10.1091/mbc.9.6.1495
   Janicki SM, 1999, AM J PATHOL, V155, P135, DOI 10.1016/S0002-9440(10)65108-5
   Jaworski T, 2009, PLOS ONE, V4, DOI 10.1371/journal.pone.0007280
   Jordan-Sciutto KL, 2003, J NEUROPATH EXP NEUR, V62, P68, DOI 10.1093/jnen/62.1.68
   Jordan-Sciutto KL, 2002, J NEUROPATH EXP NEUR, V61, P358, DOI 10.1093/jnen/61.4.358
   Keeney JTR, 2012, NEUROTOX RES, V22, P220, DOI 10.1007/s12640-011-9287-2
   Kim H, 2010, P NATL ACAD SCI USA, V107, P2183, DOI 10.1073/pnas.0909896107
   Kota J, 2009, CELL, V137, P1005, DOI 10.1016/j.cell.2009.04.021
   Krichevsky AM, 2001, NEURON, V32, P683, DOI 10.1016/S0896-6273(01)00508-6
   Lau P, 2010, SEMIN CELL DEV BIOL, V21, P768, DOI 10.1016/j.semcdb.2010.01.009
   Lee MS, 2003, J ALZHEIMERS DIS, V5, P127, DOI 10.3233/JAD-2003-5207
   Liu N, 2012, NATURE, V482, P519, DOI 10.1038/nature10810
   Lopes JP, 2009, J ALZHEIMERS DIS, V16, P541, DOI 10.3233/JAD-2009-0993
   Lu JA, 2011, CANCER RES, V71, P225, DOI 10.1158/0008-5472.CAN-10-1850
   Manning AL, 2011, TRENDS CELL BIOL, V21, P433, DOI 10.1016/j.tcb.2011.05.003
   Mazanetz MP, 2007, NAT REV DRUG DISCOV, V6, P464, DOI 10.1038/nrd2111
   McShea A, 2007, BBA-MOL BASIS DIS, V1772, P467, DOI 10.1016/j.bbadis.2006.09.010
   Moh C, 2011, RESULTS PROBL CELL D, V53, P565, DOI 10.1007/978-3-642-19065-0_23
   Munoz O, 2005, EXP NEUROL, V195, P508, DOI 10.1016/j.expneurol.2005.06.010
   Nagy Z, 1997, ACTA NEUROPATHOL, V94, P6, DOI 10.1007/s004010050665
   Neve RL, 2006, PHARMACOL THERAPEUT, V111, P99, DOI 10.1016/j.pharmthera.2005.09.005
   Park DS, 2000, J NEUROSCI, V20, P3104, DOI 10.1523/JNEUROSCI.20-09-03104.2000
   Park KHJ, 2007, J NEUROSCI, V27, P2969, DOI 10.1523/JNEUROSCI.0186-07.2007
   PREUSS U, 1995, MOL BIOL CELL, V6, P1397, DOI 10.1091/mbc.6.10.1397
   Provost P, 2010, AGING-US, V2, P166, DOI 10.18632/aging.100131
   Ranganathan S, 2001, J ALZHEIMERS DIS, V3, P377, DOI 10.3233/JAD-2001-3403
   Rashidian J, 2005, P NATL ACAD SCI USA, V102, P14080, DOI 10.1073/pnas.0500099102
   Rogakou EP, 1998, J BIOL CHEM, V273, P5858, DOI 10.1074/jbc.273.10.5858
   Satoh J, 2012, EXP NEUROL, V235, P436, DOI 10.1016/j.expneurol.2011.09.003
   Schindowski K, 2008, GENES BRAIN BEHAV, V7, P92, DOI 10.1111/j.1601-183X.2007.00377.x
   Schwartz EI, 2007, CELL CYCLE, V6, P318, DOI 10.4161/cc.6.3.3752
   SELLERS WR, 1995, P NATL ACAD SCI USA, V92, P11544, DOI 10.1073/pnas.92.25.11544
   Seward ME, 2013, J CELL SCI, V126, P1278, DOI 10.1242/jcs.1125880
   Sheaff RJ, 1997, GENE DEV, V11, P1464, DOI 10.1101/gad.11.11.1464
   Smith DS, 2000, CELL GROWTH DIFFER, V11, P625
   Smith MZ, 1999, NEUROSCI LETT, V271, P45, DOI 10.1016/S0304-3940(99)00509-1
   Smith PY, 2011, HUM MOL GENET, V20, P4016, DOI 10.1093/hmg/ddr330
   Stone JG, 2011, J NEUROPATH EXP NEUR, V70, P578, DOI 10.1097/NEN.0b013e3182204414
   Swerdlow RH, 2012, NEUROTOX RES, V22, P182, DOI 10.1007/s12640-011-9272-9
   Thakur A, 2008, INT J CLIN EXP PATHO, V1, P134
   Vilardo E, 2010, J BIOL CHEM, V285, P18344, DOI 10.1074/jbc.M110.112664
   Vincent I, 1997, J NEUROSCI, V17, P3588
   Vlach J, 1997, EMBO J, V16, P5334, DOI 10.1093/emboj/16.17.5334
   Wang WX, 2011, ACTA NEUROPATHOL, V121, P193, DOI 10.1007/s00401-010-0756-0
   Wong HKA, 2013, HUM MOL GENET, V22, P3077, DOI 10.1093/hmg/ddt164
   Yang Y, 2001, J NEUROSCI, V21, P2661, DOI 10.1523/JNEUROSCI.21-08-02661.2001
   Ye WZ, 2010, BRAIN, V133, P2295, DOI 10.1093/brain/awq139
   Yoshida A, 2013, SCI REP-UK, V3, DOI 10.1038/srep01054
   Yurov YB, 2011, THESCIENTIFICWORLDJO, V11, P2602, DOI 10.1100/2011/625690
   Zhang J, 2008, CELL CYCLE, V7, P3487, DOI 10.4161/cc.7.22.7045
   Zhang J, 2008, P NATL ACAD SCI USA, V105, P8772, DOI 10.1073/pnas.0711355105
   Zhang J, 2010, J BIOL CHEM, V285, P14052, DOI 10.1074/jbc.M109.068262
   Zhu HC, 2012, BRAIN RES BULL, V88, P596, DOI 10.1016/j.brainresbull.2012.05.018
   Zhu Y, 2012, NUCLEIC ACIDS RES, V40, P4615, DOI 10.1093/nar/gkr1278
   Zovoilis A, 2011, EMBO J, V30, P4299, DOI 10.1038/emboj.2011.327
NR 84
TC 198
Z9 206
U1 4
U2 36
PU SOC NEUROSCIENCE
PI WASHINGTON
PA 11 DUPONT CIRCLE, NW, STE 500, WASHINGTON, DC 20036 USA
SN 0270-6474
EI 1529-2401
J9 J NEUROSCI
JI J. Neurosci.
PD SEP 11
PY 2013
VL 33
IS 37
BP 14645
EP 14659
DI 10.1523/JNEUROSCI.1327-13.2013
PG 15
WC Neurosciences
WE Science Citation Index Expanded (SCI-EXPANDED)
SC Neurosciences & Neurology
GA 216WG
UT WOS:000324316200004
PM 24027266
OA Green Published, Bronze
DA 2022-08-24
ER

PT J
AU Zhao, YH
   Alexandrov, PN
   Jaber, V
   Lukiw, WJ
AF Zhao, Yuhai
   Alexandrov, Peter N.
   Jaber, Vivian
   Lukiw, Walter J.
TI Deficiency in the Ubiquitin Conjugating Enzyme UBE2A in Alzheimer's
   Disease (AD) is Linked to Deficits in a Natural Circular miRNA-7 Sponge
   (circRNA; ciRS-7)
SO GENES
LA English
DT Article
DE Alzheimer's disease (AD); circular RNA (circRNA); genetic control;
   miRNA-7; proteasome; proteolysis; ubiquitin conjugating enzyme E2A
   (UBE2A)
ID NF-KAPPA-B; RNAS; BRAIN
AB Our understanding of the highly specialized functions for small non-coding single-stranded RNA (ssRNA) in the transcriptome of the human central nervous system (CNS) continues to evolve. Circular RNAs (circRNAs), a recently discovered class of ssRNA enriched in the brain and retina, are extremely stable and intrinsically resilient to degradation by exonuclease. Conventional methods of ssRNA, microRNA (miRNA), or messenger RNA (mRNA) detection and quantitation requiring free ribonucleotide ends may have considerably underestimated the quantity and significance of CNS circRNA in the CNS. Highly-specific small ssRNAs, such as the similar to 23 nucleotide (nt) Homo sapien microRNA-7 (hsa-miRNA-7; chr 9q21.32), are not only abundant in the human limbic system but are, in addition, associated with a similar to 1400 nt circRNA for miRNA-7 (ciRS-7) in the same anatomical region. Structurally, ciRS-7 contains about similar to 70 tandem anti-miRNA-7 sequences and acts as an endogenous, anti-complementary miRNA-7 "sponge" that attracts, binds, and, hence, quenches, natural miRNA-7 functions. Using a combination of DNA and miRNA array technologies, enhanced LED-Northern and Western blot hybridization, and the magnesium-dependent exoribonuclease and circRNA-sensitive probe RNaseR, here we provide evidence of a significantly misregulated ciRS-7-miRNA-7-UBE2A circuit in sporadic Alzheimer's disease (AD) neocortex (Brodmann A22) and hippocampal CA1. Deficits in ciRS-7-mediated "sponging events", resulting in excess ambient miRNA-7 appear to drive the selective down-regulation in the expression of miRNA-7-sensitive mRNA targets, such as that encoding the ubiquitin conjugating enzyme E2A (UBE2A; chr Xq24). UBE2A, which normally serves as a central effector in the ubiquitin-26S proteasome system, coordinates the clearance of amyloid peptides via proteolysis, is known to be depleted in sporadic AD brain and, hence, contributes to amyloid accumulation and the formation of senile plaque deposits. Dysfunction of circRNA-miRNA-mRNA regulatory systems appears to represent another important layer of epigenetic control over pathogenic gene expression programs in the human CNS that are targeted by the sporadic AD process.
C1 [Zhao, Yuhai; Jaber, Vivian; Lukiw, Walter J.] Louisiana State Univ, Hlth Sci Ctr, LSU Neurosci Ctr, New Orleans, LA 70112 USA.
   [Zhao, Yuhai] Louisiana State Univ, Hlth Sci Ctr, Dept Anat & Cell Biol, New Orleans, LA 70112 USA.
   [Alexandrov, Peter N.] Russian Acad Med Sci, Moscow 113152, Russia.
   [Lukiw, Walter J.] Louisiana State Univ, Hlth Sci Ctr, Dept Ophthalmol, New Orleans, LA 70112 USA.
   [Lukiw, Walter J.] Louisiana State Univ, Hlth Sci Ctr, Dept Neurol, New Orleans, LA 70112 USA.
RP Lukiw, WJ (通讯作者)，Louisiana State Univ, Hlth Sci Ctr, LSU Neurosci Ctr, New Orleans, LA 70112 USA.; Lukiw, WJ (通讯作者)，Louisiana State Univ, Hlth Sci Ctr, Dept Ophthalmol, New Orleans, LA 70112 USA.; Lukiw, WJ (通讯作者)，Louisiana State Univ, Hlth Sci Ctr, Dept Neurol, New Orleans, LA 70112 USA.
EM yzhao4@lsuhsc.edu; wlukiw@yahoo.com; vjaber@lsuhsc.edu;
   wlukiw@lsuhsc.edu
FU Research to Prevent Blindness (RPB); Louisiana Biotechnology Research
   Network (LBRN); NIH [NEI EY006311, NIA AG18031, NIA AG038834]
FX This work was presented in part at the Society for Neuroscience (SFN)
   Annual Meeting 17-21 October 2015, Chicago IL, USA and at the
   Association for Research in Vision and Ophthalmology (ARVO) Annual
   conference 1-5 May 2016 in Seattle WA USA. These studies utilized total
   RNA and other nucleic acid fractions extracted from short post-mortem
   human brain; no live human subjects or animals were involved; sincere
   thanks are extended to E. Head, W. Poon, H. LeBlanc, F. Culicchia, C.
   Eicken and C. Hebel for short post-mortem interval (PMI) human brain
   tissues or extracts, miRNA array work and initial data interpretation,
   and to D Guillot and AI Pogue for expert technical assistance in the
   preparation of this manuscript for publication. Thanks are also extended
   to the Institute for Memory Impairments and Neurological Disorders and
   the University of California at Irvine (UCI) and the many
   neuropathologists, physicians and researchers of the USA and Canada who
   have provided high quality, short post-mortem interval human CNS tissues
   or extracted total brain RNA for scientific study. Research on miRNA in
   the Lukiw laboratory involving ssRNA, circRNA andmicroRNA, the
   innate-immune response, neuroinflammation and amyloidogenesis in
   Alzheimer's and prion disease, age-related macular degeneration and in
   other neurological diseases was supported through an unrestricted grant
   to the LSU Eye Center from Research to Prevent Blindness (RPB); the
   Louisiana Biotechnology Research Network (LBRN) and NIH grants NEI
   EY006311, NIA AG18031 and NIA AG038834.
CR Abe N, 2013, ANGEW CHEM INT EDIT, V52, P7004, DOI 10.1002/anie.201302044
   Alexandrov Peter N, 2012, Int J Biochem Mol Biol, V3, P365
   Bhattacharjee S, 2016, PLOS ONE, V11, DOI 10.1371/journal.pone.0150211
   Cecarini V., 2008, BRAIN RES
   Chen BJ, 2016, J NEUROCHEM, V139, P485, DOI 10.1111/jnc.13752
   Chen W, 2016, TRENDS NEUROSCI, V39, P597, DOI 10.1016/j.tins.2016.06.006
   Cui JG, 2010, J BIOL CHEM, V285, P38951, DOI 10.1074/jbc.M110.178848
   Filippenkov I.B., 2016, NEUROGENETICS
   Gentier RJ, 2015, FRONT MOL NEUROSCI, V8, DOI 10.3389/fnmol.2015.00047
   Gulyaeva LF, 2016, J TRANSL MED, V14, DOI 10.1186/s12967-016-0893-x
   Hansen TB, 2013, NATURE, V495, P384, DOI 10.1038/nature11993
   Horsham JL, 2015, INT J BIOCHEM CELL B, V69, P215, DOI 10.1016/j.biocel.2015.11.001
   Hu ZP, 2015, MOL NEUROBIOL, V52, P1190, DOI 10.1007/s12035-014-8921-4
   Jeck WR, 2014, NAT BIOTECHNOL, V32, P453, DOI 10.1038/nbt.2890
   Lukiw WJ, 2011, J TOXICOL ENV HEAL A, V74, P1460, DOI 10.1080/15287394.2011.618973
   Lukiw W.J., 2013, FRONT GENET
   Lukiw WJ, 2008, J BIOL CHEM, V283, P31315, DOI 10.1074/jbc.M805371200
   LUKIW WJ, 1992, NEUROCHEM RES, V17, P591, DOI 10.1007/BF00968788
   McDowell GS, 2016, INT REV CEL MOL BIO, V325, P35, DOI 10.1016/bs.ircmb.2016.02.002
   Memczak S, 2013, NATURE, V495, P333, DOI 10.1038/nature11928
   Muller S., 2016, RNA BIOL
   Nath D, 2009, NATURE, V458, P421, DOI 10.1038/458421a
   NIGRO JM, 1991, CELL, V64, P607, DOI 10.1016/0092-8674(91)90244-S
   Qu SB, 2015, CANCER LETT, V365, P141, DOI 10.1016/j.canlet.2015.06.003
   Ribonuclease R, E COLI
   Salzman J., 2016, TRENDS GENET
   Salzman J., 2012, PLOS ONE
   Saritas-Yildirim B, 2014, GENESIS, V52, P287, DOI 10.1002/dvg.22771
   Suresh B, 2016, STEM CELLS INT, V2016, DOI 10.1155/2016/6705927
   Szabo L, 2016, NAT REV GENET, V17, P679, DOI 10.1038/nrg.2016.114
   Thomson DW, 2016, NAT REV GENET, V17, P272, DOI 10.1038/nrg.2016.20
   van Rossum D, 2016, FRONT MOL NEUROSCI, V9, DOI 10.3389/fnmol.2016.00074
   Wilusz JE, 2013, SCIENCE, V340, P440, DOI 10.1126/science.1238522
   Zhang Y., 2016, CELL REP
   Zhang Y. G., 2016, METHODS MOL BIOL
   Zhao YH, 2015, INT J MOL SCI, V16, P30105, DOI 10.3390/ijms161226223
NR 36
TC 196
Z9 209
U1 2
U2 34
PU MDPI
PI BASEL
PA ST ALBAN-ANLAGE 66, CH-4052 BASEL, SWITZERLAND
EI 2073-4425
J9 GENES-BASEL
JI Genes
PD DEC
PY 2016
VL 7
IS 12
AR 116
DI 10.3390/genes7120116
PG 9
WC Genetics & Heredity
WE Science Citation Index Expanded (SCI-EXPANDED)
SC Genetics & Heredity
GA EI4UW
UT WOS:000392490000013
PM 27929395
OA Green Published, Green Submitted, gold
DA 2022-08-24
ER

PT J
AU Gupta, A
   Pulliam, L
AF Gupta, Archana
   Pulliam, Lynn
TI Exosomes as mediators of neuroinflammation
SO JOURNAL OF NEUROINFLAMMATION
LA English
DT Review
DE Exosomes; Monocytes; Neuroinflammation; CNS
ID SYSTEMIC-LUPUS-ERYTHEMATOSUS; ALZHEIMERS-DISEASE; ALPHA-SYNUCLEIN;
   NEUROCOGNITIVE IMPAIRMENT; EXTRACELLULAR VESICLES; ANTIGEN PRESENTATION;
   DENDRITIC CELLS; HIV-INFECTION; NEURAL CELLS; MICROVESICLES
AB Exosomes are membrane-bound nanovesicles that are shed by cells of various lineages under normal as well as pathological conditions. Previously thought to be 'extracellular debris', exosomes have recently generated immense interest following their discovery as mediators of intercellular communication by delivering functional proteins, mRNA transcripts as well as miRNAs to recipient cells. Although suggested to primarily serve as signaling organelles which also remove unwanted cellular components in the brain, accumulating evidence suggests that exosomes can also significantly contribute to the development of several neuropathologies. Toxic forms of aggregated proteins such as a-synuclein, amyloid beta and prions, that are responsible for the development of Parkinson's disease, Alzheimer's disease and Creutzfeldt-Jacob disease (CJD) respectively, have been shown to get effectively packaged into exosomes and spread from one cell to another, initiating an inflammatory cascade. In addition, exosomes secreted by resident brain cells in response to pathogenic stimuli such as viral proteins can also influence bystander cells by the transfer of dysregulated miRNAs that suppress the expression of essential genes in the recipient cells. Given the relevance of exosomes in brain communication and neuropathogenesis, novel therapeutic strategies are now being developed that exploit the biology of these vesicles to deliver anti-inflammatory molecules to the CNS. Exosomes may alter the way we think about brain disorders and their treatments.
C1 [Gupta, Archana] Drexel Univ, Coll Med, Dept Microbiol & Immunol, Philadelphia, PA 19102 USA.
   [Gupta, Archana; Pulliam, Lynn] Univ Calif San Francisco, Dept Lab Med, San Francisco, CA 94121 USA.
   [Gupta, Archana; Pulliam, Lynn] Univ Calif San Francisco, Dept Med, San Francisco, CA 94121 USA.
   [Gupta, Archana; Pulliam, Lynn] Univ Calif San Francisco, Vet Affairs Med Ctr, San Francisco, CA 94121 USA.
RP Pulliam, L (通讯作者)，Univ Calif San Francisco, Dept Lab Med, San Francisco, CA 94121 USA.
EM Lynn.pulliam@ucsf.edu
FU NIH [RO1 MH085538]; NATIONAL INSTITUTE OF MENTAL HEALTH [R01MH085538]
   Funding Source: NIH RePORTER
FX We thank Dr. Bing Sun for assistance in preparing the figures. This
   publication was supported by NIH grant RO1 MH085538 (LP).
CR Alegre-Abarrategui J, 2009, AUTOPHAGY, V5, P1208, DOI 10.4161/auto.5.8.9894
   Lopez-Verrilli MA, 2013, GLIA, V61, P1795, DOI 10.1002/glia.22558
   Alvarez-Erviti L, 2011, NAT BIOTECHNOL, V29, P341, DOI 10.1038/nbt.1807
   Anand Paras K, 2010, Commun Integr Biol, V3, P405, DOI 10.4161/cib.3.5.12474
   Antonucci F, 2012, EMBO J, V31, P1231, DOI 10.1038/emboj.2011.489
   Avramopoulos D, 2009, GENOME MED, V1, DOI 10.1186/gm34
   Bakhti M, 2011, J BIOL CHEM, V286, P787, DOI 10.1074/jbc.M110.190009
   Banigan MG, 2013, PLOS ONE, V8, DOI 10.1371/journal.pone.0048814
   Batagov AO, 2013, BIOL DIRECT, V8, DOI 10.1186/1745-6150-8-12
   Bellingham SA, 2012, NUCLEIC ACIDS RES, V40, P10937, DOI 10.1093/nar/gks832
   Bobrie A, 2011, TRAFFIC, V12, P1659, DOI 10.1111/j.1600-0854.2011.01225.x
   Boisse L, 2008, NEUROL CLIN, V26, P799, DOI 10.1016/j.ncl.2008.04.002
   Clifford DB, 2013, LANCET INFECT DIS, V13, P976, DOI 10.1016/S1473-3099(13)70269-X
   Danzer KM, 2012, MOL NEURODEGENER, V7, DOI 10.1186/1750-1326-7-42
   Dreux M, 2012, CELL HOST MICROBE, V12, P558, DOI 10.1016/j.chom.2012.08.010
   Emmanouilidou E, 2010, J NEUROSCI, V30, P6838, DOI 10.1523/JNEUROSCI.5699-09.2010
   Escrevente C, 2011, BMC CANCER, V11, DOI 10.1186/1471-2407-11-108
   Esiri MM, 1998, J NEUROL NEUROSUR PS, V65, P29, DOI 10.1136/jnnp.65.1.29
   Feng D, 2010, TRAFFIC, V11, P675, DOI 10.1111/j.1600-0854.2010.01041.x
   Fevrier B, 2004, P NATL ACAD SCI USA, V101, P9683, DOI 10.1073/pnas.0308413101
   Fitzner D, 2011, J CELL SCI, V124, P447, DOI 10.1242/jcs.074088
   Frost B, 2009, J BIOL CHEM, V284, P12845, DOI 10.1074/jbc.M808759200
   Fruhbeis C, 2013, PLOS BIOL, V11, DOI 10.1371/journal.pbio.1001604
   Gibbings DJ, 2009, NAT CELL BIOL, V11, P1143, DOI 10.1038/ncb1929
   Hannafon BN, 2013, INT J MOL SCI, V14, P14240, DOI 10.3390/ijms140714240
   Heaton RK, 2010, NEUROLOGY, V75, P2087, DOI 10.1212/WNL.0b013e318200d727
   Heaton RK, 2011, J NEUROVIROL, V17, P3, DOI 10.1007/s13365-010-0006-1
   Hemler ME, 2008, NAT REV DRUG DISCOV, V7, P747, DOI 10.1038/nrd2659
   Higgs BW, 2011, ANN RHEUM DIS, V70, P2029, DOI 10.1136/ard.2011.150326
   Hinkin CH, 2008, J ADDICT DIS, V27, P11, DOI 10.1300/J069v27n02_02
   Hislop JN, 2011, TRAFFIC, V12, P137, DOI 10.1111/j.1600-0854.2010.01121.x
   Hu G, 2012, CELL DEATH DIS, V3, DOI 10.1038/cddis.2012.114
   Hunter MP, 2008, PLOS ONE, V3, DOI 10.1371/journal.pone.0003694
   Ismail N, 2013, BLOOD, V121, P984, DOI 10.1182/blood-2011-08-374793
   Ji H, 2013, PROTEOMICS, V13, P1672, DOI 10.1002/pmic.201200562
   Krstic D, 2012, J NEUROINFLAMM, V9, DOI 10.1186/1742-2094-9-151
   Kusao I, 2012, J NEUROPSYCH CLIN N, V24, P71, DOI 10.1176/appi.neuropsych.11050109
   Lee HJ, 2010, J BIOL CHEM, V285, P9262, DOI 10.1074/jbc.M109.081125
   Lee Y, 2012, HUM MOL GENET, V21, pR125, DOI 10.1093/hmg/dds317
   Lenassi M, 2010, TRAFFIC, V11, P110, DOI 10.1111/j.1600-0854.2009.01006.x
   Li LM, 2012, PLOS ONE, V7, DOI 10.1371/journal.pone.0046957
   Luketic L, 2007, J IMMUNOL, V179, P5024, DOI 10.4049/jimmunol.179.8.5024
   Mathivanan S, 2010, J PROTEOMICS, V73, P1907, DOI 10.1016/j.jprot.2010.06.006
   Mikdashi J, 2007, LUPUS, V16, P418, DOI 10.1177/0961203307079044
   Morelli AE, 2004, BLOOD, V104, P3257, DOI 10.1182/blood-2004-03-0824
   Murphy MP, 2010, J ALZHEIMERS DIS, V19, P311, DOI [10.3233/JAD-2009-1221, 10.3233/JAD-2010-1221]
   Narayanan A, 2013, J BIOL CHEM, V288, P20014, DOI 10.1074/jbc.M112.438895
   Ohno S, 2013, ADV DRUG DELIVER REV, V65, P398, DOI 10.1016/j.addr.2012.07.019
   Pegtel DM, 2010, P NATL ACAD SCI USA, V107, P6328, DOI 10.1073/pnas.0914843107
   Rajendran L, 2006, P NATL ACAD SCI USA, V103, P11172, DOI 10.1073/pnas.0603838103
   Rana S, 2011, BIOCHEM SOC T, V39, P559, DOI 10.1042/BST0390559
   Raposo G, 2013, J CELL BIOL, V200, P373, DOI 10.1083/jcb.201211138
   Rempel HC, 2005, AIDS, V19, P127, DOI 10.1097/00002030-200501280-00004
   Russo Isabella, 2012, Am J Neurodegener Dis, V1, P217
   Saman S, 2012, J BIOL CHEM, V287, P3842, DOI 10.1074/jbc.M111.277061
   Sarkar A, 2009, PLOS ONE, V4, DOI 10.1371/journal.pone.0007140
   Skog J, 2008, NAT CELL BIOL, V10, P1470, DOI 10.1038/ncb1800
   STANLEY LC, 1994, J NEUROPATH EXP NEUR, V53, P231, DOI 10.1097/00005072-199405000-00003
   Street JM, 2012, J TRANSL MED, V10, DOI 10.1186/1479-5876-10-5
   Sun B, 2013, JAIDS-J ACQ IMM DEF, V62, P190, DOI 10.1097/QAI.0b013e31827b61f1
   Sun DM, 2010, MOL THER, V18, P1606, DOI 10.1038/mt.2010.105
   Svensson KJ, 2013, J BIOL CHEM, V288, P17713, DOI 10.1074/jbc.M112.445403
   Taylor AR, 2007, DEV NEUROBIOL, V67, P1815, DOI 10.1002/dneu.20559
   Thery C, 2002, NAT REV IMMUNOL, V2, P569, DOI 10.1038/nri855
   Trajkovic K, 2008, SCIENCE, V319, P1244, DOI 10.1126/science.1153124
   Tytell M, 2005, INT J HYPERTHER, V21, P445, DOI 10.1080/02656730500041921
   Utsugi-Kobukai S, 2003, IMMUNOL LETT, V89, P125, DOI 10.1016/S0165-2478(03)00128-7
   Valadi H, 2007, NAT CELL BIOL, V9, P654, DOI 10.1038/ncb1596
   Valcour VG, 2013, PLOS ONE, V8, DOI 10.1371/journal.pone.0070164
   Valcour VG, 2010, J LEUKOCYTE BIOL, V87, P621, DOI 10.1189/jlb.0809571
   van den Boorn JG, 2011, NAT BIOTECHNOL, V29, P325, DOI 10.1038/nbt.1830
   Vella LJ, 2007, J PATHOL, V211, P582, DOI 10.1002/path.2145
   Vivithanaporn P, 2012, J NEUROL SCI, V312, P45, DOI 10.1016/j.jns.2011.08.025
   Wang GH, 2012, J BIOL CHEM, V287, P21384, DOI 10.1074/jbc.M112.340513
   Wang SW, 2011, J NEUROSCI, V31, P7275, DOI 10.1523/JNEUROSCI.6476-10.2011
   Williams DW, 2012, J LEUKOCYTE BIOL, V91, P401, DOI 10.1189/jlb.0811394
   Xin HQ, 2012, STEM CELLS, V30, P1556, DOI 10.1002/stem.1129
   Xiong YL, 2010, PLOS GENET, V6, DOI 10.1371/journal.pgen.1000902
   Zhang YJ, 2010, MOL CELL, V39, P133, DOI 10.1016/j.molcel.2010.06.010
   Zhuang XY, 2011, MOL THER, V19, P1769, DOI 10.1038/mt.2011.164
NR 80
TC 194
Z9 205
U1 2
U2 49
PU BMC
PI LONDON
PA CAMPUS, 4 CRINAN ST, LONDON N1 9XW, ENGLAND
SN 1742-2094
J9 J NEUROINFLAMM
JI J. Neuroinflamm.
PD APR 3
PY 2014
VL 11
AR 68
DI 10.1186/1742-2094-11-68
PG 10
WC Immunology; Neurosciences
WE Science Citation Index Expanded (SCI-EXPANDED)
SC Immunology; Neurosciences & Neurology
GA AF8FW
UT WOS:000334952000001
PM 24694258
OA Green Published, gold
DA 2022-08-24
ER

PT J
AU Banzhaf-Strathmann, J
   Benito, E
   May, S
   Arzberger, T
   Tahirovic, S
   Kretzschmar, H
   Fischer, A
   Edbauer, D
AF Banzhaf-Strathmann, Julia
   Benito, Eva
   May, Stephanie
   Arzberger, Thomas
   Tahirovic, Sabina
   Kretzschmar, Hans
   Fischer, Andre
   Edbauer, Dieter
TI MicroRNA-125b induces tau hyperphosphorylation and cognitive deficits in
   Alzheimer's disease
SO EMBO JOURNAL
LA English
DT Article
DE Alzheimer's disease; kinases; microRNA-125b; phosphatases; tau
   phosphorylation
ID BCL-W; PROMOTES APOPTOSIS; PROTEIN; BRAIN; ERK; EXPRESSION; MIR-125B;
   DICER; ROLES; BETA
AB Sporadic Alzheimer's disease (AD) is the most prevalent form of dementia, but no clear disease-initiating mechanism is known. Ab deposits and neuronal tangles composed of hyperphosphorylated tau are characteristic for AD. Here, we analyze the contribution of microRNA-125b (miR-125b), which is elevated in AD. In primary neurons, overexpression of miR-125b causes tau hyperphosphorylation and an upregulation of p35, cdk5, and p44/42-MAPK signaling. In parallel, the phosphatases DUSP6 and PPP1CA and the anti-apoptotic factor Bcl-W are downregulated as direct targets of miR-125b. Knockdown of these phosphatases induces tau hyperphosphorylation, and overexpression of PPP1CA and Bcl-W prevents miR-125b-induced tau phosphorylation, suggesting that they mediate the effects of miR-125b on tau. Conversely, suppression of miR-125b in neurons by tough decoys reduces tau phosphorylation and kinase expression/activity. Injecting miR-125b into the hippocampus of mice impairs associative learning and is accompanied by downregulation of Bcl-W, DUSP6, and PPP1CA, resulting in increased tau phosphorylation in vivo. Importantly, DUSP6 and PPP1CA are also reduced in AD brains. These data implicate miR-125b in the pathogenesis of AD by promoting pathological tau phosphorylation.
C1 [Banzhaf-Strathmann, Julia; May, Stephanie; Arzberger, Thomas; Tahirovic, Sabina; Edbauer, Dieter] German Ctr Neurodegenerat Dis, Munich, Germany.
   [Benito, Eva; Fischer, Andre] European Neurosci Inst ENI G, German Ctr Neurodegenerat Dis, Gottingen, Germany.
   [Arzberger, Thomas; Kretzschmar, Hans] Univ Munich, Ctr Neuropathol & Prion Res, Munich, Germany.
   [Arzberger, Thomas] Univ Munich, Dept Psychiat & Psychotherapy, Munich, Germany.
   [Fischer, Andre] Univ Gottingen, Univ Med Ctr, Dept Psychiat & Psychotherapy, D-37073 Gottingen, Germany.
   [Edbauer, Dieter] Univ Munich, Adolf Butenandt Inst, Munich, Germany.
   [Edbauer, Dieter] Munich Cluster Syst Neurol SyNergy, Munich, Germany.
RP Banzhaf-Strathmann, J (通讯作者)，German Ctr Neurodegenerat Dis, Munich, Germany.
EM julia.banzhaf@dzne.lmu.de; dieter.edbauer@dzne.de
RI Fischer, Andre/AAU-7487-2021; Benito, Eva/AAN-9604-2020; Edbauer,
   Dieter/M-9906-2019
OI Edbauer, Dieter/0000-0002-7186-4653; Benito, Eva/0000-0003-0094-0257;
   Fischer, Andre/0000-0001-8546-1161
FU Helmholtz Young Investigator program [HZ-NG-607]; Alzheimer Forschung
   Initiative e. V
FX DE was supported by the Helmholtz Young Investigator program HZ-NG-607.
   JBS was supported by the Alzheimer Forschung Initiative e. V. We thank
   Denise Orozco for critically reading our manuscript and scientific
   advice. We acknowledge Franziska Boneberg, Kristin Rentzsch, and Andrea
   Wenninger-Weinzierl for excellent technical assistance. We thank all
   clinicians recruiting brain donors, and, most notably, all brain donors
   and their relatives for their generous gift to neuroscience.
   Furthermore, we thank the personnel of the Neurobiobank Munich for
   collecting and characterizing the brain tissue samples used in this
   study.
CR Abe M, 2013, TRENDS CELL BIOL, V23, P30, DOI 10.1016/j.tcb.2012.08.013
   Absalon S, 2013, J NEUROSCI, V33, P14645, DOI 10.1523/JNEUROSCI.1327-13.2013
   Alexandrov Peter N, 2012, Int J Biochem Mol Biol, V3, P365
   Andersen CL, 2004, CANCER RES, V64, P5245, DOI 10.1158/0008-5472.CAN-04-0496
   Ballatore C, 2007, NAT REV NEUROSCI, V8, P663, DOI 10.1038/nrn2194
   Banzhaf-Strathmann J, 2014, CELL COMMUN SIGNAL, V12, DOI 10.1186/1478-811X-12-30
   Bekris LM, 2010, J GERIATR PSYCH NEUR, V23, P213, DOI 10.1177/0891988710383571
   BRAAK H, 1995, NEUROBIOL AGING, V16, P271, DOI 10.1016/0197-4580(95)00021-6
   Bredy TW, 2011, NEUROBIOL LEARN MEM, V96, P89, DOI 10.1016/j.nlm.2011.04.004
   Bustin SA, 2009, CLIN CHEM, V55, P611, DOI 10.1373/clinchem.2008.112797
   Cogswell JP, 2008, J ALZHEIMERS DIS, V14, P27, DOI 10.3233/jad-2008-14103
   Courtney E, 2010, J NEUROSCI METH, V193, P189, DOI 10.1016/j.jneumeth.2010.08.018
   Cui F, 2012, CELL PHYSIOL BIOCHEM, V30, P1310, DOI 10.1159/000343320
   Dorval V, 2013, FRONT MOL NEUROSCI, V6, DOI 10.3389/fnmol.2013.00024
   Edbauer D, 2010, NEURON, V65, P373, DOI 10.1016/j.neuron.2010.01.005
   Gistelinck M, 2012, INT J ALZHEIMERS DIS, V2012, P14
   Gong J, 2013, ONCOGENE, V32, P3071, DOI 10.1038/onc.2012.318
   Harada T, 2001, NAT CELL BIOL, V3, P453, DOI 10.1038/35074516
   Haraguchi T, 2009, NUCLEIC ACIDS RES, V37, DOI 10.1093/nar/gkp040
   He J, 2012, EMBO REP, V13, P1116, DOI 10.1038/embor.2012.162
   Hebert SS, 2008, P NATL ACAD SCI USA, V105, P6415, DOI 10.1073/pnas.0710263105
   Hebert SS, 2010, HUM MOL GENET, V19, P3959, DOI 10.1093/hmg/ddq311
   Hebert SS, 2009, TRENDS NEUROSCI, V32, P199, DOI 10.1016/j.tins.2008.12.003
   Hoshi M, 1996, P NATL ACAD SCI USA, V93, P2719, DOI 10.1073/pnas.93.7.2719
   Kim MJ, 2005, NEURON, V46, P745, DOI 10.1016/j.neuron.2005.04.031
   Kim Y, 2003, BIOCHEMISTRY-US, V42, P15197, DOI 10.1021/bi035346b
   Krutzfeldt J, 2005, NATURE, V438, P685, DOI 10.1038/nature04303
   Langston RF, 2010, BEHAV BRAIN RES, V215, P275, DOI 10.1016/j.bbr.2010.07.006
   Lau P, 2013, EMBO MOL MED, V5, P1613, DOI 10.1002/emmm.201201974
   Le MTN, 2011, PLOS GENET, V7, DOI 10.1371/journal.pgen.1002242
   Lee ST, 2012, ANN NEUROL, V72, P269, DOI 10.1002/ana.23588
   Liu F, 2005, EUR J NEUROSCI, V22, P1942, DOI 10.1111/j.1460-9568.2005.04391.x
   Liu F, 2009, BRAIN, V132, P1820, DOI 10.1093/brain/awp099
   Lukiw WJ, 2007, NEUROREPORT, V18, P297, DOI 10.1097/WNR.0b013e3280148e8b
   Martin L, 2013, AGEING RES REV, V12, P289, DOI 10.1016/j.arr.2012.06.003
   Mellios N, 2011, NAT NEUROSCI, V14, P1240, DOI 10.1038/nn.2909
   Ohm TG, 2007, PROG BRAIN RES, V163, P723, DOI 10.1016/S0079-6123(07)63039-8
   Omerovic J, 2010, BIOCHEM J, V426, P65, DOI 10.1042/BJ20091413
   Orozco D, 2012, EMBO REP, V13, P759, DOI 10.1038/embor.2012.90
   Patrick GN, 1999, NATURE, V402, P615, DOI 10.1038/45159
   Pogue AI, 2010, NEUROSCI LETT, V476, P18, DOI 10.1016/j.neulet.2010.03.054
   Pritchard DM, 2000, ONCOGENE, V19, P3955, DOI 10.1038/sj.onc.1203729
   Querfurth HW, 2010, NEW ENGL J MED, V362, P329, DOI 10.1056/NEJMra0909142
   Rudrabhatla P, 2011, CURR ALZHEIMER RES, V8, P623, DOI 10.2174/156720511796717168
   SAKIMURA K, 1995, NATURE, V373, P151, DOI 10.1038/373151a0
   Schonrock N, 2010, PLOS ONE, V5, DOI 10.1371/journal.pone.0011070
   Selvamani A, 2012, PLOS ONE, V7, DOI 10.1371/journal.pone.0032662
   Sempere LF, 2004, GENOME BIOL, V5, DOI 10.1186/gb-2004-5-3-r13
   Sergeant N., 2012, INT J ALZHEIMERS DIS, V2012
   Sethi P, 2009, NEUROSCI LETT, V459, P100, DOI 10.1016/j.neulet.2009.04.052
   Shin D, 2009, ANN NEUROL, V66, P843, DOI 10.1002/ana.21927
   Su SC, 2011, ANNU REV CELL DEV BI, V27, P465, DOI 10.1146/annurev-cellbio-092910-154023
   Takashima A, 1996, NEUROSCI LETT, V203, P33, DOI 10.1016/0304-3940(95)12257-5
   Tao JF, 2011, J NEUROSCI, V31, P8306, DOI 10.1523/JNEUROSCI.0567-11.2011
   Thies W, 2013, ALZHEIMERS DEMENT, V9, P208, DOI 10.1016/j.jalz.2013.02.003
   Tsang J, 2007, MOL CELL, V26, P753, DOI 10.1016/j.molcel.2007.05.018
   Van der Jeugd A, 2011, NEUROBIOL LEARN MEM, V95, P296, DOI 10.1016/j.nlm.2010.12.005
   Vichai V, 2006, NAT PROTOC, V1, P1112, DOI 10.1038/nprot.2006.179
   Wang SC, 2008, PLOS ONE, V3, DOI 10.1371/journal.pone.0002698
   Willimott S, 2012, J BIOL CHEM, V287, P2608, DOI 10.1074/jbc.M111.285718
   Zhang ZF, 2010, CARCINOGENESIS, V31, P577, DOI 10.1093/carcin/bgq020
   Zhou XW, 2006, NEUROBIOL DIS, V22, P657, DOI 10.1016/j.nbd.2006.01.006
   Zhu XW, 2004, J NEUROCHEM, V89, P1233, DOI 10.1111/j.1471-4159.2004.02416.x
   Zovoilis A, 2011, EMBO J, V30, P4299, DOI 10.1038/emboj.2011.327
NR 64
TC 184
Z9 199
U1 2
U2 32
PU WILEY
PI HOBOKEN
PA 111 RIVER ST, HOBOKEN 07030-5774, NJ USA
SN 0261-4189
EI 1460-2075
J9 EMBO J
JI Embo J.
PD AUG 1
PY 2014
VL 33
IS 15
BP 1667
EP 1680
DI 10.15252/embj.201387576
PG 14
WC Biochemistry & Molecular Biology; Cell Biology
WE Science Citation Index Expanded (SCI-EXPANDED)
SC Biochemistry & Molecular Biology; Cell Biology
GA AM5RE
UT WOS:000339917000008
PM 25001178
OA Green Published
DA 2022-08-24
ER

PT J
AU Koh, W
   Pan, WY
   Gawad, C
   Fan, HC
   Kerchner, GA
   Wyss-Coray, T
   Blumenfeld, YJ
   El-Sayed, YY
   Quake, SR
AF Koh, Winston
   Pan, Wenying
   Gawad, Charles
   Fan, H. Christina
   Kerchner, Geoffrey A.
   Wyss-Coray, Tony
   Blumenfeld, Yair J.
   El-Sayed, Yasser Y.
   Quake, Stephen R.
TI Noninvasive in vivo monitoring of tissue-specific global gene expression
   in humans
SO PROCEEDINGS OF THE NATIONAL ACADEMY OF SCIENCES OF THE UNITED STATES OF
   AMERICA
LA English
DT Article
DE noninvasive diagnostics; cell-free nucleic acids; genomics
ID CORTICOTROPIN-RELEASING HORMONE; REAL-TIME PCR; ALKALINE-PHOSPHATASE;
   MESSENGER-RNA; MATERNAL SERUM; PREGNANT-WOMEN; NEURONAL APOPTOSIS;
   ALPHA-FETOPROTEIN; HUMAN PLACENTA; CIRCULAR RNAS
AB Circulating cell-free RNA in the blood provides a potential window into the health, phenotype, and developmental programs of a variety of human organs. We used high-throughput methods of RNA analysis such as microarrays and next-generation sequencing to characterize the global landscape circulating RNA in a cohort of human subjects. By focusing on genes whose expression is highly specific to certain tissues, we were able to identify the relative contributions of these tissues to circulating RNA and to monitor changes in tissue development and health. As one application of this approach, we performed a longitudinal study on pregnant women and analyzed their combined cell-free RNA transcriptomes across all three trimesters of pregnancy and after delivery. In addition to the analysis of mRNA, we observed and characterized noncoding species such as long noncoding RNA and circular RNA transcripts whose presence had not been previously observed in human plasma. We demonstrate that it is possible to track specific longitudinal phenotypic changes in both the mother and the fetus and that it is possible to directly measure transcripts from a variety of fetal tissues in the maternal blood sample. We also studied the role of neuron-specific transcripts in the blood of healthy adults and those suffering from the neurodegenerative disorder Alzheimer's disease and showed that disease specific neural transcripts are present at increased levels in the blood of affected individuals. Characterization of the cell-free transcriptome in its entirety may thus provide broad insights into human health and development without the need for invasive tissue sampling.
C1 [Koh, Winston; Pan, Wenying; Gawad, Charles; Fan, H. Christina; Quake, Stephen R.] Stanford Univ, Dept Bioengn, Stanford, CA 94305 USA.
   [Kerchner, Geoffrey A.; Wyss-Coray, Tony] Stanford Univ, Dept Neurol & Neurol Sci, Stanford, CA 94305 USA.
   [Blumenfeld, Yair J.; El-Sayed, Yasser Y.] Stanford Univ, Sch Med, Dept Obstet & Gynecol, Div Maternal Fetal Med, Stanford, CA 94305 USA.
RP Quake, SR (通讯作者)，Stanford Univ, Dept Bioengn, Stanford, CA 94305 USA.
EM quake@stanford.edu
RI Gawad, Charles/N-8073-2018; Wyss-Coray, Tony/AAF-3380-2019; Blumenfeld,
   Yair/P-9396-2019; Gawad, Charles/AAP-5448-2021
OI Gawad, Charles/0000-0002-4728-8203; Wyss-Coray,
   Tony/0000-0001-5893-0831; Blumenfeld, Yair/0000-0002-9440-8175; 
FU March of Dimes; Agency for Science, Technology and Research; NATIONAL
   HEART, LUNG, AND BLOOD INSTITUTE [U01HL099995, U01HL099999] Funding
   Source: NIH RePORTER; NATIONAL INSTITUTE ON AGING [R01AG045034] Funding
   Source: NIH RePORTER
FX We thank Norma Neff for assistance with sequencing and Lance Martin for
   helpful discussions. This work was supported in part by the March of
   Dimes. W.K. was supported by a fellowship from the Agency for Science,
   Technology and Research.
CR Ariani F, 2008, AM J HUM GENET, V83, P89, DOI 10.1016/j.ajhg.2008.05.015
   Barbiero L, 2003, EXP NEUROL, V182, P335, DOI 10.1016/S0014-4886(03)00049-9
   Bianchi DW, 2014, PRENATAL DIAG, V34, P1, DOI 10.1002/pd.4288
   Bredaki FE, 2012, FETAL DIAGN THER, V31, P109, DOI 10.1159/000335677
   Chen XQ, 2000, CLIN CANCER RES, V6, P3823
   Diehl F, 2008, NAT MED, V14, P985, DOI 10.1038/nm.1789
   Dressman D, 2003, P NATL ACAD SCI USA, V100, P8817, DOI 10.1073/pnas.1133470100
   Estus S, 1997, J NEUROSCI, V17, P7736
   Fan HC, 2008, P NATL ACAD SCI USA, V105, P16266, DOI 10.1073/pnas.0808319105
   Fan HC, 2012, NATURE, V487, P320, DOI 10.1038/nature11251
   FISHMAN L, 1976, CANCER RES, V36, P2268
   FISHMAN WH, 1968, ENZYMOLOGIA, V34, P317
   Fry M, 2007, PHYSIOL BEHAV, V91, P413, DOI 10.1016/j.physbeh.2007.04.003
   Garcia-Olmo D, 1999, HISTOL HISTOPATHOL, V14, P1159, DOI 10.14670/HH-14.1159
   Hanashima C, 2004, SCIENCE, V303, P56, DOI 10.1126/science.1090674
   Hasselmann DO, 2001, CLIN CHEM, V47, P1488
   Hogh AM, 2001, CLIN CHEM, V47, P645
   Huang DW, 2009, NAT PROTOC, V4, P44, DOI 10.1038/nprot.2008.211
   Hui L, 2012, OBSTET GYNECOL, V119, P111, DOI 10.1097/AOG.0b013e31823d4150
   Imaizumi K, 1999, J BIOL CHEM, V274, P7975, DOI 10.1074/jbc.274.12.7975
   Ito N, 2004, BIOCHEM BIOPH RES CO, V314, P1008, DOI 10.1016/j.bbrc.2003.12.183
   Jackman SM, 2012, MOL REPROD DEV, V79, P564, DOI 10.1002/mrd.22062
   Jeck WR, 2013, RNA, V19, P141, DOI 10.1261/rna.035667.112
   Kopreski MS, 1999, CLIN CANCER RES, V5, P1961
   Krege S, 2008, EUR UROL, V53, P478, DOI 10.1016/j.eururo.2007.12.024
   Kveiborg M, 2008, INT J BIOCHEM CELL B, V40, P1685, DOI 10.1016/j.biocel.2008.01.025
   Laigaard J, 2005, PRENATAL DIAG, V25, P45, DOI 10.1002/pd.1029
   Leary RJ, 2012, SCI TRANSL MED, V4, DOI 10.1126/scitranslmed.3004742
   Leitner K, 2001, J HISTOCHEM CYTOCHEM, V49, P1155, DOI 10.1177/002215540104900909
   Li R, 2007, DIABETOLOGIA, V50, P682, DOI 10.1007/s00125-006-0579-7
   Licht P, 2001, SEMIN REPROD MED, V19, P37, DOI 10.1055/s-2001-13909
   Lo KW, 1999, CLIN CHEM, V45, P1292
   Lo YMD, 2007, NAT MED, V13, P218, DOI 10.1038/nm1530
   MANDEL P, 1948, CR SOC BIOL, V142, P241
   Maron JL, 2007, J CLIN INVEST, V117, P3007, DOI 10.1172/JCI29959
   Matsui T, 2007, BRAIN RES, V1161, P116, DOI 10.1016/j.brainres.2007.05.050
   Mattson MP, 2000, NAT REV MOL CELL BIO, V1, P120, DOI 10.1038/35040009
   Memczak S, 2013, NATURE, V495, P333, DOI 10.1038/nature11928
   MEYER RE, 1995, AM J OBSTET GYNECOL, V173, P181, DOI 10.1016/0002-9378(95)90187-6
   Moawad AH, 2002, AM J OBSTET GYNECOL, V186, P990, DOI 10.1067/mob.2002.121727
   Moley KH, 1998, NAT MED, V4, P1421, DOI 10.1038/4013
   Nagase T, 2000, DNA RES, V7, P65, DOI 10.1093/dnares/7.1.65
   Nakajima D, 2002, DNA RES, V9, P99, DOI 10.1093/dnares/9.3.99
   Ng EKO, 2003, CLIN CHEM, V49, P727, DOI 10.1373/49.5.727
   Ng EKO, 2003, P NATL ACAD SCI USA, V100, P4748, DOI 10.1073/pnas.0637450100
   OKAMOTO T, 1990, PLACENTA, V11, P319, DOI 10.1016/S0143-4004(05)80223-1
   Page NM, 2006, MOL HUM REPROD, V12, P427, DOI 10.1093/molehr/gal025
   Poon LLM, 2000, CLIN CHEM, V46, P1832
   Purwosunu Y, 2007, PRENATAL DIAG, V27, P772, DOI 10.1002/pd.1780
   Rosen T, 2005, SEMIN PERINATOL, V29, P367, DOI 10.1053/j.semperi.2006.01.001
   RUOSLAHTI E, 1974, TRANSPLANT REV-DENMA, V20, P38
   Salzman J, 2012, PLOS ONE, V7, DOI 10.1371/journal.pone.0030733
   Santer R, 1997, NAT GENET, V17, P324, DOI 10.1038/ng1197-324
   Schlembach D, 2003, AM J OBSTET GYNECOL, V189, P1418, DOI 10.1067/S0002-9378(03)00775-0
   Schmittgen TD, 2008, NAT PROTOC, V3, P1101, DOI 10.1038/nprot.2008.73
   Snyder TM, 2011, P NATL ACAD SCI USA, V108, P6229, DOI 10.1073/pnas.1013924108
   Spurgeon SL, 2008, PLOS ONE, V3, DOI 10.1371/journal.pone.0001662
   SU JH, 1994, NEUROREPORT, V5, P2529, DOI 10.1097/00001756-199412000-00031
   Than NG, 2008, VIRCHOWS ARCH, V453, P387, DOI 10.1007/s00428-008-0658-x
   Trapnell C, 2013, NAT BIOTECHNOL, V31, P46, DOI 10.1038/nbt.2450
   Tsui NBY, 2002, CLIN CHEM, V48, P1647
   Xiang C, 2012, CELL DEATH DIFFER, V19, P692, DOI 10.1038/cdd.2011.144
NR 62
TC 184
Z9 191
U1 1
U2 31
PU NATL ACAD SCIENCES
PI WASHINGTON
PA 2101 CONSTITUTION AVE NW, WASHINGTON, DC 20418 USA
SN 0027-8424
EI 1091-6490
J9 P NATL ACAD SCI USA
JI Proc. Natl. Acad. Sci. U. S. A.
PD MAY 20
PY 2014
VL 111
IS 20
BP 7361
EP 7366
DI 10.1073/pnas.1405528111
PG 6
WC Multidisciplinary Sciences
WE Science Citation Index Expanded (SCI-EXPANDED)
SC Science & Technology - Other Topics
GA AH5KP
UT WOS:000336168100048
PM 24799715
OA Green Published
DA 2022-08-24
ER

PT J
AU Zhao, YH
   Jaber, V
   Lukiw, WJ
AF Zhao, Yuhai
   Jaber, Vivian
   Lukiw, Walter J.
TI Secretory Products of the Human GI Tract Microbiome and Their Potential
   Impact on Alzheimer's Disease (AD): Detection of Lipopolysaccharide
   (LPS) in AD Hippocampus
SO FRONTIERS IN CELLULAR AND INFECTION MICROBIOLOGY
LA English
DT Article
DE 42 amino acid amyloid-beta (A beta 42) peptide; Alzheimer's disease
   (AD); Bacteriodetes fragilis (B.fragilis); Escherichia coli (E.coli);
   lipopolysaccharide (LPS); microbiome; small non-coding RNAs (sncRNAs);
   thanatomicrobiome
ID BLOOD-BRAIN-BARRIER; NF-KAPPA-B; GUT MICROBIOME; NEURODEGENERATIVE
   DISEASES; BACTEROIDES-FRAGILIS; NEURO-INFLAMMATION; BACTERIAL; CELLS;
   INFECTION; MODEL
AB Although the potential contribution of the human gastrointestinal (GI) tract microbiome to human health, aging, and disease is becoming increasingly acknowledged, the molecular mechanics and signaling pathways of just how this is accomplished is not well-understood. Major bacterial species of the GI tract, such as the abundant Gram-negative bacilli Bacteroides fragilis (B.fragilis) and Escherichia coli (E.coli), secrete a remarkably complex array of pro-inflammatory neurotoxins which, when released from the confines of the healthy GI tract, are pathogenic and highly detrimental to the homeostatic function of neurons in the central nervous system (CNS). For the first time here we report the presence of bacterial lipopolysaccharide (LPS) in brain lysates from the hippocampus and superior temporal lobe neocortex of Alzheimer's disease (AD) brains. Mean LPS levels varied from two-fold increases in the neocortex to three-fold increases in the hippocampus, AD over age-matched controls, however some samples from advanced AD hippocampal cases exhibited up to a 26-fold increase in LPS over age-matched controls. This "Perspectives" paper will further highlight some very recent research on GI tract microbiome signaling to the human CNS, and will update current findings that implicate GI tract microbiome-derived LPS as an important internal contributor to inflammatory degeneration in the CNS.
C1 [Zhao, Yuhai; Jaber, Vivian; Lukiw, Walter J.] Louisiana State Univ, Hlth Sci Ctr, LSU Neurosci Ctr, New Orleans, LA 70112 USA.
   [Zhao, Yuhai] Louisiana State Univ, Hlth Sci Ctr, Dept Anat & Cell Biol, New Orleans, LA USA.
   [Lukiw, Walter J.] Louisiana State Univ, Hlth Sci Ctr, Dept Ophthalmol, New Orleans, LA 70112 USA.
   [Lukiw, Walter J.] Louisiana State Univ, Hlth Sci Ctr, Dept Neurol, New Orleans, LA 70112 USA.
RP Lukiw, WJ (通讯作者)，Louisiana State Univ, Hlth Sci Ctr, LSU Neurosci Ctr, New Orleans, LA 70112 USA.; Lukiw, WJ (通讯作者)，Louisiana State Univ, Hlth Sci Ctr, Dept Ophthalmol, New Orleans, LA 70112 USA.; Lukiw, WJ (通讯作者)，Louisiana State Univ, Hlth Sci Ctr, Dept Neurol, New Orleans, LA 70112 USA.
EM wlukiw@lsuhsc.edu
FU Research to Prevent Blindness (RPB); Louisiana Biotechnology Research
   Network (LBRN); NIH [NEI EY006311, NIA AG18031, NIA AG038834]; NATIONAL
   EYE INSTITUTE [R01EY006311] Funding Source: NIH RePORTER; NATIONAL
   INSTITUTE ON AGING [R01AG038834, R01AG018031] Funding Source: NIH
   RePORTER
FX This research work was presented in part at the Society for Neuroscience
   (SFN) Annual Meeting 12-16 November 2016, San Diego CA, USA and at the
   Alzheimer Association International Congress 2016 (AAIC 2016) Annual
   conference 21-27 July 2016 in Toronto, Canada. These studies utilized
   total nucleic acid and/or cytoplasmic fractions extracted from primary
   human neuronal-glial (HNG) co-cultures; sincere thanks are extended to
   Drs. P. N. Alexandrov, J. G. Cui, F. Culicchia, W. Poon, K. Navel, C.
   Hebel, and C. Eicken for short PMI human brain tissues or extracts,
   unpublished Western data and immunochemistry, HNG tissue culture and
   NF-kB-DNA binding assay, initial bioinformatics and data interpretation,
   and to D. Guillot and A. I. Pogue for expert technical assistance and
   medical artwork. All human tissues were used in strict accordance with
   ethical compliance procedures and protocols followed by donor
   institutions; thanks are also extended to the Institute for Memory
   Impairments and Neurological Disorders (MIND), to the University of
   California at Irvine (UCI) and to the many neuropathologists, physicians
   and researchers of the US, Canada and Europe who have provided high
   quality, short PMI human CNS or extracted tissue fractions for
   scientific study. Research on the human microbiome, pro-inflammatory and
   pathogenic signaling in the Lukiw laboratory involving the innate-immune
   response, neuroinflammation and amyloidogenesis in AD and in other
   neurological diseases was supported through an unrestricted grant to the
   LSU Eye Center from Research to Prevent Blindness (RPB); the Louisiana
   Biotechnology Research Network (LBRN) and NIH grants NEI EY006311, NIA
   AG18031 and NIA AG038834.
CR Alkasir R, 2017, PROTEIN CELL, V8, P90, DOI 10.1007/s13238-016-0338-6
   Alonso R, 2014, J ALZHEIMERS DIS, V41, P301, DOI 10.3233/JAD-132681
   Andreeva TV, 2017, BIOCHEMISTRY-MOSCOW+, V82, P122, DOI 10.1134/S0006297917020043
   Asti A, 2014, J ALZHEIMERS DIS, V39, P169, DOI 10.3233/JAD-131394
   Ayala J, 2005, J MED MICROBIOL, V54, P1055, DOI 10.1099/jmm.0.45930-0
   Bhattacharjee S, 2016, PLOS ONE, V11, DOI 10.1371/journal.pone.0150211
   Bhattacharjee S, 2013, FRONT CELL NEUROSCI, V7, DOI 10.3389/fncel.2013.00153
   Bian ZM, 2011, INVEST OPHTH VIS SCI, V52, P8646, DOI 10.1167/iovs.11-7570
   Bolos Marta, 2017, BioMolecular Concepts, V8, P37, DOI 10.1515/bmc-2016-0029
   Brandscheid C, 2017, J ALZHEIMERS DIS, V56, P775, DOI 10.3233/JAD-160926
   Bush K, 2016, CSH PERSPECT MED, V6, DOI 10.1101/cshperspect.a025247
   Buxbaum JN, 2012, J MOL BIOL, V421, P142, DOI 10.1016/j.jmb.2012.01.024
   Calsolaro V, 2016, ALZHEIMERS DEMENT, V12, P719, DOI 10.1016/j.jalz.2016.02.010
   Can I, 2014, J MICROBIOL METH, V106, P1, DOI 10.1016/j.mimet.2014.07.026
   Cattaneo A, 2017, NEUROBIOL AGING, V49, P60, DOI 10.1016/j.neurobiolaging.2016.08.019
   Choi HH, 2016, CLIN ENDOSC, V49, P257, DOI 10.5946/ce.2015.117
   Choi VM, 2016, NAT MED, V22, P563, DOI 10.1038/nm.4077
   Clark IA, 2015, BRIT J PHARMACOL, V172, P3714, DOI 10.1111/bph.13181
   Clement C, 2016, MOL NEUROBIOL, V53, P1322, DOI 10.1007/s12035-015-9105-6
   Cui JG, 2010, J BIOL CHEM, V285, P38951, DOI 10.1074/jbc.M110.178848
   Devier DJ, 2015, FRONT MOL NEUROSCI, V8, DOI [10.3389/fnmo1.2015.00005, 10.3389/fnmol.2015.00005]
   Fathi Payam, 2016, Open Microbiol J, V10, P57, DOI 10.2174/1874285801610010057
   Ferrera D, 2014, NEUROBIOL AGING, V35, P2444, DOI 10.1016/j.neurobiolaging.2014.05.023
   Foster JA, 2016, INT J NEUROPSYCHOPH, V19, DOI 10.1093/ijnp/pyv114
   Friedland RP, 2015, J ALZHEIMERS DIS, V45, P349, DOI 10.3233/JAD-142841
   Ghaisas S, 2016, PHARMACOL THERAPEUT, V158, P52, DOI 10.1016/j.pharmthera.2015.11.012
   Ghosal A, 2017, MICROB PATHOGENESIS, V104, P161, DOI 10.1016/j.micpath.2017.01.032
   Ghosal A, 2015, MICROBIOLOGYOPEN, V4, P252, DOI 10.1002/mbo3.235
   Goldschmidt L, 2010, P NATL ACAD SCI USA, V107, P3487, DOI 10.1073/pnas.0915166107
   Gunn A, 2012, TROP BIOMED, V29, P311
   Halnner R, 2015, CELL PHYSIOL BIOCHEM, V37, P269, DOI 10.1159/000430351
   Heinritz SN, 2016, NUTRIENTS, V8, DOI 10.3390/nu8050317
   Heintz C, 2014, CELL, V156, P408, DOI 10.1016/j.cell.2014.01.025
   Hill JM, 2015, FRONT AGING NEUROSCI, V7, DOI 10.3389/fnagi.2015.00009
   Hill JM, 2014, FRONT AGING NEUROSCI, V6, DOI 10.3389/fnagi.2014.00127
   Hofer U, 2014, NAT REV MICROBIOL, V12, P76, DOI 10.1038/nrmicro3197
   Hsiao EY, 2013, CELL, V155, P1451, DOI 10.1016/j.cell.2013.11.024
   Hu X, 2016, SCI CHINA LIFE SCI, V59, P1006, DOI 10.1007/s11427-016-5083-9
   Hug LA, 2016, NAT MICROBIOL, V1, DOI [10.1038/NMICROBIOL.2016.48, 10.1038/nmicrobiol.2016.48]
   Javan GT, 2016, FRONT MICROBIOL, V7, DOI 10.3389/fmicb.2016.00225
   Jiang QH, 2017, MOL NEUROBIOL, V54, P594, DOI 10.1007/s12035-015-9670-8
   Keaney J, 2015, FEBS J, V282, P4067, DOI 10.1111/febs.13412
   Keenan JI, 2016, ANAEROBE, V40, P50, DOI 10.1016/j.anaerobe.2016.05.004
   Kohler CA, 2016, CURR PHARM DESIGN, V22, P6152, DOI 10.2174/1381612822666160907093807
   Land Walter G, 2015, Sultan Qaboos Univ Med J, V15, pe157
   Lee JW, 2008, J NEUROINFLAMM, V5, DOI 10.1186/1742-2094-5-37
   Leshchyns'ka I, 2016, NEURAL PLAST, V2016, DOI 10.1155/2016/6427537
   Li CQ, 2016, FRONT CELL NEUROSCI, V10, DOI 10.3389/fncel.2016.00269
   Lim SL, 2015, MICROBES INFECT, V17, P549, DOI 10.1016/j.micinf.2015.04.004
   Lin Chuan-Sheng, 2014, Biomed J, V37, P259, DOI 10.4103/2319-4170.138314
   Lloyd-Price J, 2016, GENOME MED, V8, DOI 10.1186/s13073-016-0307-y
   Lukiw WJ, 2017, FRONT AGING NEUROSCI, V9, DOI 10.3389/fnagi.2017.00087
   Lukiw WJ, 2016, FRONT MICROBIOL, V7, DOI 10.3389/fmicb.2016.01544
   Lukiw WJ, 2012, EXP NEUROL, V235, P484, DOI 10.1016/j.expneurol.2011.11.022
   Maldonado RF, 2016, FEMS MICROBIOL REV, V40, P480, DOI 10.1093/femsre/fuw007
   Minter MR, 2016, SCI REP-UK, V6, DOI 10.1038/srep30028
   Minter MR, 2016, J NEUROCHEM, V136, P457, DOI 10.1111/jnc.13411
   Montagne A, 2016, JAMA NEUROL, V73, P13, DOI 10.1001/jamaneurol.2015.2960
   Montagne A, 2015, NEURON, V85, P296, DOI 10.1016/j.neuron.2014.12.032
   Le NTT, 2015, VIRUS RES, V207, P25, DOI 10.1016/j.virusres.2014.10.020
   Perez Horacio Joaquin, 2014, Acta Gastroenterol Latinoam, V44, P265
   Pinti M, 2016, EUR J IMMUNOL, V46, P2286, DOI 10.1002/eji.201546178
   Pistollato F, 2016, NUTR REV, V74, P624, DOI 10.1093/nutrit/nuw023
   Potgieter M, 2015, FEMS MICROBIOL REV, V39, P567, DOI 10.1093/femsre/fuv013
   Reinus J. F., 2014, GASTROINTESTINAL ANA
   Richards RI, 2016, FRONT NEUROSCI-SWITZ, V10, DOI 10.3389/fnins.2016.00193
   Rogers MAM, 2016, CLIN MICROBIOL INFEC, V22, DOI 10.1016/j.cmi.2015.10.003
   Russo R, 2018, CURR MED CHEM, V25, P3930, DOI 10.2174/0929867324666170216113756
   Scheperjans F, 2016, NEURODEGENER DIS MAN, V6, P81, DOI 10.2217/nmt-2015-0012
   Schwartz K, 2016, MOL MICROBIOL, V99, P123, DOI 10.1111/mmi.13219
   Sender R, 2016, CELL, V164, P337, DOI 10.1016/j.cell.2016.01.013
   Seong E, 2015, CELL ADHES MIGR, V9, P202, DOI 10.4161/19336918.2014.994919
   Seong KJ, 2016, KOREAN J PHYSIOL PHA, V20, P41, DOI 10.4196/kjpp.2016.20.1.41
   Sharon G, 2016, CELL, V167, P915, DOI 10.1016/j.cell.2016.10.027
   Shivaji S, 2017, GUT PATHOG, V9, DOI 10.1186/s13099-017-0163-3
   Soenen S, 2016, CURR OPIN CLIN NUTR, V19, P12, DOI 10.1097/MCO.0000000000000238
   Stilling RM, 2014, GENES BRAIN BEHAV, V13, P69, DOI 10.1111/gbb.12109
   Syed AK, 2014, FRONT MICROBIOL, V5, DOI 10.3389/fmicb.2014.00401
   Todar K, 2016, TXB BACTERIOLOGY
   Tremlett H, 2017, ANN NEUROL, V81, P369, DOI 10.1002/ana.24901
   van de Haar HJ, 2016, RADIOLOGY, V281, P527, DOI 10.1148/radiol.2016152244
   Varatharaj A, 2017, BRAIN BEHAV IMMUN, V60, P1, DOI 10.1016/j.bbi.2016.03.010
   Zhan XH, 2016, NEUROLOGY, V87, P2324, DOI 10.1212/WNL.0000000000003391
   Zhang LS, 2016, GENOME MED, V8, DOI 10.1186/s13073-016-0296-x
   Zhao YH, 2016, FRONT AGING NEUROSCI, V8, DOI 10.3389/fnagi.2016.00140
   Zhao Yuhai, 2015, J Nat Sci, V1
   Zhao YL, 2015, J APPL ANAL COMPUT, V5, P177
NR 87
TC 181
Z9 188
U1 8
U2 57
PU FRONTIERS MEDIA SA
PI LAUSANNE
PA AVENUE DU TRIBUNAL FEDERAL 34, LAUSANNE, CH-1015, SWITZERLAND
SN 2235-2988
J9 FRONT CELL INFECT MI
JI Front. Cell. Infect. Microbiol.
PD JUL 11
PY 2017
VL 7
AR 318
DI 10.3389/fcimb.2017.00318
PG 9
WC Immunology; Microbiology
WE Science Citation Index Expanded (SCI-EXPANDED)
SC Immunology; Microbiology
GA FA4PP
UT WOS:000405425700001
PM 28744452
OA gold, Green Published
HC Y
HP N
DA 2022-08-24
ER

PT J
AU Muller, M
   Kuiperij, HB
   Claassen, JA
   Kusters, B
   Verbeek, MM
AF Muller, Mareike
   Kuiperij, H. Bea
   Claassen, Jurgen A.
   Kusters, Benno
   Verbeek, Marcel M.
TI MicroRNAs in Alzheimer's disease: differential expression in hippocampus
   and cell-free cerebrospinal fluid
SO NEUROBIOLOGY OF AGING
LA English
DT Article
DE Alzheimer disease; MicroRNA; Biological marker; Cerebrospinal fluid;
   Hippocampus
ID NF-KAPPA-B; BRAIN; BIOMARKER; IDENTIFICATION; NORMALIZATION; MIR-107
AB MicroRNAs (miRNAs) are small, noncoding RNAs that function in complex networks to regulate protein expression. In the brain, they are involved in development and synaptic plasticity. In this study, we aimed to identify miRNAs with a differential expression in either hippocampus or cerebrospinal fluid (CSF) from Alzheimer's disease (AD) patients and age-matched nondemented control subjects using quantitative polymerase chain reaction. In hippocampus, we also differentiated between AD patients with an intermediate stage, according to Braak III/IV stage, and a late stage, characterized according to Braak VI stage. Eight selected miRNAs were analyzed in hippocampus, and the expression of miR-16, miR-34c, miR-107, miR-128a, and miR-146a were differentially regulated. In CSF, out of 8 selected miRNAs only miR-16 and miR-146a could be reliably detected. In addition, we identified an effect of blood contamination on the CSF levels of miR-16, miR-24, and miR-146a. For group comparisons, we therefore selected CSF samples absent of, or containing only low numbers of blood cells. Levels of miR-146a were significantly decreased in CSF of AD patients. In conclusion, the abnormal expression of several miRNAs in hippocampus of intermediate-and late-stage AD patients suggests their involvement in AD pathogenesis, and low levels of miR-146a in CSF were associated with AD. (c) 2014 Elsevier Inc. All rights reserved.
C1 [Muller, Mareike; Kuiperij, H. Bea; Verbeek, Marcel M.] Radboud Univ Nijmegen, Med Ctr, Donders Inst Brain Cognit & Behav, Dept Neurol,Radboud Alzheimer Ctr, NL-6500 HB Nijmegen, Netherlands.
   [Muller, Mareike; Kuiperij, H. Bea; Verbeek, Marcel M.] Radboud Univ Nijmegen, Med Ctr, Donders Inst Brain Cognit & Behav, Dept Lab Med,Radboud Alzheimer Ctr, NL-6500 HB Nijmegen, Netherlands.
   [Claassen, Jurgen A.] Radboud Univ Nijmegen, Med Ctr, Donders Inst Brain Cognit & Behav, Dept Geriatr Med,Radboud Alzheimer Ctr, NL-6500 HB Nijmegen, Netherlands.
   [Kusters, Benno] Radboud Univ Nijmegen, Med Ctr, Dept Pathol, NL-6500 HB Nijmegen, Netherlands.
   [Kusters, Benno] Maastricht Univ, Med Ctr, Dept Pathol, Maastricht, Netherlands.
RP Verbeek, MM (通讯作者)，Radboud Univ Nijmegen, Med Ctr, Dept Neurol, 830 LGEM,POB 9101, NL-6500 HB Nijmegen, Netherlands.
EM M.Verbeek@neuro.umcn.nl
RI Claassen, Jurgen A.H.R./A-9806-2008; Verbeek, Marcel M/D-1971-2010;
   Kuiperij, Bea/A-4737-2013; Kusters, B./L-4465-2015
OI Claassen, Jurgen A.H.R./0000-0002-1778-8151; Verbeek, Marcel
   M/0000-0003-4635-7876; Kuiperij, Bea/0000-0002-0635-7428; 
FU Center for Translational Molecular Medicine [02N-101]; Alzheimer
   Nederland; Internationale Stichting Alzheimer Onderzoek (ISAO); Joint
   Programming Neurodegenerative Disease; Alzheimer's Drug Discovery
   Foundation; American Alzheimer Association; Van Alkemade Keuls fonds;
   Center for Translational Molecular Medicine
FX We thank the Netherlands Brain Bank (NBB) for providing us with
   hippocampus samples, and we thank the laboratory staff of the Department
   of Laboratory Medicine for the analysis of cell numbers in blood and
   CSF. This research was supported by a grant from the Center for
   Translational Molecular Medicine (www.ctmm.nl), project LeARN (grant
   02N-101). LeARN is a consortium of Philips, Merck/MSD, Virtual Proteins,
   BAC, Cyclotron BV, to-BBB, LUMC, VUmc, MUMC, and RUMC.; J.A. Claassen
   received funding from Alzheimer Nederland and the Internationale
   Stichting Alzheimer Onderzoek (ISAO). M. M. Verbeek receives funding
   from Joint Programming Neurodegenerative Disease, Alzheimer's Drug
   Discovery Foundation, American Alzheimer Association, Van Alkemade Keuls
   fonds, and Center for Translational Molecular Medicine.
CR Baraniskin A, 2012, NEURO-ONCOLOGY, V14, P29, DOI 10.1093/neuonc/nor169
   Baraniskin A, 2011, BLOOD, V117, P3140, DOI 10.1182/blood-2010-09-308684
   Cogswell JP, 2008, J ALZHEIMERS DIS, V14, P27, DOI 10.3233/jad-2008-14103
   Cui JG, 2010, J BIOL CHEM, V285, P38951, DOI 10.1074/jbc.M110.178848
   Etheridge A, 2011, MUTAT RES-FUND MOL M, V717, P85, DOI 10.1016/j.mrfmmm.2011.03.004
   Gallego JA, 2012, J MOL NEUROSCI, V47, P243, DOI 10.1007/s12031-012-9731-7
   Gee HE, 2011, BRIT J CANCER, V104, P1168, DOI 10.1038/sj.bjc.6606076
   Gordanpour A, 2012, JOVE-J VIS EXP, DOI 10.3791/3874
   Hanke M, 2010, UROL ONCOL-SEMIN ORI, V28, P655, DOI 10.1016/j.urolonc.2009.01.027
   Hebert SS, 2008, P NATL ACAD SCI USA, V105, P6415, DOI 10.1073/pnas.0710263105
   Kai ZS, 2010, NAT STRUCT MOL BIOL, V17, P5, DOI 10.1038/nsmb.1762
   Krol J, 2010, CELL, V141, P618, DOI 10.1016/j.cell.2010.03.039
   Li YY, 2011, NEUROSCI LETT, V499, P109, DOI 10.1016/j.neulet.2011.05.044
   Liu W, 2012, NEUROBIOL AGING, V33, P522, DOI 10.1016/j.neurobiolaging.2010.04.034
   Lukiw WJ, 2008, J BIOL CHEM, V283, P31315, DOI 10.1074/jbc.M805371200
   Lukiw WJ, 2007, J INORG BIOCHEM, V101, P1265, DOI 10.1016/j.jinorgbio.2007.06.004
   Lukiw WJ, 2007, NEUROREPORT, V18, P297, DOI 10.1097/WNR.0b013e3280148e8b
   Lukiw WJ, 2012, NEUROREPORT, V23, P621, DOI [10.1097/00001756-201207110-00009, 10.1097/WNR.0b013e32835542b0]
   MCKHANN G, 1984, NEUROLOGY, V34, P939, DOI 10.1212/WNL.34.7.939
   Michan S, 2010, J NEUROSCI, V30, P9695, DOI 10.1523/JNEUROSCI.0027-10.2010
   Mitchell PS, 2008, P NATL ACAD SCI USA, V105, P10513, DOI 10.1073/pnas.0804549105
   Nelson PT, 2010, J ALZHEIMERS DIS, V21, P75, DOI 10.3233/JAD-2010-091603
   Park NJ, 2009, CLIN CANCER RES, V15, P5473, DOI 10.1158/1078-0432.CCR-09-0736
   Qureshi R, 2013, BMC MED GENOMICS, V6, DOI 10.1186/1755-8794-6-S1-S14
   Rissland OS, 2011, MOL CELL, V43, P993, DOI 10.1016/j.molcel.2011.08.021
   Schipper HM, 2007, GENE REGUL SYST BIO, V1, P263
   Sethi P, 2009, NEUROSCI LETT, V459, P100, DOI 10.1016/j.neulet.2009.04.052
   Shaw LM, 2009, ANN NEUROL, V65, P403, DOI 10.1002/ana.21610
   Smith P, 2011, J NEUROCHEM, V116, P240, DOI 10.1111/j.1471-4159.2010.07097.x
   Song JN, 2012, DIGEST DIS SCI, V57, P897, DOI 10.1007/s10620-011-1981-7
   Teplyuk NM, 2012, NEURO-ONCOLOGY, V14, P689, DOI 10.1093/neuonc/nos074
   Turchinovich A, 2011, NUCLEIC ACIDS RES, V39, P7223, DOI 10.1093/nar/gkr254
   van Rooij E, 2007, SCIENCE, V316, P575, DOI 10.1126/science.1139089
   Wang LL, 2012, MED HYPOTHESES, V78, P398, DOI 10.1016/j.mehy.2011.11.019
   Wang WX, 2008, J NEUROSCI, V28, P1213, DOI 10.1523/JNEUROSCI.5065-07.2008
   Wang WX, 2011, ACTA NEUROPATHOL, V121, P193, DOI 10.1007/s00401-010-0756-0
   Welge V, 2009, J NEURAL TRANSM, V116, P203, DOI 10.1007/s00702-008-0177-6
   Yao JQ, 2010, PLOS ONE, V5, DOI 10.1371/journal.pone.0015546
   Zovoilis A, 2011, EMBO J, V30, P4299, DOI 10.1038/emboj.2011.327
NR 39
TC 179
Z9 183
U1 1
U2 56
PU ELSEVIER SCIENCE INC
PI NEW YORK
PA STE 800, 230 PARK AVE, NEW YORK, NY 10169 USA
SN 0197-4580
EI 1558-1497
J9 NEUROBIOL AGING
JI Neurobiol. Aging
PD JAN
PY 2014
VL 35
IS 1
BP 152
EP 158
DI 10.1016/j.neurobiolaging.2013.07.005
PG 7
WC Geriatrics & Gerontology; Neurosciences
WE Science Citation Index Expanded (SCI-EXPANDED)
SC Geriatrics & Gerontology; Neurosciences & Neurology
GA 251AI
UT WOS:000326898400016
PM 23962497
DA 2022-08-24
ER

PT J
AU Folsom, TD
   Fatemi, SH
AF Folsom, Timothy D.
   Fatemi, S. Hossein
TI The involvement of Reelin in neurodevelopmental disorders
SO NEUROPHARMACOLOGY
LA English
DT Review
DE Reelin; Schizophrenia; Autism; Bipolar disorder; Major depression;
   Lissencephaly; Alzheimer's disease; Treatment
ID MENTAL-RETARDATION PROTEIN; POLYMORPHIC GGC REPEAT; CAJAL-RETZIUS CELLS;
   CAUSES DIFFERENTIAL EXPRESSION; DAB1 TYROSINE PHOSPHORYLATION; PRENATAL
   IMMUNE CHALLENGE; MESSENGER-RNA EXPRESSION; MINOR PHYSICAL ANOMALIES;
   FAMILY-BASED ASSOCIATION; GLUTAMATE-RECEPTOR 5
AB Reelin is a glycoprotein that serves important roles both during development (regulation of neuronal migration and brain lamination) and in adulthood (maintenance of synaptic function). A number of neuropsychiatric disorders including autism, schizophrenia, bipolar disorder, major depression, Alzheimer's disease and lissencephaly share a common feature of abnormal Reelin expression in the brain. Altered Reelin expression has been hypothesized to impair neuronal connectivity and synaptic plasticity, leading ultimately to the cognitive deficits present in these disorders. The mechanisms for abnormal Reelin expression in some of these disorders are currently unknown although possible explanations include early developmental insults, mutations, hypermethylation of the promoter for the Reelin gene (RELN), miRNA silencing of Reelin mRNA, FMRP underexpression and Reelin processing abnormalities. Increasing Reelin expression through pharmacological therapies may help ameliorate symptoms resulting from Reelin deficits.
   This article is part of the Special Issue entitled 'Neurodevelopmental Disorders'. (c) 2012 Elsevier Ltd. All rights reserved.
C1 [Folsom, Timothy D.; Fatemi, S. Hossein] Univ Minnesota, Sch Med, Dept Psychiat, Div Neurosci Res, Minneapolis, MN 55455 USA.
   [Fatemi, S. Hossein] Univ Minnesota, Sch Med, Dept Pharmacol, Minneapolis, MN 55455 USA.
   [Fatemi, S. Hossein] Univ Minnesota, Sch Med, Dept Neurosci, Minneapolis, MN 55455 USA.
RP Fatemi, SH (通讯作者)，Univ Minnesota, Dept Psychiat, 420 Delaware St SE,MMC 392, Minneapolis, MN 55455 USA.
EM folso013@umn.edu; fatem002@umn.edu
RI Fatemi, S.Hossein/K-7092-2012
FU Eunice Kennedy Shriver National Institute of Child Health and Human
   Development [5R01HD052074-01A2]; National Institute of Mental Health
   [5R01MH086000-01A2]; Minnesota Medical Foundation Alfred and Ingrid Lenz
   Harrison Initiative Fund; EUNICE KENNEDY SHRIVER NATIONAL INSTITUTE OF
   CHILD HEALTH &HUMAN DEVELOPMENT [R01HD052074] Funding Source: NIH
   RePORTER; NATIONAL INSTITUTE OF MENTAL HEALTH [R01MH086000] Funding
   Source: NIH RePORTER
FX Grant support by the Eunice Kennedy Shriver National Institute of Child
   Health and Human Development (5R01HD052074-01A2) and the National
   Institute of Mental Health (5R01MH086000-01A2) and the Minnesota Medical
   Foundation Alfred and Ingrid Lenz Harrison Initiative Fund to SHF is
   gratefully acknowledged. Dr. Fatemi has several United States patents
   (7341844) on the use of Reelin as a diagnostic marker in psychiatric
   disorders but has not derived any financial gains from these patents.
CR Abdolmaleky HM, 2005, AM J MED GENET B, V134B, P60, DOI 10.1002/ajmg.b.30140
   Abraham H, 2003, HIPPOCAMPUS, V13, P715, DOI 10.1002/hipo.10125
   Akahane A, 2002, SCHIZOPHR RES, V58, P37, DOI 10.1016/S0920-9964(01)00398-X
   AKBARIAN S, 1993, ARCH GEN PSYCHIAT, V50, P169
   Alcantara S, 1998, J NEUROSCI, V18, P7779
   Amaral DG, 2008, TRENDS NEUROSCI, V31, P137, DOI 10.1016/j.tins.2007.12.005
   Ammassari-Teule M, 2009, PSYCHOPHARMACOLOGY, V204, P511, DOI 10.1007/s00213-009-1483-x
   Antoniades D, 2011, J BIOL REG HOMEOS AG, V25, P351
   Arnold SE, 1996, ACTA NEUROPATHOL, V92, P217, DOI 10.1007/s004010050512
   Arseneault L, 2004, BRIT J PSYCHIAT, V184, P110, DOI 10.1192/bjp.184.2.110
   Ashley-Koch AE, 2007, PSYCHIAT GENET, V17, P221, DOI 10.1097/YPG.0b013e32809c2f75
   Assadi AH, 2003, NAT GENET, V35, P270, DOI 10.1038/ng1257
   BAILEY A, 1993, LANCET, V341, P1225, DOI 10.1016/0140-6736(93)91065-T
   Barkus E, 2006, SCHIZOPHRENIA BULL, V32, P573, DOI 10.1093/schbul/sbj037
   Barr AM, 2008, EUR J NEUROSCI, V27, P2568, DOI 10.1111/j.1460-9568.2008.06233.x
   Bassell GJ, 2008, NEURON, V60, P201, DOI 10.1016/j.neuron.2008.10.004
   Bauman M. L., 2005, NEUROBIOLOGY AUTISM, P121
   Beffert U, 2005, NEURON, V47, P567, DOI 10.1016/j.neuron.2005.07.007
   Beffert U, 2002, J BIOL CHEM, V277, P49958, DOI 10.1074/jbc.M209205200
   Ben-David E, 2010, AM J MED GENET B, V153B, P1244, DOI 10.1002/ajmg.b.31093
   Bock HH, 2003, CURR BIOL, V13, P18, DOI 10.1016/S0960-9822(02)01403-3
   Bonora E, 2003, MOL PSYCHIATR, V8, P885, DOI 10.1038/sj.mp.4001310
   Botella-Lopez A, 2006, P NATL ACAD SCI USA, V103, P5573, DOI 10.1073/pnas.0601279103
   Botella-Lopez A, 2010, NEUROBIOL DIS, V37, P682, DOI 10.1016/j.nbd.2009.12.006
   Bothwell M, 2000, CELL, V102, P271, DOI 10.1016/S0092-8674(00)00032-5
   Boyle MP, 2011, J COMP NEUROL, V519, P2061, DOI 10.1002/cne.22655
   Brigman JL, 2006, BEHAV NEUROSCI, V120, P984, DOI 10.1037/0735-7044.120.4.984
   Brosda J, 2011, NEUROBIOL DIS, V44, P239, DOI 10.1016/j.nbd.2011.07.008
   Brown AS, 2006, SCHIZOPHRENIA BULL, V32, P200, DOI 10.1093/schbul/sbj052
   Casanova MF, 2002, NEUROLOGY, V58, P428, DOI 10.1212/WNL.58.3.428
   Chai Xuejun, 2009, Commun Integr Biol, V2, P375
   Chang BS, 2007, AM J MED GENET B, V144B, P58, DOI 10.1002/ajmg.b.30392
   Chang Lu-Hua, 2011, Zoological Research, V32, P504, DOI 10.3724/SP.J.1141.2011.05504
   Chen Y, 2005, J NEUROSCI, V25, P8209, DOI 10.1523/JNEUROSCI.1951-05.2005
   Chin J, 2007, J NEUROSCI, V27, P2727, DOI 10.1523/JNEUROSCI.3758-06.2007
   Compton MT, 2009, SCHIZOPHRENIA BULL, V35, P425, DOI 10.1093/schbul/sbn151
   Courchesne E, 2003, JAMA-J AM MED ASSOC, V290, P337, DOI 10.1001/jama.290.3.337
   Courtes S, 2011, PLOS ONE, V6, DOI 10.1371/journal.pone.0020430
   Curran T, 1998, BRAIN RES REV, V26, P285, DOI 10.1016/S0165-0173(97)00035-0
   D'Arcangelo G, 1999, NEURON, V24, P471, DOI 10.1016/S0896-6273(00)80860-0
   Silva OABDE, 2010, CNS NEUROL DISORD-DR, V9, P720
   DARCANGELO G, 1995, NATURE, V374, P719, DOI 10.1038/374719a0
   Darnell JC, 2011, CELL, V146, P247, DOI 10.1016/j.cell.2011.06.013
   Davis KL, 2003, ARCH GEN PSYCHIAT, V60, P443, DOI 10.1001/archpsyc.60.5.443
   de Bergeyck V, 1998, J NEUROSCI METH, V82, P17, DOI 10.1016/S0165-0270(98)00024-7
   de Rouvroit CL, 1999, EXP NEUROL, V156, P214, DOI 10.1006/exnr.1998.7007
   De Rubeis S, 2010, MOL CELL NEUROSCI, V43, P43, DOI 10.1016/j.mcn.2009.09.013
   DelRio JA, 1997, NATURE, V385, P70, DOI 10.1038/385070a0
   DeSilva U, 1997, GENOME RES, V7, P157, DOI 10.1101/gr.7.2.157
   Devlin B, 2004, AM J MED GENET B, V126B, P46, DOI 10.1002/ajmg.b.20125
   Doehner J, 2010, AGING DIS, V1, P12
   Doehner J, 2010, J ALZHEIMERS DIS, V19, P1339, DOI 10.3233/JAD-2010-1333
   Dong E, 2003, P NATL ACAD SCI USA, V100, P5479, DOI 10.1073/pnas.1031602100
   Dulabon L, 2000, NEURON, V27, P33, DOI 10.1016/S0896-6273(00)00007-6
   Dunner DL, 2008, MED BASIS PSYCHIAT, P73
   Dutta S, 2008, NEUROSCI LETT, V441, P56, DOI 10.1016/j.neulet.2008.06.022
   Dutta S, 2007, AM J MED GENET B, V144B, P106, DOI 10.1002/ajmg.b.30419
   Eastwood SL, 2006, AM J PSYCHIAT, V163, P540, DOI 10.1176/appi.ajp.163.3.540
   Eastwood SL, 2003, MOL PSYCHIATR, V8, P821, DOI 10.1038/sj.mp.4001371
   Falconer D.S., 1951, J GENET, V1, P82
   Fatemi S.H., 2010, J PSYCHIAT BEHAV NEU, V4, P56
   Fatemi SH, 2008, CEREBELLUM, V7, P279, DOI 10.1007/s12311-008-0017-0
   Fatemi SH, 2006, NEUROPSYCHOPHARMACOL, V31, P1888, DOI 10.1038/sj.npp.1301002
   Fatemi SH, 2012, CEREBELLUM, V11, P777, DOI 10.1007/s12311-012-0355-9
   Fatemi SH, 2011, NEUROPSYCHOPHARMACOL, V36, P2371, DOI 10.1038/npp.2011.169
   Fatemi SH, 2011, ANAT REC, V294, P1635, DOI 10.1002/ar.21299
   Fatemi SH, 2011, MOL AUTISM, V2, DOI 10.1186/2040-2392-2-6
   Fatemi SH, 2010, SCHIZOPHR RES, V124, P246, DOI 10.1016/j.schres.2010.07.017
   Fatemi SH, 2009, SCHIZOPHR RES, V111, P138, DOI 10.1016/j.schres.2009.03.002
   Fatemi SH, 2009, SCHIZOPHRENIA BULL, V35, P528, DOI 10.1093/schbul/sbn187
   Fatemi S. Hossein, 2008, P317, DOI 10.1007/978-0-387-76761-1_22
   Fatemi SH, 2000, MOL PSYCHIATR, V5, P654, DOI 10.1038/sj.mp.4000783
   Fatemi SH, 1999, MOL PSYCHIATR, V4, P145, DOI 10.1038/sj.mp.4000520
   Fatemi SH, 2005, BIOL PSYCHIAT, V57, P777, DOI 10.1016/j.biopsych.2004.12.018
   Fatemi SH, 2005, MOL PSYCHIATR, V10, P251, DOI 10.1038/sj.mp.4001613
   Fatemi SH, 2005, SCHIZOPHR RES, V72, P109, DOI 10.1016/j.schres.2004.02.017
   Fatemi SH, 2002, CELL MOL NEUROBIOL, V22, P139, DOI 10.1023/A:1019857620251
   Fatemi SH, 2001, J AUTISM DEV DISORD, V31, P529, DOI 10.1023/A:1013234708757
   Fatemi SH, 2001, NEUROREPORT, V12, P3209, DOI 10.1097/00001756-200110290-00014
   Frotscher M, 1998, CURR OPIN NEUROBIOL, V8, P570, DOI 10.1016/S0959-4388(98)80082-2
   Fu C, 2012, CEREB CORTEX, V22, P2111, DOI 10.1093/cercor/bhr300
   Georgieva Vessela, 2007, Folia Med (Plovdiv), V49, P11
   Geyer MA, 1999, J PHARMACOL EXP THER, V290, P716
   Ghiani CA, 2011, ASN NEURO, V3, P233, DOI 10.1042/AN20110027
   Gilmore J.H., 2006, TXB SCHIZOPHRENIA, P55
   Goes FS, 2010, AM J MED GENET B, V153B, P549, DOI 10.1002/ajmg.b.31018
   Goldberger C, 2005, AM J MED GENET B, V137B, P51, DOI 10.1002/ajmg.b.30191
   GOLDOWITZ D, 1986, BEHAV NEURAL BIOL, V46, P216, DOI 10.1016/S0163-1047(86)90696-5
   Grayson DR, 2005, P NATL ACAD SCI USA, V102, P9341, DOI 10.1073/pnas.0503736102
   Greenbaum L, 2011, BIOL PSYCHIAT, V69, pE17, DOI 10.1016/j.biopsych.2010.09.059
   Grilli M, 2003, FUNCT NEUROL, V18, P145
   Groc L, 2007, J NEUROSCI, V27, P10165, DOI 10.1523/JNEUROSCI.1772-07.2007
   Guidotti A, 2011, NEUROPHARMACOLOGY, V60, P1007, DOI 10.1016/j.neuropharm.2010.10.021
   Guidotti A, 2000, ARCH GEN PSYCHIAT, V57, P1061, DOI 10.1001/archpsyc.57.11.1061
   Guidotti A, 2009, TRENDS PHARMACOL SCI, V30, P55, DOI 10.1016/j.tips.2008.10.010
   Hack I, 2007, DEVELOPMENT, V134, P3883, DOI 10.1242/dev.005447
   Hakak Y, 2001, P NATL ACAD SCI USA, V98, P4746, DOI 10.1073/pnas.081071198
   Hall H, 2007, WORLD J BIOL PSYCHIA, V8, P12, DOI 10.1080/15622970600892004
   HAMBURGH M, 1963, DEV BIOL, V8, P165, DOI 10.1016/0012-1606(63)90040-X
   Harvey L, 2012, NEUROPHARMACOLOGY, V62, P1767, DOI 10.1016/j.neuropharm.2011.11.022
   He YQ, 2011, PSYCHIAT RES, V187, P462, DOI 10.1016/j.psychres.2010.04.051
   Herring A, 2012, J ALZHEIMERS DIS, V30, P963, DOI 10.3233/JAD-2012-112069
   Herz J, 2006, NAT REV NEUROSCI, V7, P850, DOI 10.1038/nrn2009
   Hiesberger T, 1999, NEURON, V24, P481, DOI 10.1016/S0896-6273(00)80861-2
   Hisanaga A, 2012, FEBS LETT, V586, P3349, DOI 10.1016/j.febslet.2012.07.017
   Hong SE, 2000, NAT GENET, V26, P93, DOI 10.1038/79246
   Howell BW, 2000, CURR BIOL, V10, P877, DOI 10.1016/S0960-9822(00)00608-4
   Howell BW, 1999, MOL CELL BIOL, V19, P5179
   Huang CH, 2006, PSYCHIAT RES, V142, P89, DOI 10.1016/j.psychres.2005.08.014
   Ignatova N, 2004, NEUROBIOL DIS, V15, P326, DOI 10.1016/j.nbd.2003.11.008
   Impagnatiello F, 1998, P NATL ACAD SCI USA, V95, P15718, DOI 10.1073/pnas.95.26.15718
   Jaako K, 2011, EUR J PHARMACOL, V666, P61, DOI 10.1016/j.ejphar.2011.05.008
   Janusonis S, 2004, J NEUROSCI, V24, P1652, DOI 10.1523/JNEUROSCI.4651-03.2004
   Javitt DC, 2006, AM PSYCHIAT PUBLISHI, P85
   Jossin Y, 2003, J NEUROSCI, V23, P9953
   Jossin Y, 2004, J NEUROSCI, V24, P514, DOI 10.1523/JNEUROSCI.3408-03.2004
   Jossin Yves, 2011, Small GTPases, V2, P322
   Jossin Yves, 2008, P37, DOI 10.1007/978-0-387-76761-1_3
   Kelemenova S, 2010, PSYCHIAT GENET, V20, P137, DOI 10.1097/YPG.0b013e32833a1eb3
   Keller F., 2000, SOC NEUROSCI, V26, P77
   Keshavan M.S., 2006, AM PSYCHIAT PUBLISHI, P69
   Kneeland R.E., 2012, PROG NEUROPSYCHOPHAR, V134, P211
   Knuesel I, 2009, NEUROBIOL AGING, V30, P697, DOI 10.1016/j.neurobiolaging.2007.08.011
   Kohno S, 2009, BIOCHEM BIOPH RES CO, V380, P93, DOI 10.1016/j.bbrc.2009.01.039
   Kono T, 2008, PEDIATR RADIOL, V38, P1105, DOI 10.1007/s00247-008-0909-7
   Kramer PL, 2011, NEUROBIOL AGING, V32, P2113, DOI 10.1016/j.neurobiolaging.2010.01.010
   Krebs MO, 2002, MOL PSYCHIATR, V7, P801, DOI 10.1038/sj.mp.4001071
   Krueger DD, 2006, PSYCHOPHARMACOLOGY, V189, P95, DOI 10.1007/s00213-006-0530-0
   Kuang WJ, 2011, GENET MOL RES, V10, P1650, DOI 10.4238/vol10-3gmr1343
   Kundakovic M, 2007, MOL PHARMACOL, V71, P644, DOI 10.1124/mol.106.030635
   Kundakovic M, 2009, MOL PHARMACOL, V75, P342, DOI 10.1124/mol.108.051763
   Kuo G, 2005, J NEUROSCI, V25, P8578, DOI 10.1523/JNEUROSCI.1656-05.2005
   Lacor PN, 2000, P NATL ACAD SCI USA, V97, P3556, DOI 10.1073/pnas.050589597
   Lakatosova S, 2011, BRATISL MED J, V112, P58
   Larson J, 2003, BRAIN RES, V971, P40, DOI 10.1016/S0006-8993(03)02353-9
   Le-Niculescu H, 2007, AM J MED GENET B, V144B, P129, DOI 10.1002/ajmg.b.30481
   LEDBETTER SA, 1992, AM J HUM GENET, V50, P182
   Lehman JF, 2000, DIAGN STAT MAN MENT
   Li H, 2008, AM J MED GENET B, V147B, P194, DOI 10.1002/ajmg.b.30584
   Li J, 2004, AM J MED GENET B, V126B, P51, DOI 10.1002/ajmg.b.20122
   Li WQ, 2011, PROG NEURO-PSYCHOPH, V35, P1505, DOI 10.1016/j.pnpbp.2011.04.007
   Lintas C, 2010, NEUROREPORT, V21, P114, DOI 10.1097/WNR.0b013e328334b343
   Liu YP, 2010, PSYCHIAT GENET, V20, P184, DOI 10.1097/YPG.0b013e32833a220b
   Lloyd T, 2008, PSYCHOL MED, V38, P71, DOI 10.1017/S0033291707001158
   Lugli Giovanni, 2003, BMC Biochem, V4, P9, DOI 10.1186/1471-2091-4-9
   Marrone MC, 2006, EUR J NEUROSCI, V24, P2061, DOI 10.1111/j.1460-9568.2006.05083.x
   Massalini S, 2009, MOL CELL NEUROSCI, V42, P341, DOI 10.1016/j.mcn.2009.08.006
   Matricon J, 2010, PLOS ONE, V5, DOI 10.1371/journal.pone.0010291
   Matrisciano F., NEUROPHARMA IN PRESS
   McAlonan GM, 2002, BRAIN, V125, P1594, DOI 10.1093/brain/awf150
   Meyer U, 2006, J NEUROSCI, V26, P4752, DOI 10.1523/JNEUROSCI.0099-06.2006
   Meyer U, 2008, BRAIN BEHAV IMMUN, V22, P469, DOI 10.1016/j.bbi.2007.09.012
   Miettinen R, 2005, J CHEM NEUROANAT, V30, P105, DOI 10.1016/j.jchemneu.2005.06.003
   Mill J, 2008, AM J HUM GENET, V82, P696, DOI 10.1016/j.ajhg.2008.01.008
   Mirnics K, 2000, NEURON, V28, P53, DOI 10.1016/S0896-6273(00)00085-4
   Moreau MP, 2011, BIOL PSYCHIAT, V69, P188, DOI 10.1016/j.biopsych.2010.09.039
   Noh JS, 2005, P NATL ACAD SCI USA, V102, P1749, DOI 10.1073/pnas.0409648102
   Nouel D, 2012, EUR NEUROPSYCHOPHARM, V22, P300, DOI 10.1016/j.euroneuro.2011.08.001
   Ognibene E, 2007, BRAIN RES, V1131, P173, DOI 10.1016/j.brainres.2006.11.007
   Ovadia G, 2011, PLOS ONE, V6, DOI 10.1371/journal.pone.0019955
   Palmen SJMC, 2004, BRAIN, V127, P2572, DOI 10.1093/brain/awh287
   Persico AM, 2006, J NEURAL TRANSM, V113, P1373, DOI 10.1007/s00702-006-0441-6
   Persico AM, 2001, MOL PSYCHIATR, V6, P150, DOI 10.1038/sj.mp.4000850
   Persico AM, 2004, PSYCHIAT GENET, V14, P73, DOI 10.1097/01.ypg.0000128768.37838.17
   Pesold C, 1998, P NATL ACAD SCI USA, V95, P3221, DOI 10.1073/pnas.95.6.3221
   Pisante A, 2009, PSYCHIAT GENET, V19, P212, DOI 10.1097/YPG.0b013e32832cebe6
   Podhorna J, 2004, BEHAV BRAIN RES, V153, P43, DOI 10.1016/j.bbr.2003.10.033
   Qiu SF, 2007, J NEUROPHYSIOL, V97, P2312, DOI 10.1152/jn.00869.2006
   Qui SF, 2006, NEUROBIOL LEARN MEM, V85, P228, DOI 10.1016/j.nlm.2005.11.001
   RALL SC, 1982, P NATL ACAD SCI-BIOL, V79, P4696, DOI 10.1073/pnas.79.15.4696
   Rapoport J.L., 2012, MOL PYSCHIA IN PRESS
   Rapoport JL, 2005, MOL PSYCHIATR, V10, P434, DOI 10.1038/sj.mp.4001642
   REINER O, 1993, NATURE, V364, P717, DOI 10.1038/364717a0
   Ritter LM, 2004, SCHIZOPHR RES, V68, P65, DOI 10.1016/S0920-9964(03)00086-0
   Roberts RC, 2005, J COMP NEUROL, V482, P294, DOI 10.1002/cne.20408
   Rodriguez MA, 2000, P NATL ACAD SCI USA, V97, P3550, DOI 10.1073/pnas.050589797
   Rogers JT, 2011, LEARN MEMORY, V18, P558, DOI 10.1101/lm.2153511
   Romay-Tallon R, 2010, NEURAL PLAST, V2010, DOI 10.1155/2010/130429
   Rossel M, 2005, DEVELOPMENT, V132, P1175, DOI 10.1242/dev.01683
   Royaux I, 1997, GENOMICS, V46, P240, DOI 10.1006/geno.1997.4983
   Saez-Valero J, 2003, J NEUROSCI RES, V72, P132, DOI 10.1002/jnr.10554
   Schmid RS, 2004, DEVELOPMENT, V131, P6023, DOI 10.1242/dev.01532
   Schumann CM, 2011, BRAIN RES, V1380, P175, DOI 10.1016/j.brainres.2010.09.061
   Seno MMG, 2011, BRAIN RES, V1380, P85, DOI 10.1016/j.brainres.2010.09.046
   Senturk A, 2011, NATURE, V472, P356, DOI 10.1038/nature09874
   Serajee FJ, 2006, GENOMICS, V87, P75, DOI 10.1016/j.ygeno.2005.09.008
   Seripa D, 2008, J ALZHEIMERS DIS, V14, P335
   Sheldon M, 1997, NATURE, V389, P730, DOI 10.1038/39601
   Shi LM, 2003, J NEUROSCI, V23, P297, DOI 10.1523/jneurosci.23-01-00297.2003
   Shifman S, 2008, PLOS GENET, V4, DOI 10.1371/journal.pgen.0040028
   Skaar DA, 2005, MOL PSYCHIATR, V10, P563, DOI 10.1038/sj.mp.4001614
   Smalheiser NR, 2000, P NATL ACAD SCI USA, V97, P1281, DOI 10.1073/pnas.97.3.1281
   Stranahan AM, 2011, CEREB CORTEX, V21, P392, DOI 10.1093/cercor/bhq106
   Strasser V, 2004, MOL CELL BIOL, V24, P1378, DOI 10.1128/MCB.24.3.1378-1386.2004
   Suetsugu S, 2004, BIOCHEM J, V384, P1, DOI 10.1042/BJ20041103
   Sullivan P.F., 2006, AM PSYCHIAT PUBLISHI, P39
   Suzuki K, 2008, SCHIZOPHR RES, V98, P148, DOI 10.1016/j.schres.2007.09.029
   Teixeira CM, 2011, NEUROPSYCHOPHARMACOL, V36, P2395, DOI 10.1038/npp.2011.153
   Tenyi Tamas, 2011, Neuropsychopharmacol Hung, V13, P229
   Tissir F, 2003, NAT REV NEUROSCI, V4, P496, DOI 10.1038/nrn1113
   Tochigi M, 2008, BIOL PSYCHIAT, V63, P530, DOI 10.1016/j.biopsych.2007.07.003
   Tost H, 2010, BIOL PSYCHIAT, V68, P105, DOI 10.1016/j.biopsych.2010.02.023
   Tremolizzo L, 2005, BIOL PSYCHIAT, V57, P500, DOI 10.1016/j.biopsych.2004.11.046
   Trommsdorff M, 1999, CELL, V97, P689, DOI 10.1016/S0092-8674(00)80782-5
   Tueting P, 1999, NEUROREPORT, V10, P1329, DOI 10.1097/00001756-199904260-00032
   Tueting P, 2006, NEUROSCI BIOBEHAV R, V30, P1065, DOI 10.1016/j.neubiorev.2006.04.001
   Turetsky BI, 2007, SCHIZOPHRENIA BULL, V33, P69, DOI 10.1093/schbul/sbl060
   Vawter MP, 2002, SCHIZOPHR RES, V58, P11, DOI 10.1016/S0920-9964(01)00377-2
   Veldic M, 2004, P NATL ACAD SCI USA, V101, P348, DOI 10.1073/pnas.2637013100
   Veldic M, 2007, SCHIZOPHR RES, V91, P51, DOI 10.1016/j.schres.2006.11.029
   Ventruti A, 2011, NEUROSCIENCE, V189, P32, DOI 10.1016/j.neuroscience.2011.05.050
   Verbrugghe P, 2012, AM J MED GENET B, V159B, P392, DOI 10.1002/ajmg.b.32042
   Wedenoja J, 2008, MOL PSYCHIATR, V13, P673, DOI 10.1038/sj.mp.4002047
   Wedenoja J, 2010, BIOL PSYCHIAT, V67, P983, DOI 10.1016/j.biopsych.2009.09.026
   Weeber EJ, 2002, J BIOL CHEM, V277, P39944, DOI 10.1074/jbc.M205147200
   Woo HN, 2009, BIOCHEM BIOPH RES CO, V390, P1093, DOI 10.1016/j.bbrc.2009.10.093
   Yip YP, 2007, J COMP NEUROL, V502, P635, DOI 10.1002/cne.21318
   Zhang GC, 2007, PLOS ONE, V2, DOI 10.1371/journal.pone.0000252
   Zhang H, 2002, MOL PSYCHIATR, V7, P1012, DOI 10.1038/sj.mp.4001124
NR 219
TC 177
Z9 181
U1 1
U2 84
PU PERGAMON-ELSEVIER SCIENCE LTD
PI OXFORD
PA THE BOULEVARD, LANGFORD LANE, KIDLINGTON, OXFORD OX5 1GB, ENGLAND
SN 0028-3908
EI 1873-7064
J9 NEUROPHARMACOLOGY
JI Neuropharmacology
PD MAY
PY 2013
VL 68
SI SI
BP 122
EP 135
DI 10.1016/j.neuropharm.2012.08.015
PG 14
WC Neurosciences; Pharmacology & Pharmacy
WE Science Citation Index Expanded (SCI-EXPANDED)
SC Neurosciences & Neurology; Pharmacology & Pharmacy
GA 123EL
UT WOS:000317371100007
PM 22981949
OA Green Accepted
DA 2022-08-24
ER

PT J
AU Hutchison, ER
   Kawamoto, EM
   Taub, DD
   Lal, A
   Abdelmohsen, K
   Zhang, YQ
   Wood, WH
   Lehrmann, E
   Camandola, S
   Becker, KG
   Gorospe, M
   Mattson, MP
AF Hutchison, Emmette R.
   Kawamoto, Elisa M.
   Taub, Dennis D.
   Lal, Ashish
   Abdelmohsen, Kotb
   Zhang, Yongqing
   Wood, William H., III
   Lehrmann, Elin
   Camandola, Simonetta
   Becker, Kevin G.
   Gorospe, Myriam
   Mattson, Mark P.
TI Evidence for miR-181 involvement in neuroinflammatory responses of
   astrocytes
SO GLIA
LA English
DT Article
DE miR-181; inflammation; LPS; MeCP2; XIAP
ID NF-KAPPA-B; ISCHEMIC BRAIN-INJURY; GROWTH-FACTOR; CELL; EXPRESSION;
   APOPTOSIS; PLASTICITY; INHIBITOR; MICRORNAS; PROTEINS
AB Inflammation is a common component of acute injuries of the central nervous system (CNS) such as ischemia, and degenerative disorders such as Alzheimer's disease. Glial cells play important roles in local CNS inflammation, and an understanding of the roles for microRNAs in glial reactivity in injury and disease settings may therefore lead to the development of novel therapeutic interventions. Here, we show that the miR-181 family is developmentally regulated and present in high amounts in astrocytes compared to neurons. Overexpression of miR-181c in cultured astrocytes results in increased cell death when exposed to lipopolysaccharide (LPS). We show that miR-181 expression is altered by exposure to LPS, a model of inflammation, in both wild-type and transgenic mice lacking both receptors for the inflammatory cytokine TNF-. Knockdown of miR-181 enhanced LPS-induced production of pro-inflammatory cytokines (TNF-, IL-6, IL-1, IL-8) and HMGB1, while overexpression of miR-181 resulted in a significant increase in the expression of the anti-inflammatory cytokine IL-10. To assess the effects of miR-181 on the astrocyte transcriptome, we performed gene array and pathway analysis on astrocytes with reduced levels of miR-181b/c. To examine the pool of potential miR-181 targets, we employed a biotin pull-down of miR-181c and gene array analysis. We validated the mRNAs encoding MeCP2 and X-linked inhibitor of apoptosis as targets of miR-181. These findings suggest that miR-181 plays important roles in the molecular responses of astrocytes in inflammatory settings. Further understanding of the role of miR-181 in inflammatory events and CNS injury could lead to novel approaches for the treatment of CNS disorders with an inflammatory component.
C1 [Hutchison, Emmette R.; Kawamoto, Elisa M.; Camandola, Simonetta; Mattson, Mark P.] NIA, Neurosci Lab, NIH, Baltimore, MD 21224 USA.
   [Hutchison, Emmette R.] Brown Univ, Dept Neurosci, Providence, RI 02912 USA.
   [Taub, Dennis D.; Abdelmohsen, Kotb; Zhang, Yongqing; Wood, William H., III; Lehrmann, Elin; Becker, Kevin G.; Gorospe, Myriam] NIA, Genet Lab, NIH, Baltimore, MD 21224 USA.
   [Lal, Ashish] NCI, Genet Branch, NIH, Bethesda, MD 20892 USA.
RP Mattson, MP (通讯作者)，NIA, Neurosci Lab, NIH, Baltimore, MD 21224 USA.
EM mattsonm@grc.nia.nih.gov
RI Abdelmohsen, Kotb/AAX-4191-2020; Kawamoto, Elisa Mitiko/E-3485-2012
OI Abdelmohsen, Kotb/0000-0001-6240-5810; Kawamoto, Elisa
   Mitiko/0000-0001-8637-414X; Becker, Kevin/0000-0002-6794-6656; Lehrmann,
   Elin/0000-0002-9869-9475
FU Intramural Research Program of the National Institute on Aging; NATIONAL
   INSTITUTE ON AGING [ZICAG000616, ZIAAG000518] Funding Source: NIH
   RePORTER
FX Grant sponsor: Intramural Research Program of the National Institute on
   Aging.
CR Ballas N, 2009, NAT NEUROSCI, V12, P311, DOI 10.1038/nn.2275
   Bethea JR, 1998, J NEUROSCI, V18, P3251
   Boldin MP, 2012, IMMUNOL REV, V246, P205, DOI 10.1111/j.1600-065X.2011.01089.x
   Borrmann L, 2001, ONCOGENE, V20, P4537, DOI 10.1038/sj.onc.1204577
   Bruce AJ, 1996, NAT MED, V2, P788, DOI 10.1038/nm0796-788
   Chen CZ, 2004, SCIENCE, V303, P83, DOI 10.1126/science.1091903
   Chen G, 2010, ONCOL REP, V23, P997, DOI 10.3892/or_00000725
   Chu ZL, 1997, P NATL ACAD SCI USA, V94, P10057, DOI 10.1073/pnas.94.19.10057
   CHUNG IY, 1990, J IMMUNOL, V144, P2999
   Cichocki F, 2011, J IMMUNOL, V187, P6171, DOI 10.4049/jimmunol.1100835
   Cleynen I, 2008, INT J ONCOL, V32, P289
   Conti A, 2009, J NEURO-ONCOL, V93, P325, DOI 10.1007/s11060-009-9797-4
   Contreras J, 2012, LEUKEMIA, V26, P404, DOI 10.1038/leu.2011.356
   DEVRIES JE, 1995, ANN MED, V27, P537, DOI 10.3109/07853899509002465
   Donato G, 2004, ONCOL REP, V11, P1209
   Eckelman BP, 2006, EMBO REP, V7, P988, DOI 10.1038/sj.embor.7400795
   Emami KH, 2009, PROSTATE, V69, P1481, DOI 10.1002/pros.20998
   Fan HT, 2011, BRAIN RES, V1384, P9, DOI 10.1016/j.brainres.2011.01.105
   Hamby ME, 2010, NEUROTHERAPEUTICS, V7, P494, DOI 10.1016/j.nurt.2010.07.003
   Hillion J, 2008, CANCER RES, V68, P10121, DOI 10.1158/0008-5472.CAN-08-2121
   Iliopoulos D, 2010, MOL CELL, V39, P493, DOI 10.1016/j.molcel.2010.07.023
   Irmady K, 2011, GLIA, V59, P708, DOI 10.1002/glia.21141
   John GR, 2003, NEUROSCIENTIST, V9, P10, DOI 10.1177/1073858402239587
   Joy A, 1997, ONCOGENE, V14, P171, DOI 10.1038/sj.onc.1200823
   Jung BP, 2003, J NEUROBIOL, V55, P86, DOI 10.1002/neu.10201
   Kang WF, 2011, MOL NEUROBIOL, V43, P147, DOI 10.1007/s12035-011-8163-7
   Kawamoto EM, 2013, NEUROSIGNALS, V21, P75, DOI 10.1159/000336074
   Lal A, 2011, PLOS GENET, V7, DOI 10.1371/journal.pgen.1002363
   Lewis BP, 2005, CELL, V120, P15, DOI 10.1016/j.cell.2004.12.035
   Li X, 2012, CELL DEATH DIFFER, V19, P378, DOI 10.1038/cdd.2011.127
   Lioy DT, 2011, NATURE, V475, P497, DOI 10.1038/nature10214
   Mackenzie F, 2012, DEVELOPMENT, V139, P1371, DOI 10.1242/dev.072348
   Mark RJ, 1997, BRAIN RES, V756, P205, DOI 10.1016/S0006-8993(97)00196-0
   Mattson MP, 2001, J CLIN INVEST, V107, P247, DOI 10.1172/JCI11916
   Mattson MP, 2006, CELL DEATH DIFFER, V13, P852, DOI 10.1038/sj.cdd.4401837
   MATTSON MP, 1989, J NEUROSCI, V9, P3728
   Mazzocco M, 2001, BIOCHEM BIOPH RES CO, V285, P540, DOI 10.1006/bbrc.2001.5169
   Meeuwsen S, 2003, GLIA, V43, P243, DOI 10.1002/glia.10259
   Murray PJ, 2005, P NATL ACAD SCI USA, V102, P8686, DOI 10.1073/pnas.0500419102
   Naguibneva I, 2006, NAT CELL BIOL, V8, P278, DOI 10.1038/ncb1373
   Okun E, 2011, TRENDS NEUROSCI, V34, P269, DOI 10.1016/j.tins.2011.02.005
   ONeill LAJ, 1997, TRENDS NEUROSCI, V20, P252, DOI 10.1016/S0166-2236(96)01035-1
   Ouyang YB, 2012, MITOCHONDRION, V12, P213, DOI 10.1016/j.mito.2011.09.001
   Ouyang YB, 2012, NEUROBIOL DIS, V45, P555, DOI 10.1016/j.nbd.2011.09.012
   Pang B, 2012, J NEURO-ONCOL, V106, P543, DOI 10.1007/s11060-011-0710-6
   Panickar KS, 2005, GLIA, V50, P287, DOI 10.1002/glia.20181
   Pekny M, 2005, GLIA, V50, P427, DOI 10.1002/glia.20207
   PIKE CJ, 1994, NEUROSCIENCE, V63, P517, DOI 10.1016/0306-4522(94)90547-9
   Ramaswamy S, 2009, PROG BRAIN RES, V175, P201, DOI 10.1016/S0079-6123(09)17514-3
   Rehmsmeier M, 2004, RNA, V10, P1507, DOI 10.1261/rna.5248604
   Resar LMS, 2010, CANCER RES, V70, P436, DOI 10.1158/0008-5472.CAN-09-1212
   Rothe M, 1995, CELL, V83, P1243, DOI 10.1016/0092-8674(95)90149-3
   Schuldenfrei A, 2011, BMC GENOMICS, V12, DOI 10.1186/1471-2164-12-549
   Serrano-Pozo A, 2011, AM J PATHOL, V179, P1373, DOI 10.1016/j.ajpath.2011.05.047
   Shi L, 2008, BRAIN RES, V1236, P185, DOI 10.1016/j.brainres.2008.07.085
   Sofroniew MV, 2010, ACTA NEUROPATHOL, V119, P7, DOI 10.1007/s00401-009-0619-8
   Sofroniew MV, 2009, TRENDS NEUROSCI, V32, P638, DOI 10.1016/j.tins.2009.08.002
   Stehlik C, 1998, J EXP MED, V188, P211, DOI 10.1084/jem.188.1.211
   Tang SC, 2007, P NATL ACAD SCI USA, V104, P13798, DOI 10.1073/pnas.0702553104
   Tao JF, 2011, J NEUROSCI, V31, P8306, DOI 10.1523/JNEUROSCI.0567-11.2011
   Teismann P, 2004, CELL TISSUE RES, V318, P149, DOI 10.1007/s00441-004-0944-0
   THANOS D, 1992, CELL, V71, P777, DOI 10.1016/0092-8674(92)90554-P
   Zhang Y, 2010, CURR OPIN NEUROBIOL, V20, P588, DOI 10.1016/j.conb.2010.06.005
NR 63
TC 176
Z9 184
U1 2
U2 27
PU WILEY
PI HOBOKEN
PA 111 RIVER ST, HOBOKEN 07030-5774, NJ USA
SN 0894-1491
EI 1098-1136
J9 GLIA
JI Glia
PD JUL
PY 2013
VL 61
IS 7
BP 1018
EP 1028
DI 10.1002/glia.22483
PG 11
WC Neurosciences
WE Science Citation Index Expanded (SCI-EXPANDED)
SC Neurosciences & Neurology
GA 171NK
UT WOS:000320935900002
PM 23650073
OA Green Accepted
DA 2022-08-24
ER

PT J
AU Fernandez-Hernando, C
   Ramirez, CM
   Goedeke, L
   Suarez, Y
AF Fernandez-Hernando, Carlos
   Ramirez, Cristina M.
   Goedeke, Leigh
   Suarez, Yajaira
TI MicroRNAs in Metabolic Disease
SO ARTERIOSCLEROSIS THROMBOSIS AND VASCULAR BIOLOGY
LA English
DT Article
DE miRNAs; metabolic disease; lipoprotein metabolism
ID BETA-CELL; INSULIN-SECRETION; IN-VIVO; ADIPOCYTE DIFFERENTIATION;
   CHOLESTEROL HOMEOSTASIS; GLUCOSE-HOMEOSTASIS; NONHUMAN-PRIMATES;
   ALZHEIMER-DISEASE; GENE-EXPRESSION; PLASMA MICRORNA
AB Alterations in the metabolic control of lipid and glucose homeostasis predispose an individual to develop cardiometabolic diseases, such as type 2-diabetes mellitus and atherosclerosis. Work over the last years has suggested that microRNAs (miRNAs) play an important role in regulating these physiological processes. The contribution of miRNAs in regulating metabolism is exemplified by miR-33, an intronic miRNA encoded in the Srebp genes. miR-33 controls cellular cholesterol export and fatty acid degradation, whereas its host genes stimulate cholesterol and fatty acid synthesis. Other miRNAs, such as miR-122, also play a critical role in regulating lipid homeostasis by controlling cholesterol synthesis and lipoprotein secretion in the liver. This review article summarizes the recent findings in the field, highlighting the contribution of miRNAs in regulating lipid and glucose metabolism. We will also discuss how the modulation of specific miRNAs may be a promising strategy to treat metabolic diseases. (Arterioscler Thromb Vasc Biol. 2013;33:178-185.)
C1 NYU, Sch Med, Dept Med, Leon H Charney Div Cardiol, New York, NY USA.
   NYU, Sch Med, Dept Cell Biol, Leon H Charney Div Cardiol, New York, NY 10016 USA.
   NYU, Sch Med, Marc & Ruti Bell Vasc Biol & Dis Program, New York, NY USA.
RP Fernandez-Hernando, C (通讯作者)，522 1st Ave,Smilow 703, New York, NY 10016 USA.
EM carlos.fernandez-hernando@nyumc.org
RI Ramírez, Cristina/A-6975-2016; Ramírez, Cristina/ABI-1568-2020
OI Ramírez, Cristina/0000-0003-2589-0786; Ramírez,
   Cristina/0000-0003-2589-0786; Goedeke, Leigh/0000-0002-7690-1572
FU National Institute of Health [R01HL106063, R01HL107953, R01HL105945];
   NATIONAL HEART, LUNG, AND BLOOD INSTITUTE [R01HL106063, R01HL105945,
   R01HL107953] Funding Source: NIH RePORTER
FX The laboratories of C.F-H. and Y.S. are supported by grants from the
   National Institute of Health (R01HL106063 and R01HL107953 to C.F.H. and
   R01HL105945 to Y.S.).
CR Allen RM, 2012, EMBO MOL MED, V4, P882, DOI 10.1002/emmm.201201228
   Ambros V, 2003, CELL, V113, P673, DOI 10.1016/S0092-8674(03)00428-8
   Ambros V, 2004, NATURE, V431, P350, DOI 10.1038/nature02871
   Arroyo JD, 2011, P NATL ACAD SCI USA, V108, P5003, DOI 10.1073/pnas.1019055108
   Ashcroft FM, 2012, CELL, V148, P1160, DOI 10.1016/j.cell.2012.02.010
   Bartel DP, 2009, CELL, V136, P215, DOI 10.1016/j.cell.2009.01.002
   Brunham LR, 2007, NAT MED, V13, P340, DOI 10.1038/nm1546
   Cermelli S, 2011, PLOS ONE, V6, DOI 10.1371/journal.pone.0023937
   Cheung O, 2008, HEPATOLOGY, V48, P1810, DOI 10.1002/hep.22569
   Davalos A, 2011, P NATL ACAD SCI USA, V108, P9232, DOI 10.1073/pnas.1102281108
   Elmen J, 2008, NATURE, V452, P896, DOI 10.1038/nature06783
   Esau C, 2006, CELL METAB, V3, P87, DOI 10.1016/j.cmet.2006.01.005
   Esau C, 2004, J BIOL CHEM, V279, P52361, DOI 10.1074/jbc.C400438200
   Frost RJA, 2011, P NATL ACAD SCI USA, V108, P21075, DOI 10.1073/pnas.1118922109
   Gatfield D, 2009, GENE DEV, V23, P1313, DOI 10.1101/gad.1781009
   Gerin I, 2010, J BIOL CHEM, V285, P33652, DOI 10.1074/jbc.M110.152090
   Gerin I, 2010, AM J PHYSIOL-ENDOC M, V299, pE198, DOI 10.1152/ajpendo.00179.2010
   Gross DN, 2009, CURR DIABETES REP, V9, P208, DOI 10.1007/s11892-009-0034-5
   Grueter CE, 2012, CELL, V149, P671, DOI 10.1016/j.cell.2012.03.029
   He AB, 2007, MOL ENDOCRINOL, V21, P2785, DOI 10.1210/me.2007-0167
   Horie T, 2010, P NATL ACAD SCI USA, V107, P17321, DOI 10.1073/pnas.1008499107
   Hsu SH, 2012, J CLIN INVEST, V122, P2871, DOI 10.1172/JCI63539
   Hunter MP, 2008, PLOS ONE, V3, DOI 10.1371/journal.pone.0003694
   Iliopoulos D, 2010, J LIPID RES, V51, P1513, DOI 10.1194/jlr.M004812
   Kim J, 2012, EXP NEUROL, V235, P476, DOI 10.1016/j.expneurol.2011.11.010
   Kim SY, 2010, BIOCHEM BIOPH RES CO, V392, P323, DOI 10.1016/j.bbrc.2010.01.012
   Kojima S, 2010, PLOS ONE, V5, DOI 10.1371/journal.pone.0011264
   Krutzfeldt J, 2005, NATURE, V438, P685, DOI 10.1038/nature04303
   Lanford RE, 2010, SCIENCE, V327, P198, DOI 10.1126/science.1178178
   Lee EK, 2012, MOL CELL, V45, P826, DOI 10.1016/j.molcel.2012.01.016
   Lee J, 2010, J BIOL CHEM, V285, P12604, DOI 10.1074/jbc.M109.094524
   LEE RC, 1993, CELL, V75, P843, DOI 10.1016/0092-8674(93)90529-Y
   Leto D, 2012, NAT REV MOL CELL BIO, V13, P383, DOI 10.1038/nrm3351
   Li SQ, 2011, CIRCULATION, V124, P175, DOI 10.1161/CIRCULATIONAHA.110.012237
   Lin HV, 2011, CELL METAB, V14, P9, DOI 10.1016/j.cmet.2011.06.003
   Lin Q, 2009, FEBS J, V276, P2348, DOI 10.1111/j.1742-4658.2009.06967.x
   Lovis P, 2008, BIOL CHEM, V389, P305, DOI 10.1515/BC.2008.026
   Lynn FC, 2007, DIABETES, V56, P2938, DOI 10.2337/db07-0175
   Marquart TJ, 2010, P NATL ACAD SCI USA, V107, P12228, DOI 10.1073/pnas.1005191107
   Melkman-Zehavi T, 2011, EMBO J, V30, P835, DOI 10.1038/emboj.2010.361
   Najafi-Shoushtari SH, 2010, SCIENCE, V328, P1566, DOI 10.1126/science.1189123
   Nakanishi N, 2009, BIOCHEM BIOPH RES CO, V385, P492, DOI 10.1016/j.bbrc.2009.05.058
   Newman MA, 2008, RNA, V14, P1539, DOI 10.1261/rna.1155108
   Plaisance V, 2006, J BIOL CHEM, V281, P26932, DOI 10.1074/jbc.M601225200
   Poy MN, 2009, P NATL ACAD SCI USA, V106, P5813, DOI 10.1073/pnas.0810550106
   Poy MN, 2004, NATURE, V432, P226, DOI 10.1038/nature03076
   Pullen TJ, 2011, MOL CELL BIOL, V31, P3182, DOI 10.1128/MCB.01433-10
   Ramachandran D, 2011, FEBS J, V278, P1167, DOI 10.1111/j.1742-4658.2011.08042.x
   Ramirez CM, 2011, ARTERIOSCL THROM VAS, V31, P2707, DOI 10.1161/ATVBAHA.111.232066
   Rayner KJ, 2011, NATURE, V478, P404, DOI 10.1038/nature10486
   Rayner KJ, 2011, J CLIN INVEST, V121, P2921, DOI 10.1172/JCI57275
   Rayner KJ, 2010, SCIENCE, V328, P1570, DOI 10.1126/science.1189862
   Sale EM, 2008, CELL MOL LIFE SCI, V65, P113, DOI 10.1007/s00018-007-7274-9
   Sun DS, 2012, FEBS LETT, V586, P1472, DOI 10.1016/j.febslet.2012.03.068
   Sun TW, 2009, MOL ENDOCRINOL, V23, P925, DOI 10.1210/me.2008-0298
   Trajkovski M, 2011, NATURE, V474, P649, DOI 10.1038/nature10112
   Tsai WC, 2012, J CLIN INVEST, V122, P2884, DOI 10.1172/JCI63455
   Vickers K.C., 2012, HEPATOLOGY
   Vickers KC, 2011, NAT CELL BIOL, V13, P423, DOI 10.1038/ncb2210
   Viswanathan SR, 2008, SCIENCE, V320, P97, DOI 10.1126/science.1154040
   Wahrle SE, 2005, J BIOL CHEM, V280, P43236, DOI 10.1074/jbc.M508780200
   Wahrle SE, 2008, J CLIN INVEST, V118, P671, DOI 10.1172/JCI33622
   WIGHTMAN B, 1993, CELL, V75, P855, DOI 10.1016/0092-8674(93)90530-4
   Wijesekara N, 2012, DIABETES, V61, P653, DOI 10.2337/db11-0944
   Zampetaki A, 2010, CIRC RES, V107, P810, DOI 10.1161/CIRCRESAHA.110.226357
   Zhu H, 2011, CELL, V147, P81, DOI 10.1016/j.cell.2011.08.033
   Zile MR, 2011, CIRC-CARDIOVASC GENE, V4, P614, DOI 10.1161/CIRCGENETICS.111.959841
NR 67
TC 175
Z9 181
U1 1
U2 57
PU LIPPINCOTT WILLIAMS & WILKINS
PI PHILADELPHIA
PA 530 WALNUT ST, PHILADELPHIA, PA 19106-3621 USA
SN 1079-5642
J9 ARTERIOSCL THROM VAS
JI Arterioscler. Thromb. Vasc. Biol.
PD FEB
PY 2013
VL 33
IS 2
BP 178
EP 185
DI 10.1161/ATVBAHA.112.300144
PG 8
WC Hematology; Peripheral Vascular Disease
WE Science Citation Index Expanded (SCI-EXPANDED)
SC Hematology; Cardiovascular System & Cardiology
GA 073MS
UT WOS:000313747700009
PM 23325474
OA Green Accepted, Bronze
DA 2022-08-24
ER

PT J
AU Friedland, RP
AF Friedland, Robert P.
TI Mechanisms of Molecular Mimicry Involving the Microbiota in
   Neurodegeneration
SO JOURNAL OF ALZHEIMERS DISEASE
LA English
DT Article
DE Alzheimer's disease; amyloid; bacterial amyloid; metagenome; microbiota;
   neurodegenerative diseases; neuroinflammation; oxidative stress;
   Parkinson's disease
ID OLFACTORY ENSHEATHING CELLS; ALZHEIMERS-DISEASE; AMYLOID FIBRILS;
   ALPHA-SYNUCLEIN; PARKINSONS-DISEASE; IMMUNE RECOGNITION;
   APOLIPOPROTEIN-E; MOUSE MODEL; A-BETA; BRAIN
AB The concept of molecular mimicry was established to explain commonalities of structure which developed in response to evolutionary pressures. Most examples of molecular mimicry in medicine have involved homologies of primary protein structure which cause disease. Molecular mimicry can be expanded beyond amino acid sequence to include microRNA and proteomic effects which are either pathogenic or salutogenic (beneficial) in regard to Parkinson's disease, Alzheimer's disease, and related disorders. Viruses of animal or plant origin may mimic nucleotide sequences of microRNAs and influence protein expression. Both Parkinson's and Alzheimer's diseases involve the formation of transmissible self-propagating prion-like proteins. However, the initiating factors responsible for creation of these misfolded nucleating factors are unknown. Amyloid patterns of protein folding are highly conserved through evolution and are widely distributed in the world. Similarities of tertiary protein structure may be involved in the creation of these prion-like agents through molecular mimicry. Cross-seeding of amyloid misfolding, altered proteostasis, and oxidative stress may be induced by amyloid proteins residing in bacteria in our microbiota in the gut and in the diet. Pathways of molecular mimicry induced processes induced by bacterial amyloid in neurodegeneration may involve TLR 2/1, CD14, and NF kappa B, among others. Furthermore, priming of the innate immune system by the microbiota may enhance the inflammatory response to cerebral amyloids (such as amyloid-beta and alpha-synuclein). This paper describes the specific molecular pathways of these cross-seeding and neuroinflammatory processes. Evolutionary conservation of proteins provides the opportunity for conserved sequences and structures to influence neurological disease through molecular mimicry.
C1 Univ Louisville, Dept Neurol, Sch Med, Louisville, KY 40202 USA.
RP Friedland, RP (通讯作者)，Univ Louisville, Dept Neurol, Sch Med, Louisville, KY 40202 USA.
EM robert.friedland@louisville.edu
RI Friedland, Robert/A-2834-2010
OI Friedland, Robert/0000-0001-5721-1843
FU Michael J. Fox Foundation; University of Louisville
FX Supported in part by the Michael J. Fox Foundation and the University of
   Louisville. The author is grateful to Drs. D. Demuth, K. LaFaver, P.
   O'Toole, R. Raha Chowdhury, A. Roberts, and V. Stribinskis for helpful
   comments and discussions. The author is also grateful to S. Nandi and J.
   Roberts for assistance.
CR Aguzzi A, 2014, NATURE, V512, P32, DOI 10.1038/512032a
   Ahmed Z, 2014, ACTA NEUROPATHOL, V127, P667, DOI 10.1007/s00401-014-1254-6
   Akiyama H, 2000, NEUROBIOL AGING, V21, P383, DOI 10.1016/S0197-4580(00)00124-X
   Atarashi K, 2013, NATURE, V500, P232, DOI 10.1038/nature12331
   Attems J, 2014, ACTA NEUROPATHOL, V127, P459, DOI 10.1007/s00401-014-1261-7
   Bagriantsev S, 2006, BMC BIOL, V4, DOI 10.1186/1741-7007-4-32
   Bates HW., 1862, T LINN SOC LOND, V23, P495, DOI [DOI 10.1111/J.1096-3642.1860.TB00146.X, 10.1111/j.1096-3642.1860.tb00146.x]
   Bechmann I, 2001, EUR J NEUROSCI, V14, P1651, DOI 10.1046/j.0953-816x.2001.01793.x
   Bednarska NG, 2013, MICROBIOL-SGM, V159, P1795, DOI 10.1099/mic.0.069575-0
   Benitez BA, 2014, NEUROBIOL AGING, V35, DOI 10.1016/j.neurobiolaging.2013.12.010
   Beraud Dawn, 2012, Parkinsonism Relat Disord, V18 Suppl 1, pS17, DOI 10.1016/S1353-8020(11)70008-6
   Bernstein KE, 2014, J CLIN INVEST, V124, P1000, DOI 10.1172/JCI66541
   Bhattacharjee S, 2013, FRONT CELL NEUROSCI, V7, DOI 10.3389/fncel.2013.00153
   Bodea LG, 2014, J NEUROSCI, V34, P8546, DOI 10.1523/JNEUROSCI.5002-13.2014
   Bokranz W, 2005, J MED MICROBIOL, V54, P1171, DOI 10.1099/jmm.0.46064-0
   Borre YE, 2014, TRENDS MOL MED, V20, P509, DOI 10.1016/j.molmed.2014.05.002
   Braak H, 2003, NEUROBIOL AGING, V24, P197, DOI 10.1016/S0197-4580(02)00065-9
   Braak H, 2008, NEUROLOGY, V70, P1916, DOI 10.1212/01.wnl.0000312279.49272.9f
   Butovsky O, 2006, P NATL ACAD SCI USA, V103, P11784, DOI 10.1073/pnas.0604681103
   Carare RO, 2013, ACTA NEUROPATHOL COM, V1, DOI 10.1186/2051-5960-1-48
   Cazalla D, 2010, SCIENCE, V328, P1563, DOI 10.1126/science.1187197
   Cherny I, 2005, J MOL BIOL, V352, P245, DOI 10.1016/j.jmb.2005.07.028
   Claesson MJ, 2012, NATURE, V488, P178, DOI 10.1038/nature11319
   Colson P, 2010, PLOS ONE, V5, DOI 10.1371/journal.pone.0010041
   Colussi TM, 2014, NATURE, V511, P366, DOI 10.1038/nature13378
   Cui D, 2008, AMYLOID, V15, P77, DOI 10.1080/13506120802005833
   Cushman M, 2010, J CELL SCI, V123, P1191, DOI 10.1242/jcs.051672
   Czirr E, 2012, J CLIN INVEST, V122, P1156, DOI 10.1172/JCI58656
   Damian RT, 1997, PARASITOLOGY, V115, pS169, DOI 10.1017/S0031182097002357
   Desplats P, 2009, P NATL ACAD SCI USA, V106, P13010, DOI 10.1073/pnas.0903691106
   Fischer S, 2001, EUR J CLIN INVEST, V31, P789, DOI 10.1046/j.1365-2362.2001.00874.x
   Friedland RP, 2008, J BIOL CHEM, V283, P22550, DOI 10.1074/jbc.M802088200
   Glabe CG, 2004, TRENDS BIOCHEM SCI, V29, P542, DOI 10.1016/j.tibs.2004.08.009
   Gordon JI, 2012, SCIENCE, V336, P1251, DOI 10.1126/science.1224686
   Guilherme L, 2006, AUTOIMMUNITY, V39, P31, DOI 10.1080/08916930500484674
   Guo JL, 2011, J BIOL CHEM, V286, P15317, DOI 10.1074/jbc.M110.209296
   Gustaw KA, 2008, J NEUROCHEM, V106, P1350, DOI 10.1111/j.1471-4159.2008.05477.x
   Haehner A, 2011, PARKINSONS DIS-US, V2011, DOI 10.4061/2011/450939
   Hartman K, 2013, PEERJ, V1, DOI 10.7717/peerj.5
   Hawkes CA, 2014, ACTA NEUROPATHOL, V127, P617, DOI 10.1007/s00401-014-1243-9
   Hawkes CH, 2009, ANN NY ACAD SCI, V1170, P615, DOI 10.1111/j.1749-6632.2009.04365.x
   Heintz C, 2014, CELL, V156, P408, DOI 10.1016/j.cell.2014.01.025
   Holmes C, 2013, NEUROPATH APPL NEURO, V39, P51, DOI 10.1111/j.1365-2990.2012.01307.x
   Hooper LV, 2012, SCIENCE, V336, P1268, DOI 10.1126/science.1223490
   Hufnagel DA, 2013, PLOS PATHOG, V9, DOI 10.1371/journal.ppat.1003740
   Huttenhower C, 2012, NATURE, V486, P207, DOI 10.1038/nature11234
   Jucker M, 2013, NATURE, V501, P45, DOI 10.1038/nature12481
   Kalaria RN, 2008, LANCET NEUROL, V7, P812, DOI 10.1016/S1474-4422(08)70169-8
   Kalaria RN, 2013, NAT REV NEUROL, V9, P487, DOI 10.1038/nrneurol.2013.164
   Kayed R, 2006, METHOD ENZYMOL, V413, P326, DOI 10.1016/S0076-6879(06)13017-7
   Kovacs GG, 2014, NEUROBIOL DIS, V69, P76, DOI 10.1016/j.nbd.2014.05.020
   Kujala P, 2011, PLOS PATHOG, V7, DOI 10.1371/journal.ppat.1002449
   Lathrop SK, 2011, NATURE, V478, P250, DOI 10.1038/nature10434
   Lavelle EC, 2010, MUCOSAL IMMUNOL, V3, P17, DOI 10.1038/mi.2009.124
   Leung JYK, 2008, CELL MOL LIFE SCI, V65, P2732, DOI 10.1007/s00018-008-8184-1
   Li JB, 2013, FRONT IMMUNOL, V4, DOI 10.3389/fimmu.2013.00347
   Libri V, 2012, P NATL ACAD SCI USA, V109, P279, DOI 10.1073/pnas.1114204109
   Little CS, 2004, NEUROBIOL AGING, V25, P419, DOI 10.1016/S0197-4580(03)00127-1
   Liu CC, 2013, NAT REV NEUROL, V9, P106, DOI 10.1038/nrneurol.2012.263
   Liu RL, 2014, ANN NEUROL, V75, P162, DOI 10.1002/ana.24041
   Liu RL, 2013, PLOS ONE, V8, DOI 10.1371/journal.pone.0060621
   Lloyd SJ, 2012, GUT MICROBES, V3, P272, DOI 10.4161/gmic.20661
   Lousberg EL, 2011, EXPERT REV VACCINES, V10, P1435, DOI [10.1586/erv.11.121, 10.1586/ERV.11.121]
   Mabbott NA, 2013, MUCOSAL IMMUNOL, V6, P666, DOI 10.1038/mi.2013.30
   Maier M, 2008, J NEUROSCI, V28, P6333, DOI 10.1523/JNEUROSCI.0829-08.2008
   Mapstone M, 2014, NAT MED, V20, P415, DOI 10.1038/nm.3466
   Masuda-Suzukake M, 2013, BRAIN, V136, P1128, DOI 10.1093/brain/awt037
   McGeer PL, 2013, ACTA NEUROPATHOL, V126, P479, DOI 10.1007/s00401-013-1177-7
[truncated: 4,882,629 more chars]
