# Supplementary material for: Bibliometric analysis of research on Alzheimer’s disease and non-coding RNAs: Opportunities and challenges
Source: Front Aging Neurosci. 2022 Oct 18;14:1037068. doi: 10.3389/fnagi.2022.1037068 (PMC9623309; doi:10.3389/fnagi.2022.1037068)
Supplement: Supplementary file 1 [file Data_Sheet_1.ZIP › Supplementary Material 1/For CiteSpace and VOSview/download1.txt]

FN Clarivate Analytics Web of Science
VR 1.0
PT J
AU Jiang, Y
   Xu, B
   Chen, J
   Sui, Y
   Ren, L
   Li, J
   Zhang, HY
   Guo, LQ
   Sun, XH
AF Jiang, Yang
   Xu, Bing
   Chen, Jing
   Sui, Yi
   Ren, Li
   Li, Jing
   Zhang, Huiyu
   Guo, Liqing
   Sun, Xiaohong
TI Micro-RNA-137 Inhibits Tau Hyperphosphorylation in Alzheimer's Disease
   and Targets the CACNA1C Gene in Transgenic Mice and Human Neuroblastoma
   SH-SY5Y Cells
SO MEDICAL SCIENCE MONITOR
LA English
DT Article
DE 14-3-3 Proteins; Alzheimer Disease; Amyloid beta-Peptides; MicroRNAs
ID AMYLOID-BETA; OXIDATIVE STRESS; PHOSPHORYLATION; EXPRESSION; MICRORNAS;
   SUSCEPTIBILITY; ACTIVATION; CA(V)1.2
AB Background: Alzheimer's disease (AD) results in cognitive impairment. The calcium voltage-gated channel subunit alpha-1 C CACNA1C gene encodes an alpha-1 C subunit of L-type calcium channel (LTCC). The aim of this study was to investigate the role of micro-RNA-137 (miR-137) and the CACNA1C gene in APPswe/PS14E9 (APP/PS1) double-transgenic AD mice and in human neuroblastoma SH-SY5Y cells.
   Material/Methods: Six-month-old APP/PS1 double-transgenic AD mice (N=6) and age-matched normal C57BL/6 mice (N=6) underwent a Morris water maze (MWM) test, expression levels of amyloid-beta (A beta), LTCC, the CACNA1C gene, and miR-137 were measured in the rat hippocampus and cerebral cortex in both groups of mice. A luciferase assay was used to evaluate the effect of miR-137 on the expression of CACNA1C in SH-SY5Y human neuroblastoma SH-SY5Y cells. Western blotting was used to detect the CACNA1C, phosphorylated-tau (p-tau), and A beta proteins.
   Results: In APP/PS1 transgenic AD mice, spatial learning and memory was significantly reduced, levels of A beta(1-40 )and A beta(1-42) were increased in the serum, hippocampus, and cerebral cortex, expression levels of miR-137 were reduced, expression of CACNA1C protein was increased in the hippocampus and cerebral cortex, compared with normal control mice. miR-137 regulated the expression of the CACNAIC gene. Increased expression levels of p-tau (Ser202, Ser396, and Ser404) induced by A beta(1-42) were inhibited by miR-137 mimics in SH-SY5Y human neuroblastoma cells in vitro.
   Conclusions: In a transgenic mouse model of AD, miR-137 and expression of the CACNA1C gene inhibited the hyperphosphorylation of tau protein.
C1 [Jiang, Yang; Sui, Yi; Li, Jing; Zhang, Huiyu; Guo, Liqing; Sun, Xiaohong] China Med Univ, Affiliated Hosp 4, Dept Neurol, Shenyang, Liaoning, Peoples R China.
   [Jiang, Yang; Xu, Bing; Sui, Yi; Ren, Li] Shenyang Brain Hosp, Shenyang Peoples Hosp 1, Dept Neurol & Neurosci, Shenyang Brain Inst, Shenyang, Liaoning, Peoples R China.
   [Chen, Jing] Shenyang Chest Hosp, Shenyang Peoples Hosp 10, Dept Neurol & Neurosci, Shenyang, Liaoning, Peoples R China.
RP Sun, XH (通讯作者)，China Med Univ, Affiliated Hosp 4, Dept Neurol, Shenyang, Liaoning, Peoples R China.
EM xhsun@cmu.edu.cn
RI Sui, Yi/I-5278-2019
OI Sui, Yi/0000-0002-2898-7877; Xu, Bing/0000-0002-9018-7598
FU National Natural Science Foundation of China [81371395]; Natural Science
   Foundation of Liaoning Province [20170541021, 2015020547]; China
   Post-doctoral Science Foundation [2015M581375]
FX This study was supported by grants from the National Natural Science
   Foundation of China (No. 81371395), the Natural Science Foundation of
   Liaoning Province (No. 20170541021 and No. 2015020547), and the China
   Post-doctoral Science Foundation (No. 2015M581375)
CR Alzheimers Assoc, 2015, ALZHEIMERS DEMENT, V11, P332, DOI 10.1016/j.jalz.2015.02.003
   Anekonda TS, 2011, NEUROBIOL DIS, V41, P62, DOI 10.1016/j.nbd.2010.08.020
   Catterall WA, 2000, ANNU REV CELL DEV BI, V16, P521, DOI 10.1146/annurev.cellbio.16.1.521
   Cummings E, 2013, NEUROSCI LETT, V532, P33, DOI 10.1016/j.neulet.2012.08.065
   Danborg PB, 2014, BIOMARKERS, V19, P259, DOI 10.3109/1354750X.2014.904001
   Daschil N, 2013, J ALZHEIMERS DIS, V37, P439, DOI 10.3233/JAD-130560
   Davare MA, 2003, P NATL ACAD SCI USA, V100, P16018, DOI 10.1073/pnas.2236970100
   Davare MA, 2001, SCIENCE, V293, P98, DOI 10.1126/science.293.5527.98
   Furukawa K, 2003, J NEUROCHEM, V87, P427, DOI 10.1046/j.1471-4159.2003.02020.x
   Geekiyanage H, 2012, ALZHEIMERS DEMENTI S, V8, pP470
   Geekiyanage H, 2012, EXP NEUROL, V235, P491, DOI 10.1016/j.expneurol.2011.11.026
   Geekiyanage H, 2011, J NEUROSCI, V31, P14820, DOI 10.1523/JNEUROSCI.3883-11.2011
   Green EK, 2010, MOL PSYCHIATR, V15, P1016, DOI 10.1038/mp.2009.49
   Guan FL, 2014, SCHIZOPHR RES, V152, P97, DOI 10.1016/j.schres.2013.11.004
   Jakobsson J, 2016, BRIT J PSYCHIAT, V208, P195, DOI 10.1192/bjp.bp.114.159806
   Kapsimali M, 2007, GENOME BIOL, V8, DOI 10.1186/gb-2007-8-8-r173
   Kumar S, 2016, BBA-MOL BASIS DIS, V1862, P1617, DOI 10.1016/j.bbadis.2016.06.001
   Kwon E, 2013, MOL PSYCHIATR, V18, P11, DOI 10.1038/mp.2011.170
   Leszek Jerzy, 2003, Med Sci Monit, V9, pCR484
   Livak KJ, 2001, METHODS, V25, P402, DOI 10.1006/meth.2001.1262
   Long JM, 2011, CURR MED CHEM, V18, P3314, DOI 10.2174/092986711796504592
   Loohuis NFMO, 2017, PROG NEURO-PSYCHOPH, V73, P109, DOI 10.1016/j.pnpbp.2016.02.009
   Martin L, 2013, AGEING RES REV, V12, P289, DOI 10.1016/j.arr.2012.06.003
   Medina M, 2014, BIOCHEM PHARMACOL, V88, P540, DOI 10.1016/j.bcp.2014.01.013
   Min DY, 2013, NEUROSCI LETT, V538, P60, DOI 10.1016/j.neulet.2013.02.001
   O'Connor RM, 2016, TRENDS PHARMACOL SCI, V37, P1029, DOI 10.1016/j.tips.2016.10.004
   Perry G, 1999, NEUROREPORT, V10, P2411, DOI 10.1097/00001756-199908020-00035
   Querfurth HW, 2010, NEW ENGL J MED, V362, P329, DOI 10.1056/NEJMra0909142
   Rao SQ, 2016, AM J MED GENET B, V171, P896, DOI 10.1002/ajmg.b.32466
   Reddy PH, 2006, NEUROBIOL AGING, V27, P1060, DOI 10.1016/j.neurobiolaging.2005.04.014
   Reddy PH, 2010, J ALZHEIMERS DIS, V20, pS499, DOI 10.3233/JAD-2010-100504
   Reddy PH, 2017, BIOCHEM BIOPH RES CO, V483, P1156, DOI 10.1016/j.bbrc.2016.08.067
   Saba R, 2010, BRAIN RES, V1338, P3, DOI 10.1016/j.brainres.2010.03.107
   Sinnegger-Brauns MJ, 2009, MOL PHARMACOL, V75, P407, DOI 10.1124/mol.108.049981
   Striessnig J, 2006, BIOCHEM SOC T, V34, P903, DOI 10.1042/BST0340903
   Zhu XW, 2000, J NEUROPATH EXP NEUR, V59, P880, DOI 10.1093/jnen/59.10.880
NR 36
TC 32
Z9 37
U1 0
U2 10
PU INT SCIENTIFIC INFORMATION, INC
PI MELVILLE
PA 150 BROADHOLLOW RD, STE 114, MELVILLE, NY 11747 USA
SN 1643-3750
J9 MED SCI MONITOR
JI Med. Sci. Monitor
PD AUG 13
PY 2018
VL 24
BP 5635
EP 5644
DI 10.12659/MSM.908765
PG 10
WC Medicine, Research & Experimental
WE Science Citation Index Expanded (SCI-EXPANDED)
SC Research & Experimental Medicine
GA GQ2HT
UT WOS:000441474700003
PM 30102687
OA Green Published, Green Submitted
DA 2022-08-24
ER

PT J
AU Wu, BW
   Wu, MS
   Guo, JD
AF Wu, Bo-Wen
   Wu, Mi-Shan
   Guo, Jin-Dong
TI Effects of microRNA-10a on synapse remodeling in hippocampal neurons and
   neuronal cell proliferation and apoptosis through the BDNF-TrkB
   signaling pathway in a rat model of Alzheimer's disease
SO JOURNAL OF CELLULAR PHYSIOLOGY
LA English
DT Article
DE Alzheimer's disease; apoptosis; BDNF-TrkB; microRNA-10a; neuronal cell;
   synapse remodeling
ID NEUROTROPHIC FACTOR; EXPRESSION PROFILE; BRAIN; PLASTICITY; DEFICITS;
   THERAPY; MIR-10A; PROTEIN; KINASE; DIFFERENTIATION
AB The aim of this study was to research the effects of microRNA-10a (miR-10a) on synapse remodeling and neuronal cells in rats with Alzheimer's disease (AD) through BDNF-TrkB signaling pathway. Rat models of AD were established. The neuronal cells were allocated into blank, negative control (NC), miR-10a mimics, miR-10a inhibitors, K252a, and miR-10a inhibitors+K252a groups. Expressions of miR-10a, p38, PSD95, BDNF, cAMP-response element-binding protein (CREB), and tropomyosin receptor kinase B (TrB) were tested using RT-qPCR and Western blotting. Neuron cell proliferation, cycle, and apoptosis were observed using Cell counting kit-8 (CCK8) assay and flow cytometry. The ultrastructure was observed under a scanning electron microscope. The miR-10a expression of AD rats increased while p38, PSD95, BDNF, CREB, and TrB expression decreased compared with the normal rats. Dual luciferase reporter gene assay testified miR-10a targeted BDNF. The expressions of p38, PSD95, BDNF, CREB, and TrB decreased in the miR-10a mimics and K252a groups. Compared with the blank and NC group, the miR-10a mimics and K252a groups showed inhibited cell growth rate with cells mainly rest in the G1 satge, and increased spoptosis. The miR-10a inhibitors group presented an opposite trend to the miR-10a mimics and K252a groups. The synapse was complete and abundant in the miR-10a inhibitors group while disappeared in the miR-10a mimics and K252a groups. The results indicated that miR-10a restrains synapse remodeling and neuronal cell proliferation while promoting apoptosis in AD rats via inhibiting BDNF-TrkB signaling pathway.
C1 [Wu, Bo-Wen; Wu, Mi-Shan; Guo, Jin-Dong] Hebei Univ Chinese Med, Dept Formulas, Basic Med Coll, 3 Xingyuan Rd, Shijiazhuang 050200, Hebei, Peoples R China.
   [Wu, Bo-Wen; Wu, Mi-Shan; Guo, Jin-Dong] Hebei Key Lab Chinese Med Res Cardiocerebrovasc D, 326 Xinshi South Rd, Shijiazhuang 050091, Hebei, Peoples R China.
RP Wu, MS (通讯作者)，Hebei Univ Chinese Med, Dept Formulas, Basic Med Coll, 3 Xingyuan Rd, Shijiazhuang 050200, Hebei, Peoples R China.; Wu, MS (通讯作者)，Hebei Key Lab Chinese Med Res Cardiocerebrovasc D, 326 Xinshi South Rd, Shijiazhuang 050091, Hebei, Peoples R China.
EM wumishan@126.com
FU Hebei Higher Education Institutions Key Project of Science and
   Technology Research [ZD2015053]; National Natural Science Foundation of
   China [81073074]
FX Hebei Higher Education Institutions Key Project of Science and
   Technology Research, Grant number: ZD2015053; National Natural Science
   Foundation of China, Grant number: 81073074
CR Aid T, 2007, J NEUROSCI RES, V85, P525, DOI 10.1002/jnr.21139
   Chen WD, 2012, EXP THER MED, V3, P351, DOI 10.3892/etm.2011.411
   Coleman P, 2004, NEUROLOGY, V63, P1155, DOI 10.1212/01.WNL.0000140626.48118.0A
   Conti AC, 2002, J NEUROSCI, V22, P3262, DOI 10.1523/JNEUROSCI.22-08-03262.2002
   Devi L, 2012, NEUROPSYCHOPHARMACOL, V37, P434, DOI 10.1038/npp.2011.191
   Frisoni GB, 2010, NAT REV NEUROL, V6, P67, DOI 10.1038/nrneurol.2009.215
   Gomez-Pinilla F, 2002, J NEUROPHYSIOL, V88, P2187, DOI 10.1152/jn.00152.2002
   Gottschalk WA, 1999, LEARN MEMORY, V6, P243
   Haque AM, 2008, J NUTR BIOCHEM, V19, P619, DOI 10.1016/j.jnutbio.2007.08.008
   Hensley K, 1999, J NEUROCHEM, V72, P2053, DOI 10.1046/j.1471-4159.1999.0722053.x
   Huang HR, 2010, J BIOL CHEM, V285, P9383, DOI [10.1074/jbc.M109.095612, 10.1074/jbc.M110.101543]
   Kamat PK, 2015, METHOD ENZYMOL, V555, P207, DOI 10.1016/bs.mie.2014.11.025
   Kurozumi K, 2004, MOL THER, V9, P189, DOI 10.1016/j.ymthe.2003.10.012
   Lee ST, 2012, ANN NEUROL, V72, P269, DOI 10.1002/ana.23588
   Li JY, 2016, AQUAT TOXICOL, V178, P27, DOI 10.1016/j.aquatox.2016.07.009
   Liu CC, 2013, NAT REV NEUROL, V9, P106, DOI 10.1038/nrneurol.2012.263
   Liu P, 2013, J TRADIT CHIN MED, V33, P449, DOI 10.1016/S0254-6272(13)60147-8
   Lu B, 2003, LEARN MEMORY, V10, P86, DOI 10.1101/lm.54603
   Lukiw WJ, 2007, J INORG BIOCHEM, V101, P1265, DOI 10.1016/j.jinorgbio.2007.06.004
   Lukiw WJ, 2007, NEUROREPORT, V18, P297, DOI 10.1097/WNR.0b013e3280148e8b
   Matthews VB, 2009, DIABETOLOGIA, V52, P1409, DOI 10.1007/s00125-009-1364-1
   Michalski B, 2003, MOL BRAIN RES, V111, P148, DOI 10.1016/S0169-328X(03)00003-2
   Numakawa T, 2011, NEUROCHEM INT, V59, P551, DOI 10.1016/j.neuint.2011.06.009
   Orom UA, 2008, MOL CELL, V30, P460, DOI 10.1016/j.molcel.2008.05.001
   Ovcharenko D, 2007, CANCER RES, V67, P10782, DOI 10.1158/0008-5472.CAN-07-1484
   Palmer AM, 2011, TRENDS PHARMACOL SCI, V32, P141, DOI 10.1016/j.tips.2010.12.007
   Savioz A, 2014, AGEING RES REV, V18, P86, DOI 10.1016/j.arr.2014.09.004
   Sethi P, 2009, NEUROSCI LETT, V459, P100, DOI 10.1016/j.neulet.2009.04.052
   Shan Q, 2016, TOXICOL APPL PHARM, V306, P134, DOI 10.1016/j.taap.2016.06.010
   Smalheiser NR, 2010, ASN NEURO, V2, DOI 10.1042/AN20090055
   Smalheiser NR, 2009, NEUROMOL MED, V11, P133, DOI 10.1007/s12017-009-8065-2
   Takahashi H, 2012, NAT IMMUNOL, V13, P587, DOI 10.1038/ni.2286
   Teich AF, 2015, NEUROTHERAPEUTICS, V12, P29, DOI 10.1007/s13311-014-0327-5
   Varnholt H, 2008, HEPATOLOGY, V47, P1223, DOI 10.1002/hep.22158
   Vaynman S, 2004, EUR J NEUROSCI, V20, P2580, DOI 10.1111/j.1460-9568.2004.03720.x
   Yu Q, 2017, J ALZHEIMERS DIS, V59, P223, DOI 10.3233/JAD-170283
   Zhao C, 2010, P NATL ACAD SCI USA, V107, P1876, DOI 10.1073/pnas.0908750107
   Zhao YH, 2014, MOL NEUROBIOL, V50, P97, DOI 10.1007/s12035-013-8595-3
NR 38
TC 32
Z9 36
U1 3
U2 87
PU WILEY
PI HOBOKEN
PA 111 RIVER ST, HOBOKEN 07030-5774, NJ USA
SN 0021-9541
EI 1097-4652
J9 J CELL PHYSIOL
JI J. Cell. Physiol.
PD JUL
PY 2018
VL 233
IS 7
BP 5281
EP 5292
DI 10.1002/jcp.26328
PG 12
WC Cell Biology; Physiology
WE Science Citation Index Expanded (SCI-EXPANDED)
SC Cell Biology; Physiology
GA GB1ZG
UT WOS:000428849600018
PM 29215712
DA 2022-08-24
ER

PT J
AU Feng, MG
   Liu, CF
   Chen, L
   Feng, WB
   Liu, M
   Hai, H
   Lu, JM
AF Feng, Mei-Guo
   Liu, Cui-Fang
   Chen, Li
   Feng, Wen-Bo
   Liu, Min
   Hai, Hua
   Lu, Jing-Min
TI MiR-21 attenuates apoptosis-triggered by amyloid-beta via modulating
   PDCD4/ PI3K/AKT/GSK-3 beta pathway in SH-SY5Y cells
SO BIOMEDICINE & PHARMACOTHERAPY
LA English
DT Article
DE miR-21; Amyloid-beta; PI3K/AKT/GSK pathway; AD
ID ALZHEIMERS-DISEASE; ONCOGENIC ROLE; EXPRESSION; CARCINOMA; CANCER;
   DEFICIENCY; RESISTANCE; BRAIN; MICE; TAU
AB Alzheimer's disease (AD) remains the most common neurodegenerative disease with amyloid beta (A beta) formatted and accumulated. Recently, microRNAs have been identified as significant regulators in neurogenesis of the central nervous system (CNS). However, the biological role of miR-21 in AD remains unclear. The purpose of our study was to investigate the mechanism of miR-21 in AD. AD model was established using 20 mu M A beta(1-42) in SH-SY5Y cells. A beta(1-42) can induce cell apoptosis via increasing Bax and decreasing Bcl-2 protein levels. Meanwhile, we observed that miR-21 was remarkably elevated by indicated A beta(1-42) in vitro. Subsequently, miR-21 mimics were transfected into SH-SY5Y cells and it was found that miR-21 can inhibit cell apoptosis induced by A beta(1-42). Programmed cell death protein 4 (PDCD4), an important tumor suppressor in various cancers has been reported to prevent AKT activation. The phosphatidylinositol 3-kinase (PI3K)/AKT/GSK-3 beta pathway can release a survival signal to protect from multiple injuries. Interestingly, it was found that PDCD4 was involved in miR-21-repressed cell apoptosis in AD models. miR-21 mimics can increase the PI3K, AKT and GSK-3 beta activity while PDCD4 ovexexpression inhibited their activity respectively. Moreover, knockdown of PDCD4 can rescue PI3K/AKT/GSK-3 beta pathway in SH-SY5Y cells. Taken these together, it was suggested by our data that miR-21 can exert protective roles in AD, which might be dependent on PDCD4/PI3K/AKT/GSK-3 beta signaling pathway in vitro.
C1 [Feng, Mei-Guo; Chen, Li; Feng, Wen-Bo] Hubei Univ Sci & Technol, Xianning Cent Hosp, Dept Rehabil, Affiliated Hosp 1, Xianning, Hubei, Peoples R China.
   [Liu, Cui-Fang] Hubei Univ Sci & Technol, Xianning Cent Hosp, Dept Gynecol, Affiliated Hosp 1, Xianning, Hubei, Peoples R China.
   [Liu, Min] Xianning Profess Educ Grp Sch, Teaching & Res Sect Rehabil, Xianning, Hubei, Peoples R China.
   [Hai, Hua; Lu, Jing-Min] Xuzhou Med Univ, Affiliated Huaian Hosp, Huaian Peoples Hosp 2, Dept Neurol, Huaian, Peoples R China.
RP Liu, CF (通讯作者)，Hubei Univ Sci & Technol, Xianning Cent Hosp, Dept Gynecol, Affiliated Hosp 1, Xianning, Hubei, Peoples R China.; Lu, JM (通讯作者)，Xuzhou Med Univ, Affiliated Huaian Hosp, Huaian Peoples Hosp 2, Dept Neurol, Huaian, Peoples R China.
EM Fzhxn2005@163.com; jingminlu8@aliyun.com
CR Azmi N. H., 2015, EVID-BASED COMPL ALT, V2015
   Basavaraju Manasa, 2016, BioMolecular Concepts, V7, P241, DOI 10.1515/bmc-2016-0014
   Blennow Kaj, 2004, NeuroRx, V1, P213, DOI 10.1007/BF03206605
   Bondy CA, 2004, EUR J PHARMACOL, V490, P25, DOI 10.1016/j.ejphar.2004.02.042
   Canfran-Duque A, 2017, EMBO MOL MED, V9, P1244, DOI 10.15252/emmm.201607492
   Cao W, 2017, BMC CARDIOVASC DISOR, V17, DOI 10.1186/s12872-017-0520-7
   Chen ZK, 2015, BREAST CANCER RES TR, V152, P29, DOI 10.1007/s10549-015-3446-8
   Choi SH, 2014, NATURE, V515, P274, DOI 10.1038/nature13800
   Go H, 2015, ONCOTARGET, V6, P15035, DOI 10.18632/oncotarget.3729
   Hara N, 2017, ACTA NEUROPATHOL COM, V5, DOI 10.1186/s40478-017-0414-z
   Hebert LE, 2013, NEUROLOGY, V80, P1778, DOI 10.1212/WNL.0b013e31828726f5
   Hernandez-Rapp J, 2016, SCI REP-UK, V6, DOI 10.1038/srep30953
   Keogh-Brown MR, 2016, EBIOMEDICINE, V4, P184, DOI 10.1016/j.ebiom.2015.12.019
   Kim W, 2016, MOL NEUROBIOL, V53, P95, DOI 10.1007/s12035-014-8989-x
   Kolpa HJ, 2013, DEVELOPMENT, V140, P2172, DOI 10.1242/dev.084475
   Lee S, 2006, ONCOL REP, V16, P747
   Li SM, 2013, NEURON, V77, P929, DOI 10.1016/j.neuron.2012.12.040
   Liang HW, 2016, SCI REP-UK, V6, DOI 10.1038/srep23772
   Long JM, 2014, J BIOL CHEM, V289, P5184, DOI 10.1074/jbc.M113.518241
   Luo M, 2017, SCI REP-UK, V7, DOI 10.1038/srep43427
   Lusardi TA, 2017, J ALZHEIMERS DIS, V55, P1223, DOI 10.3233/JAD-160835
   Montalban E, 2014, NEUROMOL MED, V16, P415, DOI 10.1007/s12017-014-8292-z
   Mudduluru G, 2007, CANCER-AM CANCER SOC, V110, P1697, DOI 10.1002/cncr.22983
   Pamphlett R, 2015, J ALZHEIMERS DIS, V45, P437, DOI 10.3233/JAD-142445
   Peacock O, 2014, PLOS ONE, V9, DOI 10.1371/journal.pone.0110267
   Pereira PA, 2016, SCI REP-UK, V6, DOI 10.1038/srep19946
   Rau CS, 2010, BMC MUSCULOSKEL DIS, V11, DOI 10.1186/1471-2474-11-181
   Saiz-Sanchez D, 2015, BRAIN STRUCT FUNCT, V220, P2011, DOI 10.1007/s00429-014-0771-3
   Sanchez L, 2011, J AM CHEM SOC, V133, P6505, DOI 10.1021/ja1117123
   Shuang Y, 2017, MOL MED REP, V16, P5249, DOI 10.3892/mmr.2017.7278
   Tang Y, 2014, BMC NEUROSCI, V15, DOI 10.1186/1471-2202-15-92
   Tanzi RE, 2005, NAT NEUROSCI, V8, P977, DOI 10.1038/nn0805-977
   Wang D, 2017, MEDIAT INFLAMM, V2017, DOI 10.1155/2017/5278218
   Wang M, 2017, CELL PHYSIOL BIOCHEM, V43, P69, DOI 10.1159/000480320
   Wang Z., 2017, PLOS ONE
   Wei XJ, 2016, CANCER MED-US, V5, P693, DOI 10.1002/cam4.626
   Wu YQ, 2017, TOHOKU J EXP MED, V242, P129, DOI 10.1620/tjem.242.129
   Zhang L, 2015, PLOS ONE, V10, DOI 10.1371/journal.pone.0122415
   Zhao JJ, 2017, FRONT NEUROL, V8, DOI 10.3389/fneur.2017.00342
NR 39
TC 32
Z9 35
U1 5
U2 12
PU ELSEVIER FRANCE-EDITIONS SCIENTIFIQUES MEDICALES ELSEVIER
PI ISSY-LES-MOULINEAUX
PA 65 RUE CAMILLE DESMOULINS, CS50083, 92442 ISSY-LES-MOULINEAUX, FRANCE
SN 0753-3322
EI 1950-6007
J9 BIOMED PHARMACOTHER
JI Biomed. Pharmacother.
PD MAY
PY 2018
VL 101
BP 1003
EP 1007
DI 10.1016/j.biopha.2018.02.043
PG 5
WC Medicine, Research & Experimental; Pharmacology & Pharmacy
WE Science Citation Index Expanded (SCI-EXPANDED)
SC Research & Experimental Medicine; Pharmacology & Pharmacy
GA GC2BG
UT WOS:000429586400116
PM 29635890
DA 2022-08-24
ER

PT J
AU Larsen, PA
   Hunnicutt, KE
   Larsen, RJ
   Yoder, AD
   Saunders, AM
AF Larsen, Peter A.
   Hunnicutt, Kelsie E.
   Larsen, Roxanne J.
   Yoder, Anne D.
   Saunders, Ann M.
TI Warning SINEs: Alu elements, evolution of the human brain, and the
   spectrum of neurological disease
SO CHROMOSOME RESEARCH
LA English
DT Article
DE A-to-I editing; Alzheimer's disease; Brain connectome; Epigenetics;
   Mitochondria; Mosaic brain; Parkinson's disease
ID PRE-MESSENGER-RNA; ALZHEIMERS-DISEASE; MITOCHONDRIAL DYSFUNCTION;
   MEDIATED DELETION; RETINOIC ACID; CIRCULAR RNAS; L1 RETROTRANSPOSITION;
   TRANSCRIPTION FACTORS; GENE REARRANGEMENTS; STRUCTURAL VARIANTS
AB Alu elements are a highly successful family of primate-specific retrotransposons that have fundamentally shaped primate evolution, including the evolution of our own species. Alus play critical roles in the formation of neurological networks and the epigenetic regulation of biochemical processes throughout the central nervous system (CNS), and thus are hypothesized to have contributed to the origin of human cognition. Despite the benefits that Alus provide, deleterious Alu activity is associated with a number of neurological and neurodegenerative disorders. In particular, neurological networks are potentially vulnerable to the epigenetic dysregulation of Alu elements operating across the suite of nuclear-encoded mitochondrial genes that are critical for both mitochondrial and CNS function. Here, we highlight the beneficial neurological aspects of Alu elements as well as their potential to cause disease by disrupting key cellular processes across the CNS. We identify at least 37 neurological and neurodegenerative disorders wherein deleterious Alu activity has been implicated as a contributing factor for the manifestation of disease, and for many of these disorders, this activity is operating on genes that are essential for proper mitochondrial function. We conclude that the epigenetic dysregulation of Alu elements can ultimately disrupt mitochondrial homeostasis within the CNS. This mechanism is a plausible source for the incipient neuronal stress that is consistently observed across a spectrum of sporadic neurological and neurodegenerative disorders.
C1 [Larsen, Peter A.; Hunnicutt, Kelsie E.; Yoder, Anne D.] Duke Univ, Dept Biol, Durham, NC 27708 USA.
   [Larsen, Roxanne J.; Yoder, Anne D.] Duke Univ, Duke Lemur Ctr, Durham, NC 27708 USA.
   [Larsen, Peter A.] Duke Univ, Dept Biol, 130 Sci Dr,Box 90338, Durham, NC 27708 USA.
   [Larsen, Roxanne J.] Duke Univ, Sch Med, Durham, NC 27710 USA.
   [Saunders, Ann M.] Zinfandel Pharmaceut Inc, Chapel Hill, NC 27709 USA.
RP Larsen, PA (通讯作者)，Duke Univ, Dept Biol, 130 Sci Dr,Box 90338, Durham, NC 27708 USA.
EM peter.larsen@duke.edu
RI Larsen, Roxanne/R-3896-2019
OI Larsen, Roxanne/0000-0001-8139-3261; Hunnicutt,
   Kelsie/0000-0002-9674-0630
FU NIH HHS [S10 OD018164] Funding Source: Medline; OFFICE OF THE DIRECTOR,
   NATIONAL INSTITUTES OF HEALTH [S10OD018164] Funding Source: NIH RePORTER
CR Ade C, 2013, CURR OPIN VIROL, V3, P639, DOI 10.1016/j.coviro.2013.09.002
   Arnoldi A, 2008, HUM MUTAT, V29, P522, DOI 10.1002/humu.20682
   Arpawong TE, 2017, PLOS ONE, V12, DOI 10.1371/journal.pone.0182448
   Athanasiadis A, 2004, PLOS BIOL, V2, P2144, DOI 10.1371/journal.pbio.0020391
   Baillie JK, 2011, NATURE, V479, P534, DOI 10.1038/nature10531
   Bajad P, 2017, RNA BIOL, V14, P1223, DOI 10.1080/15476286.2017.1306173
   Batzer MA, 2002, NAT REV GENET, V3, P370, DOI 10.1038/nrg798
   Bazak L, 2014, GENOME RES, V24, P365, DOI 10.1101/gr.164749.113
   Bedrosian TA, 2016, GENOME MED, V8, DOI 10.1186/s13073-016-0317-9
   Behm M, 2016, TRENDS GENET, V32, P165, DOI 10.1016/j.tig.2015.12.005
   Belancio VP, 2010, SEMIN CANCER BIOL, V20, P200, DOI 10.1016/j.semcancer.2010.06.001
   Bhattacharjee A, 2016, J BIOL CHEM, V291, P16644, DOI 10.1074/jbc.M116.727248
   Bitar M, 2017, MOL BIOL EVOL
   Bollati V, 2009, MECH AGEING DEV, V130, P234, DOI 10.1016/j.mad.2008.12.003
   Bondurand N, 2012, EUR J HUM GENET, V20, P990, DOI 10.1038/ejhg.2012.29
   Bondy-Chorney E, 2016, PLOS GENET, V12, DOI 10.1371/journal.pgen.1005827
   Bonifati V, 2003, SCIENCE, V299, P256, DOI 10.1126/science.1077209
   Boone PM, 2014, AM J HUM GENET, V95, P143, DOI 10.1016/j.ajhg.2014.06.014
   Borchert GM, 2009, HUM MOL GENET, V18, P4801, DOI 10.1093/hmg/ddp443
   Bouchet C, 2007, MOL GENET METAB, V90, P93, DOI 10.1016/j.ymgme.2006.09.005
   Britten RJ, 1997, GENE, V205, P177, DOI 10.1016/S0378-1119(97)00399-5
   Brooks EM, 2001, MUTAT RES-FUND MOL M, V476, P43, DOI 10.1016/S0027-5107(01)00065-3
   Bundo M, 2014, NEURON, V81, P306, DOI 10.1016/j.neuron.2013.10.053
   Burggren AC, 2017, ALZHEIMERS DEMENT, V13, P739, DOI 10.1016/j.jalz.2016.12.009
   Cai Q, 2011, NEUROSCI RES, V70, P9, DOI 10.1016/j.neures.2011.02.005
   Calvo SE, 2016, NUCLEIC ACIDS RES, V44, pD1251, DOI 10.1093/nar/gkv1003
   Castelnuovo M, 2010, FASEB J, V24, P4033, DOI 10.1096/fj.10-157032
   Checler F, 2017, AUTOPHAGY, V13, P2004, DOI 10.1080/15548627.2017.1363950
   Chen LL, 2008, CELL CYCLE, V7, P3294, DOI 10.4161/cc.7.21.6927
   Chen LL, 2017, TRENDS CELL BIOL, V27, P480, DOI 10.1016/j.tcb.2017.01.002
   Chen LL, 2009, MOL CELL, V35, P467, DOI 10.1016/j.molcel.2009.06.027
   Chen W, 2016, TRENDS NEUROSCI, V39, P597, DOI 10.1016/j.tins.2016.06.006
   Chiba-Falek O., 2014, J PARKINSONS DIS ALZ, V1, P1, DOI [10.13188/2376-922x.1000003, DOI 10.13188/2376-922X.1000003]
   Choi BO, 2011, NEUROGENETICS, V12, P51, DOI 10.1007/s10048-010-0272-3
   Cope TE, 2018, BRAIN, V141, P550, DOI 10.1093/brain/awx347
   Cordaux R, 2009, NAT REV GENET, V10, P691, DOI 10.1038/nrg2640
   Coskun P, 2012, BBA-GEN SUBJECTS, V1820, P553, DOI 10.1016/j.bbagen.2011.08.008
   D'Andrea MR, 2001, HISTOPATHOLOGY, V38, P120, DOI 10.1046/j.1365-2559.2001.01082.x
   Daniel C, 2014, GENOME BIOL, V15, DOI 10.1186/gb-2014-15-2-r28
   Dannlowski U, 2014, HUM BRAIN MAPP, V35, P5356, DOI 10.1002/hbm.22555
   Dawson G, 1996, MOL CHEM NEUROPATHOL, V29, P227, DOI 10.1007/BF02815004
   de Andrade A, 2011, BMC GENOMICS, V12, DOI 10.1186/1471-2164-12-617
   De Felice FG, 2015, FRONT AGING NEUROSCI, V7, DOI 10.3389/fnagi.2015.00094
   de la Monte SM, 2006, J ALZHEIMERS DIS, V10, P89
   de la Monte SM, 2014, BIOCHEM PHARMACOL, V88, P548, DOI 10.1016/j.bcp.2013.12.012
   de la Monte Suzanne M, 2008, J Diabetes Sci Technol, V2, P1101
   Deininger PL, 1999, MOL GENET METAB, V67, P183, DOI 10.1006/mgme.1999.2864
   Deininger PL, 2003, CURR OPIN GENET DEV, V13, P651, DOI 10.1016/j.gde.2003.10.013
   Deininger P, 2011, GENOME BIOL, V12, DOI 10.1186/gb-2011-12-12-236
   Devi L, 2006, J NEUROSCI, V26, P9057, DOI 10.1523/JNEUROSCI.1469-06.2006
   Dixon JR, 2012, NATURE, V485, P376, DOI 10.1038/nature11082
   Dobrovolny R, 2011, HUM MUTAT, V32, P688, DOI 10.1002/humu.21474
   Dong R, 2017, RNA BIOL, V14, P1064, DOI 10.1080/15476286.2016.1269999
   Eisenberg E, 2005, TRENDS GENET, V21, P77, DOI 10.1016/j.tig.2004.12.005
   Elbarbary RA, 2016, SCIENCE, V351, DOI 10.1126/science.aac7247
   Erwin JA, 2014, NAT REV NEUROSCI, V15, P497, DOI 10.1038/nrn3730
   Evrony GD, 2016, SCIENCE, V354, P557, DOI 10.1126/science.aak9761
   Feigin VL, 2017, LANCET NEUROL, V16, P877, DOI 10.1016/S1474-4422(17)30299-5
   Ferrari L, 2017, HUM GENET, V136, P1329, DOI 10.1007/s00439-017-1832-5
   Ferrick-Kiddie EA, 2017, SCI REP-UK, V7, DOI 10.1038/srep41095
   Flippo KH, 2017, SCHIZOPHR RES, V187, P26, DOI 10.1016/j.schres.2017.05.003
   Floris G, 2017, MOL NEUROBIOL, V54, P5156, DOI 10.1007/s12035-016-0055-4
   Gal-Mark N, 2017, SCI REP-UK, V7, DOI 10.1038/srep43421
   Gallo A, 2017, HUM GENET, V136, P1265, DOI 10.1007/s00439-017-1837-0
   Gallus GN, 2010, MOL VIS, V16, P178
   Girotto S, 2014, J BIOL CHEM, V289, P10887, DOI 10.1074/jbc.M113.535112
   Glasser MF, 2016, NATURE, V536, P171, DOI 10.1038/nature18933
   Glinsky GV, 2018, CHROMOSOME RES
   Goodier JL, 2016, MOBILE DNA-UK, V7, DOI 10.1186/s13100-016-0070-z
   Greenbaum L, 2014, EUR NEUROPSYCHOPHARM, V24, P1492, DOI 10.1016/j.euroneuro.2014.06.002
   Grover D, 2003, MOL BIOL EVOL, V20, P1420, DOI 10.1093/molbev/msg153
   Gu S, 2015, HUM MOL GENET, V24, P4061, DOI 10.1093/hmg/ddv146
   Gu YH, 2007, BRAIN DEV-JPN, V29, P105, DOI 10.1016/j.braindev.2006.05.012
   Gurevich I, 2002, NEURON, V34, P349, DOI 10.1016/S0896-6273(02)00660-8
   Hancks DC, 2016, MOBILE DNA-UK, V7, DOI 10.1186/s13100-016-0065-9
   Harbauer AB, 2014, CELL METAB, V19, P357, DOI 10.1016/j.cmet.2014.01.010
   HARDY JA, 1992, SCIENCE, V256, P184, DOI 10.1126/science.1566067
   Hedges DJ, 2004, GENOME RES, V14, P1068, DOI 10.1101/gr.2530404
   Herrup K, 2015, NAT NEUROSCI, V18, P794, DOI 10.1038/nn.4017
   Hoenicka J, 2002, NEUROREPORT, V13, P343, DOI 10.1097/00001756-200203040-00019
   Hofer MJ, 2016, BRIT J PHARMACOL, V173, P716, DOI 10.1111/bph.13175
   Hood JL, 2011, EDITING NEUROTRANSMI, P61
   Hormozdiari F, 2013, P NATL ACAD SCI USA, V110, P13457, DOI 10.1073/pnas.1310914110
   HUANG LS, 1989, J BIOL CHEM, V264, P11394
   Huda A, 2009, GENE, V436, P12, DOI 10.1016/j.gene.2009.01.013
   Hunter RG, 2015, P NATL ACAD SCI USA, V112, P6828, DOI 10.1073/pnas.1411260111
   Hwang T, 2016, NAT NEUROSCI, V19, P1093, DOI 10.1038/nn.4337
   Ittner LM, 2011, NAT REV NEUROSCI, V12, P67, DOI 10.1038/nrn2967
   Jackson JG, 2017, GLIA
   Jeck WR, 2013, RNA, V19, P141, DOI 10.1261/rna.035667.112
   Jiang JJ, 2017, SCI REP-UK, V7, DOI 10.1038/srep44465
   Jintaridth P, 2013, PLOS ONE, V8, DOI 10.1371/journal.pone.0070386
   Jintaridth P, 2010, PHYSIOL GENOMICS, V41, P194, DOI 10.1152/physiolgenomics.00146.2009
   Jobic F, 2017, AM J MED GENET A, V173, P2782, DOI 10.1002/ajmg.a.38381
   Johnson SC, 2017, HUM GENET, V136, P55, DOI 10.1007/s00439-016-1736-9
   Kaler SG, 2011, NAT REV NEUROL, V7, P15, DOI 10.1038/nrneurol.2010.180
   Kaneko H, 2011, NATURE, V471, P325, DOI 10.1038/nature09830
   Kaur S, 2015, GENES-BASEL, V6, P577, DOI 10.3390/genes6030577
   Kawahara Y, 2004, NATURE, V427, P801, DOI 10.1038/427801a
   Khanna MR, 2016, ALZHEIMERS DEMENT, V12, P1051, DOI 10.1016/j.jalz.2016.06.006
   Khermesh K, 2016, RNA, V22, P290, DOI 10.1261/rna.054627.115
   Kim J, 2010, HUM MOL GENET, V19, P3919, DOI 10.1093/hmg/ddq306
   Kim Y, 2014, P NATL ACAD SCI USA, V111, P16082, DOI 10.1073/pnas.1403814111
   Kubota-Sakashita M, 2014, MOL BRAIN, V7, DOI 10.1186/1756-6606-7-5
   Kurnosov AA, 2015, PLOS ONE, V10, DOI 10.1371/journal.pone.0117854
   Kuszak AJ, 2015, J BIOL CHEM, V290, P26204, DOI 10.1074/jbc.M115.642173
   Kutsche K, 2002, HUM MUTAT, V19, P526, DOI 10.1002/humu.10072
   Kwak S, 2005, J MOL MED, V83, P110, DOI 10.1007/s00109-004-0599-z
   Laperriere D, 2007, BMC GENOMICS, V8, DOI 10.1186/1471-2164-8-23
   Lapp HE, 2016, EPIGENOMICS-UK, V8, P237, DOI 10.2217/epi.15.107
   Larsen PA, 2017, ALZHEIMERS DEMENT, V13, P828, DOI 10.1016/j.jalz.2017.01.017
   Le Guennec K, 2017, NEUROBIOL DIS, V104, P97, DOI 10.1016/j.nbd.2017.04.020
   Lehnert S, 2009, EVIDENCE COEVOLUTION
   LERNER TJ, 1995, CELL, V82, P949, DOI 10.1016/0092-8674(95)90274-0
   Lev-Maor G, 2003, SCIENCE, V300, P1288, DOI 10.1126/science.1082588
   Li JB, 2013, NAT NEUROSCI, V16, P1518, DOI 10.1038/nn.3539
   Li TH, 2001, GENE, V276, P135, DOI 10.1016/S0378-1119(01)00637-0
   Li WD, 2012, PLOS ONE, V7, DOI [10.1371/journal.pone.0044230, 10.1371/journal.pone.0044099]
   Li ZH, 2015, ONCOL REP, V33, P2845, DOI 10.3892/or.2015.3907
   Lin L, 2016, GENOME BIOL, V17, DOI 10.1186/s13059-016-0876-5
   Lin L, 2008, PLOS GENET, V4, DOI 10.1371/journal.pgen.1000225
   Lin MT, 2006, NATURE, V443, P787, DOI 10.1038/nature05292
   Linker SB, 2017, BMC BIOL, V15, DOI 10.1186/s12915-017-0409-z
   Liscovitch N, 2014, RNA BIOL, V11, P1448, DOI 10.4161/15476286.2014.992286
   Lopez E, 2015, NEUROGENETICS, V16, P97, DOI 10.1007/s10048-014-0429-6
   Lu BW, 2009, CURR NEUROL NEUROSCI, V9, P212, DOI 10.1007/s11910-009-0032-7
   Luco RF, 2016, NAT STRUCT MOL BIOL, V23, P952, DOI 10.1038/nsmb.3318
   Lutz MW, 2010, ALZHEIMERS DEMENT, V6, P125, DOI 10.1016/j.jalz.2010.01.011
   Lyall DM, 2014, NEUROBIOL AGING, V35, DOI 10.1016/j.neurobiolaging.2014.01.006
   Maas Stefan, 2006, RNA Biol, V3, P1
   Maden M, 2007, NAT REV NEUROSCI, V8, P755, DOI 10.1038/nrn2212
   Madsen E, 2007, ANNU REV NEUROSCI, V30, P317, DOI 10.1146/annurev.neuro.30.051606.094232
   Mager F, 2011, J MEMBRANE BIOL, V242, P11, DOI 10.1007/s00232-011-9372-8
   Mahley RW, 2000, ANNU REV GENOM HUM G, V1, P507, DOI 10.1146/annurev.genom.1.1.507
   Mameli E, 2015, GENE, V569, P276, DOI 10.1016/j.gene.2015.05.067
   Mariner PD, 2008, MOL CELL, V29, P499, DOI 10.1016/j.molcel.2007.12.013
   Martin LJ, 2012, PROG MOL BIOL TRANSL, V107, P355, DOI 10.1016/B978-0-12-385883-2.00005-9
   McKhann GM, 2011, ALZHEIMERS DEMENT, V7, P263, DOI 10.1016/j.jalz.2011.03.005
   Mefford HC, 2015, NEUROLOGY, V85, P756, DOI 10.1212/WNL.0000000000001883
   Mehler MF, 2007, PHYSIOL REV, V87, P799, DOI 10.1152/physrev.00036.2006
   Mirza AH, 2014, PLOS ONE, V9, DOI 10.1371/journal.pone.0105723
   Mita P, 2016, CURR OPIN GENET DEV, V37, P90, DOI 10.1016/j.gde.2016.01.001
   Mittal K, 2016, SCI REP-UK, V6, DOI 10.1038/srep25589
   Morais S, 2016, NEUROL-GENET, V2, DOI 10.1212/NXG.0000000000000073
   Muotri AR, 2010, NATURE, V468, P443, DOI 10.1038/nature09544
   Muotri AR, 2005, NATURE, V435, P903, DOI 10.1038/nature03663
   Mustajoki S, 1999, HUM MUTAT, V13, P431, DOI 10.1002/(SICI)1098-1004(1999)13:6<431::AID-HUMU2>3.0.CO;2-Y
   Neeman Y, 2006, RNA, V12, P1802, DOI 10.1261/rna.165106
   Neven KY, 2016, BMC GENET, V17, DOI 10.1186/s12863-016-0395-0
   Nishikura K, 2016, NAT REV MOL CELL BIO, V17, P83, DOI 10.1038/nrm.2015.4
   NORRIS J, 1995, J BIOL CHEM, V270, P22777, DOI 10.1074/jbc.270.39.22777
   Nozu K, 2014, MOL GENET GENOM MED, V2, P451, DOI 10.1002/mgg3.89
   Oakes E, 2017, J BIOL CHEM, V292, P4326, DOI 10.1074/jbc.M117.779868
   Okubo M, 2007, MOL GENET METAB, V92, P229, DOI 10.1016/j.ymgme.2007.06.018
   Oliver KR, 2011, MOBILE DNA-UK, V2, DOI 10.1186/1759-8753-2-8
   Ottesen EW, 2017, FRONT MICROBIOL, V8, DOI 10.3389/fmicb.2017.02252
   Pal S, 2016, SCI ADV, V2, DOI 10.1126/sciadv.1600584
   Pandolfo M, 2006, METH MOLEC MED, V126, P197
   Paquola ACM, 2016, CURR OPIN SYST BIOL, V1, P90, DOI DOI 10.1016/J.C0ISB
   Payer LM, 2017, P NATL ACAD SCI USA, V114, pE3984, DOI 10.1073/pnas.1704117114
   Payton A, 2016, NEUROBIOL AGING, V39, DOI 10.1016/j.neurobiolaging.2015.11.017
   Pehlivan D, 2016, GENET MED, V18, P443, DOI 10.1038/gim.2015.124
   Pereira MC, 2012, GENET MED, V14, P143, DOI 10.1038/gim.2011.7
   Petschner P, 2017, NEUROSCIENCE
   Picardi E, 2017, RNA, V23, P860, DOI 10.1261/rna.058271.116
   Picardi E, 2017, NUCLEIC ACIDS RES, V45, pD750, DOI 10.1093/nar/gkw767
   Picardi E, 2015, SCI REP-UK, V5, DOI 10.1038/srep14941
   Polak P, 2006, BMC GENOMICS, V7, DOI 10.1186/1471-2164-7-133
   Prendergast JGD, 2014, GENOME BIOL EVOL, V6, P1758, DOI 10.1093/gbe/evu142
   Prudencio M, 2017, HUM MOL GENET, V26, P3421, DOI 10.1093/hmg/ddx233
   Prufer K, 2012, NATURE, V486, P527, DOI 10.1038/nature11128
   Reddy PH, 2011, BRAIN RES, V1415, P136, DOI 10.1016/j.brainres.2011.07.052
   Reynolds WF, 1999, EXP NEUROL, V155, P31, DOI 10.1006/exnr.1998.6977
   Rezin GT, 2009, NEUROCHEM RES, V34, P1021, DOI 10.1007/s11064-008-9865-8
   Rice GI, 2012, NAT GENET, V44, P1243, DOI 10.1038/ng.2414
   Roger AJ, 2017, CURR BIOL, V27, pR1177, DOI 10.1016/j.cub.2017.09.015
   Roses AD, 2010, PHARMACOGENOMICS J, V10, P375, DOI 10.1038/tpj.2009.69
   Roses A, 2016, ALZHEIMERS DEMENT, V12, P687, DOI 10.1016/j.jalz.2016.03.015
   Roses AD, 2016, EXPERT OPIN DRUG MET, V12, P135, DOI 10.1517/17425255.2016.1133586
   Roses AD, 2010, ARCH NEUROL-CHICAGO, V67, P536, DOI 10.1001/archneurol.2010.88
   Ross CA, 2004, NAT MED, V10, pS10, DOI 10.1038/nm1066
   Rossi L, 2004, NEUROCHEM RES, V29, P493, DOI 10.1023/B:NERE.0000014820.99232.8a
   Rugarli EI, 2012, EMBO J, V31, P1336, DOI 10.1038/emboj.2012.38
   Rybak-Wolf A, 2015, MOL CELL, V58, P870, DOI 10.1016/j.molcel.2015.03.027
   Sakurai M, 2014, GENOME RES, V24, P522, DOI 10.1101/gr.162537.113
   SAUNDERS AM, 1993, LANCET, V342, P710, DOI 10.1016/0140-6736(93)91709-U
   Schanze D, 2014, HUM MUTAT, V35, P1092, DOI 10.1002/humu.22603
   Schmauss Claudia, 2002, Sci STKE, V2002, ppe26, DOI 10.1126/stke.2002.133.pe26
   Schneider I, 2017, NEUROPSYCHOPHARMACOL, P1
   Schollen E, 2007, MOL GENET METAB, V90, P408, DOI 10.1016/j.ymgme.2007.01.003
   Schwahn U, 1998, NAT GENET, V19, P327, DOI 10.1038/1214
   Schwarz TL, 2013, CSH PERSPECT BIOL, V5, DOI 10.1101/cshperspect.a011304
   Seeley William W., 2017, Cold Spring Harbor Perspectives in Biology, V9, pa023622, DOI 10.1101/cshperspect.a023622
   Selkoe DJ, 2000, ANN NY ACAD SCI, V924, P17
   Shen SH, 2011, P NATL ACAD SCI USA, V108, P2837, DOI 10.1073/pnas.1012834108
   Shiota T, 2015, SCIENCE, V349, P1544, DOI 10.1126/science.aac6428
   Shpyleva S, 2017, MOL NEUROBIOL, P1
   Skovronsky DM, 1998, J CELL BIOL, V141, P1031, DOI 10.1083/jcb.141.4.1031
   Smalheiser NR, 2014, PHILOS T R SOC B, V369, DOI 10.1098/rstb.2013.0504
   Soibam B, 2017, RNA, V23, P1729, DOI 10.1261/rna.061317.117
   Steen E, 2005, J ALZHEIMERS DIS, V7, P63, DOI 10.3233/jad-2005-7107
   STRITTMATTER WJ, 1993, P NATL ACAD SCI USA, V90, P1977, DOI 10.1073/pnas.90.5.1977
   Sun ZF, 2014, EPIGENETICS-US, V9, P1184, DOI 10.4161/epi.29676
   Swerdlow RH, 2010, J ALZHEIMERS DIS, V20, pS265, DOI 10.3233/JAD-2010-100339
   Szpakowski S, 2009, GENE, V448, P151, DOI 10.1016/j.gene.2009.08.006
   Takahashi RH, 2002, AM J PATHOL, V161, P1869, DOI 10.1016/S0002-9440(10)64463-X
   Tan BZ, 2009, MOL BRAIN, V2, DOI 10.1186/1756-6606-2-13
   Tan MH, 2017, NATURE, V550, P249, DOI 10.1038/nature24041
   Tarallo V, 2012, CELL, V149, P847, DOI 10.1016/j.cell.2012.03.036
   Tariq A, 2012, FRONT NEUROSCI-SWITZ, V6, DOI 10.3389/fnins.2012.00099
   Taskesen M, 2012, HUM GENET, V131, P407, DOI 10.1007/s00439-011-1083-9
   Thongsroy J, 2017, CLIN EPIGENETICS, V9, DOI 10.1186/s13148-017-0395-6
   Tohonen V, 2015, NAT COMMUN, V6, DOI 10.1038/ncomms9207
   Tsirigos A, 2009, PLOS COMPUT BIOL, V5, DOI 10.1371/journal.pcbi.1000610
   Udaka T, 2007, AM J MED GENET A, V143A, P721, DOI 10.1002/ajmg.a.31441
   ULLU E, 1984, NATURE, V312, P171, DOI 10.1038/312171a0
   van den Heuvel MP, 2013, TRENDS COGN SCI, V17, P683, DOI 10.1016/j.tics.2013.09.012
   Vandewalle J, 2013, HUM GENET, V132, P1177, DOI 10.1007/s00439-013-1322-3
   VANSANT G, 1995, P NATL ACAD SCI USA, V92, P8229, DOI 10.1073/pnas.92.18.8229
   Varizhuk A. M., 2016, Biomeditsinskaya Khimiya, V62, P630, DOI 10.18097/PBMC20166206630
   Varshney D, 2015, SINE TRANSCRIPTION B
   Vassetzky NS, 2003, GENE, V319, P149, DOI 10.1016/S0378-1119(03)00805-9
   Viader A, 2013, NEURON, V77, P886, DOI 10.1016/j.neuron.2013.01.012
   Viader A, 2011, J NEUROSCI, V31, P10128, DOI 10.1523/JNEUROSCI.0884-11.2011
   Wang W, 2016, MOL CELL ENDOCRINOL, V426, P91, DOI 10.1016/j.mce.2016.02.008
   Wang WZ, 2013, HUM MOL GENET, V22, P4706, DOI 10.1093/hmg/ddt319
   Weissmann D, 2016, TRANSL PSYCHIAT, V6, DOI 10.1038/tp.2016.121
   Wimmer K, 2011, PLOS GENET, V7, DOI 10.1371/journal.pgen.1002371
   Wright A, 2012, FRONT MOL NEUROSCI, V5, DOI 10.3389/fnmol.2012.00034
   Wu SJ, 2013, NEUROBIOL AGING, V34, DOI 10.1016/j.neurobiolaging.2013.01.003
   Xu CC, 2016, DIS MODEL MECH, V9, P39, DOI 10.1242/dmm.021766
   Zempel H, 2015, MOL NEURODEGENER, V10, DOI 10.1186/s13024-015-0064-1
   Zhang GX, 2006, MOL GENET METAB, V89, P222, DOI 10.1016/j.ymgme.2006.06.010
   Zhang YH, 2000, HUM MUTAT, V15, P316, DOI 10.1002/(SICI)1098-1004(200004)15:4<316::AID-HUMU3>3.3.CO;2-0
NR 234
TC 32
Z9 33
U1 2
U2 13
PU SPRINGER
PI DORDRECHT
PA VAN GODEWIJCKSTRAAT 30, 3311 GZ DORDRECHT, NETHERLANDS
SN 0967-3849
EI 1573-6849
J9 CHROMOSOME RES
JI Chromosome Res.
PD MAR
PY 2018
VL 26
IS 1-2
SI SI
BP 93
EP 111
DI 10.1007/s10577-018-9573-4
PG 19
WC Biochemistry & Molecular Biology; Genetics & Heredity
WE Science Citation Index Expanded (SCI-EXPANDED)
SC Biochemistry & Molecular Biology; Genetics & Heredity
GA FZ7SN
UT WOS:000427803400007
PM 29460123
OA Green Published, Green Submitted
DA 2022-08-24
ER

PT J
AU Yang, ZG
   Gao, L
   Guo, XB
   Shi, YL
AF Yang, Zi-Guo
   Gao, Ling
   Guo, Xiao-Bo
   Shi, Yu-Long
TI Roles of long non-coding RNAs in gastric cancer metastasis
SO WORLD JOURNAL OF GASTROENTEROLOGY
LA English
DT Review
DE Long non-coding RNAs; Gastric cancer; Metastasis; Function; Development
ID PROMOTES CELL-PROLIFERATION; EPITHELIAL-MESENCHYMAL TRANSITION;
   POOR-PROGNOSIS; DECREASED EXPRESSION; TUMOR-SUPPRESSOR; C-MYC; MALAT1
   PROMOTES; UP-REGULATION; CARCINOMA; HOTAIR
AB Gastric cancer is the second leading cause of cancer-related deaths. Metastasis, which is an important element of gastric cancer, leads to a high mortality rate and to a poor prognosis. Gastric cancer metastasis has a complex progression that involves multiple biological processes. The comprehensive mechanisms of metastasis remain unclear, though traditional regulation modulates the molecular functions associated with metastasis. Long non-coding RNAs (lncRNAs) have a role in different gene regulatory pathways by epigenetic modification and by transcriptional and post-transcription regulation. lncRNAs participate in various diseases, including Alzheimer's disease, cardiovascular disease, and cancer. The altered expressions of certain lncRNAs are linked to gastric cancer metastasis and invasion, as with tumor suppressor genes or oncogenes. Studies have partly elucidated the roles of lncRNAs as biomarkers and in therapies, as well as their gene regulatory mechanisms. However, comprehensive knowledge regarding the functional mechanisms of gene regulation in metastatic gastric cancer remains scarce. To provide a theoretical basis for therapeutic intervention in metastatic gastric cancer, we reviewed the functions of lncRNAs and their regulatory roles in gastric cancer metastasis.
C1 [Yang, Zi-Guo; Guo, Xiao-Bo; Shi, Yu-Long] Shandong Univ, Shandong Prov Hosp, Dept Gastrointestinal Surg, Jinan 250021, Shandong, Peoples R China.
   [Gao, Ling] Shandong Univ, Shandong Acad Clin Med, Inst Endocrinol & Metab,Shandong Prov Hosp, Dept Endocrinol,Shandong Clin Med Ctr Endocrinol, Jinan 250021, Shandong, Peoples R China.
RP Guo, XB (通讯作者)，Shandong Univ, Shandong Prov Hosp, Dept Gastrointestinal Surg, 324 Jingwu Rd, Jinan 250021, Shandong, Peoples R China.
EM xiaoboguo@hotmail.com
FU National Youthful Science Foundation of China [81101858, 81302147];
   Youthful Science Foundation of Shandong Province of China [BS2013YY045]
FX Supported by Grants from National Youthful Science Foundation of China,
   No. 81101858 and No. 81302147; Youthful Science Foundation of Shandong
   Province of China, No. BS2013YY045.
CR Ayesh S, 2002, MOL CARCINOGEN, V35, P63, DOI 10.1002/mc.10075
   Bazzini AA, 2014, EMBO J, V33, P981, DOI 10.1002/embj.201488411
   Benetatos L, 2011, INT J CANCER, V129, P773, DOI 10.1002/ijc.26052
   Bertuccio P, 2009, INT J CANCER, V125, P666, DOI 10.1002/ijc.24290
   Bochenek G, 2013, HUM MOL GENET, V22, P4516, DOI 10.1093/hmg/ddt299
   Cai XZ, 2007, RNA, V13, P313, DOI 10.1261/rna.351707
   Clark BS, 2014, FRONT GENET, V5, DOI 10.3389/fgene.2014.00164
   Ding J, 2014, ONCOTARGETS THER, V7, P1625, DOI 10.2147/OTT.S68854
   Engreitz JM, 2013, SCIENCE, V341, P767, DOI 10.1126/science.1237973
   Enomoto M, 2007, INT J MOL MED, V20, P801
   Fang XY, 2015, CANCER LETT, V356, P357, DOI 10.1016/j.canlet.2014.11.005
   Fellig Y, 2005, J CLIN PATHOL, V58, P1064, DOI 10.1136/jcp.2004.023648
   Ge XS, 2013, CANCER SCI, V104, P1675, DOI 10.1111/cas.12296
   Geng YJ, 2011, J INT MED RES, V39, P2119, DOI 10.1177/147323001103900608
   Gibb EA, 2011, MOL CANCER, V10, DOI 10.1186/1476-4598-10-38
   Gomez-Maldonado L, 2014, ONCOGENE, V2014, DOI [10.1038/onc.2014.200, DOI 10.1038/0NC.2014.200]]
   Gordon FE, 2010, ENDOCRINOLOGY, V151, P2443, DOI 10.1210/en.2009-1151
   Grote P, 2013, DEV CELL, V24, P206, DOI 10.1016/j.devcel.2012.12.012
   Guo F, 2014, J HEMATOL ONCOL, V7, DOI 10.1186/1756-8722-7-19
   Gupta RA, 2010, NATURE, V464, P1071, DOI 10.1038/nature08975
   Gutschner T, 2013, CANCER RES, V73, P1180, DOI 10.1158/0008-5472.CAN-12-2850
   Guttman M, 2011, NATURE, V477, P295, DOI 10.1038/nature10398
   Hajjari M, 2013, MED ONCOL, V30, DOI 10.1007/s12032-013-0670-0
   Han YH, 2014, BMC CANCER, V14, DOI 10.1186/1471-2407-14-932
   Hanahan D, 2011, CELL, V144, P646, DOI 10.1016/j.cell.2011.02.013
   Herriges MJ, 2014, GENE DEV, V28, P1363, DOI 10.1101/gad.238782.114
   Hou P, 2014, CELL DEATH DIS, V5, DOI 10.1038/cddis.2014.249
   Ishiwata T, 2011, WORLD J GASTROENTERO, V17, P409, DOI 10.3748/wjg.v17.i4.409
   Jemal A, 2010, CA-CANCER J CLIN, V60, P277, DOI [10.3322/caac.20073, 10.3322/caac.20115, 10.3322/caac.20107]
   Ji P, 2003, ONCOGENE, V22, P8031, DOI 10.1038/sj.onc.1206928
   Kapusta A, 2014, TRENDS GENET, V30, P439, DOI 10.1016/j.tig.2014.08.004
   Kogure Takayuki, 2013, Genes Cancer, V4, P261, DOI 10.1177/1947601913499020
   Kondo T, 2010, SCIENCE, V329, P336, DOI 10.1126/science.1188158
   Kotake Y, 2011, ONCOGENE, V30, P1956, DOI 10.1038/onc.2010.568
   Lay AJ, 2000, NATURE, V408, P869, DOI 10.1038/35048596
   Lazar Daniela, 2006, Rom J Morphol Embryol, V47, P5
   Levine B, 2005, J CLIN INVEST, V115, P2679, DOI 10.1172/JCI26390
   Li G., 2014, INT J LOW-CARBON TEC, P1, DOI DOI 10.1371/J0URNAL.PPAT.1004291
   Li H, 2014, ONCOTARGET, V5, P2318, DOI 10.18632/oncotarget.1913
   Liu XH, 2014, MOL CANCER, V13, DOI 10.1186/1476-4598-13-92
   Lu KH, 2013, BMC CANCER, V13, DOI 10.1186/1471-2407-13-461
   Luo M, 2013, CANCER LETT, V333, P213, DOI 10.1016/j.canlet.2013.01.033
   Lv Q, 2012, AUTOPHAGY, V8, P1675, DOI 10.4161/auto.21438
   Ma CC, 2014, TUMOR BIOL, V35, P9163, DOI 10.1007/s13277-014-2185-5
   Maass PG, 2014, J MOL MED, V92, P337, DOI 10.1007/s00109-014-1131-8
   Malek E, 2014, ONCOTARGET, V5, P8027, DOI 10.18632/oncotarget.2469
   Malouf GG, 2015, MOL ONCOL, V9, P32, DOI 10.1016/j.molonc.2014.07.007
   Martin TA, 2014, SEMIN CELL DEV BIOL, V36, P224, DOI 10.1016/j.semcdb.2014.09.008
   Martin TA, 2009, BBA-BIOMEMBRANES, V1788, P872, DOI 10.1016/j.bbamem.2008.11.005
   Mei DY, 2013, MED ONCOL, V30, DOI 10.1007/s12032-013-0709-2
   Michalik KM, 2014, CIRC RES, V114, P1389, DOI 10.1161/CIRCRESAHA.114.303265
   Mizrahi I, 2015, J CANCER, V6, P105, DOI 10.7150/jca.10568
   Mourtada-Maarabouni M, 2013, BIOMED RES INT, V2013, DOI 10.1155/2013/358015
   Okugawa Y, 2014, CARCINOGENESIS, V35, P2731, DOI 10.1093/carcin/bgu200
   Ounzain S, 2014, J MOL CELL CARDIOL, V76, P55, DOI 10.1016/j.yjmcc.2014.08.009
   Park SM, 2013, EXP MOL MED, V45, DOI 10.1038/emm.2013.59
   Peng W, 2014, MED ONCOL, V31, DOI 10.1007/s12032-014-0346-4
   Peter S, 2014, CLIN CANCER RES, V20, P5311, DOI 10.1158/1078-0432.CCR-14-0706
   Ponting CP, 2009, CELL, V136, P629, DOI 10.1016/j.cell.2009.02.006
   Qin R, 2013, NEOPLASMA, V60, P486, DOI 10.4149/neo_2013_063
   Rinn JL, 2007, CELL, V129, P1311, DOI 10.1016/j.cell.2007.05.022
   Sauvageau M, 2013, ELIFE, V2, DOI 10.7554/eLife.01749
   Serviss JT, 2014, FRONT GENET, V5, DOI 10.3389/fgene.2014.00234
   Sevenich L, 2014, GENE DEV, V28, P2331, DOI 10.1101/gad.250647.114
   Shi XF, 2013, CANCER LETT, V339, P159, DOI 10.1016/j.canlet.2013.06.013
   Strohmaier Heimo M., 2004, Proceedings of the American Association for Cancer Research Annual Meeting, V45, P622
   Sun M, 2014, BMC CANCER, V14, DOI 10.1186/1471-2407-14-319
   Sun M, 2014, TUMOR BIOL, V35, P1065, DOI 10.1007/s13277-013-1142-z
   Sun WL, 2013, TUMOR BIOL, V34, P2697, DOI 10.1007/s13277-013-0821-0
   Trimarchi T, 2014, CELL, V158, P593, DOI 10.1016/j.cell.2014.05.049
   Tripathi V, 2010, MOL CELL, V39, P925, DOI 10.1016/j.molcel.2010.08.011
   Tsai MC, 2010, SCIENCE, V329, P689, DOI 10.1126/science.1192002
   Tsang WP, 2010, CARCINOGENESIS, V31, P350, DOI 10.1093/carcin/bgp181
   Vance KW, 2014, TRENDS GENET, V30, P348, DOI 10.1016/j.tig.2014.06.001
   Wang JQ, 2014, BIOMED PHARMACOTHER, V68, P557, DOI 10.1016/j.biopha.2014.04.007
   Wang XT, 2011, CSH PERSPECT BIOL, V3, DOI 10.1101/cshperspect.a003756
   Wang YF, 2014, NEOPLASIA, V16, P1094, DOI 10.1016/j.neo.2014.10.008
   Westermarck J, 1999, FASEB J, V13, P781, DOI 10.1096/fasebj.13.8.781
   White NM, 2014, GENOME BIOL, V15, DOI 10.1186/s13059-014-0429-8
   Wilusz JE, 2009, GENE DEV, V23, P1494, DOI 10.1101/gad.1800909
   Wu XS, 2014, CANCER BIOL THER, V15, P806, DOI 10.4161/cbt.28584
   Wu ZH, 2014, ONCOL REP, V32, P395, DOI 10.3892/or.2014.3186
   Xiao BX, 2013, TUMOR BIOL, V34, P3271, DOI 10.1007/s13277-013-0916-7
   Xu TP, 2014, J HEMATOL ONCOL, V7, DOI 10.1186/s13045-014-0063-7
   Xu ZY, 2013, INT J BIOL SCI, V9, P587, DOI 10.7150/ijbs.6339
   Yan J, 2014, MED ONCOL, V31, DOI 10.1007/s12032-014-0879-6
   Yang F, 2014, FEBS J, V281, P802, DOI 10.1111/febs.12625
   Yang F, 2013, J CANCER RES CLIN, V139, P437, DOI 10.1007/s00432-012-1324-x
   Yang F, 2012, FEBS J, V279, P3159, DOI 10.1111/j.1742-4658.2012.08694.x
   Yap KL, 2010, MOL CELL, V38, P662, DOI 10.1016/j.molcel.2010.03.021
   Ying L, 2012, MOL BIOSYST, V8, P2289, DOI 10.1039/c2mb25070e
   Yuan SX, 2014, CANCER LETT, V349, P87, DOI 10.1016/j.canlet.2014.03.029
   Yuan SX, 2012, HEPATOLOGY, V56, P2231, DOI 10.1002/hep.25895
   Zhang EB, 2014, ONCOTARGET, V5, P2276, DOI 10.18632/oncotarget.1902
   Zhang EB, 2014, MED ONCOL, V31, DOI 10.1007/s12032-014-0914-7
   Zhang L, 2014, BIOMED PHARMACOTHER, V68, P401, DOI 10.1016/j.biopha.2014.03.001
   Zhao WH, 2014, SCI REP-UK, V4, DOI 10.1038/srep06591
   Zhao Y, 2014, ONCOL REP, V31, P358, DOI 10.3892/or.2013.2850
   Zhou YL, 2012, J MOL ENDOCRINOL, V48, pR45, DOI 10.1530/JME-12-0008
   Zhu MJ, 2014, FEBS J, V281, P3766, DOI 10.1111/febs.12902
   Zhuang M, 2014, BIOCHEM BIOPH RES CO, V448, P315, DOI 10.1016/j.bbrc.2013.12.126
NR 101
TC 32
Z9 34
U1 1
U2 21
PU BAISHIDENG PUBLISHING GROUP INC
PI PLEASANTON
PA 7041 Koll Center Parkway, Suite 160, PLEASANTON, CA, UNITED STATES
SN 1007-9327
EI 2219-2840
J9 WORLD J GASTROENTERO
JI World J. Gastroenterol.
PD MAY 7
PY 2015
VL 21
IS 17
BP 5220
EP 5230
DI 10.3748/wjg.v21.i17.5220
PG 11
WC Gastroenterology & Hepatology
WE Science Citation Index Expanded (SCI-EXPANDED)
SC Gastroenterology & Hepatology
GA CH1ID
UT WOS:000353774100012
PM 25954095
OA hybrid, Green Published
DA 2022-08-24
ER

PT J
AU Geekiyanage, H
   Upadhye, A
   Chan, C
AF Geekiyanage, Hirosha
   Upadhye, Aditi
   Chan, Christina
TI Inhibition of serine palmitoyltransferase reduces A beta and tau
   hyperphosphorylation in a murine model: a safe therapeutic strategy for
   Alzheimer's disease
SO NEUROBIOLOGY OF AGING
LA English
DT Article
DE Alzheimer's disease; Serine palmitoyltransferase; Inhibition; Amyloid
   beta; Tau hyperphosphorylation; MicroRNA
ID PLASMA SPHINGOLIPID METABOLISM; PRECURSOR PROTEIN CLEAVAGE;
   GAMMA-SECRETASE ACTIVITY; D-CYCLOSERINE; AMYLOID-BETA; MOUSE MODEL;
   POTENTIAL-MECHANISM; ALANINE RACEMASE; SKELETAL-MUSCLE; FUMONISIN B-1
AB The contribution of the autosomal dominant mutations to the etiology of familial Alzheimer's disease (AD) is well characterized. However, the molecular mechanisms contributing to sporadic AD are less well understood. Increased ceramide levels have been evident in AD patients. We previously reported that increased ceramide levels, regulated by increased serine palmitoyltransferase (SPT), directly mediate amyloid beta (A beta) levels. Therefore, we inhibited SPT in an AD mouse model (TgCRND8) through subcutaneous administration of L-cylcoserine. The cortical A beta(42) and hyperphosphorylated tau levels were down-regulated with the inhibition of SPT/ceramide. Positive correlations were observed among cortical SPT, ceramide, and A beta(42) levels. With no evident toxic effects observed, inhibition of SPT could be a safe therapeutic strategy to ameliorate the AD pathology. We previously observed that miR-137, -181c, -9, and 29a/b post-transcriptionally regulate SPT levels, and the corresponding miRNA levels in the blood sera are potential diagnostic biomarkers for AD. Here, we observe a negative correlation between cortical A beta(42) and sera A beta(42), and a positive correlation between cortical miRNA levels and sera miRNA levels suggesting their potential as noninvasive diagnostic biomarkers. (c) 2013 Elsevier Inc. All rights reserved.
C1 [Geekiyanage, Hirosha; Chan, Christina] Michigan State Univ, Genet Program, E Lansing, MI 48824 USA.
   [Upadhye, Aditi] Michigan State Univ, Lyman Briggs Program, E Lansing, MI 48824 USA.
   [Chan, Christina] Michigan State Univ, Dept Chem Engn & Mat Sci, E Lansing, MI 48824 USA.
   [Chan, Christina] Michigan State Univ, Dept Biochem & Mol Biol, E Lansing, MI 48824 USA.
RP Chan, C (通讯作者)，Michigan State Univ, Dept Chem Engn & Mat Sci, 2527 EB, E Lansing, MI 48824 USA.
EM geekiyanage.donahirosha@mayo.edu; krischan@egr.msu.edu
FU National Institute of Health [R01GM079688, R01GM089866]; National
   Science Foundation [CBET 0941055]; Div Of Chem, Bioeng, Env, & Transp
   Sys [0941055] Funding Source: National Science Foundation; NATIONAL
   INSTITUTE OF GENERAL MEDICAL SCIENCES [R01GM089866, R01GM079688] Funding
   Source: NIH RePORTER
FX We thank Amy S. Porter, HT (ASCP) QIHC and Kathleen A. Joseph, HT (ASCP)
   QIHC from the Michigan State University (MSU) Investigative
   Histopathology Laboratories. We thank Melinda K. Frame, PhD from the MSU
   Center for Advanced Microscopy. We thank the MSU mass spectrometry
   facility. We thank Amber Cussen for manually counting the Ab plaques.
   This work was supported in part by the National Institute of Health
   (R01GM079688 and R01GM089866) and the National Science Foundation (CBET
   0941055).
CR Adams JM, 2004, DIABETES, V53, P25, DOI 10.2337/diabetes.53.1.25
   Augustinack JC, 2002, ACTA NEUROPATHOL, V103, P26, DOI 10.1007/s004010100423
   Bailey SA, 2004, TOXICOL PATHOL, V32, P448, DOI 10.1080/01926230490465874
   Becker I, 2008, HISTOCHEM CELL BIOL, V129, P233, DOI 10.1007/s00418-007-0344-0
   Becker K, 2012, NEUROSCI LETT, V516, P306, DOI 10.1016/j.neulet.2012.04.022
   BLIGH EG, 1959, CAN J BIOCHEM PHYS, V37, P911
   Chabrier MA, 2012, J NEUROSCI, V32, P17345, DOI 10.1523/JNEUROSCI.0172-12.2012
   CHESSELL IP, 1991, BRAIN RES, V565, P345, DOI 10.1016/0006-8993(91)91668-Q
   Chishti MA, 2001, J BIOL CHEM, V276, P21562, DOI 10.1074/jbc.M100710200
   Choi M. D., 2006, REGULATION CERAMIDE
   CHU FS, 1994, APPL ENVIRON MICROB, V60, P847, DOI 10.1128/AEM.60.3.847-852.1994
   Cordy JM, 2003, P NATL ACAD SCI USA, V100, P11735, DOI 10.1073/pnas.1635130100
   Costantini C, 2007, BIOCHEM J, V407, P383, DOI 10.1042/BJ20070040
   Cutler RG, 2004, P NATL ACAD SCI USA, V101, P2070, DOI 10.1073/pnas.0305799101
   Cutler RG, 2002, ANN NEUROL, V52, P448, DOI 10.1002/ana.10312
   Ebina M, 2009, J NEUROSCI RES, V87, P360, DOI 10.1002/jnr.21858
   Ehehalt R, 2003, J CELL BIOL, V160, P113, DOI 10.1083/jcb.200207113
   Fassbender K, 2001, P NATL ACAD SCI USA, V98, P5856, DOI 10.1073/pnas.081620098
   Fenn TD, 2003, BIOCHEMISTRY-US, V42, P5775, DOI 10.1021/bi027022d
   Gable K, 2000, J BIOL CHEM, V275, P7597, DOI 10.1074/jbc.275.11.7597
   Geekiyanage H, 2012, EXP NEUROL, V235, P491, DOI 10.1016/j.expneurol.2011.11.026
   Geekiyanage H, 2011, J NEUROSCI, V31, P14820, DOI 10.1523/JNEUROSCI.3883-11.2011
   Gomez-Ramos A, 2003, J NEUROSCI RES, V71, P863, DOI 10.1002/jnr.10525
   Gorski J., 2006, J PHYSL PHARM S10, V57, P101
   Graff-Radford NR, 2007, ARCH NEUROL-CHICAGO, V64, P354, DOI 10.1001/archneur.64.3.354
   Gulbins E, 2003, ONCOGENE, V22, P7070, DOI 10.1038/sj.onc.1207146
   Han XL, 2002, J NEUROCHEM, V82, P809, DOI 10.1046/j.1471-4159.2002.00997.x
   Hanada K, 1997, J BIOL CHEM, V272, P32108, DOI 10.1074/jbc.272.51.32108
   Hanada K, 2000, J BIOL CHEM, V275, P8409, DOI 10.1074/jbc.275.12.8409
   Hannun YA, 2008, NAT REV MOL CELL BIO, V9, P139, DOI 10.1038/nrm2329
   Haughey NJ, 2010, BBA-MOL CELL BIOL L, V1801, P878, DOI 10.1016/j.bbalip.2010.05.003
   He XX, 2010, NEUROBIOL AGING, V31, P398, DOI 10.1016/j.neurobiolaging.2008.05.010
   Hebert SS, 2008, P NATL ACAD SCI USA, V105, P6415, DOI 10.1073/pnas.0710263105
   Henry M. S., 2012, INT J GERIATR PSYCHI, V28, P331
   Hojjati MR, 2005, J BIOL CHEM, V280, P10284, DOI 10.1074/jbc.M412348200
   Holland WL, 2007, CELL METAB, V5, P167, DOI 10.1016/j.cmet.2007.01.002
   Hur JY, 2008, FEBS J, V275, P1174, DOI 10.1111/j.1742-4658.2008.06278.x
   Ichi I, 2007, NUTRITION, V23, P570, DOI 10.1016/j.nut.2007.04.014
   Imbimbo BP, 2009, BRIT J PHARMACOL, V156, P982, DOI 10.1111/j.1476-5381.2008.00097.x
   Jin M, 2011, P NATL ACAD SCI USA, V108, P5819, DOI 10.1073/pnas.1017033108
   Johannesen TS, 2002, EUR J PHARMACOL, V437, P73, DOI 10.1016/S0014-2999(02)01282-7
   Julien C, 2010, NEUROBIOL AGING, V31, P1516, DOI 10.1016/j.neurobiolaging.2008.08.022
   Kalvodova L, 2005, J BIOL CHEM, V280, P36815, DOI 10.1074/jbc.M504484200
   Kimura T, 1996, DEMENTIA, V7, P177, DOI 10.1159/000106875
   Klatt E. C., 2012, INTERNET PATHOLOGY L
   KLUEPFEL D, 1972, J ANTIBIOT, V25, P109, DOI 10.7164/antibiotics.25.109
   Lanzillotta A, 2011, J MOL NEUROSCI, V45, P22, DOI 10.1007/s12031-010-9482-2
   Lee SJ, 1998, NAT MED, V4, P730, DOI 10.1038/nm0698-730
   Lowther J, 2010, MOL BIOSYST, V6, P1682, DOI 10.1039/c003743e
   Ma QL, 2009, J NEUROSCI, V29, P9078, DOI 10.1523/JNEUROSCI.1071-09.2009
   Malashkevich VN, 1999, J MOL BIOL, V294, P193, DOI 10.1006/jmbi.1999.3254
   Mattson MP, 2005, NAT CELL BIOL, V7, P1045, DOI 10.1038/ncb1105-1045
   MERRILL AH, 1985, J LIPID RES, V26, P617
   Myhrer T, 1997, EUR J PHARMACOL, V328, P1, DOI 10.1016/S0014-2999(97)83019-1
   Noland BW, 2002, STRUCTURE, V10, P1569, DOI 10.1016/S0969-2126(02)00879-1
   Oksman M, 2006, NEUROBIOL DIS, V23, P563, DOI 10.1016/j.nbd.2006.04.013
   Patil S, 2007, EUR J NEUROSCI, V26, P2131, DOI 10.1111/j.1460-9568.2007.05797.x
   Pedrini S, 2009, MOL NEURODEGENER, V4, DOI 10.1186/1750-1326-4-40
   Perry DK, 2000, J BIOL CHEM, V275, P9078, DOI 10.1074/jbc.275.12.9078
   Puglielli L, 2003, J BIOL CHEM, V278, P19777, DOI 10.1074/jbc.M300466200
   QUARTERMAIN D, 1994, EUR J PHARMACOL, V257, P7, DOI 10.1016/0014-2999(94)90687-4
   Resende R, 2008, J NEUROSCI RES, V86, P2091, DOI 10.1002/jnr.21648
   Samad F, 2006, DIABETES, V55, P2579, DOI 10.2337/db06-0330
   Satoi H, 2005, NEUROSCIENCE, V130, P657, DOI 10.1016/j.neuroscience.2004.08.056
   Sawamura N, 2004, J BIOL CHEM, V279, P11984, DOI 10.1074/jbc.M309832200
   Schilling S, 2008, NAT MED, V14, P1106, DOI 10.1038/nm.1872
   Schmelz EM, 1998, TOXICOL APPL PHARM, V148, P252, DOI 10.1006/taap.1997.8356
   Schupf N, 2008, P NATL ACAD SCI USA, V105, P14052, DOI 10.1073/pnas.0805902105
   SCHUSTER GM, 1992, EUR J PHARMACOL, V224, P97, DOI 10.1016/0014-2999(92)94825-G
   Shah C, 2008, J BIOL CHEM, V283, P13538, DOI 10.1074/jbc.M709950200
   Sheehan D.C., 1980, THEORY PRACTICE HIST
   SISODIA SS, 1992, P NATL ACAD SCI USA, V89, P6075, DOI 10.1073/pnas.89.13.6075
   Strettoi E, 2010, P NATL ACAD SCI USA, V107, P18706, DOI 10.1073/pnas.1007644107
   SUNDARAM KS, 1989, NEUROCHEM RES, V14, P245, DOI 10.1007/BF00971318
   SUNDARAM KS, 1984, BIOCHEM BIOPH RES CO, V119, P814, DOI 10.1016/S0006-291X(84)80323-X
   SUNDARAM KS, 1985, J LIPID RES, V26, P473
   SUNDARAM KS, 1984, J NEUROCHEM, V42, P577, DOI 10.1111/j.1471-4159.1984.tb02716.x
   Tomiyama T, 2010, J NEUROSCI, V30, P4845, DOI 10.1523/JNEUROSCI.5825-09.2010
   Tsai GE, 1999, AM J PSYCHIAT, V156, P467
   TURINSKY J, 1990, J BIOL CHEM, V265, P7933
   Unger RH, 2001, FASEB J, V15, P312, DOI 10.1096/fj.00-0590
   van Oijen M, 2006, LANCET NEUROL, V5, P655, DOI 10.1016/S1474-4422(06)70501-4
   Vetrivel KS, 2004, J BIOL CHEM, V279, P44945, DOI 10.1074/jbc.M407986200
   Vetrivel KS, 2005, J BIOL CHEM, V280, P25892, DOI 10.1074/jbc.M503570200
   Wada S, 2003, BIOCHEMISTRY-US, V42, P13977, DOI 10.1021/bi034904j
   Wagner JA, 2008, ANNU REV PHARMACOL, V48, P631, DOI 10.1146/annurev.pharmtox.48.113006.094611
   Wahrle S, 2002, NEUROBIOL DIS, V9, P11, DOI 10.1006/nbdi.2001.0470
   Wang GH, 2012, J BIOL CHEM, V287, P21384, DOI 10.1074/jbc.M112.340513
   WILLIAMS RD, 1987, J LIPID RES, V28, P1478
   Won JS, 2008, J NEUROCHEM, V105, P1536, DOI 10.1111/j.1471-4159.2008.05283.x
   Wu DL, 2008, PROTEIN SCI, V17, P1066, DOI 10.1110/ps.083495908
   Yasuda S, 2003, J BIOL CHEM, V278, P4176, DOI 10.1074/jbc.M209602200
   YOSHIZAWA T, 1994, APPL ENVIRON MICROB, V60, P1626, DOI 10.1128/AEM.60.5.1626-1629.1994
   Zha Q, 2004, MOL PSYCHIATR, V9, P946, DOI 10.1038/sj.mp.4001509
NR 94
TC 32
Z9 36
U1 0
U2 31
PU ELSEVIER SCIENCE INC
PI NEW YORK
PA STE 800, 230 PARK AVE, NEW YORK, NY 10169 USA
SN 0197-4580
EI 1558-1497
J9 NEUROBIOL AGING
JI Neurobiol. Aging
PD AUG
PY 2013
VL 34
IS 8
BP 2037
EP 2051
DI 10.1016/j.neurobiolaging.2013.02.001
PG 15
WC Geriatrics & Gerontology; Neurosciences
WE Science Citation Index Expanded (SCI-EXPANDED)
SC Geriatrics & Gerontology; Neurosciences & Neurology
GA 156ED
UT WOS:000319803100012
PM 23528227
OA Green Accepted
DA 2022-08-24
ER

PT J
AU Jahangard, Y
   Monfared, H
   Moradi, A
   Zare, M
   Mirnajafi-Zadeh, J
   Mowla, SJ
AF Jahangard, Yavar
   Monfared, Hamideh
   Moradi, Arman
   Zare, Meysam
   Mirnajafi-Zadeh, Javad
   Mowla, Seyed Javad
TI Therapeutic Effects of Transplanted Exosomes Containing miR-29b to a Rat
   Model of Alzheimer's Disease
SO FRONTIERS IN NEUROSCIENCE
LA English
DT Article
DE Alzheimer's disease; miR-29; exosomes; BACE1; BIM
ID NANOPARTICLE TRACKING ANALYSIS; AMYLOID HYPOTHESIS; MEMBRANE-VESICLES;
   BRAIN; DELIVERY; CELLS; HIPPOCAMPUS; EXPRESSION; INJECTION; GENES
AB Alzheimer disease (AD) is a complex neurodegenerative disorder with no definite treatment. The expression of miR-29 family is significantly reduced in AD, suggesting a part for the family members in pathogenesis of the disease. The recent emergence of microRNA (miRNA)-based therapeutic approaches is emphasized on the efficiency of miRNA transfer to target cells. The endogenously made secretory vesicles could provide a biological vehicle for drug delivery. Characteristics such as small sizes, the ability to cross the blood-brain barrier, the specificity in binding to the right target cells, and most importantly the capacity to be engineered as drug carriers have made exosomes desirable vehicles to deliver genetic materials to the central nervous system. Here, we transfected rat bone marrow mesenchymal stem cells and HEK-293T cells (human embryonic kidney 293 cells) with recombinant expression vectors, carrying either mir-29a or mir-29b precursor sequences. A significant overexpression of miR-29 and downregulation of their targets genes,BACE1(beta-site amyloid precursor protein cleaving enzyme 1) andBIM[Bcl-2 interacting mediator of cell death (BCL2-like 11)], were confirmed in the transfected cells. Then, we confirmed the packaging of miR-29 in exosomes secreted from the transfected cells. Finally, we investigated a possible therapeutic effect of the engineered exosomes to reduce the pathological effects of amyloid-beta (A beta) peptide in a rat model of AD. A beta-treated model rats showed some deficits in spatial learning and memory. However, in animals injected with miR-29-containing exosomes at CA1 (cornu ammonis area), the aforementioned impairments were prevented. In conclusion, our findings provide a new approach for the packaging of miR-29 in exosomes and that the engineered exosomes might have a therapeutic potential in AD.
C1 [Jahangard, Yavar; Monfared, Hamideh; Moradi, Arman; Mowla, Seyed Javad] Tarbiat Modares Univ, Fac Biol Sci, Dept Mol Genet, Tehran, Iran.
   [Zare, Meysam; Mirnajafi-Zadeh, Javad] Tarbiat Modares Univ, Fac Med Sci, Dept Physiol, Tehran, Iran.
RP Mowla, SJ (通讯作者)，Tarbiat Modares Univ, Fac Biol Sci, Dept Mol Genet, Tehran, Iran.
EM sjmowla@modares.ac.ir
RI Mirnajafi-Zadeh, Javad/AAD-4822-2022
OI Mowla, Seyed Javad/0000-0002-3300-6332
FU Iranian Council of Cognitive Sciences and Technologies [3186]
FX This project was supported by a grant from the Iranian Council of
   Cognitive Sciences and Technologies (Grant Number: 3186).
CR Alvarez-Erviti L, 2011, NAT BIOTECHNOL, V29, P341, DOI 10.1038/nbt.1807
   Ballatore C, 2007, NAT REV NEUROSCI, V8, P663, DOI 10.1038/nrn2194
   Chen XH, 2018, CANCER METAST REV, V37, P107, DOI 10.1007/s10555-017-9717-6
   Chow VW, 2010, NEUROMOL MED, V12, P1, DOI 10.1007/s12017-009-8104-z
   Cogswell JP, 2008, J ALZHEIMERS DIS, V14, P27, DOI 10.3233/jad-2008-14103
   Drachman DA, 2014, ALZHEIMERS DEMENT, V10, P372, DOI 10.1016/j.jalz.2013.11.003
   Drummond E, 2017, ACTA NEUROPATHOL, V133, P155, DOI 10.1007/s00401-016-1662-x
   EL Andaloussi S, 2013, NAT REV DRUG DISCOV, V12, P348, DOI 10.1038/nrd3978
   Faucher P, 2016, FRONT AGING NEUROSCI, V7, DOI 10.3389/fnagi.2015.00245
   Femminella GD, 2015, FRONT PHYSIOL, V6, DOI 10.3389/fphys.2015.00040
   Fish PV, 2019, BIOORG MED CHEM LETT, V29, P125, DOI 10.1016/j.bmcl.2018.11.034
   Gebert LFR, 2019, NAT REV MOL CELL BIO, V20, P21, DOI 10.1038/s41580-018-0045-7
   Geng YT, 2010, BIOL PHARM BULL, V33, P836, DOI 10.1248/bpb.33.836
   Gnecchi M, 2016, METHODS MOL BIOL, V1416, P123, DOI 10.1007/978-1-4939-3584-0_7
   Gyorgy B, 2011, CELL MOL LIFE SCI, V68, P2667, DOI 10.1007/s00018-011-0689-3
   Hardy J, 2002, SCIENCE, V297, P353, DOI 10.1126/science.1072994
   Hebert SS, 2008, P NATL ACAD SCI USA, V105, P6415, DOI 10.1073/pnas.0710263105
   Kasza A, 2017, MOLECULES, V22, DOI 10.3390/molecules22112007
   Kole AJ, 2011, GENE DEV, V25, P125, DOI 10.1101/gad.1975411
   Li TF, 2013, STEM CELLS DEV, V22, P845, DOI 10.1089/scd.2012.0395
   Lippi G, 2011, J CELL BIOL, V194, P889, DOI 10.1083/jcb.201103006
   Liu YC, 2015, SCI REP-UK, V5, DOI 10.1038/srep17543
   Lu Mei, 2018, Asian J Pharm Sci, V13, P1, DOI 10.1016/j.ajps.2017.07.008
   Mathiyalagan P, 2017, METHODS MOL BIOL, V1521, P139, DOI 10.1007/978-1-4939-6588-5_9
   Monfared H, 2019, FRONT ONCOL, V9, DOI 10.3389/fonc.2019.00782
   Morel GR, 2015, NEUROSCIENCE, V303, P189, DOI 10.1016/j.neuroscience.2015.06.050
   Mu YL, 2011, MOL NEURODEGENER, V6, DOI 10.1186/1750-1326-6-85
   Nunez-Iglesias J, 2010, PLOS ONE, V5, DOI 10.1371/journal.pone.0008898
   Paxinos G., 2006, RAT BRAIN STEREOTAXI
   Pearson-Leary J, 2012, J ALZHEIMERS DIS, V30, P413, DOI 10.3233/JAD-2012-112192
   Pereira PA, 2016, SCI REP-UK, V6, DOI 10.1038/srep19946
   Pitts MW, 2018, BIO-PROTOCOL, V8, DOI [10.21769/bioprotoc.2744, 10.21769/BioProtoc.2744]
   Rani S, 2015, MOL THER, V23, P812, DOI 10.1038/mt.2015.44
   Record M, 2011, BIOCHEM PHARMACOL, V81, P1171, DOI 10.1016/j.bcp.2011.02.011
   Roshan R, 2014, RNA, V20, P1287, DOI 10.1261/rna.044008.113
   Scott Kevin R, 2007, Expert Rev Neurother, V7, P407, DOI 10.1586/14737175.7.4.407
   Selkoe DJ, 2001, PHYSIOL REV, V81, P741, DOI 10.1152/physrev.2001.81.2.741
   Shioya M, 2010, NEUROPATH APPL NEURO, V36, P320, DOI 10.1111/j.1365-2990.2010.01076.x
   Simons M, 2009, CURR OPIN CELL BIOL, V21, P575, DOI 10.1016/j.ceb.2009.03.007
   Sokolova V, 2011, COLLOID SURFACE B, V87, P146, DOI 10.1016/j.colsurfb.2011.05.013
   Soleimani M, 2009, NAT PROTOC, V4, P102, DOI 10.1038/nprot.2008.221
   Soo CY, 2012, IMMUNOLOGY, V136, P192, DOI 10.1111/j.1365-2567.2012.03569.x
   Thery C, 2009, NAT REV IMMUNOL, V9, P581, DOI 10.1038/nri2567
   Thery Clotilde, 2006, Curr Protoc Cell Biol, VChapter 3, DOI 10.1002/0471143030.cb0322s30
   Valadi H, 2007, NAT CELL BIOL, V9, P654, DOI 10.1038/ncb1596
   Wang AJ, 2015, STEM CELL TRANSL MED, V4, P659, DOI 10.5966/sctm.2014-0296
   Yamashita T, 2018, BIOL PHARM BULL, V41, P835, DOI 10.1248/bpb.b18-00133
   Yang GS, 2015, MOL MED REP, V12, P3081, DOI 10.3892/mmr.2015.3728
   Zhuang XY, 2016, MOL THER, V24, P96, DOI 10.1038/mt.2015.188
   Zhuang XY, 2011, MOL THER, V19, P1769, DOI 10.1038/mt.2011.164
   Zong YY, 2015, BRAIN RES, V1624, P95, DOI 10.1016/j.brainres.2015.07.022
   Zong YY, 2011, BRAIN RES, V1395, P108, DOI 10.1016/j.brainres.2011.04.035
NR 52
TC 31
Z9 32
U1 2
U2 11
PU FRONTIERS MEDIA SA
PI LAUSANNE
PA AVENUE DU TRIBUNAL FEDERAL 34, LAUSANNE, CH-1015, SWITZERLAND
EI 1662-453X
J9 FRONT NEUROSCI-SWITZ
JI Front. Neurosci.
PD JUN 18
PY 2020
VL 14
AR 564
DI 10.3389/fnins.2020.00564
PG 12
WC Neurosciences
WE Science Citation Index Expanded (SCI-EXPANDED)
SC Neurosciences & Neurology
GA MH8QP
UT WOS:000546987100001
PM 32625049
OA gold, Green Published
DA 2022-08-24
ER

PT J
AU Liu, XL
   Feng, ZT
   Du, LP
   Huang, YG
   Ge, JW
   Deng, YH
   Mei, ZG
AF Liu, Xiaolu
   Feng, Zhitao
   Du, Lipeng
   Huang, Yaguang
   Ge, Jinwen
   Deng, Yihui
   Mei, Zhigang
TI The Potential Role of MicroRNA-124 in Cerebral Ischemia Injury
SO INTERNATIONAL JOURNAL OF MOLECULAR SCIENCES
LA English
DT Review
DE microRNA-124; cerebral ischemia; ischemic encephalopathy; ischemic
   stroke; neurodegenerative disease
ID PARKINSONS-DISEASE; OXIDATIVE STRESS; ALZHEIMERS-DISEASE; A-BETA;
   MICROGLIA/MACROPHAGE POLARIZATION; SYNAPTIC PLASTICITY; REACTIVE
   ASTROCYTES; THERAPEUTIC TARGET; SIGNALING PATHWAY; INDUCED APOPTOSIS
AB Cerebral ischemia injury, the leading cause of morbidity and mortality worldwide, initiates sequential molecular and cellular pathologies that underlie ischemic encephalopathy (IE), such as ischemic stroke, Alzheimer disease (AD), Parkinson's disease (PD), epilepsy, etc. Targeted therapeutic treatments are urgently needed to tackle the pathological processes implicated in these neurological diseases. Recently, accumulating studies demonstrate that microRNA-124 (miR-124), the most abundant miRNA in brain tissue, is aberrant in peripheral blood and brain vascular endothelial cells following cerebral ischemia. Importantly, miR-124 regulates a variety of pathophysiological processes that are involved in the pathogenesis of age-related IE. However, the role of miR-124 has not been systematically illustrated. Paradoxically, miR-124 exerts beneficial effects in the age-related IE via regulating autophagy, neuroinflammation, oxidative stress, neuronal excitability, neurodifferentiation, A beta deposition, and hyperphosphorylation of tau protein, while it may play a dual role via regulating apoptosis and exerts detrimental effects on synaptic plasticity and axonal growth. In the present review, we thus focus on the paradoxical roles of miR-124 in age-related IE, as well as the underlying mechanisms. A great understanding of the effects of miR-124 on the hypoxic-ischemic brain will open new avenues for therapeutic approaches to protect against cerebral ischemia injury.
C1 [Liu, Xiaolu; Feng, Zhitao; Du, Lipeng; Huang, Yaguang; Mei, Zhigang] China Three Gorges Univ, Grade Pharmacol Lab Chinese Med 3, State Adm Tradit Chinese Med, Med Coll, Yichang 443002, Peoples R China.
   [Ge, Jinwen; Deng, Yihui; Mei, Zhigang] Hunan Univ Chinese Med, Key Lab Hunan Prov Integrated Tradit Chinese & We, Changsha 410208, Hunan, Peoples R China.
RP Mei, ZG (通讯作者)，China Three Gorges Univ, Grade Pharmacol Lab Chinese Med 3, State Adm Tradit Chinese Med, Med Coll, Yichang 443002, Peoples R China.; Mei, ZG (通讯作者)，Hunan Univ Chinese Med, Key Lab Hunan Prov Integrated Tradit Chinese & We, Changsha 410208, Hunan, Peoples R China.
EM sharonliu2017@163.com; fengzhitao2008@126.com; dulipeng1994@163.com;
   huyagu@163.com; 001267@hnucm.edu.cn; dengyihui06@126.com;
   meizhigang@ctgu.edu.cn
RI Mei, Zhigang/ABB-6118-2021; 冯, 焘/AAA-3824-2021
OI mei, zhigang/0000-0002-9099-7099
FU Yichang Science and Technology Plan Projects in Hubei Province, China
   [A19-301-42, A18-302-a12]
FX This research was funded by Yichang Science and Technology Plan Projects
   in Hubei Province, China (No. A19-301-42; No. A18-302-a12).
CR Akerblom M, 2012, J NEUROSCI, V32, P8879, DOI 10.1523/JNEUROSCI.0558-12.2012
   Alexander Garrett E, 2004, Dialogues Clin Neurosci, V6, P259
   Alzheimers Assoc, 2015, ALZHEIMERS DEMENT, V11, P332, DOI 10.1016/j.jalz.2015.02.003
   An FM, 2017, ONCOTARGET, V8, P114065, DOI 10.18632/oncotarget.23119
   Anglade P, 1997, HISTOL HISTOPATHOL, V12, P25
   Arancibia S, 2008, NEUROBIOL DIS, V31, P316, DOI 10.1016/j.nbd.2008.05.012
   ArunSundar M, 2018, ACS CHEM NEUROSCI, V9, P2904, DOI 10.1021/acschemneuro.7b00532
   Aryani A, 2016, MOL NEUROBIOL, V53, P818, DOI 10.1007/s12035-014-9054-5
   Azam F, 2012, CURR TOP MED CHEM, V12, P994, DOI 10.2174/156802612800229224
   Beitz Janice M, 2014, Front Biosci (Schol Ed), V6, P65
   Benito E, 2010, TRENDS NEUROSCI, V33, P230, DOI 10.1016/j.tins.2010.02.001
   Bladin CF, 2000, ARCH NEUROL-CHICAGO, V57, P1617, DOI 10.1001/archneur.57.11.1617
   Brennan GP, 2016, CELL REP, V14, P2402, DOI 10.1016/j.celrep.2016.02.042
   Bryndziar T, 2016, J STROKE CEREBROVASC, V25, P150, DOI 10.1016/j.jstrokecerebrovasdis.2015.09.008
   Burre J, 2015, J NEUROSCI, V35, P5221, DOI 10.1523/JNEUROSCI.4650-14.2015
   Cai ZY, 2017, NEUROCHEM RES, V42, P3446, DOI 10.1007/s11064-017-2391-9
   Cavazos JE, 2006, EPILEPSY BEHAV, V8, P483, DOI 10.1016/j.yebeh.2006.01.011
   Chandrasekar V, 2009, MOL CELL NEUROSCI, V42, P350, DOI 10.1016/j.mcn.2009.08.009
   Chen SJ, 2019, J CELL BIOCHEM, V120, P7125, DOI 10.1002/jcb.27986
   Chen SH, 2016, CHIN J INTEGR MED, V22, P49, DOI 10.1007/s11655-015-2112-7
   Chen ZX, 2019, OXID MED CELL LONGEV, V2019, DOI 10.1155/2019/2936737
   Cheng LC, 2009, NAT NEUROSCI, V12, P399, DOI 10.1038/nn.2294
   Choi J, 2019, AGING CELL, V18, DOI 10.1111/acel.12888
   Choudhury GR, 2016, NEUROBIOL DIS, V85, P234, DOI 10.1016/j.nbd.2015.05.003
   Czapski GA, 2013, FEBS LETT, V587, P3135, DOI 10.1016/j.febslet.2013.07.053
   Deisseroth K, 1996, NEURON, V16, P89, DOI 10.1016/S0896-6273(00)80026-4
   Deo M, 2006, DEV DYNAM, V235, P2538, DOI 10.1002/dvdy.20847
   Dickson DW, 2018, PARKINSONISM RELAT D, V46, pS30, DOI 10.1016/j.parkreldis.2017.07.033
   Doeppner TR, 2017, J CEREBR BLOOD F MET, V37, P914, DOI 10.1177/0271678X16647738
   Doeppner TR, 2013, ACTA NEUROPATHOL, V126, P251, DOI 10.1007/s00401-013-1142-5
   Dong RF, 2018, J CELL BIOCHEM, V119, P269, DOI 10.1002/jcb.26170
   Escobar I, 2019, J ALZHEIMERS DIS, V67, P425, DOI 10.3233/JAD-180875
   Fang MR, 2012, TOXICOL LETT, V209, P94, DOI 10.1016/j.toxlet.2011.11.032
   Feigin VL, 2016, LANCET NEUROL, V15, P913, DOI 10.1016/S1474-4422(16)30073-4
   Felling RJ, 2015, EXP NEUROL, V268, P37, DOI 10.1016/j.expneurol.2014.09.017
   Feng CZ, 2017, NEUROSCIENCE, V344, P217, DOI 10.1016/j.neuroscience.2016.12.017
   Finkbeiner S, 1997, NEURON, V19, P1031, DOI 10.1016/S0896-6273(00)80395-5
   Fox CK, 2017, DEV MED CHILD NEUROL, V59, P38, DOI 10.1111/dmcn.13198
   Geng LJ, 2017, EXP BIOL MED, V242, P1757, DOI 10.1177/1535370217734492
   Gong X, 2016, AM J TRANSL RES, V8, P2127
   GRAF R, 1986, J CEREBR BLOOD F MET, V6, P566, DOI 10.1038/jcbfm.1986.103
   Graham SH, 2017, AGEING RES REV, V34, P30, DOI 10.1016/j.arr.2016.09.011
   Guglielmotto M, 2009, J NEUROCHEM, V108, P1045, DOI 10.1111/j.1471-4159.2008.05858.x
   Gutierrez-Vargas JA, 2015, J CEREBR BLOOD F MET, V35, P1937, DOI 10.1038/jcbfm.2015.150
   Hamill Cecily E, 2005, Clin Neurosurg, V52, P29
   Hampel H, 2009, SCAND J CLIN LAB INV, V69, P8, DOI 10.1080/00365510701864610
   Hernandez F, 2010, EXP NEUROL, V223, P322, DOI 10.1016/j.expneurol.2009.09.011
   Hu GQ, 2017, NEURAL REGEN RES, V12, P96, DOI 10.4103/1673-5374.198992
   Hu XM, 2012, STROKE, V43, P3063, DOI 10.1161/STROKEAHA.112.659656
   Huang WY, 2017, BIOMED PHARMACOTHER, V96, P1, DOI 10.1016/j.biopha.2017.09.114
   Huber CM, 2018, J ALZHEIMERS DIS, V61, P265, DOI 10.3233/JAD-170490
   Hwang KD, 2017, MOL BRAIN, V10, DOI 10.1186/s13041-017-0338-3
   Hyman BT, 2012, ALZHEIMERS DEMENT, V8, P1, DOI 10.1016/j.jalz.2011.10.007
   Iori V, 2016, CURR OPIN PHARMACOL, V26, P118, DOI 10.1016/j.coph.2015.11.002
   Irie K, 2005, J BIOSCI BIOENG, V99, P437, DOI 10.1263/jbb.99.437
   Jaenisch N, 2016, SCI REP-UK, V6, DOI 10.1038/srep26173
   Jeyaseelan K, 2008, STROKE, V39, P959, DOI 10.1161/STROKEAHA.107.500736
   Ji QH, 2016, PLOS ONE, V11, DOI 10.1371/journal.pone.0163645
   Kanagaraj N, 2014, NEUROSCIENCE, V272, P167, DOI 10.1016/j.neuroscience.2014.04.039
   Kanagaraj N., 2013, THESIS
   Kang QM, 2017, ONCOTARGET, V8, P24314, DOI 10.18632/oncotarget.15149
   Khoshnam SE, 2017, NEUROL SCI, V38, P1167, DOI 10.1007/s10072-017-2938-1
   Khoshnam SE, 2017, J STROKE, V19, P166, DOI 10.5853/jos.2016.01368
   Kim T, 2017, J CEREBR BLOOD F MET, V37, P1910, DOI 10.1177/0271678X17694186
   Kulkarni VA, 2012, MOL CELL NEUROSCI, V50, P10, DOI 10.1016/j.mcn.2012.03.005
   Lee CYD, 2012, J BIOL CHEM, V287, P2032, DOI 10.1074/jbc.M111.295451
   Lee ST, 2017, J MOV DISORD, V10, P45, DOI 10.14802/jmd.16054
   Lee Y, 2014, BIOMED RES INT, V2014, DOI 10.1155/2014/297241
   Lewis BP, 2005, CELL, V120, P15, DOI 10.1016/j.cell.2004.12.035
   Li J, 2010, J ALZHEIMERS DIS, V20, P491, DOI 10.3233/JAD-2010-1383
   Li N, 2017, NEUROL SCI, V38, P761, DOI 10.1007/s10072-017-2841-9
   Lin R T, 2016, Zhonghua Yi Xue Za Zhi, V96, P522, DOI 10.3760/cma.j.issn.0376-2491.2016.07.006
   Liu WG, 2017, SCI REP-UK, V7, DOI 10.1038/srep39857
   Liu XS, 2011, PLOS ONE, V6, DOI 10.1371/journal.pone.0023461
   Liu XR, 2013, STROKE, V44, P1973, DOI 10.1161/STROKEAHA.111.000613
   Mesulam NM, 1999, NEURON, V24, P521, DOI 10.1016/S0896-6273(00)81109-5
   Morel L, 2013, J BIOL CHEM, V288, P7105, DOI 10.1074/jbc.M112.410944
   Ning RZ, 2017, ONCOTARGET, V8, P95481, DOI 10.18632/oncotarget.20751
   Ozkul A, 2007, J CLIN NEUROSCI, V14, P1062, DOI 10.1016/j.jocn.2006.11.008
   PHILLIPS HS, 1991, NEURON, V7, P695, DOI 10.1016/0896-6273(91)90273-3
   Pivonkova H, 2017, CURR PHARM DESIGN, V23, P5056, DOI 10.2174/1381612823666170710161858
   Pluta R, 2013, MOL NEUROBIOL, V48, P500, DOI 10.1007/s12035-013-8439-1
   Ponomarev ED, 2013, GLIA, V61, P91, DOI 10.1002/glia.22363
   Ponomarev ED, 2011, NAT MED, V17, P64, DOI 10.1038/nm.2266
   Preethi J, 2012, NEUROCHEM RES, V37, P2167, DOI 10.1007/s11064-012-0840-z
   Pugazhenthi S, 2011, MOL NEURODEGENER, V6, DOI 10.1186/1750-1326-6-60
   Radak D, 2017, CURR VASC PHARMACOL, V15, P115, DOI 10.2174/1570161115666161104095522
   Rainer TH, 2016, CLIN BIOCHEM, V49, P663, DOI 10.1016/j.clinbiochem.2016.02.016
   Rajasethupathy P, 2009, NEURON, V63, P803, DOI 10.1016/j.neuron.2009.05.029
   Risbud RM, 2013, PLOS ONE, V8, DOI 10.1371/journal.pone.0053464
   Rodrigo R, 2013, CNS NEUROL DISORD-DR, V12, P698
   Rodriguez-Grande B, 2013, BRAIN BEHAV IMMUN, V29, P51, DOI 10.1016/j.bbi.2012.11.017
   Rowan MJ, 2003, PHILOS T R SOC B, V358, P821, DOI 10.1098/rstb.2002.1240
   Salminen A, 2017, J NEUROCHEM, V140, P536, DOI 10.1111/jnc.13932
   Saraiva C, 2016, J CONTROL RELEASE, V235, P291, DOI 10.1016/j.jconrel.2016.06.005
   Saraiva C, 2018, PLOS ONE, V13, DOI 10.1371/journal.pone.0193609
   Sawada M, 2003, NAT CELL BIOL, V5, P320, DOI 10.1038/ncb950
   Schirinzi T, 2016, MOVEMENT DISORD, V31, P802, DOI 10.1002/mds.26620
   Schouten M, 2015, SCI REP-UK, V5, DOI 10.1038/srep12448
   Shlosberg D, 2010, NAT REV NEUROL, V6, P393, DOI 10.1038/nrneurol.2010.74
   Shu K, 2019, CELL STRESS CHAPERON, V24, P1091, DOI 10.1007/s12192-019-01031-w
   So EL, 1996, NEUROLOGY, V46, P350, DOI 10.1212/WNL.46.2.350
   Sommer CJ, 2017, ACTA NEUROPATHOL, V133, P245, DOI 10.1007/s00401-017-1667-0
   Song YY, 2019, THERANOSTICS, V9, P2910, DOI 10.7150/thno.30879
   Sonntag KC, 2012, EXP NEUROL, V235, P427, DOI 10.1016/j.expneurol.2011.11.035
   Soreq H, 2011, TRENDS MOL MED, V17, P548, DOI 10.1016/j.molmed.2011.06.009
   Sun F, 2012, PLOS ONE, V7, DOI 10.1371/journal.pone.0046326
   Sun M, 2019, INT J NEUROSCI, V129, P649, DOI 10.1080/00207454.2018.1513931
   Sun Y, 2013, CNS NEUROSCI THER, V19, P813, DOI 10.1111/cns.12142
   Taj SH, 2016, J NEUROIMMUNE PHARM, V11, P733, DOI 10.1007/s11481-016-9700-y
   Taj SH, 2016, BIOMATERIALS, V91, P151, DOI 10.1016/j.biomaterials.2016.03.025
   Tang HM, 2017, BEHAV BRAIN RES, V333, P286, DOI 10.1016/j.bbr.2017.05.061
   Taylor JM, 2013, NEUROCHEM INT, V62, P803, DOI 10.1016/j.neuint.2012.12.016
   TONI D, 1995, ARCH NEUROL-CHICAGO, V52, P670, DOI 10.1001/archneur.1995.00540310040014
   Unal-Cevik I, 2011, J CEREBR BLOOD F MET, V31, P913, DOI 10.1038/jcbfm.2010.170
   Valadi H, 2007, NAT CELL BIOL, V9, P654, DOI 10.1038/ncb1596
   Vila M, 2001, P NATL ACAD SCI USA, V98, P2837, DOI 10.1073/pnas.051633998
   Volny O, 2015, ADV EXP MED BIOL, V888, P155, DOI 10.1007/978-3-319-22671-2_9
   Waldbaum S, 2010, J BIOENERG BIOMEMBR, V42, P449, DOI 10.1007/s10863-010-9320-9
   Wang CM, 2017, EXP THER MED, V13, P3315, DOI 10.3892/etm.2017.4424
   Wang HQ, 2016, BRAIN PATHOL, V26, P167, DOI 10.1111/bpa.12267
   Wang L, 2009, NEUROSCIENCE, V158, P1356, DOI 10.1016/j.neuroscience.2008.10.064
   Wang W, 2016, EXPERT REV MOL MED, V18, DOI 10.1017/erm.2016.3
   Wang X, 2018, BIOL PSYCHIAT, V83, P395, DOI 10.1016/j.biopsych.2017.07.023
   Weng HC, 2011, BIOMED RES-TOKYO, V32, P135, DOI 10.2220/biomedres.32.135
   Xu L, 2016, MOL NEUROBIOL, V53, P6709, DOI 10.1007/s12035-015-9593-4
   Xu YJ, 2014, CELL SIGNAL, V26, P1680, DOI 10.1016/j.cellsig.2014.04.009
   Yang JL, 2017, MOL THER-NUCL ACIDS, V7, P278, DOI 10.1016/j.omtn.2017.04.010
   Yao LP, 2019, FASEB J, V33, P8648, DOI 10.1096/fj.201900363R
   Yao LP, 2018, J NEUROINFLAMM, V15, DOI 10.1186/s12974-018-1053-4
   Yu YL, 2013, EMBO MOL MED, V5, P531, DOI 10.1002/emmm.201201783
   Zhang P, 2016, MOVEMENT DISORD, V31, P366, DOI 10.1002/mds.26488
   Zhang WT, 2019, EXP THER MED, V17, P2870, DOI 10.3892/etm.2019.7220
   Zhang ZG, 2016, J CLIN INVEST, V126, P1190, DOI 10.1172/JCI81133
   Zhao FY, 2017, J NEUROPATH EXP NEUR, V76, P709, DOI 10.1093/jnen/nlx052
   Zhao MY, 2019, NEUROL RES, V41, P489, DOI 10.1080/01616412.2018.1548747
   Zhao Y, 2014, FRONT AGING NEUROSCI, V6, DOI 10.3389/fnagi.2014.00010
   Zhao YN, 2013, BIOCHEM BIOPH RES CO, V435, P597, DOI 10.1016/j.bbrc.2013.05.025
   Zheng Z, 2003, DRUG NEWS PERSPECT, V16, P497, DOI 10.1358/dnp.2003.16.8.829348
   Zhu F, 2014, J MOL NEUROSCI, V52, P148, DOI 10.1007/s12031-013-0155-9
   Zhu HF, 2019, ANN TRANSL MED, V7, DOI 10.21037/atm.2019.06.25
   Zhu XJ, 2012, NEUROBIOL DIS, V45, P253, DOI 10.1016/j.nbd.2011.08.009
   Zuroff L, 2017, CELL MOL LIFE SCI, V74, P2167, DOI 10.1007/s00018-017-2463-7
NR 143
TC 31
Z9 32
U1 4
U2 11
PU MDPI
PI BASEL
PA ST ALBAN-ANLAGE 66, CH-4052 BASEL, SWITZERLAND
EI 1422-0067
J9 INT J MOL SCI
JI Int. J. Mol. Sci.
PD JAN 1
PY 2020
VL 21
IS 1
AR 120
DI 10.3390/ijms21010120
PG 22
WC Biochemistry & Molecular Biology; Chemistry, Multidisciplinary
WE Science Citation Index Expanded (SCI-EXPANDED)
SC Biochemistry & Molecular Biology; Chemistry
GA KO2KF
UT WOS:000515378000120
PM 31878035
OA Green Published, gold
DA 2022-08-24
ER

PT J
AU Kakati, T
   Bhattacharyya, DK
   Barah, P
   Kalita, JK
AF Kakati, Tulika
   Bhattacharyya, Dhruba K.
   Barah, Pankaj
   Kalita, Jugal K.
TI Comparison of Methods for Differential Co-expression Analysis for
   Disease Biomarker Prediction
SO COMPUTERS IN BIOLOGY AND MEDICINE
LA English
DT Review
DE Differential co-expression analysis; Empirical study; Gene expression;
   miRNA expression; Alzheimer's disease; Parkinson's disease; Disease
   biomarkers
ID EXPRESSION; RECEPTORS; NETWORKS; ENZYMES; GENES
AB In the recent past, a number of methods have been developed for analysis of biological data. Among these methods, gene co-expression networks have the ability to mine functionally related genes with similar co-expression patterns, because of which such networks have been most widely used. However, gene co-expression networks cannot identify genes, which undergo condition specific changes in their relationships with other genes. In contrast, differential co-expression analysis enables finding co-expressed genes exhibiting significant changes across disease conditions. In this paper, we present some significant outcomes of a comparative study of four co-expression network module detection techniques, namely, THD-Module Extractor, DiffCoEx, MODA, and WGCNA, which can perform differential co-expression analysis on both gene and miRNA expression data (microarray and RNA-seq) and discuss the applications to Alzheimer's disease and Parkinson's disease research. Our observations reveal that compared to other methods, THD-Module Extractor is the most effective in finding modules with higher functional relevance and biological significance.
C1 [Kakati, Tulika; Bhattacharyya, Dhruba K.] Tezpur Univ, Dept Comp Sci & Engn, Tezpur 784028, Assam, India.
   [Barah, Pankaj] Tezpur Univ, Dept Mol Biol & Biotechnol, Tezpur 784028, Assam, India.
   [Kalita, Jugal K.] Univ Colorado, Dept Comp Sci, Colorado Springs, CO 80918 USA.
RP Bhattacharyya, DK (通讯作者)，Tezpur Univ, Dept Comp Sci & Engn, Tezpur 784028, Assam, India.
EM dkb@tezu.ernet.in
OI Barah, Pankaj/0000-0001-7039-7996; Bhattacharyya, Dhruba
   K./0000-0002-9506-7640
CR Ahmed HA, 2014, IEEE ACM T COMPUT BI, V11, P1239, DOI 10.1109/TCBB.2014.2323054
   Atrian-Blasco E, 2017, DALTON T, V46, P12750, DOI 10.1039/c7dt01344b
   Bandyopadhyay S, 2009, BMC BIOINFORMATICS, V10, DOI 10.1186/1471-2105-10-163
   Berezin V, 2014, PROG BRAIN RES, V214, P353, DOI 10.1016/B978-0-444-63486-3.00015-3
   Chatterjee P, 2017, BMC GENOMICS, V18, DOI 10.1186/s12864-017-4098-3
   Chowdhury Hussain Ahmed, 2019, IEEE ACM T COMPUT BI
   Conesa A, 2016, GENOME BIOL, V17, DOI 10.1186/s13059-016-0881-8
   Dai CQ, 2016, J BIOENERG BIOMEMBR, V48, P337, DOI 10.1007/s10863-016-9669-5
   De Ferrari GV, 2000, BRAIN RES REV, V33, P1, DOI 10.1016/S0165-0173(00)00021-7
   De Strooper B, 2010, NAT REV NEUROL, V6, P99, DOI 10.1038/nrneurol.2009.218
   Gessi S, 2011, ADV PHARMACOL, V61, P41, DOI 10.1016/B978-0-12-385526-8.00002-3
   Hu YS, 2017, ALZHEIMERS RES THER, V9, DOI 10.1186/s13195-017-0252-z
   Huynh-Thu VA, 2010, PLOS ONE, V5, DOI 10.1371/journal.pone.0012776
   Ickowicz A, 2007, AM J MED GENET B, V144B, P121, DOI 10.1002/ajmg.b.30398
   Jha Mohit, 2016, J BIOL RES B SOC ITA, V89
   Kakati T, 2016, SCI REP-UK, V6, DOI 10.1038/srep38046
   Kazim SF, 2016, MOL NEURODEGENER, V11, DOI 10.1186/s13024-016-0119-y
   Kiguchi N, 2012, CURR OPIN PHARMACOL, V12, P55, DOI 10.1016/j.coph.2011.10.007
   Kim J, 2009, NEURON, V63, P287, DOI 10.1016/j.neuron.2009.06.026
   Kogelman LJA, 2014, BMC MED GENOMICS, V7, DOI 10.1186/1755-8794-7-57
   Kong W, 2017, PLOS ONE, V12, DOI 10.1371/journal.pone.0180337
   Langfelder P, 2007, BMC SYST BIOL, V1, DOI 10.1186/1752-0509-1-54
   Langfelder P, 2008, BMC BIOINFORMATICS, V9, DOI 10.1186/1471-2105-9-559
   Lee JH, 2011, CIRC RES, V109, P1332, DOI 10.1161/CIRCRESAHA.111.249433
   Lee YJ, 2011, PLOS ONE, V6, DOI 10.1371/journal.pone.0015946
   Li Dong, 2016, MODA MODULE DIFFEREN
   Liu BH, 2018, METHODS MOL BIOL, V1754, P155, DOI 10.1007/978-1-4939-7717-8_9
   Lu TP, 2012, PLOS ONE, V7, DOI 10.1371/journal.pone.0042390
   Lui TWH, 2015, BMC BIOINFORMATICS, V16, DOI 10.1186/s12859-015-0582-4
   Mercado-Saenz S, 2017, J BIOSCIENCES, V42, P219, DOI 10.1007/s12038-017-9684-7
   Missiaglia E, 2017, CANCER LETT, V385, P251, DOI 10.1016/j.canlet.2016.10.011
   Parakalan R, 2012, BMC NEUROSCI, V13, DOI 10.1186/1471-2202-13-64
   Park Hyejin, 2010, ALZHEIMERS DEMENT, V6, pS277
   Ravasz E, 2002, SCIENCE, V297, P1551, DOI 10.1126/science.1073374
   Sanchez-Mejia RO, 2010, BBA-MOL CELL BIOL L, V1801, P784, DOI 10.1016/j.bbalip.2010.05.013
   Spires-Jones TL, 2012, FRONT PHARMACOL, V3, DOI 10.3389/fphar.2012.00042
   Strac DS, 2016, TRANSL NEUROSCI, V7, P35, DOI 10.1515/tnsci-2016-0007
   Takami K, 1998, BRAIN RES, V802, P89, DOI 10.1016/S0006-8993(98)00552-6
   Tan JMM, 2008, HUM MOL GENET, V17, P431, DOI 10.1093/hmg/ddm320
   Tesson BM, 2010, BMC BIOINFORMATICS, V11, DOI 10.1186/1471-2105-11-497
   van Dam S, 2018, BRIEF BIOINFORM, V19, P575, DOI 10.1093/bib/bbw139
   Wang LH, 2019, FRONT GENET, V10, DOI 10.3389/fgene.2019.00157
   Woo HN, 2009, BIOCHEM BIOPH RES CO, V390, P1093, DOI 10.1016/j.bbrc.2009.10.093
NR 43
TC 31
Z9 31
U1 8
U2 37
PU PERGAMON-ELSEVIER SCIENCE LTD
PI OXFORD
PA THE BOULEVARD, LANGFORD LANE, KIDLINGTON, OXFORD OX5 1GB, ENGLAND
SN 0010-4825
EI 1879-0534
J9 COMPUT BIOL MED
JI Comput. Biol. Med.
PD OCT
PY 2019
VL 113
AR 103380
DI 10.1016/j.compbiomed.2019.103380
PG 12
WC Biology; Computer Science, Interdisciplinary Applications; Engineering,
   Biomedical; Mathematical & Computational Biology
WE Science Citation Index Expanded (SCI-EXPANDED)
SC Life Sciences & Biomedicine - Other Topics; Computer Science;
   Engineering; Mathematical & Computational Biology
GA JN4VW
UT WOS:000496898100028
PM 31415946
DA 2022-08-24
ER

PT J
AU Lu, SS
   Yang, X
   Wang, CD
   Chen, SQ
   Lu, S
   Yan, WT
   Xiong, K
   Liu, FX
   Yan, J
AF Lu, Shanshan
   Yang, Xue
   Wang, Chudong
   Chen, Siqi
   Lu, Shuang
   Yan, Weitao
   Xiong, Kun
   Liu, Fengxia
   Yan, Jie
TI Current status and potential role of circular RNAs in neurological
   disorders
SO JOURNAL OF NEUROCHEMISTRY
LA English
DT Review
DE Alzheimer's disease; circRNA; neurotoxicity; Parkinson's disease; stroke
ID CENTRAL-NERVOUS-SYSTEM; LONG NONCODING RNA; ALZHEIMERS-DISEASE;
   PARKINSONS-DISEASE; ALPHA-SYNUCLEIN; MESSENGER-RNA; EXPRESSION PROFILES;
   CERNA NETWORKS; BRAIN; APOPTOSIS
AB Given the importance of non-coding RNAs in modulating normal brain functions and their implications in the treatment of neurological disorders, non-coding RNA-based diagnostic and therapeutic strategies have shown great clinical potential. Circular RNAs (circRNAs) have emerged as potentially important players in this field. Recent studies have indicated that circRNAs might play vital roles in Alzheimer's disease, Parkinson's disease, ischemic brain injury, and neurotoxicity. However, the mechanisms of action of circRNAs have not been fully characterized. We aimed to review recent advances in circRNA research in the brain to provide new insights on the roles of circRNAs in neurological disorders.
C1 [Lu, Shanshan; Yang, Xue; Wang, Chudong; Chen, Siqi; Lu, Shuang; Yan, Jie] Cent South Univ, Sch Basic Med Sci, Dept Forens Sci, Changsha, Hunan, Peoples R China.
   [Lu, Shanshan] Cent South Univ, Sch Basic Med Sci, Histol & Embryol, Changsha, Hunan, Peoples R China.
   [Lu, Shuang; Yan, Weitao; Xiong, Kun] Cent South Univ, Anat & Neurobiol, Sch Basic Med Sci, Changsha, Hunan, Peoples R China.
   [Liu, Fengxia; Yan, Jie] Xinjiang Med Univ, Sch Basic Med Sci, Dept Human Anat, Urumqi, Peoples R China.
RP Yan, J (通讯作者)，Cent South Univ, Sch Basic Med Sci, Dept Forens Sci, Changsha, Hunan, Peoples R China.
EM wills212156@csu.edu.cn
OI Lu, Shanshan/0000-0003-0437-1282
FU National Natural Science Foundation of China [81772024]; Natural Science
   Foundation of Hunan Province [2017JJ2339]
FX This research was supported by the National Natural Science Foundation
   of China (81772024) and Natural Science Foundation of Hunan Province
   (2017JJ2339). We thank Mrs. Tang Qiu and Mrs. Xiaojuan Zhao for the kind
   support and constructive suggestions. The authors declare there is no
   potential conflict of interests.
CR Alzheimer's Association, 2016, Alzheimers Dement, V12, P459
   ARNBERG AC, 1980, CELL, V19, P313, DOI 10.1016/0092-8674(80)90505-X
   Ashwal-Fluss R, 2014, MOL CELL, V56, P55, DOI 10.1016/j.molcel.2014.08.019
   Aufiero S, 2019, NAT REV CARDIOL, V16, P503, DOI 10.1038/s41569-019-0185-2
   Baba M, 1998, AM J PATHOL, V152, P879
   Bai Y, 2018, J NEUROSCI, V38, P32, DOI 10.1523/JNEUROSCI.1348-17.2017
   Bezzi M, 2017, CELL RES, V27, P1401, DOI 10.1038/cr.2017.136
   Bingol B, 2011, NEURON, V69, P22, DOI 10.1016/j.neuron.2010.11.006
   Braak H, 2011, J NEUROPATH EXP NEUR, V70, P960, DOI 10.1097/NEN.0b013e318232a379
   CAPEL B, 1993, CELL, V73, P1019, DOI 10.1016/0092-8674(93)90279-Y
   Chang CH, 2018, FRONT PSYCHIATRY, V9, DOI 10.3389/fpsyt.2018.00201
   Chen W, 2016, TRENDS NEUROSCI, V39, P597, DOI 10.1016/j.tins.2016.06.006
   Chen YG, 2017, MOL CELL, V67, P228, DOI 10.1016/j.molcel.2017.05.022
   Cheng XF, 2018, ANN RHEUM DIS, V77, P770, DOI 10.1136/annrheumdis-2017-212056
   de Kock L, 2020, ACTA NEUROPATHOL, V139, P689, DOI 10.1007/s00401-019-01997-y
   Dong R, 2016, CELL RES, V26, P747, DOI 10.1038/cr.2016.42
   Enuka Y, 2016, NUCLEIC ACIDS RES, V44, P1370, DOI 10.1093/nar/gkv1367
   Gao XT, 2020, FOREN SCI RES, V5, P25, DOI 10.1080/20961790.2018.1452346
   Geng HH, 2016, PLOS ONE, V11, DOI 10.1371/journal.pone.0151753
   Ghavami S, 2014, PROG NEUROBIOL, V112, P24, DOI 10.1016/j.pneurobio.2013.10.004
   GIBB WRG, 1988, J NEUROL NEUROSUR PS, V51, P745, DOI 10.1136/jnnp.51.6.745
   Gokul S, 2018, ADV EXP MED BIOL, V1087, P231, DOI 10.1007/978-981-13-1426-1_18
   GRABOWSKI PJ, 1981, CELL, V23, P467, DOI 10.1016/0092-8674(81)90142-2
   Guarnerio J, 2016, CELL, V166, P1055, DOI 10.1016/j.cell.2016.07.035
   Han B, 2018, AUTOPHAGY, V14, P1164, DOI 10.1080/15548627.2018.1458173
   Han D, 2017, HEPATOLOGY, V66, P1151, DOI 10.1002/hep.29270
   Hansen TB, 2016, NUCLEIC ACIDS RES, V44, DOI 10.1093/nar/gkv1458
   Hansen TB, 2013, NATURE, V495, P384, DOI 10.1038/nature11993
   Hansen TB, 2011, EMBO J, V30, P4414, DOI 10.1038/emboj.2011.359
   Hao Z, 2019, J MOL NEUROSCI, V67, P72, DOI 10.1007/s12031-018-1211-2
   Holdt Lesca M, 2018, Noncoding RNA Res, V3, P75, DOI 10.1016/j.ncrna.2018.05.002
   Holdt LM, 2016, NAT COMMUN, V7, DOI 10.1038/ncomms12429
   Houseley JM, 2006, J HERED, V97, P253, DOI 10.1093/jhered/esj037
   Huang JL, 2018, AGING-US, V10, P253, DOI 10.18632/aging.101387
   Huang RR, 2017, AUTOPHAGY, V13, P1722, DOI 10.1080/15548627.2017.1356975
   Idda ML, 2018, WIRES RNA, V9, DOI 10.1002/wrna.1463
   Ip JY, 2016, SCI REP-UK, V6, DOI 10.1038/srep27204
   Jeck WR, 2014, NAT BIOTECHNOL, V32, P453, DOI 10.1038/nbt.2890
   Jeck WR, 2013, RNA, V19, P141, DOI 10.1261/rna.035667.112
   Jembrek MJ, 2018, PROG NEUROBIOL, V168, P104, DOI 10.1016/j.pneurobio.2018.05.001
   Jiang L, 2019, INT J MOL MED, V43, P1699, DOI 10.3892/ijmm.2019.4111
   Junn E, 2009, P NATL ACAD SCI USA, V106, P13052, DOI 10.1073/pnas.0906277106
   Kaida D, 2010, NATURE, V468, P664, DOI 10.1038/nature09479
   Kalia LV, 2015, LANCET, V386, P896, DOI 10.1016/S0140-6736(14)61393-3
   Kaur H, 2018, ANN NY ACAD SCI, V1421, P19, DOI 10.1111/nyas.13612
   Khan IN, 2018, SEMIN CANCER BIOL, V52, P85, DOI 10.1016/j.semcancer.2017.07.004
   KJEMS J, 1988, CELL, V54, P693, DOI 10.1016/S0092-8674(88)80014-X
   Kleaveland B, 2018, CELL, V174, P350, DOI 10.1016/j.cell.2018.05.022
   KOLAKOFSKY D, 1976, CELL, V8, P547, DOI 10.1016/0092-8674(76)90223-3
   Kountouras J, 2012, EUR J NEUROL, V19, pe56, DOI 10.1111/j.1468-1331.2012.03695.x
   Kramer MC, 2015, GENE DEV, V29, P2168, DOI 10.1101/gad.270421.115
   Kumar L, 2018, MOL NEUROBIOL, V55, P6914, DOI 10.1007/s12035-018-0903-5
   Ledford H, 2013, NATURE, V494, P415, DOI 10.1038/494415a
   Li HC, 2018, EXP THER MED, V15, P3369, DOI 10.3892/etm.2018.5814
   Li JW, 2019, NEUROSCI LETT, V701, P146, DOI 10.1016/j.neulet.2019.02.032
   Li P, 2018, CELL PHYSIOL BIOCHEM, V46, P1606, DOI 10.1159/000489208
   Li Q, 2015, EPIGENETICS-US, V10, P793, DOI 10.1080/15592294.2015.1066960
   Li X, 2018, MOL CELL, V71, P428, DOI 10.1016/j.molcel.2018.06.034
   Limanaqi F, 2018, OXID MED CELL LONGEV, V2018, DOI 10.1155/2018/4982453
   Lin SP, 2016, BIOCHEM BIOPH RES CO, V471, P52, DOI 10.1016/j.bbrc.2016.01.183
   Liu CY, 2017, ONCOTARGET, V8, P86535, DOI 10.18632/oncotarget.21238
   Liu Kang-sheng, 2013, Chinese Medical Sciences Journal, V28, P178
   Lonskaya I, 2013, J ALZHEIMERS DIS, V33, P231, DOI 10.3233/JAD-2012-121141
   Louis DN, 2016, ACTA NEUROPATHOL, V131, P803, DOI 10.1007/s00401-016-1545-1
   Lu CX, 2018, AGING-US, V10, P833, DOI 10.18632/aging.101437
   Lu D, 2016, FRONT GENET, V7, DOI [10.3389/fgene.2015.00053, 10.3389/fgene.2016.00053]
   Lukiw Walter J., 2013, Frontiers in Genetics, V4, P77, DOI [10.3389/fgene.2013.00077, 10.3389/fgene.2013.00307]
   Maass PG, 2017, J MOL MED, V95, P1179, DOI 10.1007/s00109-017-1582-9
   Martinez-Pacheco M, 2014, GENE, V533, P508, DOI 10.1016/j.gene.2013.09.049
   Mehta SL, 2017, STROKE, V48, P2541, DOI 10.1161/STROKEAHA.117.017469
   Memczak S, 2013, NATURE, V495, P333, DOI 10.1038/nature11928
   Michaud JP, 2013, P NATL ACAD SCI USA, V110, P1941, DOI 10.1073/pnas.1215165110
   Mozaffarian D, 2016, CIRCULATION, V133, pE38, DOI 10.1161/CIR.0000000000000350
   Nan A, 2017, ARCH TOXICOL, V91, P1671, DOI 10.1007/s00204-016-1837-1
   Nelson PT, 2010, J ALZHEIMERS DIS, V21, P75, DOI 10.3233/JAD-2010-091603
   NIGRO JM, 1991, CELL, V64, P607, DOI 10.1016/0092-8674(91)90244-S
   Nix JS, 2020, ACTA NEUROPATHOL, V139, P625, DOI 10.1007/s00401-019-02002-2
   Ouyang YB, 2012, NEUROBIOL DIS, V45, P555, DOI 10.1016/j.nbd.2011.09.012
   Pamudurti NR, 2017, MOL CELL, V66, P9, DOI 10.1016/j.molcel.2017.02.021
   Piwecka M, 2017, SCIENCE, V357, DOI 10.1126/science.aam8526
   Roberts RA, 2015, TOXICOL SCI, V148, P332, DOI 10.1093/toxsci/kfv188
   Rodriguez JA, 2015, NATURE, V525, P486, DOI 10.1038/nature15368
   Rybak-Wolf A, 2015, MOL CELL, V58, P870, DOI 10.1016/j.molcel.2015.03.027
   Sai LL, 2018, CHEMOSPHERE, V200, P295, DOI 10.1016/j.chemosphere.2018.02.140
   Salzman J, 2013, PLOS GENET, V9, DOI 10.1371/journal.pgen.1003777
   Salzman J, 2012, PLOS ONE, V7, DOI 10.1371/journal.pone.0030733
   Sang QL, 2018, AGING-US, V10, P1281, DOI 10.18632/aging.101466
   SANGER HL, 1976, P NATL ACAD SCI USA, V73, P3852, DOI 10.1073/pnas.73.11.3852
   Sekar S, 2018, BMC GENOMICS, V19, DOI 10.1186/s12864-018-4670-5
   Shafqat S, 2008, J ALZHEIMERS DIS, V15, P285
   Shi ZM, 2017, FEBS J, V284, P1096, DOI 10.1111/febs.14045
   Stoll L, 2018, MOL METAB, V9, P69, DOI 10.1016/j.molmet.2018.01.010
   Szabo L, 2016, GENOME BIOL, V17, DOI [10.1186/s13059-015-0690-5, 10.1186/s13059-016-1123-9]
   Ulitsky I, 2011, CELL, V147, P1537, DOI 10.1016/j.cell.2011.11.055
   Veno MT, 2015, GENOME BIOL, V16, DOI 10.1186/s13059-015-0801-3
   Wang CX, 2007, PROG NEUROBIOL, V83, P140, DOI 10.1016/j.pneurobio.2007.07.006
   Wang PL, 2014, PLOS ONE, V9, DOI 10.1371/journal.pone.0090859
   Wang WX, 2008, J NEUROSCI, V28, P1213, DOI 10.1523/JNEUROSCI.5065-07.2008
   Wang X, 2018, ARTHRITIS RES THER, V20, DOI 10.1186/s13075-018-1618-8
   Wang Z, 2018, AGING-US, V10, P775, DOI 10.18632/aging.101427
   Wesselhoeft RA, 2018, NAT COMMUN, V9, DOI 10.1038/s41467-018-05096-6
   Westholm JO, 2014, CELL REP, V9, P1966, DOI 10.1016/j.celrep.2014.10.062
   Xia SY, 2017, BRIEF BIOINFORM, V18, P984, DOI 10.1093/bib/bbw081
   Xiong K, 2017, TOXICOL IN VITRO, V44, P1, DOI 10.1016/j.tiv.2017.06.009
   Xiong K, 2016, TOXICOL IN VITRO, V35, P163, DOI 10.1016/j.tiv.2016.06.002
   Xu HY, 2015, SCI REP-UK, V5, DOI 10.1038/srep12453
   Yang X, 2019, NEUROCHEM INT, V128, P58, DOI 10.1016/j.neuint.2019.04.011
   Yang X, 2018, FRONT MOL NEUROSCI, V11, DOI 10.3389/fnmol.2018.00186
   You XT, 2015, NAT NEUROSCI, V18, P603, DOI 10.1038/nn.3975
   Yu N, 2018, BIOCHEM BIOPH RES CO, V501, P838, DOI 10.1016/j.bbrc.2018.04.200
   Zaghlool A, 2018, SCI REP-UK, V8, DOI 10.1038/s41598-018-35001-6
   Zaphiropoulos PG, 1996, P NATL ACAD SCI USA, V93, P6536, DOI 10.1073/pnas.93.13.6536
   Zhang J, 2014, J NEUROSCI, V34, P14919, DOI 10.1523/JNEUROSCI.1165-14.2014
   Zhang S, 2017, MOL THER, V25, P2053, DOI 10.1016/j.ymthe.2017.06.009
   Zhang XO, 2014, CELL, V159, P134, DOI 10.1016/j.cell.2014.09.001
   Zhang XJ, 2017, J NEUROSCI, V37, P1797, DOI 10.1523/JNEUROSCI.3389-16.2017
   Zhang Y, 2016, CELL REP, V15, P611, DOI 10.1016/j.celrep.2016.03.058
   Zhang Y, 2016, AUTOPHAGY, V12, P1538, DOI 10.1080/15548627.2016.1191723
   Zhang ZY, 2017, FOREN SCI RES, V2, P139, DOI 10.1080/20961790.2017.1280890
   Zhao YH, 2016, GENES-BASEL, V7, DOI 10.3390/genes7120116
   Zheng Q. P., 2016, NAT COMMUN, P7
   Zhou T, 2018, RNA, V24, P1443, DOI 10.1261/rna.067132.118
   Zhu L, 2016, SCI REP-UK, V6, DOI 10.1038/srep36993
NR 123
TC 31
Z9 32
U1 4
U2 25
PU WILEY
PI HOBOKEN
PA 111 RIVER ST, HOBOKEN 07030-5774, NJ USA
SN 0022-3042
EI 1471-4159
J9 J NEUROCHEM
JI J. Neurochem.
PD AUG
PY 2019
VL 150
IS 3
BP 237
EP 248
DI 10.1111/jnc.14724
PG 12
WC Biochemistry & Molecular Biology; Neurosciences
WE Science Citation Index Expanded (SCI-EXPANDED)
SC Biochemistry & Molecular Biology; Neurosciences & Neurology
GA IM0AX
UT WOS:000477647900001
PM 31099046
DA 2022-08-24
ER

PT J
AU Wang, LL
   Liu, JH
   Wang, Q
   Jiang, HL
   Zeng, L
   Li, ZR
   Liu, R
AF Wang, Linlin
   Liu, Jianghong
   Wang, Qian
   Jiang, Hailun
   Zeng, Li
   Li, Zhuorong
   Liu, Rui
TI MicroRNA-200a-3p Mediates Neuroprotection in Alzheimer-Related Deficits
   and Attenuates Amyloid-Beta Overproduction and Tau Hyperphosphorylation
   via Coregulating BACE1 and PRKACB
SO FRONTIERS IN PHARMACOLOGY
LA English
DT Article
DE Alzheimer's disease; miR-200a-3p; BACE1; PRKACB; tau protein; apoptosis
ID MIR-200 FAMILY; A-BETA; DISEASE; PHOSPHORYLATION; BIOMARKERS; SECRETASE;
   SER214; TARGET; THR212; SITES
AB Alzheimer's disease (AD) is characterized by two landmark pathologies, the overproduction of amyloid-beta peptides (A beta), predominated by the beta-amyloid protein precursor cleaving enzyme 1 (BACE1), and hyperphosphorylation of the microtubule protein, tau, because of an imbalance in a kinase/phosphatase system that involves the activation of the protein kinase A (PKA). Current evidence indicates that brain microRNAs participate in multiple aspects of AD pathology. Here, the role and underlying molecular mechanisms of microRNA-200a-3p (miR-200a-3p) in mediating neuroprotection against AD-related deficits were investigated. The expression of miR-200a-3p was measured in the hippocampus of APP/PS1 and SAMP8 mice and in an AD cell model in vitro, as well as in blood plasma extracted from AD patients. The targets of miR-200a-3p were determined using bioinformatics and dual-luciferase assay analyses. In addition, cell apoptosis was detected using flow cytometry, and related protein levels were measured using Western blot and enzyme-linked immunosorbent assay (ELISA) techniques. miR-200a-3p was confirmed to be depressed in microarray miRNA profile analysis in vitro and in vivo, suggesting that miR-200a-3p is a potential biomarker of AD. Subsequently, miR-200a-3p was demonstrated to inhibit cell apoptosis accompanied by the inactivation of the Bax/caspase-3 axis and downregulation of A beta(1-42) and n tau phosphorylation levels in vitro. Further mechanistic studies revealed that miR-200a-3p reduced the production of A beta(1-42) and decreased hyperphosphorylation of tau by regulating the protein translocation of BACE1 and the protein kinase cAMP-activated catalytic subunit beta (PRKACB) associated with the three prime untranslated regions, respectively. Importantly, the function of miR-200a-3p was reversed by overexpression of BACE1 or PRKACB in cultured cells. This resulted in an elevation in cell apoptosis and increases in A beta(1-42) and tau hyperphosphorylation levels, involving the epitopes threonine 205 and serine 202, 214, 396, and 356, the favorable phosphorylated sites of PKA. In conclusion, our study suggests that miR-200a-3p is implicated in the pathology of AD, exerting neuroprotective effects against A beta-induced toxicity by two possible mechanisms: one involving the inhibition of A beta overproduction via suppression of the expression of BACE1 and synergistically decreasing the hyperphosphorylation of tau via attenuation of the expression of PKA.
C1 [Wang, Linlin; Wang, Qian; Jiang, Hailun; Zeng, Li; Li, Zhuorong; Liu, Rui] Chinese Acad Med Sci, Inst Med Biotechnol, Beijing, Peoples R China.
   [Wang, Linlin; Wang, Qian; Jiang, Hailun; Zeng, Li; Li, Zhuorong; Liu, Rui] Peking Union Med Coll, Beijing, Peoples R China.
   [Wang, Linlin] Chinese Acad Med Sci, Inst Mat Med, Beijing, Peoples R China.
   [Liu, Jianghong] Capital Med Univ, Xuan Wu Hosp, Dept Neurol, Beijing, Peoples R China.
   [Zeng, Li] Shenyang Pharmaceut Univ, Dept Biopharmaceut, Shenyang, Liaoning, Peoples R China.
RP Li, ZR; Liu, R (通讯作者)，Chinese Acad Med Sci, Inst Med Biotechnol, Beijing, Peoples R China.; Li, ZR; Liu, R (通讯作者)，Peking Union Med Coll, Beijing, Peoples R China.
EM lizhuorong@imb.pumc.edu.cn; liurui@imb.pumc.edu.cn
RI Liu, Rui/AAE-9584-2022; Liu, Rui/AFE-5643-2022
OI Liu, Rui/0000-0002-8578-0733; Liu, Rui/0000-0002-8578-0733
FU National Natural Science Foundation of China, China [U1803281,
   81673411]; Non-profit Central Research Institute Fund of Chinese Academy
   of Medical Sciences, China [2018RC350013]; Chinese Academy Medical
   Sciences (CAMS) Innovation Fund for Medical Science, China
   [2017-I2M-1-016]
FX This study was supported by the National Natural Science Foundation of
   China (No. U1803281 and 81673411), China; the Non-profit Central
   Research Institute Fund of Chinese Academy of Medical Sciences
   (2018RC350013), China; and the Chinese Academy Medical Sciences (CAMS)
   Innovation Fund for Medical Science (2017-I2M-1-016), China.
CR Chami L, 2012, MOL NEURODEGENER, V7, DOI 10.1186/1750-1326-7-52
   Ding Y, 2008, J NEUROSCI, V28, P11622, DOI 10.1523/JNEUROSCI.3153-08.2008
   Du XX, 2017, TOXICOL LETT, V280, P195, DOI 10.1016/j.toxlet.2017.08.082
   Evin G, 2013, DRUG AGING, V30, P755, DOI 10.1007/s40266-013-0099-3
   Fang MR, 2012, TOXICOL LETT, V209, P94, DOI 10.1016/j.toxlet.2011.11.032
   Feng XL, 2014, CANCER LETT, V344, P166, DOI 10.1016/j.canlet.2013.11.004
   Fransquet PD, 2018, CLIN BIOCHEM, V58, P5, DOI 10.1016/j.clinbiochem.2018.05.020
   Geekiyanage H, 2012, EXP NEUROL, V235, P491, DOI 10.1016/j.expneurol.2011.11.026
   Jensen PH, 1999, J BIOL CHEM, V274, P25481, DOI 10.1074/jbc.274.36.25481
   Kimura T, 1996, DEMENTIA, V7, P177, DOI 10.1159/000106875
   Ksiezak-Reding H, 2003, BBA-MOL BASIS DIS, V1639, P159, DOI 10.1016/j.bbadis.2003.09.001
   Lau P, 2013, EMBO MOL MED, V5, P1613, DOI 10.1002/emmm.201201974
   Lee G, 2012, PROG MOL BIOL TRANSL, V107, P263, DOI 10.1016/B978-0-12-385883-2.00004-7
   Li YM, 2000, NATURE, V405, P689, DOI 10.1038/35015085
   Liu CG, 2014, BRAIN RES, V1583, P55, DOI 10.1016/j.brainres.2014.04.026
   Liu F, 2006, FEBS LETT, V580, P6269, DOI 10.1016/j.febslet.2006.10.033
   Liu R, 2012, BMC MED, V10, DOI 10.1186/1741-7015-10-105
   Marques SCF, 2012, NEUROSCIENCE, V220, P256, DOI 10.1016/j.neuroscience.2012.06.029
   Mondragon-Rodriguez S, 2014, NEUROPATH APPL NEURO, V40, P121, DOI 10.1111/nan.12084
   Moore DB, 2014, MOL BIOL EVOL, V31, P696, DOI 10.1093/molbev/mst262
   Muralidhar GG, 2015, INT J MOL SCI, V16, P16833, DOI 10.3390/ijms160816833
   Pandey A, 2015, J NEUROCHEM, V133, P640, DOI 10.1111/jnc.13089
   Pyo HK, 2004, NEUROSCIENCE, V127, P649, DOI 10.1016/j.neuroscience.2004.05.036
   Ratnadiwakara M, 2018, SEMIN CELL DEV BIOL, V79, P113, DOI 10.1016/j.semcdb.2017.10.008
   Salimian N, 2018, GENE, V674, P25, DOI 10.1016/j.gene.2018.06.061
   Stozicka Z, 2007, ACTA VIROL, V51, P205
   Takagane K, 2015, BIOSCI BIOTECH BIOCH, V79, P912, DOI 10.1080/09168451.2014.1002449
   Trinchese F, 2004, ANN NEUROL, V55, P801, DOI 10.1002/ana.20101
   Ulep MG, 2018, JNP-J NURSE PRACT, V14, P129, DOI 10.1016/j.nurpra.2017.10.014
   Vassar R, 2014, ALZHEIMERS RES THER, V6, DOI 10.1186/s13195-014-0089-7
   Wang JZ, 2007, EUR J NEUROSCI, V25, P59, DOI 10.1111/j.1460-9568.2006.05226.x
   Wang JZ, 2014, NEUROSCI BULL, V30, P359, DOI 10.1007/s12264-013-1415-y
   Wang JZ, 2013, J ALZHEIMERS DIS, V33, pS123, DOI 10.3233/JAD-2012-129031
   Wang L, 2017, SHOCK VIB, V2017, DOI 10.1155/2017/2597910
   Wang L, 2015, MOL NEURODEGENER, V10, DOI 10.1186/s13024-015-0030-y
   Wu Q, 2017, ASIAN PAC J TROP MED, V10, P474, DOI 10.1016/j.apjtm.2017.05.007
   Zendjabil M, 2018, CLIN CHIM ACTA, V484, P99, DOI 10.1016/j.cca.2018.05.039
   Zhang QS, 2017, J BIOSCIENCES, V42, P397, DOI 10.1007/s12038-017-9698-1
   Zhao L, 2013, MOLECULES, V18, P9949, DOI 10.3390/molecules18089949
   Zhu HC, 2012, BRAIN RES BULL, V88, P596, DOI 10.1016/j.brainresbull.2012.05.018
   Zong YY, 2011, BRAIN RES, V1395, P108, DOI 10.1016/j.brainres.2011.04.035
NR 41
TC 31
Z9 33
U1 3
U2 12
PU FRONTIERS MEDIA SA
PI LAUSANNE
PA AVENUE DU TRIBUNAL FEDERAL 34, LAUSANNE, CH-1015, SWITZERLAND
SN 1663-9812
J9 FRONT PHARMACOL
JI Front. Pharmacol.
PD JUL 19
PY 2019
VL 10
AR 806
DI 10.3389/fphar.2019.00806
PG 12
WC Pharmacology & Pharmacy
WE Science Citation Index Expanded (SCI-EXPANDED)
SC Pharmacology & Pharmacy
GA IK8RM
UT WOS:000476862900001
PM 31379578
OA gold, Green Published
DA 2022-08-24
ER

PT J
AU Ghasemi-Kasman, M
   Shojaei, A
   Gol, M
   Moghadamnia, AA
   Baharvand, H
   Javan, M
AF Ghasemi-Kasman, Maryam
   Shojaei, Amir
   Gol, Mohammad
   Moghadamnia, Ali Akbar
   Baharvand, Hossein
   Javan, Mohammad
TI miR-302/367-induced neurons reduce behavioral impairment in an
   experimental model of Alzheimer's disease
SO MOLECULAR AND CELLULAR NEUROSCIENCE
LA English
DT Article
DE In vivo reprogramming; Astrocytes; Induced neurons; miR-302/367 cluster;
   Alzheimer's disease; Learning and memory; Neural repair
ID HUMAN FIBROBLASTS; CELLS; MOUSE; REPAIR; ASTROCYTES; CONVERSION; OCT4;
   ZONE
AB In vivo reprogramming of reactive glial cells to neurons has opened a new horizon in regenerative medicine. Our previous study showed that astrocytes could be converted to neurons by the microRNA-302/367 (miR-302/367) cluster in adult brains. In this study, we investigated the possible contribution of miR-302/367-induced neurons in behavioral improvement and neural repair in an Alzheimer's disease (AD) animal model. The AD model was induced by an intracerebroventricular (i.c.v) injection of streptozotocin (STZ). GFP-only or miR-302/367 + GFP expressing lentiviral particles were injected into the dentate gyrus of the hippocampus along with intraperitoneal (i.p) valproate (VPA) injection, 3 weeks after the STZ administration. We assessed short-term and spatial memories by the Y-maze and Morris water maze (MWM) tasks, respectively. Electrophysiological activities of induced neuron-like cells were investigated using a whole-cell patch clamp technique, 6 months after injection of miR-302/367. Behavioral analysis showed that the STZ injection significantly impaired short-term memory and increased escape latency parameter in the MWM task. Compared to STZ and STZ + VPA groups, miR-302/367 combined with VPA significantly improved the spontaneous alternation and spatial memory. Immunostaining against NeuN, as a mature neuronal marker, and its quantification indicated that co-labeled GFP and NeuN significantly increased in the miR-302/367 + VPA group. Induced neurons were detected 6 months after the miR-302/367 injection. The patch-clamp recording suggested that induced neurons could fire repetitive action potential like endogenous neurons. In conclusion, our results indicated that in vivo reprogramming of reactive astrocytes to neurons by the miR-302/367 cluster might be considered as a novel strategy to restore learning and memory in AD patients.
C1 [Ghasemi-Kasman, Maryam] Babol Univ Med Sci, Cellular & Mol Biol Res Ctr, Hlth Res Inst, Babol Sar, Iran.
   [Ghasemi-Kasman, Maryam; Moghadamnia, Ali Akbar] Babol Univ Med Sci, Neurosci Res Ctr, Hlth Res Inst, Babol Sar, Iran.
   [Shojaei, Amir; Javan, Mohammad] Tarbiat Modares Univ, Sch Med Sci, Dept Physiol, Tehran, Iran.
   [Gol, Mohammad] Babol Univ Med Sci, Student Res Comm, Babol Sar, Iran.
   [Moghadamnia, Ali Akbar] Babol Univ Med Sci, Fac Med Sci, Dept Pharmacol, Babol Sar, Iran.
   [Baharvand, Hossein; Javan, Mohammad] ACECR, Royan Inst Stem Cell Biol & Technol, Cell Sci Res Ctr, Dept Stem Cells & Dev Biol, Tehran, Iran.
   [Baharvand, Hossein] Univ Sci & Culture, Dept Dev Biol, Tehran, Iran.
RP Ghasemi-Kasman, M (通讯作者)，Babol Univ Med Sci, Hlth Res Inst, POB 4136747176, Babol Sar, Iran.; Javan, M (通讯作者)，Tarbiat Modares Univ, Fac Med Sci, Dept Physiol, POB 14115-331, Tehran, Iran.
EM m.ghasemi@mubabol.ac.ir; mjavan@modares.ac.ir
RI Shojaei, Amir/ABF-6139-2021; Moghadamnia, Ali Akbar/M-8388-2017; Javan,
   Mohammad/C-6758-2008; Ghasemi-Kasman, Maryam/Q-7989-2016
OI Moghadamnia, Ali Akbar/0000-0001-7140-1352; Javan,
   Mohammad/0000-0003-2045-6171; Ghasemi-Kasman, Maryam/0000-0002-5014-5166
FU Royan Institute; Tarbiat Modares University; Neuroscience Research
   Center of Babol University of Medical Sciences, Babol, Iran [944159]
FX This work was supported by Royan Institute, Tarbiat Modares University
   and Neuroscience Research Center of Babol University of Medical Sciences
   (grant #944159), Babol, Iran.
CR Anokye-Danso F, 2011, CELL STEM CELL, V8, P376, DOI 10.1016/j.stem.2011.03.001
   Buffo A, 2008, P NATL ACAD SCI USA, V105, P3581, DOI 10.1073/pnas.0709002105
   Chen YX, 2013, MOL NEUROBIOL, V47, P711, DOI 10.1007/s12035-012-8375-5
   Dehghan S, 2016, NEUROSCIENCE, V318, P178, DOI 10.1016/j.neuroscience.2016.01.028
   Dehghan S, 2015, LIFE SCI, V122, P108, DOI 10.1016/j.lfs.2014.12.007
   Doetsch F, 1999, CELL, V97, P703, DOI 10.1016/S0092-8674(00)80783-7
   Doetsch F, 1997, J NEUROSCI, V17, P5046
   Ghasemi-Kasman M., 2017, J TISSUE ENG REGEN M
   Ghasemi-Kasman M, 2015, PLOS ONE, V10, DOI 10.1371/journal.pone.0127878
   Grieb P, 2016, MOL NEUROBIOL, V53, P1741, DOI 10.1007/s12035-015-9132-3
   Guo ZY, 2014, CELL STEM CELL, V14, P188, DOI 10.1016/j.stem.2013.12.001
   Heinrich C, 2014, STEM CELL REP, V3, P1000, DOI 10.1016/j.stemcr.2014.10.007
   Hu WX, 2015, CELL STEM CELL, V17, P204, DOI 10.1016/j.stem.2015.07.006
   Iqbal K., 2010, ALZHEIMERS DIS MULTI
   Jayawardena TM, 2015, CIRC RES, V116, P418, DOI 10.1161/CIRCRESAHA.116.304510
   Kamphuis W, 2014, NEUROBIOL AGING, V35, P492, DOI 10.1016/j.neurobiolaging.2013.09.035
   Kozlov A P, 2001, Neurosci Behav Physiol, V31, P405, DOI 10.1023/A:1010488612338
   Kuo CH, 2012, BIOCHEM BIOPH RES CO, V417, P11, DOI 10.1016/j.bbrc.2011.11.058
   Leonardo TR, 2012, NAT CELL BIOL, V14, P1114, DOI 10.1038/ncb2613
   Li HD, 2016, NEURON, V91, P728, DOI 10.1016/j.neuron.2016.08.004
   Li X, 2015, CELL STEM CELL, V17, P195, DOI 10.1016/j.stem.2015.06.003
   Niu WZ, 2013, NAT CELL BIOL, V15, P1164, DOI 10.1038/ncb2843
   Qing H, 2008, J EXP MED, V205, P2781, DOI 10.1084/jem.20081588
   Shimada IS, 2012, J NEUROSCI, V32, P7926, DOI 10.1523/JNEUROSCI.4303-11.2012
   Shojaei A, 2014, NEUROSCIENCE, V280, P181, DOI 10.1016/j.neuroscience.2014.09.022
   Sofroniew MV, 2010, ACTA NEUROPATHOL, V119, P7, DOI 10.1007/s00401-009-0619-8
   Su ZD, 2014, NAT COMMUN, V5, DOI 10.1038/ncomms4338
   Zhou C, 2015, STEM CELLS DEV, V24, P2746, DOI 10.1089/scd.2015.0123
NR 28
TC 31
Z9 31
U1 0
U2 12
PU ACADEMIC PRESS INC ELSEVIER SCIENCE
PI SAN DIEGO
PA 525 B ST, STE 1900, SAN DIEGO, CA 92101-4495 USA
SN 1044-7431
EI 1095-9327
J9 MOL CELL NEUROSCI
JI Mol. Cell. Neurosci.
PD JAN
PY 2018
VL 86
BP 50
EP 57
DI 10.1016/j.mcn.2017.11.012
PG 8
WC Neurosciences
WE Science Citation Index Expanded (SCI-EXPANDED)
SC Neurosciences & Neurology
GA FT9VT
UT WOS:000423501200006
PM 29174617
DA 2022-08-24
ER

PT J
AU Zhang, JZ
   Zhan, ZP
   Li, XH
   Xing, AP
   Jiang, CM
   Chen, YQ
   Shi, WY
   An, L
AF Zhang, Jingzhu
   Zhan, Zhipeng
   Li, Xinhui
   Xing, Aiping
   Jiang, Congmin
   Chen, Yanqiu
   Shi, Wanying
   An, Li
TI Intermittent Fasting Protects against Alzheimer's Disease Possible
   through Restoring Aquaporin-4 Polarity
SO FRONTIERS IN MOLECULAR NEUROSCIENCE
LA English
DT Article
DE Alzheimer's disease; intermittent fasting; beta-hydroxybutyrate;
   aquaporin-4; microRNA-130a; histone deacetylase 3
ID CEREBRAL AMYLOID ANGIOPATHY; BETA-HYDROXYBUTYRATE; MOUSE MODEL;
   MAMMALIAN-CELLS; IN-VIVO; EXPRESSION; CLEARANCE; BRAIN; PEPTIDE; MEMORY
AB The impairment of amyloid-beta (A beta) clearance in the brain plays a causative role in Alzheimer's disease (AD). Polarity distribution of aquaporin-4 (AQP4) is important to remove Ab from brain. AQP4 polarity can be influenced by the ratio of two AQP4 isoforms M1 and M23 (AQP4-M1/M23), however, it is unknown whether the ratio of AQP4-M1/M23 changes in AD. Histone deacetylase 3 has been reported to be significantly increased in AD brain. Moreover, evidence indicated that microRNA-130a (miR-130a) possibly mediates the regulation of histone deacetylase 3 on AQP4-M1/M23 ratio by repressing the transcriptional activity of AQP4-M1 in AD. This study aimed to investigate whether intermittent fasting (IF), increasing the level of an endogenous histone deacetylases inhibitor beta-hydroxybutyrate, restores AQP4 polarity via miR-130a mediated reduction of AQP4-M1/M23 ratio in protection against AD. The results showed that IF ameliorated cognitive dysfunction, prevented brain from A beta deposition, and restored the AQP4 polarity in a mouse model of AD (APP/PS1 double-transgenic mice). Additionally, IF down-regulated the expression of AQP4-M1 and histone deacetylase 3, reduced AQP4-M1/M23 ratio, and increased miR-130a expression in the cerebral cortex of APP/PS1 mice. In vitro, beta-hydroxybutyrate was found to down-regulate the expression of AQP4-M1 and histone deacetylase 3, reduce AQP4-M1/M23 ratio, and increase AQP4-M23 and miR-130a expression in 2 mu M A beta-treated U251 cells. Interestingly, on the contrary to the result observed in 2 mM A beta-treated cells, AQP4 expression was obviously decreased in cells exposed to 10 mu M A beta. miR-130a mimic decreased the expression of AQP4-M1 and the ratio of AQP4-M1/M23, as well as silencing histone deacetylase 3 caused the up-regulation of AQP4 and miR-130a, and the reduction of AQP4-M1/M23 ratio in U251 cells. In conclusion, IF exhibits beneficial effects against AD. The mechanism may be associated with recovery of AQP4 polarity, resulting from the reduction of AQP4-M1/M23 ratio. Furthermore, beta-hydroxybutyrate may partly mediate the effect of IF on the reduction of AQP4-M1/M23 ratio in AD, in which miR-130a and histone deacetylase 3 may be implicated.
C1 [Zhang, Jingzhu; Zhan, Zhipeng; Li, Xinhui; Xing, Aiping; Jiang, Congmin; Chen, Yanqiu; An, Li] China Med Univ, Sch Publ Hlth, Dept Nutr & Food Hyg, Shenyang, Liaoning, Peoples R China.
   [Zhan, Zhipeng] Jinzhou Med Univ, Sch Publ Hlth, Dept Nutr & Food Hyg, Jinzhou, Peoples R China.
   [Shi, Wanying] China Med Univ, Affiliated Hosp 1, Dept Clin Nutr, Shenyang, Liaoning, Peoples R China.
RP An, L (通讯作者)，China Med Univ, Sch Publ Hlth, Dept Nutr & Food Hyg, Shenyang, Liaoning, Peoples R China.; Shi, WY (通讯作者)，China Med Univ, Affiliated Hosp 1, Dept Clin Nutr, Shenyang, Liaoning, Peoples R China.
EM swying555@sina.com; anli@cmu.edu.cn
RI Zhan, Zhipeng/AAH-2383-2021
FU Liaoning Provincial Natural Science Foundation of China [L20170541014,
   L2014021034]
FX The work was supported by the Liaoning Provincial Natural Science
   Foundation of China (Grant Nos. L20170541014 and L2014021034).
CR Bardai FH, 2011, J NEUROSCI, V31, P1746, DOI 10.1523/JNEUROSCI.5704-10.2011
   Bruni AC, 2014, ALZ DIS ASSOC DIS, V28, P199, DOI 10.1097/WAD.0000000000000046
   Deng JS, 2014, PLOS ONE, V9, DOI 10.1371/journal.pone.0107022
   Findlay JA, 2015, FRONT CELL NEUROSCI, V9, DOI 10.3389/fncel.2015.00382
   Fryclenlund DS, 2006, P NATL ACAD SCI USA, V103, P13532, DOI 10.1073/pnas.0605796103
   Furman CS, 2003, P NATL ACAD SCI USA, V100, P13609, DOI 10.1073/pnas.2235843100
   Guerreiro R, 2014, NEUROTHERAPEUTICS, V11, P732, DOI 10.1007/s13311-014-0295-9
   Halagappa VKM, 2007, NEUROBIOL DIS, V26, P212, DOI 10.1016/j.nbd.2006.12.019
   Hoshi A, 2012, J NEUROPATH EXP NEUR, V71, P750, DOI 10.1097/NEN.0b013e3182632566
   Iliff JJ, 2013, STROKE, V44, pS93, DOI 10.1161/STROKEAHA.112.678698
   Iliff JJ, 2012, SCI TRANSL MED, V4, DOI 10.1126/scitranslmed.3003748
   Jankowsky JL, 2004, HUM MOL GENET, V13, P159, DOI 10.1093/hmg/ddh019
   Jiang Y.-Y., 2015, SHOCK VIB, V2015, P10, DOI DOI 10.1371/J0URNAL.P0NE.0130400
   Kim DH, 2008, P NATL ACAD SCI USA, V105, P16230, DOI 10.1073/pnas.0808830105
   Kress BT, 2014, ANN NEUROL, V76, P845, DOI 10.1002/ana.24271
   Mawuenyega KG, 2010, SCIENCE, V330, P1774, DOI 10.1126/science.1197623
   McQuown SC, 2011, J NEUROSCI, V31, P764, DOI 10.1523/JNEUROSCI.5052-10.2011
   Moftakhar P, 2010, J NEUROPATH EXP NEUR, V69, P1201, DOI 10.1097/NEN.0b013e3181fd252c
   Nicchia GP, 2010, NEUROSCIENCE, V168, P903, DOI 10.1016/j.neuroscience.2010.02.008
   Noell S, 2009, CELL TISSUE RES, V337, P185, DOI 10.1007/s00441-009-0812-z
   Papadopoulos MC, 2013, NAT REV NEUROSCI, V14, P265, DOI 10.1038/nrn3468
   Perez E, 2007, BRAIN RES, V1128, P164, DOI 10.1016/j.brainres.2006.09.109
   Potter R, 2013, SCI TRANSL MED, V5, DOI 10.1126/scitranslmed.3005615
   Reiserer RS, 2007, GENES BRAIN BEHAV, V6, P54, DOI 10.1111/j.1601-183X.2006.00221.x
   ROBINSON AM, 1980, PHYSIOL REV, V60, P143, DOI 10.1152/physrev.1980.60.1.143
   Rodriguez A, 2006, ACTA NEUROPATHOL, V112, P573, DOI 10.1007/s00401-006-0117-1
   Sepramaniam S, 2012, J BIOL CHEM, V287, P12006, DOI 10.1074/jbc.M111.280701
   Shibata M, 2000, J CLIN INVEST, V106, P1489, DOI 10.1172/JCI10498
   Shimazu T, 2013, SCIENCE, V339, P211, DOI 10.1126/science.1227166
   STEWART J, 1989, NEUROBIOL AGING, V10, P669, DOI 10.1016/0197-4580(89)90003-1
   Tarasoff-Conway JM, 2015, NAT REV NEUROL, V11, P457, DOI 10.1038/nrneurol.2015.119
   Wang XM, 2017, EXP ANIM TOKYO, V66, P177, DOI 10.1538/expanim.16-0090
   Xie G, 2015, FREE RADICAL RES, V49, P139, DOI 10.3109/10715762.2014.987274
   Xu K, 2011, OXID MED CELL LONGEV, V2011, DOI 10.1155/2011/143269
   Xu ZQ, 2015, MOL NEURODEGENER, V10, DOI 10.1186/s13024-015-0056-1
   Yang J, 2011, J ALZHEIMERS DIS, V27, P711, DOI 10.3233/JAD-2011-110725
   Yang W, 2012, MOL CELL NEUROSCI, V49, P406, DOI 10.1016/j.mcn.2012.02.002
   Younger ST, 2011, NUCLEIC ACIDS RES, V39, P5682, DOI 10.1093/nar/gkr155
   Zhang JZ, 2017, FRONT AGING NEUROSCI, V9, DOI 10.3389/fnagi.2017.00121
   Zlokovic B.V., 2003, LANDES BIOSCI, P114
   Zlokovic BV, 2000, NAT MED, V6, P718, DOI 10.1038/77397
NR 41
TC 31
Z9 33
U1 19
U2 35
PU FRONTIERS MEDIA SA
PI LAUSANNE
PA PO BOX 110, EPFL INNOVATION PARK, BUILDING I, LAUSANNE, 1015,
   SWITZERLAND
SN 1662-5099
J9 FRONT MOL NEUROSCI
JI Front. Molec. Neurosci.
PD NOV 29
PY 2017
VL 10
AR 395
DI 10.3389/fnmol.2017.00395
PG 12
WC Neurosciences
WE Science Citation Index Expanded (SCI-EXPANDED)
SC Neurosciences & Neurology
GA FO0FH
UT WOS:000416417700001
PM 29238290
OA Green Published, gold
DA 2022-08-24
ER

PT J
AU Zhao, JJ
   Yue, DX
   Zhou, Y
   Jia, L
   Wang, HR
   Guo, MM
   Xu, HL
   Chen, C
   Zhang, JD
   Xu, L
AF Zhao, Juanjuan
   Yue, Dongxu
   Zhou, Ya
   Jia, Li
   Wang, Hairong
   Guo, Mengmeng
   Xu, Hualin
   Chen, Chao
   Zhang, Jidong
   Xu, Lin
TI The Role of MicroRNAs in A beta Deposition and Tau Phosphorylation in
   Alzheimer's Disease
SO FRONTIERS IN NEUROLOGY
LA English
DT Review
DE Alzheimer's disease; microRNAs; amyloid-beta; amyloid precursor protein;
   Tau protein
ID AMYLOID-PRECURSOR-PROTEIN; CLEAVING ENZYME 1; UP-REGULATION; IN-VIVO;
   EXPRESSION; NEURODEGENERATION; BIOMARKERS; BRAIN; HIPPOCAMPUS; TARGETS
AB Alzheimer's disease (AD), with main clinical features of progressive impairment in cognitive and behavioral functions, is the most common degenerative disease of the central nervous system. Recent evidence showed that microRNAs (miRNAs) played important roles in the pathological progression of AD. In this article, we reviewed the promising role of miRNAs in both A beta deposition and Tau phosphorylation, two key pathological characters in the pathological progression of AD, which might be helpful for the understanding of pathogenesis and the development of new strategies of clinical diagnosis and treatment of AD.
C1 [Zhao, Juanjuan; Yue, Dongxu; Jia, Li; Wang, Hairong; Guo, Mengmeng; Xu, Hualin; Chen, Chao; Zhang, Jidong; Xu, Lin] Zunyi Med Coll, Dept Immunol, Zunyi, Guizhou, Peoples R China.
   [Zhou, Ya] Zunyi Med Coll, Dept Med Phys, Zunyi, Guizhou, Peoples R China.
RP Xu, L (通讯作者)，Zunyi Med Coll, Dept Immunol, Zunyi, Guizhou, Peoples R China.
EM xulinzhouya@163.com
OI Zhao, Juanjuan/0000-0001-9253-8083; Zhang, jidong/0000-0002-7934-7079
FU Program for New Century Excellent Talents in University, Ministry of
   Education of China [NCET-12-0661]; National Natural Science foundation
   of China [31370918]; Program for High level innovative talents in
   Guizhou Province [QKH-RC-2016-4031]; Program for Excellent Young Talents
   of Zunyi Medical University [15ZY-001]; Program for Science and
   Technology Joint Fund Project in Zunyi Science and Technology Bureau and
   Zunyi Medical University [ZSKH-SZ-2016-38]
FX This manuscript was supported by Program for New Century Excellent
   Talents in University, Ministry of Education of China (NCET-12-0661),
   National Natural Science foundation of China (31370918), Program for
   High level innovative talents in Guizhou Province (QKH-RC-2016-4031),
   Program for Excellent Young Talents of Zunyi Medical University
   (15ZY-001), and Program for Science and Technology Joint Fund Project in
   Zunyi Science and Technology Bureau and Zunyi Medical University
   (ZSKH-SZ-2016-38).
CR Akram A, 2010, BRAIN RES, V1318, P167, DOI 10.1016/j.brainres.2010.01.006
   Barbato C, 2014, FRONT CELL NEUROSCI, V8, DOI 10.3389/fncel.2014.00037
   Bekris LM, 2015, NEURODEGENER DIS MAN, V5, P61, DOI [10.2217/nmt.14.52, 10.2217/NMT.14.52]
   Bilen J, 2006, MOL CELL, V24, P157, DOI 10.1016/j.molcel.2006.07.030
   Boissonneault V, 2009, J BIOL CHEM, V284, P1971, DOI 10.1074/jbc.M807530200
   Broytman O, 2009, NEUROBIOL AGING, V30, P1962, DOI 10.1016/j.neurobiolaging.2008.02.011
   Caffrey TM, 2006, HUM MOL GENET, V15, P3529, DOI 10.1093/hmg/ddl429
   Caputo V, 2011, PLOS ONE, V6, DOI 10.1371/journal.pone.0028656
   Carrettiero DC, 2009, J NEUROSCI, V29, P2151, DOI 10.1523/JNEUROSCI.4660-08.2009
   Cheng XR, 2013, FRONT AGING NEUROSCI, V5, DOI 10.3389/fnagi.2013.00065
   Chu CY, 2006, PLOS BIOL, V4, P1122, DOI 10.1371/journal.pbio.0040210
   Cogswell JP, 2008, J ALZHEIMERS DIS, V14, P27, DOI 10.3233/jad-2008-14103
   D'Souza I, 2005, BBA-MOL BASIS DIS, V1739, P104, DOI 10.1016/j.bbadis.2004.08.009
   Delay C, 2011, MOL NEURODEGENER, V6, DOI 10.1186/1750-1326-6-70
   Dickson JR, 2013, J NEUROCHEM, V127, P739, DOI 10.1111/jnc.12437
   Donev R, 2007, MOL PSYCHIATR, V12, P681, DOI 10.1038/sj.mp.4001971
   Faghihi MA, 2010, GENOME BIOL, V11, DOI 10.1186/gb-2010-11-5-r56
   Gan L, 2008, NEURON, V58, P10, DOI 10.1016/j.neuron.2008.03.015
   Geekiyanage H, 2011, J NEUROSCI, V31, P14820, DOI 10.1523/JNEUROSCI.3883-11.2011
   Glinsky GV, 2008, CELL CYCLE, V7, P2570, DOI 10.4161/cc.7.16.6524
   GOEDERT M, 1989, NEURON, V3, P519, DOI 10.1016/0896-6273(89)90210-9
   Guedes JR, 2015, ALZHEIMERS DEMENT AM, V3, P7, DOI [10.1016/j.dadm.2015.11.004, DOI 10.1016/J.DADM.2015.11.004]
   Hebert SS, 2010, HUM MOL GENET, V19, P3959, DOI 10.1093/hmg/ddq311
   Hebert SS, 2009, NEUROBIOL DIS, V33, P422, DOI 10.1016/j.nbd.2008.11.009
   Hill JM, 2015, FRONT NEUROL, V6, DOI 10.3389/fneur.2015.00232
   Jiao YN, 2016, NEUROPHARMACOLOGY, V108, P332, DOI 10.1016/j.neuropharm.2016.04.046
   Kim JU, 2016, J NANOMATER, V2016, DOI 10.1155/2016/7602395
   Ko CY, 2015, NEUROBIOL AGING, V36, P1356, DOI 10.1016/j.neurobiolaging.2014.11.020
   Kong Y, 2014, CURR ALZHEIMER RES, V11, P882
   Kumar S, 2016, BBA-MOL BASIS DIS, V1862, P1617, DOI 10.1016/j.bbadis.2016.06.001
   Liang CL, 2012, BRAIN RES, V1455, P103, DOI 10.1016/j.brainres.2011.10.051
   Liu CG, 2014, BRAIN RES, V1583, P55, DOI 10.1016/j.brainres.2014.04.026
   Liu KPY, 2011, INT PSYCHOGERIATR, V23, P1575, DOI 10.1017/S1041610211001153
   Long JM, 2014, J BIOL CHEM, V289, P5184, DOI 10.1074/jbc.M113.518241
   Lukiw WJ, 2007, NEUROREPORT, V18, P297, DOI 10.1097/WNR.0b013e3280148e8b
   Maqbool M, 2016, EUR J MED CHEM, V107, P63, DOI 10.1016/j.ejmech.2015.10.018
   Mehta A, 2016, NAT REV IMMUNOL, V16, P279, DOI 10.1038/nri.2016.40
   Min SW, 2010, NEURON, V67, P953, DOI 10.1016/j.neuron.2010.08.044
   Mohamed JS, 2010, J BIOL CHEM, V285, P29336, DOI 10.1074/jbc.M110.101147
   Niwa R, 2008, DEV BIOL, V315, P418, DOI 10.1016/j.ydbio.2007.12.044
   Nordestgaard LT, 2015, ALZHEIMERS DEMENT, V11, P1430, DOI 10.1016/j.jalz.2015.04.006
   Parsi S, 2015, MOL THER-NUCL ACIDS, V4, DOI 10.1038/mtna.2015.33
   Pereira PA, 2016, SCI REP-UK, V6, DOI 10.1038/srep19946
   Pignataro G, 2016, FRONT NEUROL, V7, DOI 10.3389/fneur.2016.00080
   Puglielli L, 2003, J BIOL CHEM, V278, P19777, DOI 10.1074/jbc.M300466200
   Rodriguez-Ortiz CJ, 2014, J ALZHEIMERS DIS, V42, P1229, DOI 10.3233/JAD-140204
   Roshan R, 2012, RNA BIOL, V9, P891, DOI 10.4161/rna.19876
   Schonrock N, 2012, J MOL NEUROSCI, V46, P324, DOI 10.1007/s12031-011-9587-2
   Shah H, 2016, LANCET NEUROL, V15, P1283, DOI 10.1016/S1474-4422(16)30235-6
   Smith P, 2011, J NEUROCHEM, V116, P240, DOI 10.1111/j.1471-4159.2010.07097.x
   Smith PY, 2011, HUM MOL GENET, V20, P4016, DOI 10.1093/hmg/ddr330
   Sterne-Weiler T, 2011, GENOME RES, V21, P1563, DOI 10.1101/gr.118638.110
   Stukas S, 2014, CELL METAB, V19, P574, DOI 10.1016/j.cmet.2014.01.003
   Tang Y, 2017, GENET MOL RES, V16, DOI 10.4238/gmr16019166
   Tollervey JR, 2011, GENOME RES, V21, P1572, DOI 10.1101/gr.122226.111
   Wang CN, 2017, BIOL PHARM BULL, V40, P465, DOI 10.1248/bpb.b16-00898
   Wang HL, 2010, BRAIN RES, V1357, P166, DOI 10.1016/j.brainres.2010.08.023
   Wang JN, 2004, J NEUROCHEM, V88, P1078, DOI 10.1046/j.1471-4159.2003.02232.x
   Wang XY, 2009, BRAIN RES BULL, V80, P268, DOI 10.1016/j.brainresbull.2009.08.006
   Weinberg RB, 2015, FRONT NEUROSCI-SWITZ, V9, DOI 10.3389/fnins.2015.00430
   Wong HKA, 2013, HUM MOL GENET, V22, P3077, DOI 10.1093/hmg/ddt164
   Xiong YS, 2015, AGING CELL, V14, P867, DOI 10.1111/acel.12366
   Yang GS, 2015, MOL MED REP, V12, P3081, DOI 10.3892/mmr.2015.3728
   Yilmaz SG, 2016, OMICS, V20, P456, DOI 10.1089/omi.2016.0099
   Zhao JJ, 2016, FRONT IMMUNOL, V7, DOI 10.3389/fimmu.2016.00389
   Zhao YH, 2014, MOL NEUROBIOL, V50, P97, DOI 10.1007/s12035-013-8595-3
   Zhou HM, 2016, J NEUROL SCI, V367, P3, DOI 10.1016/j.jns.2016.05.038
NR 67
TC 31
Z9 33
U1 2
U2 6
PU FRONTIERS MEDIA SA
PI LAUSANNE
PA PO BOX 110, EPFL INNOVATION PARK, BUILDING I, LAUSANNE, 1015,
   SWITZERLAND
SN 1664-2295
J9 FRONT NEUROL
JI Front. Neurol.
PD JUL 18
PY 2017
VL 8
AR 342
DI 10.3389/fneur.2017.00342
PG 7
WC Clinical Neurology; Neurosciences
WE Science Citation Index Expanded (SCI-EXPANDED)
SC Neurosciences & Neurology
GA FB9TX
UT WOS:000406483000001
PM 28769871
OA Green Published, gold
DA 2022-08-24
ER

PT J
AU Batistela, MS
   Josviak, ND
   Sulzbach, CD
   de Souza, RLR
AF Batistela, Meire Silva
   Josviak, Nalini Drieli
   Sulzbach, Carla Daniela
   Rodrigues de Souza, Ricardo Lehtonen
TI An overview of circulating cell-free microRNAs as putative biomarkers in
   Alzheimer's and Parkinson's Diseases
SO INTERNATIONAL JOURNAL OF NEUROSCIENCE
LA English
DT Review
DE microRNA; Alzheimer's disease; Parkinson's disease; noninvasive
   biomarkers; biological fluids
ID AMYLOID PRECURSOR PROTEIN; CEREBROSPINAL-FLUID; POSTTRANSCRIPTIONAL
   REGULATION; POTENTIAL BIOMARKERS; CLINICAL-TRIALS; ALPHA-SYNUCLEIN;
   BETA-SECRETASE; EXPRESSION; BRAIN; PLASMA
AB Circulating cell-free microRNAs (miRNAs) are stable in many biological fluids and their expression profiles can suffer changes under different physiological and pathological conditions. In the last few years, miRNAs have been proposed as putative noninvasive biomarkers in diagnosis, prognosis and response to treatment for several diseases, including neurodegenerative disorders as Alzheimer's disease (AD) and Parkinson's disease (PD). Cognitive and/or motor impairments are usually considered for establishing clinical diagnosis, and at this stage, the majority of the neurons may already be lost making difficult attempts of novel therapies. In this review, we intend to survey the circulating cell-free miRNAs found as dysregulated in cerebrospinal fluid, serum and plasma samples in AD and PD patients, and show how those miRNAs can be useful for early and differential diagnosis. Beyond that, we highlighted the miRNAs that are possibly related to common molecular mechanisms in the neurodegeneration process, as well those miRNAs related to specific disease pathways.
C1 [Batistela, Meire Silva; Josviak, Nalini Drieli; Sulzbach, Carla Daniela; Rodrigues de Souza, Ricardo Lehtonen] Univ Fed Parana, Dept Genet, Curitiba, Parana, Brazil.
RP Batistela, MS (通讯作者)，Univ Fed Parana, Dept Genet, Curitiba, Parana, Brazil.
EM mebatistela@ufpr.br
RI de Souza, Ricardo Lehtonen Rodrigues/G-9975-2014
OI de Souza, Ricardo Lehtonen Rodrigues/0000-0003-2591-8857
CR Alexandrov Peter N, 2012, Int J Biochem Mol Biol, V3, P365
   Alvarez-Erviti L, 2011, NAT BIOTECHNOL, V29, P341, DOI 10.1038/nbt.1807
   Anoop A, 2010, Int J Alzheimers Dis, V2010, DOI 10.4061/2010/606802
   Ashraf U, 2016, J VIROL, V90, P4780, DOI 10.1128/JVI.02586-15
   Atkinson AJ, 2001, CLIN PHARMACOL THER, V69, P89, DOI 10.1067/mcp.2000.113989
   Bekris LM, 2013, BIOMARKERS, V18, P455, DOI 10.3109/1354750X.2013.814073
   Bhatnagar S, 2014, FRONT MOL NEUROSCI, V7, DOI 10.3389/fnmol.2014.00002
   Botta-Orfila T, 2014, J NEUROSCI RES, V92, P1071, DOI 10.1002/jnr.23377
   Bredesen DE, 2009, MOL NEURODEGENER, V4, DOI 10.1186/1750-1326-4-27
   Brookmeyer R, 2007, ALZHEIMERS DEMENT, V3, P186, DOI 10.1016/j.jalz.2007.04.381
   Brunet-Vega A, 2015, ANAL BIOCHEM, V488, P28, DOI 10.1016/j.ab.2015.07.018
   Buchman AS, 2016, NEUROLOGY, V86, P735, DOI 10.1212/WNL.0000000000002387
   Burgos K, 2014, PLOS ONE, V9, P1
   Burgos KL, 2013, RNA, V19, P712, DOI 10.1261/rna.036863.112
   Cardo LF, 2013, J NEUROL, V260, P1420, DOI 10.1007/s00415-013-6900-8
   Carlsen AL, 2013, ARTHRITIS RHEUM-US, V65, P1324, DOI 10.1002/art.37890
   Cheng L, 2015, MOL PSYCHIATR, V20, P1188, DOI 10.1038/mp.2014.127
   Chim SSC, 2008, CLIN CHEM, V54, P482, DOI 10.1373/clinchem.2007.097972
   Chugh P, 2013, WILEY INTERDISCIP RE, V3, P17, DOI DOI 10.1002/WRNA.1120.P0TENTIAL
   Cogswell JP, 2008, J ALZHEIMERS DIS, V14, P27, DOI 10.3233/jad-2008-14103
   Cookson MR, 2010, NAT REV NEUROSCI, V11, P791, DOI 10.1038/nrn2935
   Cookson MR, 2009, MOL NEURODEGENER, V4, DOI 10.1186/1750-1326-4-9
   Cortez MA, 2011, NAT REV CLIN ONCOL, V8, P467, DOI 10.1038/nrclinonc.2011.76
   de Mena L, 2010, AM J MED GENET B, V153B, P1234, DOI 10.1002/ajmg.b.31086
   Denk J, 2015, PLOS ONE, V10, DOI 10.1371/journal.pone.0126423
   Dickson DW, 2012, CSH PERSPECT MED, V2, DOI 10.1101/cshperspect.a009258
   Dickson JR, 2013, J NEUROCHEM, V127, P739, DOI 10.1111/jnc.12437
   Dong H, 2015, DIS MARKERS, V2015, DOI 10.1155/2015/625659
   Doxakis E, 2010, J BIOL CHEM, V285, P12726, DOI 10.1074/jbc.M109.086827
   Duy J, 2015, BMC GENOMICS, V16, DOI 10.1186/s12864-015-1299-5
   Eacker SM, 2009, NAT REV NEUROSCI, V10, P837, DOI 10.1038/nrn2726
   Etheridge Alton, 2013, Frontiers in Genetics, V4, P115, DOI 10.3389/fgene.2013.00115
   Etheridge A, 2011, MUTAT RES-FUND MOL M, V717, P85, DOI 10.1016/j.mrfmmm.2011.03.004
   Fang MR, 2012, TOXICOL LETT, V209, P94, DOI 10.1016/j.toxlet.2011.11.032
   Fasanaro P, 2009, J BIOL CHEM, V284, P35134, DOI 10.1074/jbc.M109.052779
   Fernandez-Santiago R, 2015, ANN NEUROL, V77, P895, DOI 10.1002/ana.24384
   Filipowicz W, 2008, NAT REV GENET, V9, P102, DOI 10.1038/nrg2290
   Frigerio CS, 2013, NEUROLOGY, V81, P2103, DOI 10.1212/01.wnl.0000437306.37850.22
   Galimberti D, 2014, J ALZHEIMERS DIS, V42, P1261, DOI 10.3233/JAD-140756
   Geekiyanage H, 2012, EXP NEUROL, V235, P491, DOI 10.1016/j.expneurol.2011.11.026
   Grasso M, 2014, MOLECULES, V19, P6891, DOI 10.3390/molecules19056891
   Gui YX, 2015, ONCOTARGET, V6, P37043, DOI 10.18632/oncotarget.6158
   Guidi M, 2010, BMC MOL BIOL, V11, DOI 10.1186/1471-2199-11-95
   HARDY JA, 1992, SCIENCE, V256, P184, DOI 10.1126/science.1566067
   Hebert SS, 2008, P NATL ACAD SCI USA, V105, P6415, DOI 10.1073/pnas.0710263105
   Hebert SS, 2013, J ALZHEIMERS DIS, V35, P335, DOI 10.3233/JAD-122350
   Hebert SS, 2009, TRENDS NEUROSCI, V32, P199, DOI 10.1016/j.tins.2008.12.003
   Hebert SS, 2009, NEUROBIOL DIS, V33, P422, DOI 10.1016/j.nbd.2008.11.009
   Henley SMD, 2005, CURR OPIN NEUROL, V18, P698, DOI 10.1097/01.wco.0000186842.51129.cb
   Humpel C, 2011, TRENDS BIOTECHNOL, V29, P26, DOI 10.1016/j.tibtech.2010.09.007
   Iranzo A, 2014, PLOS ONE, V9, DOI 10.1371/journal.pone.0089741
   Jankovic J, 2005, PROG NEUROBIOL, V77, P128, DOI 10.1016/j.pneurobio.2005.09.001
   Jin XF, 2013, CELL MOL NEUROBIOL, V33, P601, DOI 10.1007/s10571-013-9940-9
   Johnson R, 2008, NEUROBIOL DIS, V29, P438, DOI 10.1016/j.nbd.2007.11.001
   Jovicic A, 2013, J NEUROSCI, V33, P5127, DOI 10.1523/JNEUROSCI.0600-12.2013
   Jovii A, 2013, FRONT CELL NEUROSCI, V158, P5127
   Julien C, 2009, J NEUROPATH EXP NEUR, V68, P48, DOI 10.1097/NEN.0b013e3181922348
   Jung EJ, 2012, CANCER-AM CANCER SOC, V118, P2603, DOI 10.1002/cncr.26565
   Katoh M, 2014, FRONT CELL DEV BIOL, V2, DOI 10.3389/fcell.2014.00061
   Khoo SK, 2012, J PARKINSON DIS, V2, P321, DOI 10.3233/JPD-012144
   Kiko T, 2014, J ALZHEIMERS DIS, V39, P253, DOI 10.3233/JAD-130932
   Kim J, 2007, SCIENCE, V317, P1220, DOI 10.1126/science.1140481
   Kumar P, 2013, PLOS ONE, V8, P1
   Lau P, 2013, EMBO MOL MED, V5, P1613, DOI 10.1002/emmm.201201974
   Leidinger P, 2013, GENOME BIOL, V14, DOI 10.1186/gb-2013-14-7-r78
   Li Y, 2012, ANAL BIOCHEM, V431, P69, DOI 10.1016/j.ab.2012.09.007
   Liu CG, 2014, BRAIN RES, V1583, P55, DOI 10.1016/j.brainres.2014.04.026
   Liu CG, 2014, INT J MOL MED, V34, P160, DOI 10.3892/ijmm.2014.1780
   Liu N, 2012, NATURE, V482, P519, DOI 10.1038/nature10810
   Long JM, 2011, BIOCHEM BIOPH RES CO, V404, P889, DOI 10.1016/j.bbrc.2010.12.053
   Lukiw WJ, 2007, NEUROREPORT, V18, P297, DOI 10.1097/WNR.0b013e3280148e8b
   Mattsson N, 2011, CLIN CHEM LAB MED, V49, P345, DOI 10.1515/CCLM.2011.082
   McAlexander Melissa A., 2013, Frontiers in Genetics, V4, P83, DOI 10.3389/fgene.2013.00083
   Meseguer S, 2011, J BIOL CHEM, V286, P4150, DOI 10.1074/jbc.M110.167817
   Mestdagh P, 2014, NAT METHODS, V11, P809, DOI [10.1038/NMETH.3014, 10.1038/nmeth.3014]
   Moldovan L, 2014, J CELL MOL MED, V18, P371, DOI 10.1111/jcmm.12236
   Muangpaisan Weerasak, 2011, Journal of the Medical Association of Thailand, V94, P749
   Mulder C, 2002, J NEURAL TRANSM, V109, P1491, DOI 10.1007/s00702-002-0763-y
   Muller M, 2016, MOL NEUROBIOL, V53, P2894, DOI 10.1007/s12035-015-9156-8
   Muller M, 2014, NEUROBIOL AGING, V35, P152, DOI 10.1016/j.neurobiolaging.2013.07.005
   Nunez-Iglesias J, 2010, PLOS ONE, V5, DOI 10.1371/journal.pone.0008898
   Pandi G, 2013, PLOS ONE, V8, DOI 10.1371/journal.pone.0058039
   Pathania M, 2012, PLOS ONE, V7, DOI 10.1371/journal.pone.0038174
   Perl DP, 2010, MT SINAI J MED, V77, P32, DOI 10.1002/msj.20157
   Petillo D, 2015, AIMS MED SCI, V2, P7, DOI 10.3934/medsci.2015.1.7
   Pillai JA, 2013, MED CLIN N AM, V97, P439, DOI 10.1016/j.mcna.2013.01.002
   Rao P, 2013, FRONT MOL NEUROSCI, V6, DOI 10.3389/fnmol.2013.00039
   Rauk A, 2008, DALTON T, P1273, DOI 10.1039/b718601k
   Reid G, 2011, CRIT REV ONCOL HEMAT, V80, P193, DOI 10.1016/j.critrevonc.2010.11.004
   Remenyi J, 2013, PLOS ONE, V8, DOI 10.1371/journal.pone.0062509
   Ren A, 2015, INT J MOL SCI, V16, P2810, DOI 10.3390/ijms16022810
   Robinson L, 2015, BMJ-BRIT MED J, V350, DOI 10.1136/bmj.h3029
   Roshan R, 2014, RNA, V20, P1287, DOI 10.1261/rna.044008.113
   Rostovtseva TK, 2005, J BIOENERG BIOMEMBR, V37, P129, DOI 10.1007/s10863-005-6566-8
   Santa-Maria I, 2015, J CLIN INVEST, V125, P681, DOI 10.1172/JCI78421
   Satoh J, 2015, BIOMARK INSIGHTS, V10, P21, DOI [10.4137/BMI.S25132, 10.4137/BMIMI.S25132]
   Schneider LS, 2014, J INTERN MED, V275, P251, DOI 10.1111/joim.12191
   Schonrock N, 2012, J MOL NEUROSCI, V46, P324, DOI 10.1007/s12031-011-9587-2
   Schwarzenbach H, 2014, NAT REV CLIN ONCOL, V11, P145, DOI 10.1038/nrclinonc.2014.5
   Sethi P, 2009, NEUROSCI LETT, V459, P100, DOI 10.1016/j.neulet.2009.04.052
   Sheinerman KS, 2013, AGING-US, V5, P925, DOI 10.18632/aging.100624
   Sheinerman KS, 2013, CELL CYCLE, V12, P1, DOI 10.4161/cc.23067
   Sheinerman KS, 2013, FRONT CELL NEUROSCI, V7, P1
   Shioya M, 2010, NEUROPATH APPL NEURO, V36, P320, DOI 10.1111/j.1365-2990.2010.01076.x
   Si HY, 2013, J CANCER RES CLIN, V139, P223, DOI 10.1007/s00432-012-1315-y
   Solerte SB, 2005, DEMENT GERIATR COGN, V19, P1, DOI 10.1159/000080963
   Sperling RA, 2011, SCI TRANSL MED, V3, DOI 10.1126/scitranslmed.3002609
   Spillantini MG, 1997, NATURE, V388, P839, DOI 10.1038/42166
   Talmat-Amar Y, 2011, HUM MOL GENET, V20, P3738, DOI 10.1093/hmg/ddr290
   Tan L, 2014, J ALZHEIMERS DIS, V40, P1017, DOI 10.3233/JAD-132144
   Tan L, 2014, J NEUROL SCI, V336, P52, DOI 10.1016/j.jns.2013.10.002
   Turchinovich A, 2012, TRENDS BIOCHEM SCI, V37, P460, DOI 10.1016/j.tibs.2012.08.003
   Turchinovich A, 2011, NUCLEIC ACIDS RES, V39, P7223, DOI 10.1093/nar/gkr254
   Verloes A., 1993, GENEREVIEWS
   Vilardo E, 2010, J BIOL CHEM, V285, P18344, DOI 10.1074/jbc.M110.112664
   Wang G, 2008, AM J HUM GENET, V82, P283, DOI 10.1016/j.ajhg.2007.09.021
   Wei H, 2014, BIOTECHNOL BIOFUELS, V7, DOI 10.1186/s13068-014-0148-0
   Yang DH, 2012, J CELL SCI, V125, P1673, DOI 10.1242/jcs.086421
   Zhao N, 2014, PARKINSONISM RELAT D, V20, P1177, DOI 10.1016/j.parkreldis.2014.08.016
   Zhou F, 2014, PLOS ONE, V9, DOI 10.1371/journal.pone.0089618
   Zhu Y, 2015, EXP THER MED, V9, P1013, DOI 10.3892/etm.2015.2179
NR 121
TC 31
Z9 33
U1 3
U2 17
PU TAYLOR & FRANCIS LTD
PI ABINGDON
PA 2-4 PARK SQUARE, MILTON PARK, ABINGDON OR14 4RN, OXON, ENGLAND
SN 0020-7454
EI 1563-5279
J9 INT J NEUROSCI
JI Int. J. Neurosci.
PY 2017
VL 127
IS 6
BP 547
EP 558
DI 10.1080/00207454.2016.1209754
PG 12
WC Neurosciences
WE Science Citation Index Expanded (SCI-EXPANDED)
SC Neurosciences & Neurology
GA EN5HN
UT WOS:000396036300011
PM 27381850
DA 2022-08-24
ER

PT J
AU Zhang, B
   Wang, LL
   Ren, RJ
   Dammer, EB
   Zhang, YF
   Huang, Y
   Chen, SD
   Wang, G
AF Zhang, Bei
   Wang, Li-Ling
   Ren, Ru-Jing
   Dammer, Eric B.
   Zhang, Yong-Fang
   Huang, Yue
   Chen, Sheng-Di
   Wang, Gang
TI MicroRNA-146a represses LRP2 translation and leads to cell apoptosis in
   Alzheimer's disease
SO FEBS LETTERS
LA English
DT Article
DE Alzheimer's disease; apoptosis; Lrp2; miRNA-146a
ID UP-REGULATION; TAU HYPERPHOSPHORYLATION; EXPRESSION; ACTIVATION;
   MEGALIN; NEURONS; BRAIN; NEURODEGENERATION; PATHWAYS; MODEL
AB MicroRNA regulation of transcript expression has been reported in patients with Alzheimer's disease (AD). Here, we investigate the role of microRNA-146a (miRNA-146a), a brain-enriched miRNA, which is upregulated in AD patients. Through analysis of predicted targets of miRNA-146a, low-density lipoprotein receptor-related protein-2 (Lrp2), a member of the LDLR family that is known to play a protective role in AD, was identified. Overexpression of miRNA-146a in SH-SY5Y cells significantly decreased Lrp2 expression, resulting in a reduction of Akt activation and induction of proapoptotic caspase-3, thereby increasing cell apoptosis. Thus, specific miRNA-146a regulation may contribute to AD by downregulating the Lrp2/Akt pathway.
C1 [Zhang, Bei; Wang, Li-Ling; Ren, Ru-Jing; Chen, Sheng-Di; Wang, Gang] Shanghai Jiao Tong Univ, Dept Neurol, Sch Med, Ruijin Hosp, Shanghai 200025, Peoples R China.
   [Zhang, Bei; Wang, Li-Ling; Ren, Ru-Jing; Chen, Sheng-Di; Wang, Gang] Shanghai Jiao Tong Univ, Neurosci Inst, Sch Med, Ruijin Hosp, Shanghai 200030, Peoples R China.
   [Zhang, Bei; Chen, Sheng-Di] Chinese Acad Sci, Shanghai Inst Biol Sci, Inst Hlth Sci, Lab Neurodegenerat Dis, Beijing 100864, Peoples R China.
   [Zhang, Bei; Chen, Sheng-Di] Shanghai Jiao Tong Univ, Sch Med, Shanghai 200030, Peoples R China.
   [Dammer, Eric B.] Emory Univ, Sch Med, Dept Biochem, Atlanta, GA 30322 USA.
   [Dammer, Eric B.] Emory Univ, Sch Med, Ctr Neurodegenerat Dis, Atlanta, GA USA.
   [Zhang, Yong-Fang] Shanghai Jiao Tong Univ, Res Lab Cell Regulat, Sch Med, Shanghai 200030, Peoples R China.
   [Huang, Yue] Univ New South Wales, Sch Med Sci, Randwick, NSW, Australia.
RP Chen, SD; Wang, G (通讯作者)，Shanghai Jiao Tong Univ, Dept Neurol, Sch Med, Ruijin Hosp, Shanghai 200025, Peoples R China.; Chen, SD; Wang, G (通讯作者)，Shanghai Jiao Tong Univ, Inst Neurol, Ruijin Hosp, Sch Med, Shanghai 200025, Peoples R China.
EM chen_sd@medmail.com.cn; wgneuron@hotmail.com
RI Ren, Rujing/AAW-4982-2021; Wang, Gang/W-5850-2019; Dammer,
   Eric/V-8652-2019; Huang, Yue/ABI-7205-2020
OI Wang, Gang/0000-0001-6500-5863; Dammer, Eric/0000-0003-2947-7606; Huang,
   Yue/0000-0001-6051-2241
FU National Basic Research Development Program of China [2010CB945200,
   2011CB504104]; National Natural Science Foundation of China [81001426,
   81171027, 81200842, 91332107]; Shanghai Pujiang Program [15PJ1405400]
FX This study was supported by the National Basic Research Development
   Program of China (No. 2010CB945200, 2011CB504104), the National Natural
   Science Foundation of China (No. 81001426, 81171027, 81200842,
   91332107), and Shanghai Pujiang Program (No. 15PJ1405400).
CR Absalon S, 2013, J NEUROSCI, V33, P14645, DOI 10.1523/JNEUROSCI.1327-13.2013
   Alexandrov PN, 2014, FRONT NEUROL, V5, DOI 10.3389/fneur.2014.00181
   Alvarez-Garcia I, 2005, DEVELOPMENT, V132, P4653, DOI 10.1242/dev.02073
   Alvira-Botero X, 2010, MOL CELL NEUROSCI, V45, P306, DOI 10.1016/j.mcn.2010.07.005
   Caruso-Neves C, 2006, P NATL ACAD SCI USA, V103, P18810, DOI 10.1073/pnas.0605029103
   Cheng LC, 2009, NAT NEUROSCI, V12, P399, DOI 10.1038/nn.2294
   Cogswell JP, 2008, J ALZHEIMERS DIS, V14, P27, DOI 10.3233/jad-2008-14103
   Cui WG, 2013, NEUROCHEM RES, V38, P2237, DOI 10.1007/s11064-013-1131-z
   Datta SR, 1997, CELL, V91, P231, DOI 10.1016/S0092-8674(00)80405-5
   Engidawork E, 2001, NEUROSCI LETT, V303, P79, DOI 10.1016/S0304-3940(01)01618-4
   Eulalio A, 2009, RNA, V15, P21, DOI 10.1261/rna.1399509
   Ferraccioli G, 2012, DISCOV MED, V14, P379
   Frigerio CS, 2013, NEUROLOGY, V81, P2103, DOI 10.1212/01.wnl.0000437306.37850.22
   Fuentealba RA, 2009, J BIOL CHEM, V284, P34045, DOI 10.1074/jbc.M109.021030
   Gonzalez-Nunez V, 2014, BBA-MOL BASIS DIS, V1842, P566, DOI 10.1016/j.bbadis.2014.01.003
   Hebert SS, 2010, HUM MOL GENET, V19, P3959, DOI 10.1093/hmg/ddq311
   Hernandez-Rapp J, 2015, BEHAV BRAIN RES, V287, P15, DOI 10.1016/j.bbr.2015.03.032
   Inui M, 2010, NAT REV MOL CELL BIO, V11, P252, DOI 10.1038/nrm2868
   Jin M, 2011, P NATL ACAD SCI USA, V108, P5819, DOI 10.1073/pnas.1017033108
   Kong JJ, 2013, EUR NEUROL, V70, P233, DOI 10.1159/000351247
   Kong Y, 2014, CURR ALZHEIMER RES, V11, P882
   Lagos-Quintana M, 2001, SCIENCE, V294, P853, DOI 10.1126/science.1064921
   Lee SH, 2012, J CELL PHYSIOL, V227, P1731, DOI 10.1002/jcp.22897
   Lei XF, 2015, INT J CLIN EXP PATHO, V8, P1565
   Li YY, 2011, NEUROSCI LETT, V487, P94, DOI 10.1016/j.neulet.2010.09.079
   Lou HY, 2011, BIOORGAN MED CHEM, V19, P4021, DOI 10.1016/j.bmc.2011.05.021
   Lukiw WJ, 2011, J TOXICOL ENV HEAL A, V74, P1460, DOI 10.1080/15287394.2011.618973
   Lukiw WJ, 2008, J BIOL CHEM, V283, P31315, DOI 10.1074/jbc.M805371200
   Marzolo MP, 2011, BIOL RES, V44, P89, DOI 10.4067/S0716-97602011000100012
   Meister G, 2007, CELL, V131, P25, DOI 10.1016/j.cell.2007.09.021
   Moestrup SK, 2001, ANNU REV NUTR, V21, P407, DOI 10.1146/annurev.nutr.21.1.407
   Muller M, 2016, MOL NEUROBIOL, V53, P2894, DOI 10.1007/s12035-015-9156-8
   Peters L, 2007, MOL CELL, V26, P611, DOI 10.1016/j.molcel.2007.05.001
   Philipson O, 2010, FEBS J, V277, P1389, DOI 10.1111/j.1742-4658.2010.07564.x
   PRICE DL, 1995, CURR OPIN NEUROL, V8, P268, DOI 10.1097/00019052-199508000-00004
   Rodriguez-Ortiz CJ, 2014, J ALZHEIMERS DIS, V42, P1229, DOI 10.3233/JAD-140204
   Siegel G, 2011, CURR OPIN GENET DEV, V21, P491, DOI 10.1016/j.gde.2011.04.008
   Spuch C, 2015, FRONT CELL NEUROSCI, V9, DOI 10.3389/fncel.2015.00134
   Spuch C, 2012, FRONT PHYSIOL, V3, DOI 10.3389/fphys.2012.00269
   Sun XQ, 2014, CELL REP, V6, P264, DOI 10.1016/j.celrep.2013.12.028
   Tan L, 2014, J NEUROL SCI, V336, P52, DOI 10.1016/j.jns.2013.10.002
   Tan L, 2013, MOL NEUROBIOL, V47, P382, DOI 10.1007/s12035-012-8359-5
   Tian N, 2014, NEUROSCI BULL, V30, P191, DOI 10.1007/s12264-013-1419-7
   Tiribuzi R, 2014, NEUROBIOL AGING, V35, P345, DOI 10.1016/j.neurobiolaging.2013.08.003
   Higa GSV, 2014, MOL NEUROBIOL, V49, P1309, DOI 10.1007/s12035-013-8603-7
   Villa C, 2013, J ALZHEIMERS DIS, V35, P487, DOI 10.3233/JAD-122263
   Xie B, 2015, J ALZHEIMERS DIS, V45, P721, DOI 10.3233/JAD-142847
   Zhao YH, 2014, MOL NEUROBIOL, V50, P97, DOI 10.1007/s12035-013-8595-3
   Zlokovic BV, 2011, NAT REV NEUROSCI, V12, P723, DOI 10.1038/nrn3114
   Zlokovic BV, 2004, J NEUROCHEM, V89, P807, DOI 10.1111/j.1471-4159.2004.02385.x
NR 50
TC 31
Z9 34
U1 1
U2 13
PU WILEY
PI HOBOKEN
PA 111 RIVER ST, HOBOKEN 07030-5774, NJ USA
SN 1873-3468
J9 FEBS LETT
JI FEBS Lett.
PD JUL
PY 2016
VL 590
IS 14
BP 2190
EP 2200
DI 10.1002/1873-3468.12229
PG 11
WC Biochemistry & Molecular Biology; Biophysics; Cell Biology
WE Science Citation Index Expanded (SCI-EXPANDED)
SC Biochemistry & Molecular Biology; Biophysics; Cell Biology
GA DS4OT
UT WOS:000380761100015
PM 27241555
DA 2022-08-24
ER

PT J
AU Kempf, SJ
   Metaxas, A
   Ibanez-Vea, M
   Darvesh, S
   Finsen, B
   Larsen, MR
AF Kempf, Stefan J.
   Metaxas, Athanasios
   Ibanez-Vea, Maria
   Darvesh, Sultan
   Finsen, Bente
   Larsen, Martin R.
TI An integrated proteomics approach shows synaptic plasticity changes in
   an APP/PS1 Alzheimer's mouse model
SO ONCOTARGET
LA English
DT Article
DE synapse; neuroinflammation; proteomics; miRNA; tau protein; Pathology
   Section
ID ELEMENT-BINDING PROTEIN; BETA-AMYLOID DEPOSITION; TUMOR-NECROSIS-FACTOR;
   NEUROFIBRILLARY TANGLES; PHOSPHORYLATED PEPTIDES; MOLECULAR MARKER;
   MEMORY DEFICITS; KINASE CASCADE; IN-VITRO; A-BETA
AB The aim of this study was to elucidate the molecular signature of Alzheimer's disease-associated amyloid pathology.
   We used the double APP(swe)/PS1(Delta E9) mouse, a widely used model of cerebral amyloidosis, to compare changes in proteome, including global phosphorylation and sialylated N-linked glycosylation patterns, pathway-focused transcriptome and neurological disease-associated miRNAome with age-matched controls in neocortex, hippocampus, olfactory bulb and brainstem. We report that signalling pathways related to synaptic functions associated with dendritic spine morphology, neurite outgrowth, long-term potentiation, CREB signalling and cytoskeletal dynamics were altered in 12 month old APP(swe)/PS1(Delta E9) mice, particularly in the neocortex and olfactory bulb. This was associated with cerebral amyloidosis as well as formation of argyrophilic tangle-like structures and microglial clustering in all brain regions, except for brainstem. These responses may be epigenetically modulated by the interaction with a number of miRNAs regulating spine restructuring, A beta expression and neuroinflammation.
   We suggest that these changes could be associated with development of cognitive dysfunction in early disease states in patients with Alzheimer's disease.
C1 [Kempf, Stefan J.; Ibanez-Vea, Maria; Larsen, Martin R.] Univ Southern Denmark, Dept Biochem & Mol Biol, Odense M, Denmark.
   [Metaxas, Athanasios; Finsen, Bente] Univ Southern Denmark, Inst Mol Med, Odense C, Denmark.
   [Darvesh, Sultan] Dalhousie Univ, Dept Med Neurosci, Halifax, NS, Canada.
   [Darvesh, Sultan] Dalhousie Univ, Dept Med Neurol & Geriatr Med, Halifax, NS, Canada.
RP Kempf, SJ (通讯作者)，Univ Southern Denmark, Dept Biochem & Mol Biol, Odense M, Denmark.
EM stefank@bmb.sdu.dk
RI Darvesh/AAG-2052-2019; Ibáñez Vea, María/B-2394-2018; Ibáñez-Vea,
   María/AAA-7221-2022; Metaxas, Athanasios/G-8198-2011; Larsen, Martin
   Rossel/F-1411-2015
OI Darvesh/0000-0001-9881-7761; Ibáñez Vea, María/0000-0003-2718-8456;
   Metaxas, Athanasios/0000-0002-8747-7068; Finsen,
   Bente/0000-0002-8323-9329; Larsen, Martin Rossel/0000-0001-6203-0123
FU COPING AD - Collaborative Project on the Interaction between Neurons and
   Glia in Alzheimer's Disease [SDU2020]; VILLUM Foundation; Villum Fonden
   [00007292] Funding Source: researchfish
FX The research leading to these results was supported by a grant from
   SDU2020 (COPING AD - Collaborative Project on the Interaction between
   Neurons and Glia in Alzheimer's Disease). This work was also partly
   supported by a generous grant from the VILLUM Foundation to the VILLUM
   Center for Bioanalytical Sciences at the University of Southern Denmark.
   We would like to thank Maiken Lyhne Kristensen for the breeding of the
   mice and Sussanne Petersen for the genotyping. Andrew Reid is
   acknowledged for the handling of the human tissue used for this study.
   We would like to thank also Lasse Gaarde Falkenby for his support to
   assign phospho- and glycosites.
CR Aso E, 2012, BRAIN PATHOL, V22, P636, DOI 10.1111/j.1750-3639.2011.00560.x
   Attems J, 2014, ACTA NEUROPATHOL, V127, P459, DOI 10.1007/s00401-014-1261-7
   Babcock AA, 2015, BRAIN BEHAV IMMUN, V48, P86, DOI 10.1016/j.bbi.2015.03.006
   Bekris LM, 2015, NEURODEGENER DIS MAN, V5, P61, DOI [10.2217/nmt.14.52, 10.2217/NMT.14.52]
   Bhaskar K, 2014, NEUROBIOL DIS, V62, P273, DOI 10.1016/j.nbd.2013.10.007
   BRAAK H, 1991, ACTA NEUROPATHOL, V82, P239, DOI 10.1007/BF00308809
   Canepa E, 2013, IUBMB LIFE, V65, P127, DOI 10.1002/iub.1109
   Cheng CM, 2003, J NEUROSCI RES, V73, P1, DOI 10.1002/jnr.10634
   Cheng XF, 2014, NEUROBIOL AGING, V35, P1217, DOI 10.1016/j.neurobiolaging.2013.11.021
   Cheon MS, 2001, J NEURAL TRANSM-SUPP, P281
   Cohen PTW, 1997, TRENDS BIOCHEM SCI, V22, P245, DOI 10.1016/S0968-0004(97)01060-8
   COHEN RS, 1985, CELL MOL NEUROBIOL, V5, P271, DOI 10.1007/BF00711012
   Dineley KT, 2001, J NEUROSCI, V21, P4125, DOI 10.1523/JNEUROSCI.21-12-04125.2001
   Ding Y, 2008, J NEUROSCI, V28, P11622, DOI 10.1523/JNEUROSCI.3153-08.2008
   Engholm-Keller K, 2011, J PROTEOME RES, V10, P5383, DOI 10.1021/pr200641x
   Fanara P, 2010, NEUROSCIENCE, V168, P167, DOI 10.1016/j.neuroscience.2010.03.031
   Farquhar MJ, 2003, NEUROSCI LETT, V346, P53, DOI 10.1016/S0304-3940(03)00544-5
   Ferreira ST, 2014, ALZHEIMERS DEMENT, V10, P010
   Furukawa K, 2015, ARCH BIOCHEM BIOPHYS, V571, P58, DOI 10.1016/j.abb.2015.02.007
   GALLYAS F, 1971, ACTA MORPHOL HUNG, V19, P1
   Giraldo E, 2014, REDOX BIOL, V2, P873, DOI 10.1016/j.redox.2014.03.002
   Hebert SS, 2009, NEUROBIOL DIS, V33, P422, DOI 10.1016/j.nbd.2008.11.009
   Iyer A, 2012, PLOS ONE, V7, DOI 10.1371/journal.pone.0044789
   Jankowsky JL, 2004, NEUROBIOL AGING, V25, P885, DOI 10.1016/j.neurobiolaging.2003.09.008
   Kempf SJ, 2015, J PROTEOME RES
   Kempf SJ, 2014, MOL NEURODEGENER, V9, DOI 10.1186/1750-1326-9-57
   Kiss JZ, 2001, REV NEUROSCIENCE, V12, P297
   Kuninaka N, 2015, NEUROPATHOLOGY, V35, P10, DOI 10.1111/neup.12144
   Lambertsen KL, 2009, J NEUROSCI, V29, P1319, DOI 10.1523/JNEUROSCI.5505-08.2009
   Larsen MR, 2007, MOL CELL PROTEOMICS, V6, P1778, DOI 10.1074/mcp.M700086-MCP200
   Larsen MR, 2005, MOL CELL PROTEOMICS, V4, P873, DOI 10.1074/mcp.T500007-MCP200
   Lawler S, 1998, CURR BIOL, V8, pR212, DOI 10.1016/S0960-9822(98)70128-9
   Leshchyns'ka I, 2015, NAT COMMUN, V6, DOI 10.1038/ncomms9836
   Li YY, 2011, NEUROSCI LETT, V487, P94, DOI 10.1016/j.neulet.2010.09.079
   Lopez-Gonzalez I, 2015, J NEUROPATH EXP NEUR, V74, P319, DOI 10.1097/NEN.0000000000000176
   Lukiw WJ, 2007, NEUROREPORT, V18, P297, DOI 10.1097/WNR.0b013e3280148e8b
   Manna T, 2009, J BIOL CHEM, V284, P15640, DOI 10.1074/jbc.M900343200
   McNulty DE, 2008, MOL CELL PROTEOMICS, V7, P971, DOI 10.1074/mcp.M700543-MCP200
   Melo-Braga MN, 2015, METHODS MOL BIOL, V1295, P275, DOI 10.1007/978-1-4939-2550-6_21
   Miyasaka T, 2010, FEBS LETT, V584, P3227, DOI 10.1016/j.febslet.2010.06.014
   Mizuno M, 2002, BEHAV BRAIN RES, V133, P135, DOI 10.1016/S0166-4328(01)00470-3
   Nguyen PV, 2003, PROG NEUROBIOL, V71, P401, DOI 10.1016/j.pneurobio.2003.12.003
   Nouar R, 2013, BIOL CELL, V105, P149, DOI [10.1111/boc.201390006, 10.1111/boc.201200060]
   Ohkawa N, 2007, J CELL SCI, V120, P1447, DOI 10.1242/jcs.001461
   Osmand AP, 2006, METHOD ENZYMOL, V412, P106, DOI 10.1016/S0076-6879(06)12008-X
   Overk CR, 2014, BIOCHEM PHARMACOL, V88, P508, DOI 10.1016/j.bcp.2014.01.015
   Pedros I, 2014, BBA-MOL BASIS DIS, V1842, P1556, DOI 10.1016/j.bbadis.2014.05.025
   Qureshi HY, 2013, BIOCHEMISTRY-US, V52, P6445, DOI 10.1021/bi400442d
   Raskin J, 2015, CURR ALZHEIMER RES, V12, P712, DOI 10.2174/1567205012666150701103107
   Roberson ED, 1999, J NEUROSCI, V19, P4337
   Sampath D, 2009, BLOOD, V113, P3744, DOI 10.1182/blood-2008-09-178707
   Savonenko A, 2005, NEUROBIOL DIS, V18, P602, DOI 10.1016/j.nbd.2004.10.022
   SCHMIDT ML, 1990, AM J PATHOL, V136, P1069
   Scott Hilary, 2014, Adv Neurobiol, V9, P367, DOI 10.1007/978-1-4939-1154-7_17
   Sethi P, 2009, NEUROSCI LETT, V459, P100, DOI 10.1016/j.neulet.2009.04.052
   Simic G, 2016, PROGR NEUROBIOLOGY
   Sluchanko NN, 2011, J ALZHEIMERS DIS, V27, P467, DOI 10.3233/JAD-2011-110692
   Stancu IC, 2014, MOL NEURODEGENER, V9, DOI 10.1186/1750-1326-9-51
   Suh HS, 2013, J NEUROINFLAMM, V10, DOI 10.1186/1742-2094-10-37
   Sun AY, 2003, EXP NEUROL, V183, P394, DOI 10.1016/S0014-4886(03)00180-8
   Tada T, 2007, CURR BIOL, V17, P1752, DOI 10.1016/j.cub.2007.09.039
   Tampellini D, 2015, FRONT NEUROSCI-SWITZ, V9, DOI 10.3389/fnins.2015.00423
   Tan L, 2013, MOL NEUROBIOL, V47, P382, DOI 10.1007/s12035-012-8359-5
   Thingholm TE, 2008, MOL CELL PROTEOMICS, V7, P661, DOI 10.1074/mcp.M700362-MCP200
   Zelaya MV, 2015, ONCOTARGET, V6, P39437, DOI 10.18632/oncotarget.6254
   Vilardo E, 2010, J BIOL CHEM, V285, P18344, DOI 10.1074/jbc.M110.112664
   Viola HE, 2000, J NEUROSCI, V20
   Vizcaino JA, 2014, NAT BIOTECHNOL, V32, P223, DOI 10.1038/nbt.2839
   Vlachos IS, 2012, NUCLEIC ACIDS RES, V40, pW498, DOI 10.1093/nar/gks494
   Wang LL, 2012, MED HYPOTHESES, V78, P398, DOI 10.1016/j.mehy.2011.11.019
   Yamamoto-Sasaki M, 1999, BRAIN RES, V824, P300, DOI 10.1016/S0006-8993(99)01220-2
NR 72
TC 31
Z9 31
U1 0
U2 11
PU IMPACT JOURNALS LLC
PI ORCHARD PARK
PA 6666 E QUAKER ST, STE 1, ORCHARD PARK, NY 14127 USA
EI 1949-2553
J9 ONCOTARGET
JI Oncotarget
PD JUN 7
PY 2016
VL 7
IS 23
BP 33627
EP 33648
DI 10.18632/oncotarget.9092
PG 22
WC Oncology; Cell Biology
WE Science Citation Index Expanded (SCI-EXPANDED)
SC Oncology; Cell Biology
GA DO4KS
UT WOS:000377752100012
PM 27144524
OA gold, Green Published, Green Submitted
DA 2022-08-24
ER

PT J
AU Li, HH
   Lin, SL
   Huang, CN
   Lu, FJ
   Chiu, PY
   Huang, WN
   Lai, TJ
   Lin, CL
AF Li, Hsin-Hua
   Lin, Shi-Lung
   Huang, Chien-Ning
   Lu, Fung-Jou
   Chiu, Pai-Yi
   Huang, Wen-Nung
   Lai, Te-Jen
   Lin, Chih-Li
TI miR-302 Attenuates Amyloid-beta-Induced Neurotoxicity through Activation
   of Akt Signaling
SO JOURNAL OF ALZHEIMERS DISEASE
LA English
DT Article
DE Alzheimer's disease; amyloid-beta; insulin signaling; miR-302; Nanog;
   phosphatase; tensin homolog
ID EMBRYONIC STEM-CELLS; ALZHEIMERS-DISEASE; INSULIN-RESISTANCE; INDUCED
   CYTOTOXICITY; NANOG EXPRESSION; OXIDATIVE STRESS; NEURONAL CELLS;
   SELF-RENEWAL; BRAIN; PATHWAY
AB Deficiency of insulin signaling has been linked to diabetes and ageing-related neurodegenerative diseases such as Alzheimer's disease (AD). In this regard, brains exhibit defective insulin receptor substrate-1 (IRS-1) and hence result in alteration of insulin signaling in progression of AD, the most common cause of dementia. Consequently, dysregulation of insulin signaling plays an important role in amyloid-beta (A beta)-induced neurotoxicity. As the derivation of induced pluripotent stem cells (iPSC) involves cell reprogramming, it may provide a means for regaining the control of ageing-associated dysfunction and neurodegeneration via affecting insulin-related signaling. To this, we found that an embryonic stem cell (ESC)-specific microRNA, miR-302, silences phosphatase and tensin homolog (PTEN) to activate Akt signaling, which subsequently stimulates nuclear factor erythroid 2-related factor 2 (Nrf2)/heme oxygenase-1 (HO-1) elevation and hence inhibits A beta-induced neurotoxicity. miR-302 is predominantly expressed in iPSCs and is known to regulate several important biological processes of anti-oxidative stress, anti-apoptosis, and anti-aging through activating Akt signaling. In addition, we also found that miR-302-mediated Akt signaling further stimulates Nanog expression to suppress A beta-induced p-Ser307 IRS-1 expression and thus enhances tyrosine phosphorylation and p-Ser 473-Akt/p-Ser 9-GSK3 beta formation. Furthermore, our in vivo studies revealed that the mRNA expression levels of both Nanog and miR-302-encoding LARP7 genes were significantly reduced in AD patients' blood cells, providing a novel diagnosis marker for AD. Taken together, our findings demonstrated that miR-302 is able to inhibit A beta-induced cytotoxicity via activating Akt signaling to upregulate Nrf2 and Nanog expressions, leading to a marked restoration of insulin signaling in AD neurons.
C1 [Li, Hsin-Hua; Huang, Chien-Ning; Lu, Fung-Jou; Chiu, Pai-Yi; Huang, Wen-Nung; Lai, Te-Jen; Lin, Chih-Li] Chung Shan Med Univ, Inst Med, 110,Sec 1,Jianguo N Rd, Taichung 402, Taiwan.
   [Lin, Shi-Lung] WJWU, Div Regenerat Med, Santa Fe Springs, CA USA.
   [Lin, Shi-Lung] LYNN Inst Stem Cell Res, Santa Fe Springs, CA USA.
   [Chiu, Pai-Yi] Show Chwan Mem Hosp, Dept Neurol, Changhua, Taiwan.
   [Huang, Chien-Ning] Chung Shan Med Univ Hosp, Dept Internal Med, Taichung 402, Taiwan.
   [Lai, Te-Jen] Chung Shan Med Univ Hosp, Dept Psychiat, 110,Sec 1,Jianguo N Rd, Taichung 402, Taiwan.
   [Lin, Chih-Li] Chung Shan Med Univ Hosp, Dept Med Res, Taichung 402, Taiwan.
RP Lin, CL (通讯作者)，Chung Shan Med Univ, Inst Med, 110,Sec 1,Jianguo N Rd, Taichung 402, Taiwan.; Lai, TJ (通讯作者)，Chung Shan Med Univ Hosp, Dept Psychiat, 110,Sec 1,Jianguo N Rd, Taichung 402, Taiwan.
EM ltj3123@ms2.hinet.net; dll@csmu.edu.tw
RI Lin, Chih-Li/H-9515-2019
OI Lin, Chih-Li/0000-0003-4553-3727
FU Ministry of Science and Technology of Taiwan [101-2320-B-040-015-MY3,
   104-2314-B-040-007-MY2]; Ministry of Education; Chung Shan Medical
   University; Ministry of Science and Technology
FX This work was supported by grants from the Ministry of Science and
   Technology (101-2320-B-040-015-MY3 and 104-2314-B-040-007-MY2) of
   Taiwan. The fluorescence microscope and imaging analyzer were provided
   by the Instrument Center of Chung Shan Medical University, which is
   supported by Ministry of Science and Technology, Ministry of Education
   and Chung Shan Medical University.
CR Alva JA, 2011, STEM CELLS, V29, P1952, DOI 10.1002/stem.748
   Bayfield MA, 2010, BBA-GENE REGUL MECH, V1799, P365, DOI 10.1016/j.bbagrm.2010.01.011
   Bhat NR, 2013, J ALZHEIMERS DIS, V36, P781, DOI 10.3233/JAD-2012-121030
   Butterfield DA, 2002, FREE RADICAL RES, V36, P1307, DOI 10.1080/1071576021000049890
   Chen LG, 2010, STEM CELLS, V28, P57, DOI 10.1002/stem.251
   Cholerton B, 2011, DIABETIC MED, V28, P1463, DOI 10.1111/j.1464-5491.2011.03464.x
   Gao C, 2012, REV NEUROSCIENCE, V23, P1, DOI [10.1515/RNS.2011.061, 10.1515/rns.2011.061]
   Gupta A, 2012, MOL BIOL CELL, V23, P3882, DOI 10.1091/mbc.E12-05-0337
   Han JH, 2012, STEM CELLS, V30, P2746, DOI 10.1002/stem.1223
   Hernandez F, 2013, ADV ALZH DIS, V3, P141, DOI 10.3233/978-1-61499-154-0-141
   Huang HC, 2014, J RECEPT SIG TRANSD, V34, P26, DOI 10.3109/10799893.2013.848891
   Keum YS, 2012, BIOMOL THER, V20, P144, DOI 10.4062/biomolther.2012.20.2.144
   Kim JY, 2014, CELL DEATH DIS, V5, DOI 10.1038/cddis.2014.344
   Kim JS, 2010, ARCH PHARM RES, V33, P1117, DOI 10.1007/s12272-010-0719-y
   Kleinridders A, 2014, DIABETES, V63, P2232, DOI 10.2337/db14-0568
   Kornelius E, 2015, CNS NEUROSCI THER, V21, P549, DOI 10.1111/cns.12404
   Kuijk EW, 2010, STEM CELLS DEV, V19, P979, DOI 10.1089/scd.2009.0276
   Kwon SH, 2015, NEUROSCIENCE, V304, P14, DOI 10.1016/j.neuroscience.2015.07.030
   Lau P, 2013, EMBO MOL MED, V5, P1613, DOI 10.1002/emmm.201201974
   Lesne SE, 2013, BRAIN, V136, P1383, DOI 10.1093/brain/awt062
   Li HH, 2015, INT J MOL SCI, V16, P10426, DOI 10.3390/ijms160510426
   Lin SL, 2008, RNA, V14, P2115, DOI 10.1261/rna.1162708
   Lin Shi-Lung, 2013, Methods Mol Biol, V936, P295
   Lin SL, 2011, STEM CELLS, V29, P1645, DOI 10.1002/stem.744
   Lin SL, 2011, NUCLEIC ACIDS RES, V39, P1054, DOI 10.1093/nar/gkq850
   Lin SL, 2010, CANCER RES, V70, P9473, DOI 10.1158/0008-5472.CAN-10-2746
   Lipchina I, 2012, CELL CYCLE, V11, P1517, DOI 10.4161/cc.19846
   Lipchina I, 2011, GENE DEV, V25, P2173, DOI 10.1101/gad.17221311
   Mahmoudi S, 2012, CURR OPIN CELL BIOL, V24, P744, DOI 10.1016/j.ceb.2012.10.004
   Majewski N, 2004, MOL CELL BIOL, V24, P730, DOI 10.1128/MCB.24.2.730-740.2004
   Picone P, 2011, AGING CELL, V10, P832, DOI 10.1111/j.1474-9726.2011.00724.x
   Poliseno L, 2010, SCI SIGNAL, V3, DOI 10.1126/scisignal.2000594
   Puca AA, 2001, P NATL ACAD SCI USA, V98, P10505, DOI 10.1073/pnas.181337598
   Spielman L. J., 2014, IMMUNOENDOCRINOLOGY, V1, P1, DOI [10.14800/Immunoendocrinology.391, DOI 10.1016/J.JNEUR0IM.2014.06.004]
   Stambolic V, 1998, CELL, V95, P29, DOI 10.1016/S0092-8674(00)81780-8
   Surh YJ, 2008, PLANTA MED, V74, P1526, DOI 10.1055/s-0028-1088302
   Wanet A, 2012, NUCLEIC ACIDS RES, V40, P4742, DOI 10.1093/nar/gks151
   Williamson R, 2012, BIOCHEM PHARMACOL, V84, P737, DOI 10.1016/j.bcp.2012.05.007
   Wong HKA, 2013, HUM MOL GENET, V22, P3077, DOI 10.1093/hmg/ddt164
   Zhang ZH, 2015, STEM CELL REP, V4, P645, DOI 10.1016/j.stemcr.2015.02.009
   Zielonka J, 2010, FREE RADICAL BIO MED, V48, P983, DOI 10.1016/j.freeradbiomed.2010.01.028
NR 41
TC 31
Z9 31
U1 0
U2 10
PU IOS PRESS
PI AMSTERDAM
PA NIEUWE HEMWEG 6B, 1013 BG AMSTERDAM, NETHERLANDS
SN 1387-2877
EI 1875-8908
J9 J ALZHEIMERS DIS
JI J. Alzheimers Dis.
PY 2016
VL 50
IS 4
BP 1083
EP 1098
DI 10.3233/JAD-150741
PG 16
WC Neurosciences
WE Science Citation Index Expanded (SCI-EXPANDED)
SC Neurosciences & Neurology
GA DF0UA
UT WOS:000371053400014
PM 26890744
DA 2022-08-24
ER

PT J
AU Muller, M
   Kuiperij, HB
   Versleijen, AAM
   Chiasserini, D
   Farotti, L
   Baschieri, F
   Parnetti, L
   Struyfs, H
   De Roeck, N
   Luyckx, J
   Engelborghs, S
   Claassen, JA
   Verbeek, MM
AF Mueller, Mareike
   Kuiperij, H. Bea
   Versleijen, Alexandra A. M.
   Chiasserini, Davide
   Farotti, Lucia
   Baschieri, Francesca
   Parnetti, Lucilla
   Struyfs, Hanne
   De Roeck, Naomi
   Luyckx, Jill
   Engelborghs, Sebastiaan
   Claassen, Jurgen A.
   Verbeek, Marcel M.
TI Validation of microRNAs in Cerebrospinal Fluid as Biomarkers for
   Different Forms of Dementia in a Multicenter Study
SO JOURNAL OF ALZHEIMERS DISEASE
LA English
DT Article
DE Alzheimer's disease; cerebrospinal fluid; frontotemporal dementia; Lewy
   body disease; microRNAs; mild cognitive impairment
ID ALZHEIMERS ASSOCIATION WORKGROUPS; MILD COGNITIVE IMPAIRMENT; AMYLOID
   PRECURSOR PROTEIN; DIAGNOSTIC GUIDELINES; NATIONAL INSTITUTE; DISEASE;
   PLASMA; EXPRESSION; BRAIN; BLOOD
AB MicroRNAs (miRNAs) regulate translational inhibition of proteins, but are also detected in body fluids, including cerebrospinal fluid (CSF), where they may serve as disease-specific biomarkers. Previously, we showed differential expression of miR-146a, miR-29a, and miR-125b in the CSF of Alzheimer's disease (AD) patients versus controls. In this study, we aim to confirm these findings by using larger, independent sample cohorts of AD patients and controls from three different centers. Furthermore, we aim to identify confounding factors that possibly arise using such a multicenter approach. The study was extended by including patients diagnosed with mild cognitive impairment due to AD, frontotemporal dementia and dementia with Lewy bodies. Previous results of decreased miR-146a levels in AD patients compared to controls were confirmed in one center. When samples from all three centers were combined, several confounding factors were identified. After controlling for these factors, we did not identify differences in miRNA levels between the different groups. However, we provide suggestions to circumvent various pitfalls when measuring miRNAs in CSF to improve future studies.
C1 [Mueller, Mareike; Kuiperij, H. Bea; Verbeek, Marcel M.] Radboud Univ Nijmegen, Med Ctr, Radboud Alzheimer Ctr, Dept Neurol,Donders Inst Brain Cognit & Behav, NL-6500 HB Nijmegen, Netherlands.
   [Mueller, Mareike; Kuiperij, H. Bea; Versleijen, Alexandra A. M.; Verbeek, Marcel M.] Radboud Univ Nijmegen, Med Ctr, Dept Lab Med, NL-6500 HB Nijmegen, Netherlands.
   [Chiasserini, Davide; Farotti, Lucia; Baschieri, Francesca; Parnetti, Lucilla] Univ Perugia, Ctr Memory Disturbances, Neurol Sect, Lab Clin Neurochem,Dept Med, I-06100 Perugia, Italy.
   [Struyfs, Hanne; De Roeck, Naomi; Luyckx, Jill; Engelborghs, Sebastiaan] Univ Antwerp, Inst Born Bunge, Reference Ctr Biol Markers Dementia BIODEM, B-2020 Antwerp, Belgium.
   [Engelborghs, Sebastiaan] Hosp Network Antwerp ZNA Middelheim & Hoge Beuken, Dept Neurol, Antwerp, Belgium.
   [Engelborghs, Sebastiaan] Hosp Network Antwerp ZNA Middelheim & Hoge Beuken, Memory Clin, Antwerp, Belgium.
   [Claassen, Jurgen A.] Radboud Univ Nijmegen, Med Ctr, Radboud Alzheimer Ctr, Dept Geriatr Med,Donders Inst Brain Cognit & Beha, NL-6500 HB Nijmegen, Netherlands.
RP Verbeek, MM (通讯作者)，Radboud Univ Nijmegen, Med Ctr, Dept Neurol, 830 TML,POB 9101, NL-6500 HB Nijmegen, Netherlands.
EM Marcel.Verbeek@radboudumc.nl
RI Verbeek, Marcel M/D-1971-2010; Chiasserini, Davide/K-7074-2016;
   Kuiperij, Bea/A-4737-2013; Baschieri, Francesca/AAC-1563-2019; Claassen,
   Jurgen A.H.R./A-9806-2008; Parnetti, Lucilla/K-8258-2016
OI Verbeek, Marcel M/0000-0003-4635-7876; Chiasserini,
   Davide/0000-0002-1169-3258; Kuiperij, Bea/0000-0002-0635-7428; Claassen,
   Jurgen A.H.R./0000-0002-1778-8151; Parnetti, Lucilla/0000-0001-5722-3967
FU Center for Translational Molecular Medicine [02N-101]; EU Joint
   Programme Neurodegenerative Disease Research (JPND) through The
   Netherlands (ZonMw); EU Joint Programme Neurodegenerative Disease
   Research (JPND) through Italy (Finanziamento Ministero Salute); Ministry
   of University and Research [2010WPJXK]; University of Antwerp Research
   Fund; Alzheimer Research Foundation (SAO-FRA); Agency for Innovation by
   Science and Technology (IWT); Research Foundation Flanders (FWO);
   Belgian Science PolicyOffice Interuniversity Attraction Poles (IAP)
   program (BELSPO); Flemish Government initiated Methusalem excellence
   grant (EWI); Flanders Impulse Program on Networks for Dementia Research
   (VIND); EU/EFPIA Innovative Medicines Initiative Joint Undertaking
   (EMIF) [115372]
FX This research was supported by a grant from the Center for Translational
   Molecular Medicine (www.ctmm.nl), project LeARN (grant 02N-101). LeARN
   is a consortium of Philips, Merck/MSD, Virtual Proteins, BAC, Cyclotron
   BV, to-BBB, LUMC, CHDR, VUmc, MUMC, and RUMC. This project was also
   funded by EU Joint Programme Neurodegenerative Disease Research (JPND),
   supported through The Netherlands (ZonMw) and Italy (Finanziamento
   Ministero Salute) under the aegis of JPND(http://www.jpnd.eu), and by a
   grant from Ministry of University and Research (2010-2011 - prot.
   2010WPJXK: Synaptic dysfunction in Alzheimer disease: From new in vitro
   models to identification of new targets-SynAD).; Furthermore, this work
   was in part supported by the University of Antwerp Research Fund; the
   Alzheimer Research Foundation (SAO-FRA); the Agency for Innovation by
   Science and Technology (IWT, http://www.iwt.be); the Research Foundation
   Flanders (FWO, http://www.fwo.be); the Belgian Science PolicyOffice
   Interuniversity Attraction Poles (IAP) program (BELSPO,
   http://www.belspo.be); the Flemish Government initiated Methusalem
   excellence grant (EWI, http://www.ewi-vlaanderen.be); the Flanders
   Impulse Program on Networks for Dementia Research (VIND); and the
   EU/EFPIA Innovative Medicines Initiative Joint Undertaking (EMIF grant
   115372).
CR Albert MS, 2011, ALZHEIMERS DEMENT, V7, P270, DOI 10.1016/j.jalz.2011.03.008
   Alexandrov Peter N, 2012, Int J Biochem Mol Biol, V3, P365
   Arrant AE, 2014, NAT MED, V20, P1381, DOI 10.1038/nm.3768
   Baraniskin A, 2011, BLOOD, V117, P3140, DOI 10.1182/blood-2010-09-308684
   Cogswell JP, 2008, J ALZHEIMERS DIS, V14, P27, DOI 10.3233/jad-2008-14103
   Delay C, 2012, NEUROBIOL DIS, V46, P285, DOI 10.1016/j.nbd.2012.01.003
   El-Hefnawy T, 2004, CLIN CHEM, V50, P564, DOI 10.1373/clinchem.2003.028506
   Fleige Simone, 2006, Molecular Aspects of Medicine, V27, P126, DOI 10.1016/j.mam.2005.12.003
   Fourier A, 2015, CLIN CHIM ACTA, V449, P9, DOI 10.1016/j.cca.2015.05.024
   Frigerio CS, 2013, NEUROLOGY, V81, P2103, DOI 10.1212/01.wnl.0000437306.37850.22
   Gascon E, 2014, NAT MED, V20, P1444, DOI 10.1038/nm.3717
   Ge QY, 2014, MOLECULES, V19, P1568, DOI 10.3390/molecules19021568
   Haghikia A, 2012, NEUROLOGY, V79, P2166, DOI 10.1212/WNL.0b013e3182759621
   Hebert SS, 2008, P NATL ACAD SCI USA, V105, P6415, DOI 10.1073/pnas.0710263105
   Hebert SS, 2013, J ALZHEIMERS DIS, V35, P335, DOI 10.3233/JAD-122350
   Jiao J, 2010, PLOS ONE, V5, DOI 10.1371/journal.pone.0010551
   Kiko T, 2014, J ALZHEIMERS DIS, V39, P253, DOI 10.3233/JAD-130932
   Kosaka N, 2010, CANCER SCI, V101, P2087, DOI 10.1111/j.1349-7006.2010.01650.x
   Le Bastard N, 2015, CLIN CHEM, V61, P734, DOI 10.1373/clinchem.2014.236679
   Leidinger P, 2013, GENOME BIOL, V14, DOI 10.1186/gb-2013-14-7-r78
   Leidinger P, 2010, BMC CANCER, V10, DOI 10.1186/1471-2407-10-262
   Li JJ, 2010, PLOS COMPUT BIOL, V6, DOI 10.1371/journal.pcbi.1000910
   Liu CG, 2014, MOL MED REP, V10, P2395, DOI 10.3892/mmr.2014.2484
   Lukiw WJ, 2008, J BIOL CHEM, V283, P31315, DOI 10.1074/jbc.M805371200
   McKeith IG, 1996, NEUROLOGY, V47, P1113, DOI 10.1212/WNL.47.5.1113
   MCKHANN G, 1984, NEUROLOGY, V34, P939, DOI 10.1212/WNL.34.7.939
   McKhann GM, 2011, ALZHEIMERS DEMENT, V7, P263, DOI 10.1016/j.jalz.2011.03.005
   Muller M, 2016, MOL NEUROBIOL, V53, P2894, DOI 10.1007/s12035-015-9156-8
   Muller M, 2014, NEUROBIOL AGING, V35, P152, DOI 10.1016/j.neurobiolaging.2013.07.005
   Neary D, 1998, NEUROLOGY, V51, P1546, DOI 10.1212/WNL.51.6.1546
   Parnetti L, 2012, J ALZHEIMERS DIS, V29, P229, DOI 10.3233/JAD-2011-111349
   Peiro-Chova L, 2013, VIRCHOWS ARCH, V463, P765, DOI 10.1007/s00428-013-1485-2
   Qureshi R, 2013, BMC MED GENOMICS, V6, DOI 10.1186/1755-8794-6-S1-S14
   Raponi M, 2009, CANCER RES, V69, P5776, DOI 10.1158/0008-5472.CAN-09-0587
   Schrauder MG, 2012, PLOS ONE, V7, DOI 10.1371/journal.pone.0029770
   Sethi P, 2009, NEUROSCI LETT, V459, P100, DOI 10.1016/j.neulet.2009.04.052
   Sheinerman KS, 2013, AGING-US, V5, P925, DOI 10.18632/aging.100624
   Sheinerman KS, 2012, AGING-US, V4, P590, DOI 10.18632/aging.100486
   Shi R, 2015, INT J NURS PRACT, V21, P6, DOI DOI 10.18632/0NC0TARGET.4699
   Turchinovich A, 2011, NUCLEIC ACIDS RES, V39, P7223, DOI 10.1093/nar/gkr254
   Wang WX, 2008, J NEUROSCI, V28, P1213, DOI 10.1523/JNEUROSCI.5065-07.2008
   Weber JA, 2010, CLIN CHEM, V56, P1733, DOI 10.1373/clinchem.2010.147405
   Wu MJ, 2013, PLOS ONE, V8, DOI 10.1371/journal.pone.0076000
   Xie B, 2015, J ALZHEIMERS DIS, V45, P721, DOI 10.3233/JAD-142847
   Zhu Y, 2015, EXP THER MED, V9, P1013, DOI 10.3892/etm.2015.2179
NR 45
TC 31
Z9 31
U1 3
U2 15
PU IOS PRESS
PI AMSTERDAM
PA NIEUWE HEMWEG 6B, 1013 BG AMSTERDAM, NETHERLANDS
SN 1387-2877
EI 1875-8908
J9 J ALZHEIMERS DIS
JI J. Alzheimers Dis.
PY 2016
VL 52
IS 4
BP 1321
EP 1333
DI 10.3233/JAD-160038
PG 13
WC Neurosciences
WE Science Citation Index Expanded (SCI-EXPANDED)
SC Neurosciences & Neurology
GA DP9BQ
UT WOS:000378792100015
PM 27104900
DA 2022-08-24
ER

PT J
AU Zhang, B
   Wang, AH
   Xia, CP
   Lin, QF
   Chen, CF
AF Zhang, Bin
   Wang, Aihong
   Xia, Cuiping
   Lin, Qunfeng
   Chen, Chunfu
TI A single nucleotide polymorphism in primary-microRNA-146a reduces the
   expression of mature microRNA-146a in patients with Alzheimer's disease
   and is associated with the pathogenesis of Alzheimer's disease
SO MOLECULAR MEDICINE REPORTS
LA English
DT Article
DE polymorphism; Alzheimer's disease; microRNA; microRNA-146a; Toll-like
   receptor 2; innate immunity
ID MOUSE MODEL; TLR2; TOLL-LIKE-RECEPTOR-2; ACTIVATION; PATHOLOGY;
   RECEPTOR; SYSTEM; CELLS
AB Alzheimer's disease (AD) is a progressive neurodegenerative disorder and is the most common form of dementia among the aging population. Although the incidence of the disease continues to increase, no cure has been developed. Effective treatment is restricted not only due to the lack of curative medicine, but also due to limited understanding of the underlying mechanisms and the difficulties in accurately diagnosing AD in its earliest stages prior to clinical symptoms. Micro (mi) RNAs (miR) have gained increasing attention in the investigation of neurodegenerative diseases. Previous reports have demonstrated that deregulation of miR-146a-5p is associated with the pathogenesis of human AD. In the present study, the coding region of primary (pri)-miR-.1.46a in patients with AD was scanned and the rare C allele of.rs2910164 was found to be associated with AD. Using reverse transcription quantitative polymerase chain reaction, it was demonstrated that site variation reduced the expression of mature rrtiR-146a-5p. Notably, a reduction in the expression of miR-146a-5p led to less efficient inhibition of target genes, including Toll-like receptor (TER)2, which is important in the pathogenesis of AD. Biological function investigations in RANNT264.7 cells indicated that, compared with the G allele, the rare C allele upregulated the expression of tumor necrosis factor-cc following stimulation with O-amyloid. These findings suggested that one common polymorphism in pri-miR-146a may contribute to the genetic predisposition to AD by disrupting the production of miR-146a-5p and affecting the expression and function of TLR2.
C1 [Zhang, Bin; Chen, Chunfu] Shandong Univ, Dept Neurol, Shandong Prov Hosp, Jinan 250012, Shandong, Peoples R China.
   [Zhang, Bin; Wang, Aihong; Xia, Cuiping; Lin, Qunfeng] Shanghai Fengxian Cent Hosp, Dept Neurol, Shanghai 201499, Peoples R China.
RP Chen, CF (通讯作者)，Shandong Univ, Dept Neurol, Shandong Prov Hosp, 44 Wenhua Xi Rd, Jinan 250012, Shandong, Peoples R China.
EM chencfsdu@sohu.com
CR Betel D, 2008, NUCLEIC ACIDS RES, V36, pD149, DOI 10.1093/nar/gkm995
   Bolmont T, 2008, J NEUROSCI, V28, P4283, DOI 10.1523/JNEUROSCI.4814-07.2008
   Farazi TA, 2013, ADV EXP MED BIOL, V774, P1, DOI 10.1007/978-94-007-5590-1_1
   Hickman SE, 2013, J ALZHEIMERS DIS, V33, pS295, DOI 10.3233/JAD-2012-129027
   Jana M, 2008, J IMMUNOL, V181, P7254, DOI 10.4049/jimmunol.181.10.7254
   Jazdzewski K, 2008, P NATL ACAD SCI USA, V105, P7269, DOI 10.1073/pnas.0802682105
   Karch CM, 2014, NEURON, V83, P11, DOI 10.1016/j.neuron.2014.05.041
   Li YY, 2011, NEUROSCI LETT, V487, P94, DOI 10.1016/j.neulet.2010.09.079
   Liu SR, 2012, J IMMUNOL, V188, P1098, DOI 10.4049/jimmunol.1101121
   Lukiw WJ, 2008, J BIOL CHEM, V283, P31315, DOI 10.1074/jbc.M805371200
   Lynch MA, 2014, IMMUNOLOGY, V141, P292, DOI 10.1111/imm.12156
   Machado A, 2014, REV NEUROSCIENCE, V25, P785, DOI 10.1515/revneuro-2014-0035
   Maes OC, 2009, CURR GENOMICS, V10, P154, DOI 10.2174/138920209788185252
   Masters CL, 2006, BRAIN, V129, P2823, DOI 10.1093/brain/awl251
   Meyer-Luehmann M, 2008, NATURE, V451, P720, DOI 10.1038/nature06616
   Morales I, 2010, NEUROIMMUNOMODULAT, V17, P202, DOI 10.1159/000258724
   Nakasa T, 2008, ARTHRITIS RHEUM-US, V58, P1284, DOI 10.1002/art.23429
   Ransohoff RM, 2012, J CLIN INVEST, V122, P1164, DOI 10.1172/JCI58644
   Richard KL, 2008, J NEUROSCI, V28, P5784, DOI 10.1523/JNEUROSCI.1146-08.2008
   Schenk D, 1999, NATURE, V400, P173, DOI 10.1038/22124
   Sethi P, 2009, NEUROSCI LETT, V459, P100, DOI 10.1016/j.neulet.2009.04.052
   Sonkoly E, 2007, PLOS ONE, V2, DOI 10.1371/journal.pone.0000610
   Udan MLD, 2008, J NEUROCHEM, V104, P524, DOI 10.1111/j.1471-4159.2007.05001.x
   Van den Hove DL, 2014, NEUROBIOL AGING, V35, P731, DOI 10.1016/j.neurobiolaging.2013.10.082
   Xu J, 2013, ONCOGENE, V32, P976, DOI 10.1038/onc.2012.121
   Zhang W, 2012, J NEUROL SCI, V315, P67, DOI 10.1016/j.jns.2011.11.032
NR 26
TC 31
Z9 34
U1 0
U2 12
PU SPANDIDOS PUBL LTD
PI ATHENS
PA POB 18179, ATHENS, 116 10, GREECE
SN 1791-2997
EI 1791-3004
J9 MOL MED REP
JI Mol. Med. Rep.
PD SEP
PY 2015
VL 12
IS 3
BP 4037
EP 4042
DI 10.3892/mmr.2015.3968
PG 6
WC Oncology; Medicine, Research & Experimental
WE Science Citation Index Expanded (SCI-EXPANDED)
SC Oncology; Research & Experimental Medicine
GA CP5OW
UT WOS:000359933900116
PM 26095531
OA hybrid, Green Published, Green Submitted
DA 2022-08-24
ER

PT J
AU Chen, DL
   Guo, YR
   Qi, LK
   Tang, XC
   Liu, YD
   Yang, X
   Hu, GY
   Shuai, O
   Yong, TQ
   Wang, DD
   Xie, YZ
   Yang, BB
   Wu, QP
AF Chen Diling
   Guo Yinrui
   Qi Longkai
   Tang Xiaocui
   Liu Yadi
   Yang Xin
   Hu Guoyan
   Shuai Ou
   Yong Tianqiao
   Wang Dongdong
   Xie Yizhen
   Yang, Burton B.
   Wu Qingping
TI Circular RNA NF1-419 enhances autophagy to ameliorate senile dementia by
   binding Dynamin-1 and Adaptor protein 2 B1 in AD-like mice
SO AGING-US
LA English
DT Article
DE circular RNA; aging; astrocyte; biological function; autophagy
ID ALZHEIMERS-DISEASE; BETA; IDENTIFICATION; CELLS; INHIBITION; CLEARANCE;
   NEUROGLIA; INCREASE; NF1
AB Recent studies have demonstrated circular RNAs (circRNAs) to be widely expressed and to have important physiological functions. However, the expression, regulation, and function of circRNAs in neuroglial cells are unknown. Herein, we characterized the expression, regulation, and function of circRNAs in astrocytes. Astrocyte circRNAs were identified by computational analysis of newborn SD rat primary astrocytes cultured with 20 g/L D-galactose. In this manner, 7376 circRNAs were identified, among which most circRNAs (5754) were derived from annot_exons, whereas 27 were antisense, 853 were exon/intron, 329 were intergenic, 41 were intronic, and 372 were one exon. Among these, circNF1-419 was demonstrated to regulate autophagy, in over-expressing circNF1-419 transfected astrocytes, through the PI3K-1/Akt-AMPK-mTOR and PI3K-1/Akt-mTOR signaling pathways. An adenovirus associated virus packaging system (virus titer 1 x10(12) ), over-expressing circNF1-419 and injected into mouse cerebral cortex, showed autophagy enhancing activity by binding the proteins Dynamin-1 and Adaptor protein 2 B1 (AP2B1). This binding regulated aging markers (p21, p35/25, and p16) and inflammatory factors (TNF-alpha and NF-kB), and reduced the expression of Alzheimer's disease marker proteins (Tau, p-Tau, A beta(1-42), and APOE), which delayed senile dementia. Transcriptome analysis of the brain showed that circNF1-419 improved other signaling pathways, especially those related to the synapses of SAMP8 mice. These findings provide novel insights into circNF1-419 and its potential usefulness for the diagnosis and treatment of dementia by regulating Dynamin-1 and AP2B1 mediated autophagy.
C1 [Chen Diling; Guo Yinrui; Qi Longkai; Tang Xiaocui; Liu Yadi; Shuai Ou; Yong Tianqiao; Wang Dongdong; Xie Yizhen; Wu Qingping] Guangdong Acad Sci, Guangdong Prov Key Lab Microbial Culture Collect, State Key Lab Appl Microbiol Southern China, Guangdong Open Lab Appl Microbiol,Guangdong Inst, Guangzhou 510070, Guangdong, Peoples R China.
   [Liu Yadi] Guangdong Pharmaceut Univ, Res & Dev Inst Chinese Mat Med, Guangzhou 510006, Guangdong, Peoples R China.
   [Yang Xin; Hu Guoyan] Guangzhou Med Univ, Affiliated Hosp 5, Dept Pharm, Guangzhou 510700, Guangdong, Peoples R China.
   [Yang, Burton B.] Univ Toronto, Sunnybrook Res Inst, Dept Lab Med & Pathobiol, Toronto, ON, Canada.
RP Wu, QP (通讯作者)，Guangdong Acad Sci, Guangdong Prov Key Lab Microbial Culture Collect, State Key Lab Appl Microbiol Southern China, Guangdong Open Lab Appl Microbiol,Guangdong Inst, Guangzhou 510070, Guangdong, Peoples R China.; Yang, BB (通讯作者)，Univ Toronto, Sunnybrook Res Inst, Dept Lab Med & Pathobiol, Toronto, ON, Canada.
EM byang@sri.utoronto.ca; wuqp203@163.com
FU National Natural Science Foundation of China [81701086]; Guangdong
   Science and Technology Plan Projects [2016A050502032, 2016A020215022,
   2015A020211021, 2018B020205001]; Guangzhou Science and Technology Plan
   Projects [201504281708257, 201604020009]; High-level Leading Talent
   Introduction Program of GDAS [2016GDASRC-0102]; Nanyue Microbial Talents
   Cultivation Fund of Guangdong Institute of Microbiology
   [GDIMYET20140203]; Guangzhou Medical University Research Projects
   [2016C28]
FX This work was supported through financial support from the National
   Natural Science Foundation of China (81701086), the Guangdong Science
   and Technology Plan Projects 2016A050502032, 2016A020215022,
   2015A020211021, 2018B020205001 the Guangzhou Science and Technology Plan
   Projects (201504281708257; 201604020009), the High-level Leading Talent
   Introduction Program of GDAS (2016GDASRC-0102), the Nanyue Microbial
   Talents Cultivation Fund of Guangdong Institute of Microbiology
   (GDIMYET20140203), and the Guangzhou Medical University Research
   Projects (2016C28).
CR Al-Mashhadi S, 2015, BRAIN PATHOL, V25, P565, DOI 10.1111/bpa.12216
   Antonny B, 2016, EMBO J, V35, P2270, DOI 10.15252/embj.201694613
   Asai H, 2015, NAT NEUROSCI, V18, P1584, DOI 10.1038/nn.4132
   Barbero-Camps E, 2018, AUTOPHAGY, V14, P1129, DOI 10.1080/15548627.2018.1438807
   Bussian TJ, 2018, NATURE, V562, P578, DOI 10.1038/s41586-018-0543-y
   Cha MY, 2015, EXP MOL MED, V47, DOI 10.1038/emm.2014.122
   Chen I, 2015, WIRES RNA, V6, P563, DOI 10.1002/wrna.1294
   Cheng J, 2016, BIOINFORMATICS, V32, P1094, DOI 10.1093/bioinformatics/btv656
   Dobin A, 2013, BIOINFORMATICS, V29, P15, DOI 10.1093/bioinformatics/bts635
   Du WW, 2017, THERANOSTICS, V7, P4183, DOI 10.7150/thno.21299
   Du WW, 2016, NUCLEIC ACIDS RES, V44, P2846, DOI 10.1093/nar/gkw027
   Duan HM, 2005, INT J BIOCHEM CELL B, V37, P1407, DOI 10.1016/j.biocel.2005.01.010
   Dzamba D, 2016, CURR ALZHEIMER RES, V13, P894, DOI 10.2174/1567205013666160129095924
   Enright AJ, 2004, GENOME BIOL, V5
   Fa M, 2014, PLOS ONE, V9, DOI 10.1371/journal.pone.0091954
   Feng YJ, 2018, BIOCHEM BIOPH RES CO, V496, P1148, DOI 10.1016/j.bbrc.2018.01.159
   Fiandaca MS, 2015, ALZHEIMERS DEMENT, V11, P600, DOI 10.1016/j.jalz.2014.06.008
   Funes HA, 2015, J ANTIMICROB CHEMOTH, V70, P2249, DOI 10.1093/jac/dkv098
   Funk GD, 2015, COMP BIOCHEM PHYS A, V186, P83, DOI 10.1016/j.cbpa.2015.01.010
   Gentalen ET, 2015, METHODS MOL BIOL, V1219, P139, DOI 10.1007/978-1-4939-1661-0_11
   Han B, 2018, AUTOPHAGY, V14, P1164, DOI 10.1080/15548627.2018.1458173
   Hansen TB, 2013, NATURE, V495, P384, DOI 10.1038/nature11993
   Hentze MW, 2013, EMBO J, V32, P923, DOI 10.1038/emboj.2013.53
   Kaul A, 2015, NEURO-ONCOLOGY, V17, P843, DOI 10.1093/neuonc/nou329
   Kelly BL, 2006, J BIOL CHEM, V281, P28079, DOI 10.1074/jbc.M605081200
   Knuppertz L, 2014, AUTOPHAGY, V10, P822, DOI 10.4161/auto.28148
   Langmead B, 2012, NAT METHODS, V9, P357, DOI [10.1038/NMETH.1923, 10.1038/nmeth.1923]
   Lapierre LR, 2015, AUTOPHAGY, V11, P867, DOI 10.1080/15548627.2015.1034410
   Li B, 2011, BMC BIOINFORMATICS, V12, DOI 10.1186/1471-2105-12-323
   Liang DM, 2014, GENE DEV, V28, P2233, DOI 10.1101/gad.251926.114
   Liu B, 2015, J NEUROSCI, V35, P15716, DOI 10.1523/JNEUROSCI.0996-15.2015
   Livingston G, 2017, LANCET, V390, P2673, DOI 10.1016/S0140-6736(17)31363-6
   Lucin KM, 2009, NEURON, V64, P110, DOI 10.1016/j.neuron.2009.08.039
   Lyons DA, 2015, CSH PERSPECT BIOL, V7, DOI 10.1101/cshperspect.a020586
   Martinez-Lopez N, 2015, ADV EXP MED BIOL, V847, P73, DOI 10.1007/978-1-4939-2404-2_3
   Memczak S, 2013, NATURE, V495, P333, DOI 10.1038/nature11928
   Metaxakis A, 2018, CELLS-BASEL, V7, DOI 10.3390/cells7050037
   Moulis M, 2018, CELLS-BASEL, V7, DOI 10.3390/cells7100149
   Mulugeta E, 2014, NEUROSCI LETT, V563, P118, DOI 10.1016/j.neulet.2014.01.045
   Nilsson P, 2013, CELL REP, V5, P61, DOI 10.1016/j.celrep.2013.08.042
   Reis CR, 2015, EMBO J, V34, P2132, DOI 10.15252/embj.201591518
   Robillard KN, 2016, BRAIN BEHAV IMMUN, V55, P60, DOI 10.1016/j.bbi.2016.01.006
   Robinson MD, 2010, BIOINFORMATICS, V26, P139, DOI 10.1093/bioinformatics/btp616
   Rodriguez JJ, 2016, CURR ALZHEIMER RES, V13, P343, DOI 10.2174/1567205013666160229112911
   Rodriguez JJ, 2011, MOL NEUROBIOL, V43, P87, DOI 10.1007/s12035-010-8157-x
   Rojas M, 2015, ANN AM THORAC SOC, V12, pS222, DOI 10.1513/AnnalsATS.201508-484PL
   Shao W, 2013, NATURE, V494, P90, DOI 10.1038/nature11748
   Shin JY, 2014, AUTOPHAGY, V10, P32, DOI 10.4161/auto.26508
   Sosinska P, 2014, BIOGERONTOLOGY, V15, P407, DOI 10.1007/s10522-014-9505-4
   Sun J, 2016, AGING DIS, V7, DOI 10.14336/AD.2015.1011
   Swerdlow RH, 2014, BBA-MOL BASIS DIS, V1842, P1219, DOI 10.1016/j.bbadis.2013.09.010
   Tsai HH, 2012, SCIENCE, V337, P358, DOI 10.1126/science.1222381
   Uchida N, 2013, PHYTOTHER RES, V27, P966, DOI 10.1002/ptr.4818
   Verkhratsky A, 2014, CELL TISSUE RES, V357, P493, DOI 10.1007/s00441-014-1814-z
   Wu H, 2016, BRAIN RES, V1637, P154, DOI 10.1016/j.brainres.2016.02.026
   Xie KQ, 2016, CURR BIOL, V26, P2992, DOI 10.1016/j.cub.2016.09.010
   Yang YB, 2018, JNCI-J NATL CANCER I, V110, DOI 10.1093/jnci/djx166
   You XT, 2015, NAT NEUROSCI, V18, P603, DOI 10.1038/nn.3975
   Yu KR, 2013, STEM CELL RES, V10, P156, DOI 10.1016/j.scr.2012.11.002
   Zhu L, 2012, PLOS ONE, V7, DOI 10.1371/journal.pone.0045033
NR 60
TC 30
Z9 32
U1 5
U2 26
PU IMPACT JOURNALS LLC
PI ORCHARD PARK
PA 6666 E QUAKER ST, STE 1, ORCHARD PARK, NY 14127 USA
SN 1945-4589
J9 AGING-US
JI Aging-US
PD DEC 31
PY 2019
VL 11
IS 24
BP 12002
EP 12031
DI 10.18632/aging.102529
PG 30
WC Cell Biology; Geriatrics & Gerontology
WE Science Citation Index Expanded (SCI-EXPANDED)
SC Cell Biology; Geriatrics & Gerontology
GA JZ5PG
UT WOS:000505153600018
PM 31860870
OA Green Published, gold
DA 2022-08-24
ER

PT J
AU Zeng, ZL
   Liu, YJ
   Zheng, W
   Liu, LB
   Yin, HL
   Zhang, SM
   Bai, HY
   Hua, LL
   Wang, SS
   Wang, Z
   Li, XD
   Xiao, JH
   Yuan, Q
   Wang, YL
AF Zeng, Zhilei
   Liu, Yajun
   Zheng, Wei
   Liu, Liubin
   Yin, Honglei
   Zhang, Simiao
   Bai, Hongying
   Hua, Linlin
   Wang, Shanshan
   Wang, Zhen
   Li, Xiaodong
   Xiao, Jianhao
   Yuan, Qian
   Wang, Yunliang
TI MicroRNA-129-5p alleviates nerve injury and inflammatory response of
   Alzheimer's disease via downregulating SOX6
SO CELL CYCLE
LA English
DT Article
DE MicroRNA-129-5p; SOX6; Interleukin-1 beta
AB There is growing evidence of the position of microRNAs (miRs) in Alzheimer's disease (AD), thus our objective was to discuss the impact of miR-129-5p regulating nerve injury and inflammatory response in AD rats by modulating SOX6 expression. The AD rat model was established by injecting A beta(25-35) into the brain. The pathological changes, ultrastructure, number of neurons, cell degeneration and apoptosis of hippocampal tissue were observed in vivo. MiR-129-5p, SOX6, IL-1 beta, TNF-alpha, Bcl-2 and Bax expression in serum and hippocampal tissues were detected by ELISA, RT-qPCR or western blot analysis. The successfully modeled hippocampal neuronal cells of AD were transfected with miR-129-5p mimic, SOX6-siRNA or their controls to figure out their roles in proliferation, apoptosis and inflammatory reaction in vitro. Low expression of SOX6 and high expression of miR-129-5p in vivo of rats would shorten the escape latent period and increase the times of crossing platforms, alleviate the pathological injury, inhibit neuronal apoptosis and reduce the inflammatory reaction. Up-regulation of miR-129-5p and down-regulation of SOX6 promoted proliferation, suppressed apoptosis and degraded the inflammatory reaction of neuronal cells in vitro. Up-regulation of SOX6 reversed the expression of miR-129-5p to reduce the damage and inflammatory response of the cell model of AD. Our study presents that up-regulation of miR-129-5p or down-regulation of SOX6 can reduce nerve injury and inflammatory response in rats with AD. Thus, miR-129-5p may be a potential candidate for the treatment of AD.
C1 [Zeng, Zhilei; Zheng, Wei; Zhang, Simiao; Bai, Hongying; Hua, Linlin; Li, Xiaodong; Xiao, Jianhao; Yuan, Qian; Wang, Yunliang] Zhengzhou Univ, Affiliated Hosp 2, Dept Neurol, Zhengzhou, Henan, Peoples R China.
   [Liu, Yajun; Liu, Liubin; Yin, Honglei; Wang, Shanshan; Wang, Zhen; Wang, Yunliang] 960th PLA Hosp, Dept Neurol, Zibo, Shandong, Peoples R China.
RP Wang, YL (通讯作者)，Zhengzhou Univ, Affiliated Hosp 2, Dept Neurol, Zhengzhou, Henan, Peoples R China.; Wang, YL (通讯作者)，960th PLA Hosp, Dept Neurol, Zibo, Shandong, Peoples R China.
EM yunliangwang234@163.com
OI Bai, Hongying/0000-0003-3561-0522
FU Henan provincial Commission of Health and Family Planning Science and
   Technology Innovative Talents "51282" Project [Prepare WeiKe (2016)32]
FX This work was supported by Henan provincial Commission of Health and
   Family Planning Science and Technology Innovative Talents "51282"
   Project [Grant no. Prepare WeiKe (2016)32].
CR Anand R, 2014, NEUROPHARMACOLOGY, V76, P27, DOI 10.1016/j.neuropharm.2013.07.004
   Chen LJ, 2019, PATHOL RES PRACT, V215, P12, DOI 10.1016/j.prp.2018.11.012
   Citron M, 2010, NAT REV DRUG DISCOV, V9, P387, DOI 10.1038/nrd2896
   Dorszewska J, 2016, CURR ALZHEIMER RES, V13, P952, DOI 10.2174/1567205013666160314150501
   Fan L, 2019, ACTA PHARM SIN
   Gao G, 2019, ONCOTARGETS THER, V12, P3531, DOI 10.2147/OTT.S183435
   Gu LP, 2019, ARCH MED SCI, V15, P513, DOI 10.5114/aoms.2018.75534
   Li W, 2019, BIOCHEM BIOPH RES CO, V509, P603, DOI 10.1016/j.bbrc.2018.12.162
   Li ZH, 2014, NAT REV DRUG DISCOV, V13, P622, DOI 10.1038/nrd4359
   Long SF, 2019, EXP THER MED, V17, P4741, DOI 10.3892/etm.2019.7473
   Sevigny J, 2016, NATURE, V537, P50, DOI 10.1038/nature19323
   Shaker OG, 2019, IUBMB LIFE
   Shi YJ, 2019, BIOTECHNOL LETT, V41, P837, DOI 10.1007/s10529-019-02685-3
   Zaletel I, 2018, J ALZHEIMERS DIS, V65, P963, DOI 10.3233/JAD-180277
   Zhang DL, 2015, INT J CLIN EXP MED, V8, P17757
NR 15
TC 30
Z9 31
U1 0
U2 8
PU TAYLOR & FRANCIS INC
PI PHILADELPHIA
PA 530 WALNUT STREET, STE 850, PHILADELPHIA, PA 19106 USA
SN 1538-4101
EI 1551-4005
J9 CELL CYCLE
JI Cell Cycle
PD NOV 17
PY 2019
VL 18
IS 22
BP 3095
EP 3110
DI 10.1080/15384101.2019.1669388
EA SEP 2019
PG 16
WC Cell Biology
WE Science Citation Index Expanded (SCI-EXPANDED)
SC Cell Biology
GA JF4MU
UT WOS:000488046900001
PM 31564203
OA Bronze, Green Published
DA 2022-08-24
ER

PT J
AU Cipollini, V
   Troili, F
   Giubilei, F
AF Cipollini, Virginia
   Troili, Fernanda
   Giubilei, Franco
TI Emerging Biomarkers in Vascular Cognitive Impairment and Dementia: From
   Pathophysiological Pathways to Clinical Application
SO INTERNATIONAL JOURNAL OF MOLECULAR SCIENCES
LA English
DT Review
DE vascular disease; vascular dementia; vascular cognitive impairment;
   peripheral biomarkers; blood biomarkers; CSF biomarkers
ID SMALL VESSEL DISEASE; C-REACTIVE PROTEIN; AUTOSOMAL-DOMINANT
   ARTERIOPATHY; WHITE-MATTER HYPERINTENSITIES; ALZHEIMERS-DISEASE;
   CEREBROSPINAL-FLUID; MATRIX METALLOPROTEINASES; INCIDENT DEMENTIA;
   AMYLOID-BETA; NEURODEGENERATIVE DISEASES
AB Vascular pathology is the second most common neuropathology of dementia after Alzheimer's disease (AD), with small vessels disease (SVD) being considered the major cause of vascular cognitive impairment and dementia (VCID). This review aims to evaluate pathophysiological pathways underlying a diagnosis of VCID. Firstly, we will discuss the role of endothelial dysfunction, blood-brain barrier disruption and neuroinflammation in its pathogenesis. Then, we will analyse different biomarkers including the ones of inflammatory responses to central nervous system tissue injuries, of coagulation and thrombosis and of circulating microRNA. Evidences on peripheral biomarkers for VCID are still poor and large-scale, prospectively designed studies are needed to translate these findings into clinical practice, in order to set different combinations of biomarkers to use for differential diagnosis among types of dementia.
C1 [Cipollini, Virginia; Troili, Fernanda; Giubilei, Franco] Sapienza Univ Rome, S Andrea Hosp, NESMOS Dept, Fac Med & Psychol, Via Grottarossa 1035, I-00189 Rome, Italy.
RP Cipollini, V (通讯作者)，Sapienza Univ Rome, S Andrea Hosp, NESMOS Dept, Fac Med & Psychol, Via Grottarossa 1035, I-00189 Rome, Italy.
EM virginia.cipollini@gmail.com; f.troili86@gmail.com;
   franco.giubilei@uniroma1.it
RI Troili, Fernanda/AAN-1590-2021
CR Abbott NJ, 2010, NEUROBIOL DIS, V37, P13, DOI 10.1016/j.nbd.2009.07.030
   American Psychiatric Association, 2014, DIAGN STAT MAN MENT, V5th
   Amor S, 2014, IMMUNOLOGY, V142, P151, DOI 10.1111/imm.12233
   Barker R, 2013, J CEREBR BLOOD F MET, V33, P1050, DOI 10.1038/jcbfm.2013.46
   Bednarska-Makaruk M, 2017, BIOGERONTOLOGY, V18, P561, DOI 10.1007/s10522-017-9701-0
   Belkhelfa M, 2018, J NEUROIMMUNOL, V320, P48, DOI 10.1016/j.jneuroim.2018.04.004
   Bettcher BM, 2015, NEUROBIOL AGING, V36, P948, DOI 10.1016/j.neurobiolaging.2014.11.004
   Bjerke M, 2011, J ALZHEIMERS DIS, V27, P665, DOI 10.3233/JAD-2011-110566
   Brombo G, 2018, GERONTOLOGY, V64, P414, DOI 10.1159/000488318
   Bugiani M, 2016, NEUROLOGY, V87, P1777, DOI 10.1212/WNL.0000000000003251
   Busse M, 2017, J ALZHEIMERS DIS, V58, P1303, DOI 10.3233/JAD-161304
   Busse S, 2014, EUR ARCH PSY CLIN N, V264, P545, DOI 10.1007/s00406-014-0493-9
   Candelario-Jalil E, 2011, STROKE, V42, P1345, DOI 10.1161/STROKEAHA.110.600825
   Castellazzi M, 2016, INT J BIOCHEM CELL B, V81, P356, DOI 10.1016/j.biocel.2016.06.008
   Chakraborty A, 2018, ALZHEIMERS RES THER, V10, DOI 10.1186/s13195-018-0385-8
   Chen X, 2008, CELL RES, V18, P997, DOI 10.1038/cr.2008.282
   Chen Z, 2016, NEUROSURG FOCUS, V6, pE8, DOI DOI 10.1002/brb3.452
   Di Napoli M, 2001, STROKE, V32, P133, DOI 10.1161/01.STR.32.1.133
   Dong H, 2015, DIS MARKERS, V2015, DOI 10.1155/2015/625659
   Duering M, 2018, J STROKE, V20, P228, DOI 10.5853/jos.2017.02565
   Duits FH, 2015, J ALZHEIMERS DIS, V48, P711, DOI 10.3233/JAD-143186
   Dukic L, 2016, CLIN BIOCHEM, V49, P213, DOI 10.1016/j.clinbiochem.2015.10.014
   Duncombe J, 2017, CLIN SCI, V131, P2451, DOI 10.1042/CS20160727
   Erhardt EB, 2019, J CEREBR BLOOD F MET, V39, P1602, DOI 10.1177/0271678X18762655
   Ewers M, 2015, ALZHEIMERS DEMENT, V11, P1306, DOI 10.1016/j.jalz.2014.12.006
   Farrall AJ, 2009, NEUROBIOL AGING, V30, P337, DOI 10.1016/j.neurobiolaging.2007.07.015
   Fernando MS, 2006, STROKE, V37, P1391, DOI 10.1161/01.STR.0000221308.94473.14
   Fitzpatrick AL, 2014, ATHEROSCLEROSIS, V235, P384, DOI 10.1016/j.atherosclerosis.2014.04.032
   Gorelick PB, 2016, BBA-MOL BASIS DIS, V1862, P860, DOI 10.1016/j.bbadis.2015.12.015
   Gravesteijn G, 2019, ANN CLIN TRANSL NEUR, V6, P46, DOI 10.1002/acn3.678
   Gu Y, 2019, NEUROL-NEUROIMMUNOL, V6, DOI 10.1212/NXI.0000000000000521
   HACHINSKI VC, 1974, LANCET, V2, P207
   Hachinski V, 2015, STROKE, V46, P3039, DOI 10.1161/STROKEAHA.115.011237
   Han JH, 2009, CLIN NEUROL NEUROSUR, V111, P847, DOI 10.1016/j.clineuro.2009.08.018
   Hassan A, 2003, BRAIN, V126, P424, DOI 10.1093/brain/awg040
   Hatanaka H, 2015, GERIATR GERONTOL INT, V15, P53, DOI 10.1111/ggi.12659
   Herbert MK, 2014, ALZHEIMERS DEMENT, V10, P448, DOI 10.1016/j.jalz.2013.05.1775
   Hermann P, 2014, PLOS ONE, V9, DOI [10.1371/journal.pone.0105000, 10.1371/journal.pone.0105963]
   Hilal S, 2018, STROKE, V49, P2692, DOI 10.1161/STROKEAHA.118.022317
   Hilal S, 2015, MEDICINE, V94, DOI 10.1097/MD.0000000000000297
   Holm H, 2017, J INTERN MED, V282, P94, DOI 10.1111/joim.12621
   Holm H, 2017, CEREBROVASC DIS, V44, P259, DOI 10.1159/000479940
   Horvath I, 2016, ACS CHEM NEUROSCI, V7, P34, DOI 10.1021/acschemneuro.5b00265
   Hsu PF, 2017, J AM MED DIR ASSOC, V18, DOI 10.1016/j.jamda.2016.12.006
   Ihara M, 2010, ACTA NEUROPATHOL, V119, P579, DOI 10.1007/s00401-009-0635-8
   Jalal FY, 2012, STROKE, V43, P1115, DOI 10.1161/STROKEAHA.111.643080
   Joutel A, 1996, NATURE, V383, P707, DOI 10.1038/383707a0
   Kalaria RN, 2016, ACTA NEUROPATHOL, V131, P659, DOI 10.1007/s00401-016-1571-z
   Kearney-Schwartz A, 2009, STROKE, V40, P1229, DOI 10.1161/STROKEAHA.108.532853
   Kidemet-Piskac S, 2018, CNS NEUROSCI THER, V24, P734, DOI 10.1111/cns.12814
   Kitagawa K, 2016, EUR J NEUROL, V23, P641, DOI 10.1111/ene.12915
   Lang B, 2018, J ALZHEIMERS DIS, V62, P39, DOI 10.3233/JAD-170733
   Latourte A, 2018, ANN RHEUM DIS, V77, P328, DOI 10.1136/annrheumdis-2016-210767
   Lauriola M, 2018, CURR ALZHEIMER RES, V15, P381, DOI 10.2174/1567205014666171110160556
   Levada OA, 2016, DIS MARKERS, V2016, DOI 10.1155/2016/4095723
   Li JJ, 2012, PLOS GENET, V8, DOI 10.1371/journal.pgen.1002578
   Li M, 2015, BIOMED RES INT, V2015, DOI 10.1155/2015/810548
   Liguori C, 2015, J NEUROL NEUROSUR PS, V86, P655, DOI 10.1136/jnnp-2014-308577
   Llorens F, 2017, FRONT AGING NEUROSCI, V9, DOI 10.3389/fnagi.2017.00289
   Luscher C, 2012, CSH PERSPECT BIOL, V4, DOI 10.1101/cshperspect.a005710
   Lynch DS, 2016, J NEUROL NEUROSUR PS, V87, P512, DOI 10.1136/jnnp-2015-310788
   Mansour A, 2019, J NEUROSURG, V131, P892, DOI 10.3171/2018.3.JNS172274
   Markus HS, 2005, STROKE, V36, P1410, DOI 10.1161/01.STR.0000169924.60783.d4
   McAleese KE, 2016, BMC MED, V14, DOI 10.1186/s12916-016-0676-5
   Mirza SS, 2016, J NEUROL NEUROSUR PS, V87, P356, DOI 10.1136/jnnp-2014-309968
   Mitaki S, 2016, ACTA NEUROL SCAND, V133, P68, DOI 10.1111/ane.12440
   Moretti R, 2017, FRONT AGING NEUROSCI, V9, DOI 10.3389/fnagi.2017.00169
   Murphy MP, 2016, BBA-MOL BASIS DIS, V1862, P857, DOI 10.1016/j.bbadis.2016.02.010
   Murr J, 2014, NEUROBIOL AGING, V35, P1833, DOI 10.1016/j.neurobiolaging.2014.02.007
   Nagai K, 2011, GERIATR GERONTOL INT, V11, P328, DOI 10.1111/j.1447-0594.2010.00686.x
   Nagai M, 2012, AM J HYPERTENS, V25, P1088, DOI 10.1038/ajh.2012.85
   Nilsson ED, 2016, J ALZHEIMERS DIS, V52, P1047, DOI 10.3233/JAD-151118
   Pan XL, 2016, EBIOMEDICINE, V3, P155, DOI 10.1016/j.ebiom.2015.11.039
   Pantoni L, 2010, LANCET NEUROL, V9, P689, DOI 10.1016/S1474-4422(10)70104-6
   Paradise MB, 2019, SEMIN NEUROL, V39, P241, DOI 10.1055/s-0039-1678582
   Pescini F, 2017, J STROKE CEREBROVASC, V26, P823, DOI 10.1016/j.jstrokecerebrovasdis.2016.10.027
   Pescini F, 2010, STROKE, V41, P218, DOI 10.1161/STROKEAHA.109.563726
   Poggesi A, 2016, J CEREBR BLOOD F MET, V36, P72, DOI 10.1038/jcbfm.2015.116
   Prabhakar P, 2017, AGE AGEING, V46, P861, DOI 10.1093/ageing/afx090
   Quinlan P, 2017, PSYCHONEUROENDOCRINO, V86, P169, DOI 10.1016/j.psyneuen.2017.09.018
   Ragusa M, 2016, FRONT CELL NEUROSCI, V10, DOI 10.3389/fncel.2016.00051
   Ramirez J, 2016, CELL MOL NEUROBIOL, V36, P289, DOI 10.1007/s10571-016-0343-6
   Rosenberg GA, 2017, CLIN SCI, V131, P425, DOI 10.1042/CS20160604
   Rosenberg GA, 2015, J NEUROL NEUROSUR PS, V86, P1324, DOI 10.1136/jnnp-2014-309421
   Rosenberg GA, 2014, STROKE, V45, P1531, DOI 10.1161/STROKEAHA.113.004534
   Rothwell PM, 2004, STROKE, V35, P2300, DOI 10.1161/01.STR.0000141701.36371.d1
   Rouhl RPW, 2012, NEUROBIOL AGING, V33, P1800, DOI 10.1016/j.neurobiolaging.2011.04.008
   Sachdev P, 2014, ALZ DIS ASSOC DIS, V28, P206, DOI 10.1097/WAD.0000000000000034
   Sano T, 2012, CELL DEATH DIS, V3, DOI 10.1038/cddis.2012.23
   Satizabal CL, 2012, NEUROLOGY, V78, P720, DOI 10.1212/WNL.0b013e318248e50f
   Shang JW, 2018, J CLIN NEUROL, V14, P29, DOI 10.3988/jcn.2018.14.1.29
   Singhal S, 2004, BRAIN, V127, P2031, DOI 10.1093/brain/awh223
   Skillback T, 2017, NEUROBIOL AGING, V59, P1, DOI 10.1016/j.neurobiolaging.2017.06.028
   Skillback T, 2015, BRAIN, V138, P2716, DOI 10.1093/brain/awv181
   Skillback T, 2014, NEUROLOGY, V83, P1945, DOI 10.1212/WNL.0000000000001015
   Skrobot OA, 2017, ALZHEIMERS DEMENT, V13, P624, DOI 10.1016/j.jalz.2016.10.007
   Skrobot OA, 2016, BRAIN, V139, P2957, DOI 10.1093/brain/aww214
   Sorensen SS, 2016, TRANSL NEURODEGENER, V5, DOI 10.1186/s40035-016-0053-5
   Staszewski J, 2019, ADV MED SCI-POLAND, V64, P258, DOI 10.1016/j.advms.2019.02.003
   Staszewski J, 2018, CLIN INTERV AGING, V13, P135, DOI 10.2147/CIA.S166773
   Struyfs H, 2015, J ALZHEIMERS DIS, V45, P813, DOI 10.3233/JAD-141986
   Sullivan GW, 2000, J LEUKOCYTE BIOL, V67, P591, DOI 10.1002/jlb.67.5.591
   Suridjan I, 2017, J ALZHEIMERS DIS, V58, P885, DOI 10.3233/JAD-161248
   Tang SC, 2017, NEUROMOL MED, V19, P579, DOI 10.1007/s12017-017-8471-9
   Teunissen CE, 2015, J ALZHEIMERS DIS, V44, P809, DOI 10.3233/JAD-141503
   Ueno M, 2016, NEUROPATHOLOGY, V36, P115, DOI 10.1111/neup.12262
   van der Flier WM, 2018, NAT REV DIS PRIMERS, V4, DOI 10.1038/nrdp.2018.3
   Vemuganti R, 2013, NEUROCHEM INT, V63, P438, DOI 10.1016/j.neuint.2013.07.014
   Vemuganti R, 2010, TRANSL STROKE RES, V1, P158, DOI 10.1007/s12975-010-0030-8
   Venkat P, 2015, EXP NEUROL, V272, P97, DOI 10.1016/j.expneurol.2015.05.006
   Verdura E, 2015, BRAIN, V138, P2347, DOI 10.1093/brain/awv155
   Vijayan M, 2017, PROG MOL BIOL TRANSL, V146, P95, DOI 10.1016/bs.pmbts.2016.12.014
   Vilar-Bergua A, 2016, J CEREBR BLOOD F MET, V36, P55, DOI 10.1038/jcbfm.2015.68
   Vishnu VY, 2017, ASIAN J PSYCHIATR, V29, P59, DOI 10.1016/j.ajp.2017.04.015
   Walker KA, 2017, STROKE, V48, P3196, DOI 10.1161/STROKEAHA.117.018675
   Wallin A, 2018, J ALZHEIMERS DIS, V62, P1417, DOI 10.3233/JAD-170803
   Wang CY, 2015, DEMENT GERIATR COGN, V39, P312, DOI 10.1159/000375296
   Wang FX, 2018, FRONT AGING NEUROSCI, V10, DOI 10.3389/fnagi.2018.00376
   Wang R, 2017, FRONT AGING NEUROSCI, V9, DOI 10.3389/fnagi.2017.00026
   Wardlaw JM, 2013, LANCET NEUROL, V12, P483, DOI 10.1016/S1474-4422(13)70060-7
   Weekman EM, 2016, J ALZHEIMERS DIS, V49, P893, DOI 10.3233/JAD-150759
   Weidhaas J, 2010, LANCET ONCOL, V11, P106, DOI 10.1016/S1470-2045(09)70386-9
   Xu G, 2008, INT J CLIN PRACT, V62, P1070, DOI 10.1111/j.1742-1241.2007.01268.x
   Yang RG, 2017, CLIN SCI, V131, P1895, DOI 10.1042/CS20171028
   Yang TT, 2018, BIOMED ENVIRON SCI, V31, P87, DOI 10.3967/bes2018.011
   Yang T, 2017, AGEING RES REV, V34, P15, DOI 10.1016/j.arr.2016.09.007
   Young VG, 2008, NEUROLOGY, V71, P804, DOI 10.1212/01.wnl.0000319691.50117.54
   Zheng LL, 2016, NUCLEIC ACIDS RES, V44, pD196, DOI 10.1093/nar/gkv1273
NR 128
TC 30
Z9 31
U1 2
U2 9
PU MDPI
PI BASEL
PA ST ALBAN-ANLAGE 66, CH-4052 BASEL, SWITZERLAND
EI 1422-0067
J9 INT J MOL SCI
JI Int. J. Mol. Sci.
PD JUN 1
PY 2019
VL 20
IS 11
AR 2812
DI 10.3390/ijms20112812
PG 27
WC Biochemistry & Molecular Biology; Chemistry, Multidisciplinary
WE Science Citation Index Expanded (SCI-EXPANDED)
SC Biochemistry & Molecular Biology; Chemistry
GA IE8OX
UT WOS:000472634100206
PM 31181792
OA Green Submitted, Green Published, gold
DA 2022-08-24
ER

PT J
AU Geng, LJ
   Zhang, T
   Liu, W
   Chen, Y
AF Geng, Lijiao
   Zhang, Tao
   Liu, Wei
   Chen, Yong
TI Inhibition of miR-128 Abates A beta-Mediated Cytotoxicity by Targeting
   PPAR-gamma via NF-kappa B Inactivation in Primary Mouse Cortical Neurons
   and Neuro2a Cells
SO YONSEI MEDICAL JOURNAL
LA English
DT Article
DE Alzheimer's disease; microRNA-128; PPAR-gamma; NF-kappa B
ID ACTIVATED-RECEPTOR-GAMMA; NONSTEROIDAL ANTIINFLAMMATORY DRUGS; AMYLOID
   PRECURSOR PROTEIN; ALZHEIMERS-DISEASE; NEURODEGENERATIVE DISORDERS;
   DIAGNOSTIC-CRITERIA; EXPRESSION; AGONISTS; PATHWAY; RNA
AB Purpose: Alzheimer's disease (AD) is the sixth most common cause of death in the United States. MicroRNAs have been identified as vital players in neurodegenerative diseases, including AD. microRNA-128 (miR-128) has been shown to be dysregulated in AD. This study aimed to explore the roles and molecular mechanisms of miR-128 in AD progression.
   Materials and Methods: Expression patterns of miR-128 and peroxisome proliferator-activated receptor gamma (PPAR-gamma) messenger RNA in clinical samples and cells were measured using RT-qPCR assay. PPAR-gamma protein levels were determined by Western blot assay. Cell viability was determined by MTT assay. Cell apoptotic rate was detected by flow cytometry via double-staining of Annexin V-FITC/PI. Caspase 3 and NF-kappa B activity was determined by a Caspase 3 Activity Assay Kit or NF-kappa B p65 Transcription Factor Assay Kit, respectively. Bioinformatics prediction and luciferase reporter assay were used to investigate interactions between miR-128 and PPAR-gamma 3'UTR.
   Results: MiR-128 expression was upregulated and PPAR-gamma expression was downregulated in plasma from AD patients and amyloid-beta (A beta)-treated primary mouse cortical neurons (MCN) and Neuro2a (N2a) cells. Inhibition of miR-128 decreased A beta-mediated cytotoxicity through inactivation of NF-kappa B in MCN and N2a cells. Moreover, PPAR-gamma was a target of miR-128. PPAR-gamma upregulation attenuated A beta-mediated cytotoxicity by inactivating NF-kappa B in MCN and N2a cells. Furthermore, PPAR-gamma downregulation was able to abolish the effect of anti-miR-128 on cytotoxicity and NF-kappa B activity in MCN and N2a cells.
   Conclusion: MiR-128 inhibitor decreased A beta-mediated cytotoxicity by upregulating PPAR-gamma via inactivation of NF-kappa B in MCN and N2a cells, providing a new potential target in AD treatment.
C1 [Geng, Lijiao; Chen, Yong] Henan Univ, Dept Rehabil Med, Huaihe Hosp, 357 Ximen St, Kaifeng 475000, Peoples R China.
   [Zhang, Tao; Liu, Wei] Henan Univ, Dept Neurol, Huaihe Hosp, Kaifeng, Peoples R China.
RP Geng, LJ (通讯作者)，Henan Univ, Dept Rehabil Med, Huaihe Hosp, 357 Ximen St, Kaifeng 475000, Peoples R China.
EM angelcindtg@yahoo.com
CR Absalon S, 2013, J NEUROSCI, V33, P14645, DOI 10.1523/JNEUROSCI.1327-13.2013
   Adlakha YK, 2014, MOL CANCER, V13, DOI 10.1186/1476-4598-13-33
   Alzheimer's Association, 2016, Alzheimers Dement, V12, P459
   Cai Yimei, 2009, Genomics Proteomics & Bioinformatics, V7, P147, DOI 10.1016/S1672-0229(08)60044-3
   Camacho IE, 2004, J NEUROSCI, V24, P10908, DOI 10.1523/JNEUROSCI.3987-04.2004
   Chen YC, 2012, MOL NEUROBIOL, V46, P114, DOI 10.1007/s12035-012-8259-8
   Combs CK, 2000, J NEUROSCI, V20, P558, DOI 10.1523/JNEUROSCI.20-02-00558.2000
   Corona JC, 2016, FREE RADICAL BIO MED, V100, P153, DOI 10.1016/j.freeradbiomed.2016.06.023
   d'Abramo C, 2005, BIOCHEM J, V391, P693, DOI 10.1042/BJ20050560
   de la Monte SM, 2006, J ALZHEIMERS DIS, V9, P167
   Dubois B, 2014, LANCET NEUROL, V13, P614, DOI 10.1016/S1474-4422(14)70090-0
   Fakhfouri G, 2012, NEUROPHARMACOLOGY, V63, P653, DOI 10.1016/j.neuropharm.2012.05.013
   Femminella GD, 2015, FRONT PHYSIOL, V6, DOI 10.3389/fphys.2015.00040
   Guidi M, 2010, BMC MOL BIOL, V11, DOI 10.1186/1471-2199-11-95
   Inestrosa NC, 2005, EXP CELL RES, V304, P91, DOI 10.1016/j.yexcr.2004.09.032
   Jiang QG, 2008, CNS DRUGS, V22, P1, DOI 10.2165/00023210-200822010-00001
   Kaltschmidt B, 1997, P NATL ACAD SCI USA, V94, P2642, DOI 10.1073/pnas.94.6.2642
   Kang S, 2017, YONSEI MED J, V58, P479, DOI 10.3349/ymj.2017.58.3.479
   Karnati HK, 2015, J ALZHEIMERS DIS, V48, P563, DOI 10.3233/JAD-150395
   Kim DH, 2014, GENE, V545, P185, DOI 10.1016/j.gene.2014.05.031
   Kitamura Y, 1999, BIOCHEM BIOPH RES CO, V254, P582, DOI 10.1006/bbrc.1998.9981
   Krichevsky AM, 2001, NEURON, V32, P683, DOI 10.1016/S0896-6273(01)00508-6
   Kumar A, 2015, PHARMACOL REP, V67, P195, DOI 10.1016/j.pharep.2014.09.004
   Landreth G, 2008, NEUROTHERAPEUTICS, V5, P481, DOI 10.1016/j.nurt.2008.05.003
   Lin W, 2013, INT IMMUNOPHARMACOL, V17, P880, DOI 10.1016/j.intimp.2013.09.016
   Long JM, 2012, J BIOL CHEM, V287, P31298, DOI 10.1074/jbc.M112.366336
   Lukiw WJ, 2007, NEUROREPORT, V18, P297, DOI 10.1097/WNR.0b013e3280148e8b
   McSweeney KM, 2016, GENOME RES, V26, P1411, DOI 10.1101/gr.199828.115
   Memet S, 2006, BIOCHEM PHARMACOL, V72, P1180, DOI 10.1016/j.bcp.2006.09.003
   Millan MJ, 2017, PROG NEUROBIOL, V156, P1, DOI 10.1016/j.pneurobio.2017.03.004
   Mitchell A.J., 2017, MINIMENTAL STATE EXA, V2nd ed., P37, DOI [10.1007/978-3-319-44775-9_3, DOI 10.1007/978-3-319-44775-9_3]
   Muller M, 2014, NEUROBIOL AGING, V35, P152, DOI 10.1016/j.neurobiolaging.2013.07.005
   Lezana JP, 2016, DEV NEUROBIOL, V76, P688, DOI 10.1002/dneu.22353
   Reddy PH, 2017, BIOCHEM BIOPH RES CO, V483, P1156, DOI 10.1016/j.bbrc.2016.08.067
   Reitz C, 2014, BIOCHEM PHARMACOL, V88, P640, DOI 10.1016/j.bcp.2013.12.024
   Sastre M, 2003, J NEUROSCI, V23, P9796
   Sastre M, 2006, P NATL ACAD SCI USA, V103, P443, DOI 10.1073/pnas.0503839103
   Schmidt K., 2014, ENCY QUALITY LIFE WE, P957
   Selkoe DJ, 2016, EMBO MOL MED, V8, P595, DOI 10.15252/emmm.201606210
   Shi ZM, 2016, J NEUROL SCI, V366, P127, DOI 10.1016/j.jns.2016.05.022
   Tiribuzi R, 2014, NEUROBIOL AGING, V35, P345, DOI 10.1016/j.neurobiolaging.2013.08.003
   Toba J, 2016, BIOCHEM BIOPH RES CO, V473, P1039, DOI 10.1016/j.bbrc.2016.04.012
   Valerio A, 2006, EUR J NEUROSCI, V23, P1711, DOI 10.1111/j.1460-9568.2006.04722.x
   Villapol S, 2018, CELL MOL NEUROBIOL, V38, P121, DOI 10.1007/s10571-017-0554-5
NR 44
TC 30
Z9 34
U1 4
U2 27
PU YONSEI UNIV COLL MEDICINE
PI SEOUL
PA 50-1 YONSEI-RO, SEODAEMUN-GU, SEOUL 120-752, SOUTH KOREA
SN 0513-5796
EI 1976-2437
J9 YONSEI MED J
JI Yonsei Med. J.
PD NOV
PY 2018
VL 59
IS 9
BP 1096
EP 1106
DI 10.3349/ymj.2018.59.9.1096
PG 11
WC Medicine, General & Internal
WE Science Citation Index Expanded (SCI-EXPANDED)
SC General & Internal Medicine
GA GX3NK
UT WOS:000447631100012
PM 30328325
OA Green Submitted, Green Published, gold
DA 2022-08-24
ER

PT J
AU Han, LL
   Zhou, Y
   Zhang, RY
   Wu, KM
   Lu, YH
   Li, YF
   Duan, RR
   Yao, YB
   Zhu, DN
   Jia, YJ
AF Han, Linlin
   Zhou, Yan
   Zhang, Ruiyi
   Wu, Kaimin
   Lu, Yanhui
   Li, Yanfei
   Duan, Ranran
   Yao, Yaobing
   Zhu, Dengna
   Jia, Yanjie
TI MicroRNA Let-7f-5p Promotes Bone Marrow Mesenchymal Stem Cells Survival
   by Targeting Caspase-3 in Alzheimer Disease Model
SO FRONTIERS IN NEUROSCIENCE
LA English
DT Article
DE Alzheimer disease; cell transplantation; let-7f; bone marrow mesenchymal
   stem cells; cell apoptosis
ID BETA-INDUCED NEUROTOXICITY; NEURODEGENERATIVE DISEASES; STROMAL CELLS;
   HIPPOCAMPAL NEUROGENESIS; NEURONAL DIFFERENTIATION; NEUROTROPHIC
   FACTORS; SIGNALING PATHWAY; EXPRESSION; MICE; TRANSPLANTATION
AB Widespread death of transplanted mesenchymal stem cells (MSCs) hampers the development of stem cell therapy for Alzheimer disease (AD). Cell pre-conditioning might help cope with this challenge. We tested whether let-7f-5p-modified MSCs could prolong the survival of MSCs after transplantation. When exposed to A beta(25-35) in vitro, MSCs showed significant early apoptosis with decrease in the let-7f-5p levels and increased caspase-3 expression. Upregulating microRNA let-7f-5p in MSCs alleviated A beta(25-35)-induced apoptosis by decreasing the caspase-3 levels. After computerized analysis and the luciferase reporter assay, we identified that caspases-3 was the target gene of let-7f-5p. In vivo, hematoxylin and eosin staining confirmed the success of MSCs transplantation into the lateral ventricles, and the let-7f-5p upregulation group showed the lowest apoptotic rate of MSCs detected by TUNEL immunohistochemistry analysis and immunofluorescence. Similarly, bioluminescent imaging showed that let-7f-5p upregulation moderately prolonged the retention of MSCs in brain. In summary, we identified the anti apoptotic role of let-7f-5p in A beta(25-35) induced cytotoxicity, as well as the protective effect of let-7f-5p on survival of grafted MSCs by targeting caspase-3 in AD models. These findings show a promising approach of microRNA-modified MSCs transplantation as a therapy for neurodegenerative diseases.
C1 [Han, Linlin; Zhang, Ruiyi; Wu, Kaimin; Lu, Yanhui; Li, Yanfei; Duan, Ranran; Yao, Yaobing; Jia, Yanjie] Zhengzhou Univ, Affiliated Hosp 1, Dept Neurol, Zhengzhou, Henan, Peoples R China.
   [Zhou, Yan] Zhengzhou Univ, Affiliated Hosp 1, Dept Radiol, Zhengzhou, Henan, Peoples R China.
   [Zhu, Dengna] Zhengzhou Univ, Affiliated Hosp 3, Dept Children Rehabil, Zhengzhou, Henan, Peoples R China.
RP Jia, YJ (通讯作者)，Zhengzhou Univ, Affiliated Hosp 1, Dept Neurol, Zhengzhou, Henan, Peoples R China.; Zhu, DN (通讯作者)，Zhengzhou Univ, Affiliated Hosp 3, Dept Children Rehabil, Zhengzhou, Henan, Peoples R China.
EM zhudengna@zzu.edu.cn; jiayanjie1971@zzu.edu.cn
FU National Natural Science Foundation of China [81371385, U1604170]
FX This work was supported by the National Natural Science Foundation of
   China (Grant Numbers: 81371385 and U1604170).
CR Balzeau J, 2017, FRONT GENET, V8, P1, DOI 10.3389/fgene.2017.00031
   Barh D, 2010, CURR ONCOL, V17, P70
   Chandra S, 2017, LIFE SCI, V185, P8, DOI 10.1016/j.lfs.2017.07.017
   Cheng J, 2015, STEM CELL RES THER, V6, DOI 10.1186/s13287-015-0221-z
   Chiu SC, 2014, CELL TRANSPLANT, V23, P459, DOI 10.3727/096368914X678418
   Constantin G, 2009, STEM CELLS, V27, P2624, DOI 10.1002/stem.194
   Davoodian N, 2017, CELL BIOL INT, V41, P1083, DOI 10.1002/cbin.10836
   De Becker A, 2016, WORLD J STEM CELLS, V8, P73, DOI 10.4252/wjsc.v8.i3.73
   Dezawa M, 2004, J CLIN INVEST, V113, P1701, DOI 10.1172/JCI200420935
   Di Fazio P., 2017, TUMOR BIOL, V39, DOI [1010428317728417, DOI 10.1177/1010428317728417]
   Duncan T, 2017, STEM CELL RES THER, V8, DOI 10.1186/s13287-017-0567-5
   Evan GI, 2001, NATURE, V411, P342, DOI 10.1038/35077213
   Gupta VK, 2016, NEUROSCI LETT, V623, P52, DOI 10.1016/j.neulet.2016.04.059
   Han LL, 2018, BIOCHEM BIOPH RES CO, V495, P1476, DOI 10.1016/j.bbrc.2017.11.024
   He D, 2017, BIOCHEM BIOPH RES CO, V490, P941, DOI 10.1016/j.bbrc.2017.06.144
   Huat TJ, 2015, INT J MOL SCI, V16, P9693, DOI 10.3390/ijms16059693
   Jing LJ, 2011, NEUROREPORT, V22, P206, DOI 10.1097/WNR.0b013e328344a666
   Kalomoiris S, 2016, J CELL BIOCHEM, V117, P2128, DOI 10.1002/jcb.25519
   Kim DH, 2015, STEM CELLS DEV, V24, P2378, DOI 10.1089/scd.2014.0487
   Kim JY, 2012, CELL DEATH DIFFER, V19, P680, DOI 10.1038/cdd.2011.140
   Kong Y, 2016, ONCOTARGET, V7, P67716, DOI 10.18632/oncotarget.11963
   Koniusz S, 2016, FRONT CELL NEUROSCI, V10, DOI 10.3389/fncel.2016.00109
   Kwon SH, 2011, NEUROSCI LETT, V487, P123, DOI 10.1016/j.neulet.2010.10.042
   Lee JK, 2012, STEM CELLS, V30, P1544, DOI 10.1002/stem.1125
   Lee S, 2015, OXID MED CELL LONGEV, V2015, DOI 10.1155/2015/632902
   Liew LC, 2017, INT IMMUNOL, V29, P11, DOI 10.1093/intimm/dxx002
   Lo Furno D, 2018, J CELL PHYSIOL, V233, P3982, DOI 10.1002/jcp.26192
   Lu J, 2006, NEUROSCI LETT, V398, P12, DOI 10.1016/j.neulet.2005.12.053
   Munoz JR, 2005, P NATL ACAD SCI USA, V102, P18171, DOI 10.1073/pnas.0508945102
   Oh SH, 2015, CELL TRANSPLANT, V24, P1097, DOI 10.3727/096368914X679237
   Oh S, 2018, BIOCHEM BIOPH RES CO, V495, P807, DOI 10.1016/j.bbrc.2017.11.035
   Park SE, 2018, HISTOL HISTOPATHOL, V33, P533, DOI 10.14670/HH-11-950
   Park SE, 2016, ARCH PHARM RES, V39, P1171, DOI 10.1007/s12272-016-0799-4
   Park WS, 2018, PEDIATR RES, V83, P214, DOI 10.1038/pr.2017.249
   Petrou P, 2016, JAMA NEUROL, V73, P337, DOI 10.1001/jamaneurol.2015.4321
   Prince M, 2016, ALZHEIMERS RES THER, V8, DOI 10.1186/s13195-016-0188-8
   Qin B, 2012, BMB REP, V45, P464, DOI 10.5483/BMBRep.2012.45.8.033
   Segal-Gavish H, 2016, AUTISM RES, V9, P17, DOI 10.1002/aur.1530
   Shanmuganathan B, 2018, EUR J MED CHEM, V143, P1196, DOI 10.1016/j.ejmech.2017.10.017
   Tanna T, 2014, CURR STEM CELL RES T, V9, P513, DOI 10.2174/1574888X09666140923101110
   Volkman R, 2017, STEM CELLS, V35, P1867, DOI 10.1002/stem.2651
   Wakabayashi K, 2010, J NEUROSCI RES, V88, P1017, DOI 10.1002/jnr.22279
   Wang TZ, 2015, MOL CANCER, V14, DOI 10.1186/s12943-015-0402-5
   Wang Y, 2017, AGEING RES REV, V34, P39, DOI 10.1016/j.arr.2016.11.002
   Yan SF, 2015, J CELL BIOCHEM, V116, P1680, DOI 10.1002/jcb.25128
   Zhang J, 2006, J NEUROSCI RES, V84, P587, DOI 10.1002/jnr.20962
   Zhang MJ, 2011, BRAIN RES, V1402, P122, DOI 10.1016/j.brainres.2011.05.055
   Zhuang Z, 2011, ANN CLIN LAB SCI, V41, P364
NR 48
TC 30
Z9 33
U1 1
U2 8
PU FRONTIERS MEDIA SA
PI LAUSANNE
PA AVENUE DU TRIBUNAL FEDERAL 34, LAUSANNE, CH-1015, SWITZERLAND
SN 1662-453X
J9 FRONT NEUROSCI-SWITZ
JI Front. Neurosci.
PD MAY 22
PY 2018
VL 12
AR 333
DI 10.3389/fnins.2018.00333
PG 12
WC Neurosciences
WE Science Citation Index Expanded (SCI-EXPANDED)
SC Neurosciences & Neurology
GA GG4WJ
UT WOS:000432696700001
PM 29872375
OA gold, Green Published
DA 2022-08-24
ER

PT J
AU Ross, SP
   Baker, KE
   Fisher, A
   Hoff, L
   Pak, ES
   Murashov, AK
AF Ross, Sean P.
   Baker, Kelly E.
   Fisher, Amanda
   Hoff, Lee
   Pak, Elena S.
   Murashov, Alexander K.
TI miRNA-431 Prevents Amyloid-beta-Induced Synapse Loss in Neuronal Cell
   Culture Model of Alzheimer's Disease by Silencing Kremen1
SO FRONTIERS IN CELLULAR NEUROSCIENCE
LA English
DT Article
DE miRNA; amyloid-beta; Kremen1; Dkk1; synaptic loss; Alzheimer's disease;
   mouse model; corticohippocampal culture
ID COGNITIVE DEFICITS; WNT ANTAGONIST; A-BETA; HIPPOCAMPAL-NEURONS;
   IN-VIVO; DYSFUNCTION; PATHWAY; DEGENERATION; REGENERATION; DICKKOPF-1
AB Synapse loss is well regarded as the underlying cause for the progressive decline of memory function over the course of Alzheimer's disease (AD) development. Recent observations suggest that the accumulation of the Wnt antagonist Dickkopf-1 (Dkk1) in the AD brain plays a critical role in triggering synaptic degeneration. Mechanistically, Dkk1 cooperates with Kremen1 (Krm1), its transmembrane receptor, to block the Wnt/beta-catenin signaling pathway. Here, we show that silencing Krm1 with miR-431 prevents amyloid-beta-mediated synapse loss in cortico-hippocampal cultures isolated from triple transgenic 3xTg-AD mice. Exposure to A beta DDL (an amyloid-beta derived diffusive ligand) or Dkk1 reduced the number of pre- and post-synaptic puncta in primary neuronal cultures, while treatment with miR-431 prevented synapse loss. In addition, treatment with miR-431 also prevented neurite degeneration. Our findings demonstrate that miR-431 protects synapses and neurites from A beta-toxicity in an AD cell culture model and may be a promising therapeutic target.
C1 [Ross, Sean P.; Baker, Kelly E.; Fisher, Amanda; Hoff, Lee; Pak, Elena S.; Murashov, Alexander K.] East Carolina Univ, Dept Physiol, Brody Sch Med, Greenville, NC 27858 USA.
RP Murashov, AK (通讯作者)，East Carolina Univ, Dept Physiol, Brody Sch Med, Greenville, NC 27858 USA.
EM murashoval@ecu.edu
RI Murashov, Alexander K/F-2241-2011; Murashov, Alexander/ABB-2151-2020
OI Murashov, Alexander K/0000-0002-8912-5891; Murashov,
   Alexander/0000-0002-8912-5891
FU Harriet and John Wooten Laboratory for Alzheimer's and Neurodegenerative
   Diseases Research
FX This research was supported in parts by the grant from The Harriet and
   John Wooten Laboratory for Alzheimer's and Neurodegenerative Diseases
   Research.
CR Alvarez AR, 2004, EXP CELL RES, V297, P186, DOI 10.1016/j.yexcr.2004.02.028
   Arrazola MS, 2017, PLOS ONE, V12, DOI 10.1371/journal.pone.0168840
   Billings LM, 2005, NEURON, V45, P675, DOI 10.1016/j.neuron.2005.01.040
   Brewer GJ, 2007, NAT PROTOC, V2, P1490, DOI 10.1038/nprot.2007.207
   Caricasole A, 2004, J NEUROSCI, V24, P6021, DOI 10.1523/JNEUROSCI.1381-04.2004
   Causeret F, 2016, CELL DEATH DIFFER, V23, P333, DOI 10.1038/cdd.2015.100
   Cerpa W, 2008, J BIOL CHEM, V283, P5918, DOI 10.1074/jbc.M705943200
   Ellwanger K, 2008, MOL CELL BIOL, V28, P4875, DOI 10.1128/MCB.00222-08
   Inestrosa NC, 2012, J NEUROIMMUNE PHARM, V7, P788, DOI 10.1007/s11481-012-9417-5
   Inestrosa NC, 2008, MOL NEURODEGENER, V3, DOI 10.1186/1750-1326-3-9
   Kandimalla R, 2017, ONCOGENESIS, V6, DOI 10.1038/oncsis.2017.9
   Koffie RM, 2011, MOL NEURODEGENER, V6, DOI 10.1186/1750-1326-6-63
   Lukiw WJ, 2012, EXPERT OPIN EMERG DR, V17, P43, DOI 10.1517/14728214.2012.672559
   MacDonald BT, 2009, DEV CELL, V17, P9, DOI 10.1016/j.devcel.2009.06.016
   Marzo A, 2016, CURR BIOL, V26, P2551, DOI 10.1016/j.cub.2016.07.024
   Mastrodonato A, 2018, SCI REP-UK, V8, DOI 10.1038/s41598-017-18676-1
   Mukhopadhyay M, 2001, DEV CELL, V1, P423, DOI 10.1016/S1534-5807(01)00041-7
   Murashov AK, 2004, FASEB J, V18, P252, DOI 10.1096/fj.04-2251fje
   Nakamura T, 2008, J CELL MOL MED, V12, P391, DOI 10.1111/j.1582-4934.2007.00201.x
   Oddo S, 2003, NEURON, V39, P409, DOI 10.1016/S0896-6273(03)00434-3
   Ortiz-Matamoros A, 2013, CURR NEUROPHARMACOL, V11, P465, DOI 10.2174/1570159X11311050001
   Purro SA, 2014, J MOL CELL BIOL, V6, P75, DOI 10.1093/jmcb/mjt049
   Purro SA, 2012, J NEUROSCI, V32, P3492, DOI 10.1523/JNEUROSCI.4562-11.2012
   Saeed F., 2010, JoVE J. Vis. Exp.
   Scott EL, 2013, BRAIN RES, V1514, P63, DOI 10.1016/j.brainres.2012.12.015
   Shou J, 2002, ONCOGENE, V21, P878, DOI 10.1038/sj/onc/1205138
   Stover KR, 2015, BEHAV BRAIN RES, V289, P29, DOI 10.1016/j.bbr.2015.04.012
   Vargas JY, 2014, J NEUROSCI, V34, P2191, DOI 10.1523/JNEUROSCI.0862-13.2014
   Wu D, 2013, FRONT MOL NEUROSCI, V6, DOI 10.3389/fnmol.2013.00035
   Wu D, 2012, EXP NEUROL, V233, P555, DOI 10.1016/j.expneurol.2011.11.041
   Wu MV, 2013, CELL STEM CELL, V12, P139, DOI 10.1016/j.stem.2013.01.013
NR 31
TC 30
Z9 30
U1 1
U2 12
PU FRONTIERS MEDIA SA
PI LAUSANNE
PA AVENUE DU TRIBUNAL FEDERAL 34, LAUSANNE, CH-1015, SWITZERLAND
SN 1662-5102
J9 FRONT CELL NEUROSCI
JI Front. Cell. Neurosci.
PD MAR 28
PY 2018
VL 12
AR 87
DI 10.3389/fncel.2018.00087
PG 10
WC Neurosciences
WE Science Citation Index Expanded (SCI-EXPANDED)
SC Neurosciences & Neurology
GA GA8DI
UT WOS:000428567900001
PM 29643768
OA gold, Green Published
DA 2022-08-24
ER

PT J
AU Jian, CD
   Lu, MR
   Zhang, Z
   Liu, L
   Li, XF
   Huang, F
   Xu, N
   Qin, LN
   Zhang, Q
   Zou, DH
AF Jian, Chongdong
   Lu, Mengru
   Zhang, Zhao
   Liu, Long
   Li, Xianfeng
   Huang, Fang
   Xu, Ning
   Qin, Lina
   Zhang, Qian
   Zou, Donghua
TI miR-34a knockout attenuates cognitive deficits in APP/PS1mice through
   inhibition of the amyloidogenic processing of APP
SO LIFE SCIENCES
LA English
DT Article
DE Alzheimer's disease; A beta; Amyloidogenic processing; miR-34a
ID ALZHEIMERS-DISEASE BRAIN; MICRORNAS; EXPRESSION; NEURODEGENERATION;
   DYSREGULATION; METABOLISM; NETWORK; MICE
AB The noncoding miRNA-34a (miR-34a) is involved in Alzheimer's disease (AD) pathologenesis and shows potential for application as a biomarker for early diagnosis and intervention. Here, we established miR-34a knockout mice in an APP/PS1 background (APP/PS1-miR-34a KO mice) by crossbreeding miR-34a(-/-) mice with APP/PS1 mice. We then investigated cognitive impairment and related pathologies. The results showed that the level of miR-34a was increased at about 6 months in APP/PS1 mice, consistent with the increase in amyloid beta (A beta), and cognitive function was significantly improved in mice when miR-34a was knocked out in 9-month-old and 12-month-old mice, indicating that miR-34a is a potential candidate for determining the progression of AD. Furthermore, we assessed the processing of amyloid precursor protein (APP) and the results suggest that cognitive improvement by miR-34a knock out was mainly triggered by depression of.-secretase activity, without affecting beta- and alpha-secretase activities, indicating that miR-34a plays an important role in AD pathology, mainly by inhibiting the amyloidogenic processing of APP, without altering the non-amyloidogenic processing of APP. (C) 2017 Published by Elsevier Inc.
C1 [Jian, Chongdong] Youjiang Med Univ Nationalities, Baise 533000, Guangxi, Peoples R China.
   [Lu, Mengru; Zhang, Zhao; Li, Xianfeng; Huang, Fang; Xu, Ning; Qin, Lina; Zhang, Qian; Zou, Donghua] Guangxi Med Univ, Affiliated Hosp 5, Dept Neurol, Nanning 530022, Guangxi, Peoples R China.
   [Lu, Mengru; Zhang, Zhao; Li, Xianfeng; Huang, Fang; Xu, Ning; Qin, Lina; Zhang, Qian; Zou, Donghua] First Peoples Hosp Nanning, Dept Neurol, Nanning 530022, Guangxi, Peoples R China.
   [Liu, Long] Natl Univ Def Technol, Coll Sci, Dept Chem & Biol, Changsha 410073, Hunan, Peoples R China.
RP Zhang, Q; Zou, DH (通讯作者)，Guangxi Med Univ, Affiliated Hosp 5, 89 Qi Xing Rd, Nanning 530022, Guangxi, Peoples R China.
EM zhangqian3339@163.com; zoudonghua@gxmu.edu.cn
OI Zou, Donghua/0000-0002-3891-9472
FU Guangxi Natural Science Foundation [2016GXNSFCA380012]; basic Ability
   Enhancement Program for Young and Middle-age Teachers of Guangxi
   [2017KY056]; Project of Nanning Scientific Research and Technology
   Development Plan [20163142]; Scientific Research Project of Guangxi
   Health and Family Planning Commission [Z20170001]; Clinical Key
   Disciplines Construction Projects of Guangxi Zhuang Autonomous Region;
   Research Foundation of National University of Defense Technology [JC
   14-02-01]
FX This study was supported by the Guangxi Natural Science Foundation
   (Grant Number: 2016GXNSFCA380012), the basic Ability Enhancement Program
   for Young and Middle-age Teachers of Guangxi (Grant Number: 2017KY056),
   the Project of Nanning Scientific Research and Technology Development
   Plan (Grant Number: 20163142), the Scientific Research Project of
   Guangxi Health and Family Planning Commission (Grant Number: Z20170001)
   and the Clinical Key Disciplines Construction Projects of Guangxi Zhuang
   Autonomous Region. Dr. Long Liu is partially supported by the Research
   Foundation of National University of Defense Technology (JC 14-02-01).
CR Baek D, 2008, NATURE, V455, P64, DOI 10.1038/nature07242
   Berindan-Neagoe I, 2014, CA-CANCER J CLIN, V64, P311, DOI 10.3322/caac.21244
   Chen M, 2015, FRONT CELL NEUROSCI, V9, DOI 10.3389/fncel.2015.00186
   Chen Ming-Ming, 2015, Chin J Nat Med, V13, P667, DOI 10.1016/S1875-5364(15)30064-9
   Cogswell JP, 2008, J ALZHEIMERS DIS, V14, P27, DOI 10.3233/jad-2008-14103
   Cosin-Tomas M, 2016, MOL NEUROBIOL
   Dewey ME, 2001, INT J GERIATR PSYCH, V16, P751, DOI 10.1002/gps.397.abs
   Eulalio A, 2009, RNA, V15, P21, DOI 10.1261/rna.1399509
   He L, 2007, NAT REV CANCER, V7, P819, DOI 10.1038/nrc2232
   Hebert SS, 2008, P NATL ACAD SCI USA, V105, P6415, DOI 10.1073/pnas.0710263105
   Jian CD, 2016, LIFE SCI, V155, P167, DOI 10.1016/j.lfs.2016.05.011
   Kiko T, 2014, J ALZHEIMERS DIS, V39, P253, DOI 10.3233/JAD-130932
   Kim J, 2015, J NEUROSCI, V35, P14717, DOI 10.1523/JNEUROSCI.2053-15.2015
   Liu N, 2012, NATURE, V482, P519, DOI 10.1038/nature10810
   Maffioletti E, 2014, FRONT CELL NEUROSCI, V8, DOI 10.3389/fncel.2014.00075
   Minati L, 2009, AM J ALZHEIMERS DIS, V24, P95, DOI 10.1177/1533317508328602
   Peters L, 2007, MOL CELL, V26, P611, DOI 10.1016/j.molcel.2007.05.001
   Santa-Maria I, 2015, J CLIN INVEST, V125, P681, DOI 10.1172/JCI78421
   Sarkar S, 2016, BRAIN RES, V1646, P139, DOI 10.1016/j.brainres.2016.05.026
   Scheltens P, 2016, LANCET, V388, P505, DOI 10.1016/S0140-6736(15)01124-1
   Sevigny J, 2016, NATURE, V537, P50, DOI 10.1038/nature19323
   Smith P, 2011, J NEUROCHEM, V116, P240, DOI 10.1111/j.1471-4159.2010.07097.x
   Vallee A, 2016, FRONT NEUROSCI-SWITZ, V10, DOI 10.3389/fnins.2016.00459
   Vilardo E, 2010, J BIOL CHEM, V285, P18344, DOI 10.1074/jbc.M110.112664
   Zhang YL, 2016, EUR REV MED PHARMACO, V20, P2853
NR 25
TC 30
Z9 30
U1 2
U2 13
PU PERGAMON-ELSEVIER SCIENCE LTD
PI OXFORD
PA THE BOULEVARD, LANGFORD LANE, KIDLINGTON, OXFORD OX5 1GB, ENGLAND
SN 0024-3205
EI 1879-0631
J9 LIFE SCI
JI Life Sci.
PD AUG 1
PY 2017
VL 182
BP 104
EP 111
DI 10.1016/j.lfs.2017.05.023
PG 8
WC Medicine, Research & Experimental; Pharmacology & Pharmacy
WE Science Citation Index Expanded (SCI-EXPANDED)
SC Research & Experimental Medicine; Pharmacology & Pharmacy
GA EZ8JZ
UT WOS:000404972900013
PM 28533191
DA 2022-08-24
ER

PT J
AU Zhang, XW
   Huang, XWY
   Fang, C
   Li, Q
   Cui, J
   Sun, J
   Li, L
AF Zhang, Xiaowen
   Huang, Xiongweiye
   Fang, Chen
   Li, Qian
   Cui, Jing
   Sun, Jing
   Li, Liang
TI miR-124 Regulates the Expression of BACE1 in the Hippocampus Under
   Chronic Cerebral Hypoperfusion
SO MOLECULAR NEUROBIOLOGY
LA English
DT Article
DE MicroRNA-124; Chronic cerebral hypoperfusion; beta-Site amyloid
   precursor protein cleaving enzyme 1; Amyloid-beta; Alzheimer's disease
ID ALZHEIMERS-DISEASE; BETA-SECRETASE; COGNITIVE IMPAIRMENT; HYPOXIC
   RESPONSE; RATS; MICRORNAS; PROTEIN; PERMANENT; OCCLUSION; FAMILY
AB Chronic cerebral hypoperfusion (CCH) is a high-risk factor of Alzheimer's disease (AD). MicroRNAs (miRNAs) are ideal mediators of hypoxic stress responses to facilitate cellular adaptation to long-term hypoxia. MiR-124 is a kind of nervous system-specific miRNAs, and one of its target genes is beta-site amyloid precursor protein cleaving enzyme 1 (BACE1). In the present study, miR-124 was found to be inhibited all the time from early to late stage of cerebral hypoxia accompanying with the upregulation of BACE1 protein and overproduction of amyloid-beta (A beta) in the hippocampus from cerebral hypoperfusion rat models. Meanwhile, A beta could further enhance the expression of BACE1 protein due to the inhibition of miR-124. Thus, miR-124 was the key factor in this hypoxia/A beta-miR-124-BACE1-A beta cycle. The activation of EPAC-Rap1 pathway was involved in the inhibition of miR-124 in hippocampus under hypoxia or A beta insult. Our data suggest that, as an endogenous regulator of BACE1 protein, miR-124 may play a role in AD onset induced by CCH.
C1 [Zhang, Xiaowen; Huang, Xiongweiye; Fang, Chen; Li, Qian; Cui, Jing; Sun, Jing; Li, Liang] Capital Med Univ, Dept Pathol, 10 Xi Tou Tiao,You An Men St, Beijing 100069, Peoples R China.
RP Li, L (通讯作者)，Capital Med Univ, Dept Pathol, 10 Xi Tou Tiao,You An Men St, Beijing 100069, Peoples R China.
EM liliang8698@yeah.net
OI Fang, Chen/0000-0003-2441-4470
FU National Natural Science Foundation of China [81271310, 81571281]
FX This work was supported by the National Natural Science Foundation of
   China (no. 81271310 and no. 81571281).
CR Akerblom M, 2012, J NEUROSCI, V32, P8879, DOI 10.1523/JNEUROSCI.0558-12.2012
   Benito E, 2010, TRENDS NEUROSCI, V33, P230, DOI 10.1016/j.tins.2010.02.001
   Choy M, 2006, J CEREBR BLOOD F MET, V26, P1066, DOI 10.1038/sj.jcbfm.9600259
   Courboulin A, 2011, J EXP MED, V208, P535, DOI 10.1084/jem.20101812
   de la Torre JC, 2004, LANCET NEUROL, V3, P184, DOI 10.1016/S1474-4422(04)00683-0
   Delay C, 2012, NEUROBIOL DIS, V46, P285, DOI 10.1016/j.nbd.2012.01.003
   Djuranovic S, 2011, SCIENCE, V331, P550, DOI 10.1126/science.1191138
   Fang MR, 2012, TOXICOL LETT, V209, P94, DOI 10.1016/j.toxlet.2011.11.032
   Farkas E, 2001, PROG NEUROBIOL, V64, P575, DOI 10.1016/S0301-0082(00)00068-X
   Farkas E, 2007, BRAIN RES REV, V54, P162, DOI 10.1016/j.brainresrev.2007.01.003
   Haniu M, 2000, J BIOL CHEM, V275, P21099, DOI 10.1074/jbc.M002095200
   Impey S, 2004, CELL, V119, P1041, DOI 10.1016/S0092-8674(04)01159-6
   Kawasaki H, 1998, SCIENCE, V282, P2275, DOI 10.1126/science.282.5397.2275
   Kulshreshtha R, 2008, CELL DEATH DIFFER, V15, P667, DOI 10.1038/sj.cdd.4402310
   Lagos-Quintana M, 2002, CURR BIOL, V12, P735, DOI 10.1016/S0960-9822(02)00809-6
   Laterza OF, 2009, CLIN CHEM, V55, P1977, DOI 10.1373/clinchem.2009.131797
   Li R, 2004, P NATL ACAD SCI USA, V101, P3632, DOI 10.1073/pnas.0205689101
   Liu H, 2012, NEUROBIOL AGING, V33, DOI 10.1016/j.neurobiolaging.2011.05.027
   Liu XR, 2013, STROKE, V44, P1973, DOI 10.1161/STROKEAHA.111.000613
   Lukiw WJ, 2007, NEUROREPORT, V18, P297, DOI 10.1097/WNR.0b013e3280148e8b
   Makeyev EV, 2007, MOL CELL, V27, P435, DOI 10.1016/j.molcel.2007.07.015
   Mishima T, 2007, BRAIN RES, V1131, P37, DOI 10.1016/j.brainres.2006.11.035
   NI JW, 1994, BRAIN RES, V653, P231, DOI 10.1016/0006-8993(94)90394-8
   Plaschke K, 2005, J NEURAL TRANSM, V112, P393, DOI 10.1007/s00702-004-0191-2
   Pocock R, 2011, PFLUG ARCH EUR J PHY, V461, P307, DOI 10.1007/s00424-010-0910-5
   Popa-Wagner A, 2015, J NEURAL TRANSM, V122, P47, DOI 10.1007/s00702-013-1129-3
   Rehmann H, 2003, NAT STRUCT BIOL, V10, P26, DOI 10.1038/nsb878
   Schmidt M, 2013, PHARMACOL REV, V65, P670, DOI 10.1124/pr.110.003707
   Smith P, 2011, J NEUROCHEM, V116, P240, DOI 10.1111/j.1471-4159.2010.07097.x
   Sun Y, 2013, CNS NEUROSCI THER, V19, P813, DOI 10.1111/cns.12142
   Wang X. S., 2013, INT J DISTRIB SENS N, V2013, P1, DOI DOI 10.1371/J0URNAL.P0NE.0072015
   Wang XJ, 2010, J ALZHEIMERS DIS, V21, P813, DOI 10.3233/JAD-2010-100216
   Watson JA, 2010, EPIGENETICS-US, V5, P293, DOI 10.4161/epi.5.4.11684
   Wen Y, 2008, NEURON, V57, P680, DOI 10.1016/j.neuron.2008.02.024
   Weng HC, 2011, BIOMED RES-TOKYO, V32, P135, DOI 10.2220/biomedres.32.135
   Wierenga CE, 2014, J ALZHEIMERS DIS, V42, pS411, DOI 10.3233/JAD-141467
   Wu XM, 2014, MOL NEUROBIOL, V50, P839, DOI 10.1007/s12035-014-8698-5
   Yang Y, 2012, NEURON, V73, P774, DOI 10.1016/j.neuron.2012.02.003
   Yeh SH, 2011, BRAIN PATHOL, V21, P249, DOI 10.1111/j.1750-3639.2010.00443.x
   Zhang J, 2014, J NEUROSCI, V34, P14919, DOI 10.1523/JNEUROSCI.1165-14.2014
   Zhu F, 2014, J MOL NEUROSCI, V52, P148, DOI 10.1007/s12031-013-0155-9
NR 41
TC 30
Z9 30
U1 2
U2 28
PU HUMANA PRESS INC
PI TOTOWA
PA 999 RIVERVIEW DRIVE SUITE 208, TOTOWA, NJ 07512 USA
SN 0893-7648
EI 1559-1182
J9 MOL NEUROBIOL
JI Mol. Neurobiol.
PD MAY
PY 2017
VL 54
IS 4
BP 2498
EP 2506
DI 10.1007/s12035-016-9845-y
PG 9
WC Neurosciences
WE Science Citation Index Expanded (SCI-EXPANDED)
SC Neurosciences & Neurology
GA ES1QY
UT WOS:000399303300013
PM 26984601
DA 2022-08-24
ER

PT J
AU Falcao, AS
   Carvalho, LAR
   Lidonio, G
   Vaz, AR
   Lucas, SD
   Moreira, R
   Britrs, D
AF Falcao, Ana S.
   Carvalho, Luis A. R.
   Lidonio, Goncalo
   Vaz, Ana R.
   Lucas, Susana D.
   Moreira, Rui
   Britrs, Dora
TI Dipeptidyl Vinyl Sulfone as a Novel Chemical Tool to Inhibit
   HMGB1/NLRP3-Inflammasome and Inflamma-miRs in A beta-Mediated Microglial
   Inflammation
SO ACS CHEMICAL NEUROSCIENCE
LA English
DT Article
DE Microglia; HMGBI; amyloid-beta peptide; vinyl sulfones; inflammasome;
   microRNAs
ID ALZHEIMERS-DISEASE; AMYLOID-BETA; ALARMIN HMGB1; CATHEPSIN-S; MATRIX
   METALLOPROTEINASES; CYSTEINE PROTEASE; NEUROINFLAMMATION; ACTIVATION;
   NLRP3; PHAGOCYTOSIS
AB Rapid microglial activation and associated inflammatory pathways contribute to immune-defense and tissue repair in the central nervous system (CNS). However, persistent activation of these cells will ultimately result in vast production of pro-inflammatory mediators and other neurotoxic factors, which may induce neuronal damage and contribute to chronic neurodegenerative diseases, as Alzheimer's disease (AD). Therefore, small molecules with immunomodulatory effects on microglia may be considered as potential tools to counteract their proinflammatory phenotype and neuroimmune dysregulation in such disorders. Indeed, reducing amyloid-beta (A beta)-induced microglia activation is believed to be effective in treating AD. In this study, we investigated whether dipeptidyl vinyl sulfone (VS) was able to attenuate A beta-mediated inflammatory response using a mouse microglial (N9) cell line and a solution containing a mixture of A beta aggregates. We show that low levels of VS are able to prevent cell death while reducing microglia phagocytosis upon A beta treatment. VS also suppressed A beta-induced expression of inflammatory mediators in microglia, such as matrix metalloproteinase (MMP)-2 and MMP-9, as well as high-mobility group box protein-1 (HMGB1), nod-like receptor protein 3 (NLRP3)-inflammasome, and interleukin (IL)-1 beta. Interestingly, increased expression of the two critical inflammation-related microRNAs (miR)-155 and miR-146a in microglia upon A beta treatment was also prevented by VS coincubation. Taken together, VS emerges as a potential new therapeutic strategy worthy of further investigation in improved cellular and animal models of AD.
C1 [Falcao, Ana S.; Lidonio, Goncalo; Vaz, Ana R.; Britrs, Dora] Univ Lisbon, Res Inst Med iMed ULisboa, Neuron Glia Biol Hlth & Dis Grp, Ave Prof Gama Pinto, P-1649003 Lisbon, Portugal.
   [Falcao, Ana S.; Vaz, Ana R.; Britrs, Dora] Univ Lisbon, Dept Biochem & Human Biol, Ave Prof Gama Pinto, P-1649003 Lisbon, Portugal.
   [Carvalho, Luis A. R.; Lucas, Susana D.; Moreira, Rui] Univ Lisbon, Med Chem Grp, Res Inst Med iMed ULisboa, Ave Prof Gama Pinto, P-1649003 Lisbon, Portugal.
   [Lucas, Susana D.; Moreira, Rui] Univ Lisbon, Fac Pharm, Dept Pharmaceut Chem & Therapeut, Ave Prof Gama Pinto, P-1649003 Lisbon, Portugal.
RP Britrs, D (通讯作者)，Univ Lisbon, Res Inst Med iMed ULisboa, Neuron Glia Biol Hlth & Dis Grp, Ave Prof Gama Pinto, P-1649003 Lisbon, Portugal.; Britrs, D (通讯作者)，Univ Lisbon, Dept Biochem & Human Biol, Ave Prof Gama Pinto, P-1649003 Lisbon, Portugal.
EM dbrites@ff.ulisboa.pt
RI Brites, Dora/M-8293-2013; Brites, Dora/AGY-4537-2022; Brites,
   Dora/AAW-2001-2021; Moreira, Rui/G-7485-2011; iMed.ULisboa,
   NeuronGliaBiol/B-5403-2014; Falcão, Ana S/M-5600-2013; Vaz,
   Ana/M-5149-2013; Lucas, Susana/D-6201-2011
OI Brites, Dora/0000-0002-3024-9777; Brites, Dora/0000-0002-3024-9777;
   Brites, Dora/0000-0002-3024-9777; Moreira, Rui/0000-0003-0727-9852;
   Falcão, Ana S/0000-0002-4491-7457; Vaz, Ana/0000-0002-3418-3269;
   Carvalho, Luis/0000-0001-5257-7301; Lucas, Susana/0000-0002-5555-5594
FU Grupo de Estudo de Envelhecimento Cerebral e Demencias (GEECD); National
   Funds (Fundacao para a Ciencia e a Tecnologia, FCT
   [PTDC/SAU-FAR/118787/2010, UID/DTP/04138/2013]; JPco-fuND Projects -
   (JPND research, EU Joint Programme - Neurodegenerative Disease Research)
   [FCT-JPCOFUND/0003/2015]; FCT [SFRH/BPD/76590/2011,
   C2007-FFUL/UBMBE/02/2011]
FX This work was supported by the Grupo de Estudo de Envelhecimento
   Cerebral e Demencias (GEECD) and National Funds (Fundacao para a Ciencia
   e a Tecnologia, FCT - Projects PTDC/SAU-FAR/118787/2010 and
   UID/DTP/04138/2013, as well as by JPco-fuND Projects -
   FCT-JPCOFUND/0003/2015 (JPND research, EU Joint Programme -
   Neurodegenerative Disease Research). A.S.F. holds a postdoctoral
   research position (C2007-FFUL/UBMBE/02/2011) and A.R.V. a postdoc
   fellowship (SFRH/BPD/76590/2011), both granted by FCT. The funding
   organization had no role in data collection and analysis, decision to
   publish, or preparation of the manuscript.
CR Alexander M, 2015, NAT COMMUN, V6, DOI 10.1038/ncomms8321
   Alexandrov Peter N, 2012, Int J Biochem Mol Biol, V3, P365
   Brites D, 2014, FRONT CELL NEUROSCI, V8, DOI 10.3389/fncel.2014.00117
   Brkic M, 2015, MEDIAT INFLAMM, V2015, DOI 10.1155/2015/620581
   Bromfield GP, 2003, PROSTATE CANCER P D, V6, P73, DOI 10.1038/sj.pcan.4500628
   Caldeira C, 2014, FRONT CELL NEUROSCI, V8, DOI 10.3389/fncel.2014.00152
   Cardoso AL, 2012, IMMUNOLOGY, V135, P73, DOI 10.1111/j.1365-2567.2011.03514.x
   Chi W, 2015, J NEUROINFLAMM, V12, DOI 10.1186/s12974-015-0360-2
   Christensen Jon, 2015, BMC Res Notes, V8, P322, DOI 10.1186/s13104-015-1284-8
   Clark AK, 2010, GLIA, V58, P1710, DOI 10.1002/glia.21042
   Cunha C., 2016, MEDIATORS I IN PRESS
   Fang P, 2012, MOL NEUROBIOL, V45, P499, DOI 10.1007/s12035-012-8264-y
   Fernandes A, 2011, GLIA, V59, P14, DOI 10.1002/glia.21072
   Fleisher-Berkovich S, 2010, J NEUROINFLAMM, V7, DOI 10.1186/1742-2094-7-61
   Fonken LK, 2016, J NEUROSCI, V36, P7946, DOI 10.1523/JNEUROSCI.1161-16.2016
   Frank MG, 2016, BRAIN BEHAV IMMUN, V55, P215, DOI 10.1016/j.bbi.2015.10.009
   Gao HM, 2011, J NEUROSCI, V31, P1081, DOI 10.1523/JNEUROSCI.3732-10.2011
   Gicquel T, 2015, FASEB J, V29, P4162, DOI 10.1096/fj.14-267393
   Glass CK, 2010, CELL, V140, P918, DOI 10.1016/j.cell.2010.02.016
   Gonzalez H, 2014, J NEUROIMMUNOL, V274, P1, DOI 10.1016/j.jneuroim.2014.07.012
   Gu CP, 2014, EUR J PHARMACOL, V729, P22, DOI 10.1016/j.ejphar.2014.01.019
   Guedes J, 2013, CLIN DEV IMMUNOL, DOI 10.1155/2013/186872
   Guedes JR, 2014, HUM MOL GENET, V23, P6286, DOI 10.1093/hmg/ddu348
   Hanayama R, 2002, NATURE, V417, P182, DOI 10.1038/417182a
   Haque A, 2008, CNS NEUROL DISORD-DR, V7, P270, DOI 10.2174/187152708784936653
   Heneka MT, 2015, LANCET NEUROL, V14, P388, DOI 10.1016/S1474-4422(15)70016-5
   Heneka MT, 2015, NAT IMMUNOL, V16, P229, DOI 10.1038/ni.3102
   Heneka MT, 2013, NATURE, V493, P674, DOI 10.1038/nature11729
   Heppner FL, 2015, NAT REV NEUROSCI, V16, P358, DOI 10.1038/nrn3880
   Hernandez-Guillamon M, 2015, J BIOL CHEM, V290, P15078, DOI 10.1074/jbc.M114.610931
   Hickman SE, 2008, J NEUROSCI, V28, P8354, DOI 10.1523/JNEUROSCI.0616-08.2008
   Hjorth E, 2013, J ALZHEIMERS DIS, V35, P697, DOI 10.3233/JAD-130131
   Huuskonen J, 2004, BRIT J PHARMACOL, V141, P874, DOI 10.1038/sj.bjp.0705682
   Imbimbo BP, 2010, FRONT AGING NEUROSCI, V2, DOI 10.3389/fnagi.2010.00019
   Kim YS, 2006, EXP MOL MED, V38, P333, DOI 10.1038/emm.2006.40
   Kopec KK, 1998, J NEUROCHEM, V71, P2123
   Lamkanfi M, 2010, J IMMUNOL, V185, P4385, DOI 10.4049/jimmunol.1000803
   Lee EJ, 2014, J NEUROINFLAMM, V11, DOI 10.1186/1742-2094-11-116
   Lee S, 2014, NAT CHEM BIOL, V10, P1055, DOI 10.1038/nchembio.1669
   LEMERE CA, 1995, AM J PATHOL, V146, P848
   Lim NKH, 2011, J ALZHEIMERS DIS, V26, P779, DOI 10.3233/JAD-2011-101974
   Liu Y, 2013, PLOS ONE, V8, DOI 10.1371/journal.pone.0055754
   Maezawa I, 2011, J BIOL CHEM, V286, P3693, DOI 10.1074/jbc.M110.135244
   Malm T, 2016, NEUROCHEM INT, V97, P193, DOI 10.1016/j.neuint.2016.04.011
   McGeer PL, 2013, ACTA NEUROPATHOL, V126, P479, DOI 10.1007/s00401-013-1177-7
   Mroczko B, 2014, J ALZHEIMERS DIS, V40, P351, DOI 10.3233/JAD-131634
   Muller M, 2014, NEUROBIOL AGING, V35, P152, DOI 10.1016/j.neurobiolaging.2013.07.005
   Nakanishi H, 2003, AGEING RES REV, V2, P367, DOI 10.1016/S1568-1637(03)00027-8
   Neniskyte U, 2011, J BIOL CHEM, V286, P39904, DOI 10.1074/jbc.M111.267583
   Neumann H, 2009, BRAIN, V132, P288, DOI 10.1093/brain/awn109
   Newton AS, 2010, EUR J MED CHEM, V45, P3858, DOI 10.1016/j.ejmech.2010.05.039
   Nikodemova M, 2011, NEUROSCIENCE, V190, P67, DOI 10.1016/j.neuroscience.2011.06.006
   Oliveira R, 2013, CHEMMEDCHEM, V8, P1528, DOI 10.1002/cmdc.201300202
   Olivieri Fabiola, 2013, Frontiers in Genetics, V4, P121, DOI 10.3389/fgene.2013.00121
   Pan XD, 2011, MOL NEURODEGENER, V6, DOI 10.1186/1750-1326-6-45
   Porrini V, 2015, NEUROSCIENCE, V302, P112, DOI 10.1016/j.neuroscience.2014.10.029
   Qin LY, 2002, J NEUROCHEM, V83, P973, DOI 10.1046/j.1471-4159.2002.01210.x
   Qin YW, 2012, CARDIOVASC RES, V96, P401, DOI 10.1093/cvr/cvs263
   Raucci A, 2007, AUTOIMMUNITY, V40, P285, DOI 10.1080/08916930701356978
   Reitz C, 2011, NAT REV NEUROL, V7, P137, DOI [10.1038/nrneurol.2011.2, 10.1101/cshperspect.a006239]
   RIGHI M, 1989, EUR J IMMUNOL, V19, P1443, DOI 10.1002/eji.1830190815
   Ruivo EFP, 2016, CHEMMEDCHEM, V11, P2037, DOI 10.1002/cmdc.201600258
   Saba R, 2012, PLOS ONE, V7, DOI 10.1371/journal.pone.0030832
   Saco T, 2014, FRONT AGING NEUROSCI, V6, DOI 10.3389/fnagi.2014.00080
   Saresella M, 2016, MOL NEURODEGENER, V11, DOI 10.1186/s13024-016-0088-1
   Sastre M, 2010, FRONT AGING NEUROSCI, V2, DOI 10.3389/fnagi.2010.00020
   Schechter I, 2011, BIOL CHEM, V392, P555, DOI 10.1515/BC.2011.054
   Sethi P, 2009, NEUROSCI LETT, V459, P100, DOI 10.1016/j.neulet.2009.04.052
   Shenai BR, 2003, ANTIMICROB AGENTS CH, V47, P154, DOI 10.1128/AAC.47.1.154-160.2003
   Skaper SD, 2007, ANN NY ACAD SCI, V1122, P23, DOI 10.1196/annals.1403.002
   Sondag CM, 2009, J NEUROINFLAMM, V6, DOI 10.1186/1742-2094-6-1
   Tahara K, 2006, BRAIN, V129, P3006, DOI 10.1093/brain/awl249
   Takata K, 2004, J NEUROSCI RES, V78, P880, DOI 10.1002/jnr.20340
   Thirumurugan P, 2013, CHEM REV, V113, P4905, DOI 10.1021/cr200409f
   Varvel NH, 2009, J CLIN INVEST, V119, P3692, DOI 10.1172/JCI39716
   Walsh JG, 2014, NAT REV NEUROSCI, V15, P84, DOI 10.1038/nrn3638
   Wang J, 2015, J ALZHEIMERS DIS, V44, P385, DOI 10.3233/JAD-141506
   Wang XX, 2014, BIOMED RES INT, V2014, DOI 10.1155/2014/908636
   Woo SY, 2014, J MED CHEM, V57, P1473, DOI 10.1021/jm401788m
   Xie Z, 2002, J NEUROSCI, V22, P3484
   Yu Y, 2015, CELL MOL NEUROBIOL, V35, P71, DOI 10.1007/s10571-014-0101-6
NR 81
TC 30
Z9 30
U1 1
U2 20
PU AMER CHEMICAL SOC
PI WASHINGTON
PA 1155 16TH ST, NW, WASHINGTON, DC 20036 USA
SN 1948-7193
J9 ACS CHEM NEUROSCI
JI ACS Chem. Neurosci.
PD JAN
PY 2017
VL 8
IS 1
BP 89
EP 99
DI 10.1021/acschemneuro.6b00250
PG 11
WC Biochemistry & Molecular Biology; Chemistry, Medicinal; Neurosciences
WE Science Citation Index Expanded (SCI-EXPANDED)
SC Biochemistry & Molecular Biology; Pharmacology & Pharmacy; Neurosciences
   & Neurology
GA EI4JI
UT WOS:000392459400013
PM 27797173
DA 2022-08-24
ER

PT J
AU Hong, HH
   Li, Y
   Su, BC
AF Hong, Honghai
   Li, Yang
   Su, Baochang
TI Identification of Circulating miR-125b as a Potential Biomarker of
   Alzheimer's Disease in APP/PS1 Transgenic Mouse
SO JOURNAL OF ALZHEIMERS DISEASE
LA English
DT Article
DE APP/PS1 transgenic mouse; Alzheimer's disease; EGCG; miR-125b
ID HUMAN NEUROBLASTOMA-CELLS; MICRORNAS; NEUROGENESIS; CANCER; POLYPHENOLS;
   PATHWAY; MARKERS; MIRNAS; SERUM; FOCUS
AB Alzheimer's disease (AD) is the most common form of dementia, characterized by progressive decline in cognitive abilities of the affected individuals. Biological markers are essential to identify individuals at early stages of the disease for timely therapeutic intervention. Currently, pathological biomarkers are detected either through cerebrospinal fluid analysis or brain imaging, or postmortem, all of which are expensive, invasive, or time consuming. Recently, some studies have shown that circulating miR-125b, miR-181c, miR-9, miR-191-5p, miR-26b-3p, and miR-28-3p may be biomarkers of AD. However, those potential biomarkers are not validated in an AD mouse model. In the current study, we found that circulating miR-125b, miR-9, and miR-191-5p are downregulated, and miR-28-3p is upregulated in an APP/PS1 transgenic mouse model of AD. Furthermore, the correlation analysis shows a positive correlation between the expression of miR-125b and cognitive function of the APP/PS1 transgenic mouse. Moreover, we also determined that the level of serum miR-125b, miR-9, and miR-191-5p were reversed in EGCG-treated APP/PS1 transgenic mouse models. Finally, the expression of miR-125b was significantly downregulated in EGCG-treated SH-SY5Y cells.
C1 [Hong, Honghai] Guangzhou Med Univ, Affiliated Hosp 3, Dept Clin Lab, Guangzhou, Guangdong, Peoples R China.
   [Li, Yang] Jinan Univ, Affiliated Hosp 1, Dept Gastrointestinal Surg, Guangzhou, Guangdong, Peoples R China.
   [Su, Baochang] Jinan Univ, Affiliated Hosp 1, Dept Blood Transfus, Guangzhou, Guangdong, Peoples R China.
RP Su, BC (通讯作者)，Jinan Univ, Affiliated Hosp 1, Dept Blood Transfus, Guangzhou, Guangdong, Peoples R China.
EM subchy@jnu.edu.cn
FU Zhengdatianqing Foundation of China; doctoral startup foundation of
   Guangzhou Medical University [2015C24]; Guangzhou City Health Bureau
   General guidance project [20171A011312]
FX This study was supported by Zhengdatianqing Foundation of China, the
   doctoral startup foundation of Guangzhou Medical University (Grant
   Number: 2015C24), and Guangzhou City Health Bureau General guidance
   project (Grant Number: 20171A011312). The funders had no role in study
   design, data collection and analysis, decision to publish, or
   preparation of the manuscript. Honghai Hong is responsible for the
   experimental operation and study design; Yang Li is responsible for
   animal experiments, study design and revising the manuscript; Baochang
   Su is responsible for the study design and drafting the work.
CR Bartel DP, 2004, CELL, V116, P281, DOI 10.1016/S0092-8674(04)00045-5
   Baulande S, 2014, M S-MED SCI, V30, P289, DOI 10.1051/medsci/20143003017
   Buckingham SD, 2009, PHARMACOL REV, V61, P39, DOI 10.1124/pr.108.000562
   Chen X, 2008, CELL RES, V18, P997, DOI 10.1038/cr.2008.282
   Coenen-Stass AML, 2016, HUM MOL GENET, V25, P3960, DOI 10.1093/hmg/ddw237
   Dong H, 2015, DIS MARKERS, V2015, DOI 10.1155/2015/625659
   Ferreira D, 2014, FRONT AGING NEUROSCI, V6, DOI 10.3389/fnagi.2014.00047
   Fornari F, 2015, PLOS ONE, V10, DOI 10.1371/journal.pone.0141448
   Galimberti D, 2014, J ALZHEIMERS DIS, V42, P1261, DOI 10.3233/JAD-140756
   Geekiyanage H, 2012, EXP NEUROL, V235, P491, DOI 10.1016/j.expneurol.2011.11.026
   Guo HL, 2010, NATURE, V466, P835, DOI 10.1038/nature09267
   Guo SH, 2005, FREE RADICAL BIO MED, V39, P682, DOI 10.1016/j.freeradbiomed.2005.04.022
   Haqqani AS, 2013, FLUIDS BARRIERS CNS, V10, DOI 10.1186/2045-8118-10-4
   Ising C, 2015, CLIN PHARMACOL THER, V98, P469, DOI 10.1002/cpt.200
   Johnson KA, 2012, CSH PERSPECT MED, V2, DOI 10.1101/cshperspect.a006213
   Kang JH, 2013, CLIN CHEM, V59, P903, DOI 10.1373/clinchem.2013.202937
   Kovalevich J, 2013, METHODS MOL BIOL, V1078, P9, DOI 10.1007/978-1-62703-640-5_2
   Kroh EM, 2010, METHODS, V50, P298, DOI 10.1016/j.ymeth.2010.01.032
   Kuller LH, 2006, J GERONTOL A-BIOL, V61, P1314, DOI 10.1093/gerona/61.12.1314
   Kumar P, 2013, PLOS ONE, V8, DOI 10.1371/journal.pone.0069807
   Lambert JD, 2010, ARCH BIOCHEM BIOPHYS, V501, P65, DOI 10.1016/j.abb.2010.06.013
   Lin LC, 2007, J AGR FOOD CHEM, V55, P1517, DOI 10.1021/jf062816a
   Mitchell PS, 2008, P NATL ACAD SCI USA, V105, P10513, DOI 10.1073/pnas.0804549105
   MORRIS R, 1984, J NEUROSCI METH, V11, P47, DOI 10.1016/0165-0270(84)90007-4
   Ono M, 2016, SCI REP-UK, V6, DOI 10.1038/srep34197
   Povova J, 2012, BIOMED PAP, V156, P108, DOI 10.5507/bp.2012.055
   Satoh J, 2015, BIOMARK INSIGHTS, V10, P21, DOI [10.4137/BMI.S25132, 10.4137/BMIMI.S25132]
   Schaffer S, 2012, MOL NEUROBIOL, V46, P161, DOI 10.1007/s12035-012-8282-9
   Scheff SW, 2006, NEUROBIOL AGING, V27, P1372, DOI 10.1016/j.neurobiolaging.2005.09.012
   Schwarzenbach H, 2014, NAT REV CLIN ONCOL, V11, P145, DOI 10.1038/nrclinonc.2014.5
   Sheng M., 2012, COLD SPRING HARB PER, V4
   Siddiqui IA, 2011, FASEB J, V25, P1198, DOI 10.1096/fj.10-167924
   Singh R, 2010, LIFE SCI, V86, P907, DOI 10.1016/j.lfs.2010.04.013
   Sommer AP, 2012, PHOTOMED LASER SURG, V30, P54, DOI 10.1089/pho.2011.3073
   Spiegel J, 2016, J ALZHEIMERS DIS, V49, P93, DOI 10.3233/JAD-150167
   Tan L, 2014, J NEUROL SCI, V336, P52, DOI 10.1016/j.jns.2013.10.002
   Turchinovich A, 2011, NUCLEIC ACIDS RES, V39, P7223, DOI 10.1093/nar/gkr254
   Unno K, 2007, BIOGERONTOLOGY, V8, P89, DOI 10.1007/s10522-006-9036-8
   Varela-Nallar L, 2010, BIRTH DEFECTS RES C, V90, P284, DOI 10.1002/bdrc.20193
   Zhang H, 2015, CELL MOL NEUROBIOL, V35, P265, DOI 10.1007/s10571-014-0121-2
   Zhao CM, 2008, CELL, V132, P645, DOI 10.1016/j.cell.2008.01.033
   Ziabreva I, 2006, J PSYCHOSOM RES, V61, P311, DOI 10.1016/j.jpsychores.2006.07.017
NR 42
TC 30
Z9 31
U1 4
U2 25
PU IOS PRESS
PI AMSTERDAM
PA NIEUWE HEMWEG 6B, 1013 BG AMSTERDAM, NETHERLANDS
SN 1387-2877
EI 1875-8908
J9 J ALZHEIMERS DIS
JI J. Alzheimers Dis.
PY 2017
VL 59
IS 4
BP 1449
EP 1458
DI 10.3233/JAD-170156
PG 10
WC Neurosciences
WE Science Citation Index Expanded (SCI-EXPANDED)
SC Neurosciences & Neurology
GA FD8BJ
UT WOS:000407749900024
PM 28731435
DA 2022-08-24
ER

PT J
AU Xie, B
   Liu, ZC
   Jiang, L
   Liu, W
   Song, M
   Zhang, QF
   Zhang, R
   Cui, DS
   Wang, XY
   Xu, SJ
AF Xie, Bing
   Liu, Zanchao
   Jiang, Lei
   Liu, Wei
   Song, Mei
   Zhang, Qingfu
   Zhang, Rui
   Cui, Dongsheng
   Wang, Xueyi
   Xu, Shunjiang
TI Increased Serum miR-206 Level Predicts Conversion from Amnestic Mild
   Cognitive Impairment to Alzheimer's Disease: A 5-Year Follow-up Study
SO JOURNAL OF ALZHEIMERS DISEASE
LA English
DT Article
DE Alzheimer's disease; amnestic mild cognitive impairment; circulating
   microRNA; follow-up study; predictor
ID CIRCULATING MIRNAS; NEUROTROPHIC FACTOR; OXIDATIVE STRESS; POTENTIAL
   BIOMARKERS; CEREBROSPINAL-FLUID; MESSENGER-RNA; EXPRESSION; DEMENTIA;
   MODEL; DIAGNOSIS
AB Evidence suggests that individuals with amnestic mild cognitive impairment (aMCI) tend to progress to probable Alzheimer's disease (AD) with aging. This study was performed to examine whether circulating miRNAs could be potential predictors for the progression of aMCI to AD. A total of 458 patients with aMCI were included in this study, and the clinical data were collected at two time points: the baseline and the follow-up assessment. These aMCI patients were classified into two groups after 5 years: aMCI-stable group (n = 330) and AD-conversion group (n = 128). The expression of miR-206 and miR-132 and the levels of BDNF and SIRT1 in serum were detected using a quantitative real-time RT-PCR (qPCR) and the ELISA method, respectively. Kaplan-Meier method (Log-rank test) was used for univariate survival analysis. Cox proportional hazard model was used to estimate the prognostic value of miRNAs in conversion from aMCI to AD. At the baseline, serum levels of miR-206 in aMCI-AD group were significantly elevated compared to aMCI-aMCI group and the same trend was found at 5-year follow-up time point as well. There were no significant differences in serum levels of miR-132 between the conversion and non-conversion group at both time points. Kaplan-Meier analysis showed significant correlation between AD conversion and higher serum levels of miR-206 for aMCI patients (HR = 3.60, 95% CI: 2.51-5.36, p < 0.001). Multivariate Cox regression analysis revealed that serum miR-206 and its target BDNF were significant independent predictors for AD conversion (HR = 4.22, p < 0.001). These results suggested that increased serum miR-206 level might be a potential predictor of conversion from aMCI to AD.
C1 [Xie, Bing; Jiang, Lei; Liu, Wei; Zhang, Rui; Cui, Dongsheng; Xu, Shunjiang] First Hosp Hebei Med Univ, Cent Lab, 89 Donggang Rd, Shijiazhuang 050031, Peoples R China.
   [Liu, Zanchao] Second Hosp Shijiazhuang City, Dept Endocrinol, Shijiazhuang, Peoples R China.
   [Song, Mei; Zhang, Qingfu; Wang, Xueyi] First Hosp Hebei Med Univ, Dept Mental Hlth, Shijiazhuang, Peoples R China.
   [Song, Mei; Wang, Xueyi] Hebei Med Univ, Ins Mental Hlth, Shijiazhuang, Peoples R China.
   [Wang, Xueyi] First Hosp Hebei Med Univ, Dept Burns & Plast Surg, Shijiazhuang, Peoples R China.
   [Zhang, Qingfu] Ctr Hebei Prov, Burn Engn, Shijiazhuang, Peoples R China.
RP Xu, SJ (通讯作者)，First Hosp Hebei Med Univ, Cent Lab, 89 Donggang Rd, Shijiazhuang 050031, Peoples R China.
EM sjxu66@hotmail.com
FU National Natural Science Foundation of China [81570728, 81400887,
   81400884]; Youth Natural Science Foundation of Hebei Province
   [C2014206380]; Hebei Province Health and Family Planning Committee
   Program [20120053, ZD20140312]
FX The authors sincerely thank all the subjects who participated in this
   study and the neurologist who helped us identify the studied subjects.
   This research was supported by National Natural Science Foundation of
   China (81570728, 81400887, and 81400884), Youth Natural Science
   Foundation of Hebei Province (C2014206380), and Hebei Province Health
   and Family Planning Committee Program (20120053 and ZD20140312).
CR Agostinho P, 2015, J ALZHEIMERS DIS, V45, P329, DOI 10.3233/JAD-142730
   Budczies J, 2012, PLOS ONE, V7, DOI 10.1371/journal.pone.0051862
   Cheng GF, 2015, ADV DRUG DELIVER REV, V81, P75, DOI 10.1016/j.addr.2014.09.001
   Choo IH, 2013, J ALZHEIMERS DIS, V33, P929, DOI 10.3233/JAD-2012-121489
   DAI XY, 1990, INT J NEUROSCI, V55, P107, DOI 10.3109/00207459008985956
   Di Emidio G, 2014, HUM REPROD, V29, P2006, DOI 10.1093/humrep/deu160
   Dong H, 2015, DIS MARKERS, V2015, DOI 10.1155/2015/625659
   Fleming NH, 2015, CANCER-AM CANCER SOC, V121, P51, DOI 10.1002/cncr.28981
   FOLSTEIN MF, 1975, J PSYCHIAT RES, V12, P189, DOI 10.1016/0022-3956(75)90026-6
   Galimberti D, 2014, J ALZHEIMERS DIS, V42, P1261, DOI 10.3233/JAD-140756
   Geekiyanage H, 2012, EXP NEUROL, V235, P491, DOI 10.1016/j.expneurol.2011.11.026
   Grimmer T, 2016, J NUCL MED, V57, P204, DOI 10.2967/jnumed.115.163717
   Grundman M, 2004, ARCH NEUROL-CHICAGO, V61, P59, DOI 10.1001/archneur.61.1.59
   Hancock ML, 2014, J NEUROSCI, V34, P66, DOI 10.1523/JNEUROSCI.3371-13.2014
   Hansson O, 2006, LANCET NEUROL, V5, P228, DOI 10.1016/S1474-4422(06)70355-6
   Hebert SS, 2013, J ALZHEIMERS DIS, V35, P335, DOI 10.3233/JAD-122350
   Huang JT, 2016, J CELL PHYSIOL, V231, P328, DOI 10.1002/jcp.25135
   Jack CR, 1999, NEUROLOGY, V52, P1397, DOI 10.1212/WNL.52.7.1397
   Kawashima H, 2010, NEUROSCIENCE, V165, P1301, DOI 10.1016/j.neuroscience.2009.11.057
   Kiko T, 2014, J ALZHEIMERS DIS, V39, P253, DOI 10.3233/JAD-130932
   Kong Y, 2014, CURR ALZHEIMER RES, V11, P882
   Korolev IO, 2016, PLOS ONE, V11, DOI 10.1371/journal.pone.0138866
   Lacour A, 2017, MOL PSYCHIATR, V22, P153, DOI 10.1038/mp.2016.18
   Lambert TJ, 2010, PLOS ONE, V5, DOI 10.1371/journal.pone.0015182
   Lannes J, 2015, MOL ENDOCRINOL, V29, P364, DOI 10.1210/me.2014-1390
   Laske C, 2011, INT J NEUROPSYCHOPH, V14, P399, DOI 10.1017/S1461145710001008
   Lee ST, 2012, ANN NEUROL, V72, P269, DOI 10.1002/ana.23588
   Lugli G, 2015, PLOS ONE, V10, DOI 10.1371/journal.pone.0139233
   Lungu G, 2013, NEUROSCI LETT, V553, P153, DOI 10.1016/j.neulet.2013.08.001
   Ma J., 2015, BIOMED RES INT, V2015, P1, DOI DOI 10.1007/S11064-015-1803-Y
   MCKHANN G, 1984, NEUROLOGY, V34, P939, DOI 10.1212/WNL.34.7.939
   Mirra P, 2015, EPIGENOMICS-UK, V7, P653, DOI [10.2217/EPI.15.18, 10.2217/epi.15.18]
   Miura P, 2012, J NEUROCHEM, V120, P230, DOI 10.1111/j.1471-4159.2011.07583.x
   Moghtaderi A, 2010, CLIN NEUROL NEUROSUR, V112, P459, DOI 10.1016/j.clineuro.2009.12.006
   Moon J, 2016, SCI REP-UK, V6, DOI 10.1038/srep20364
   Nasreddine ZS, 2005, J AM GERIATR SOC, V53, P695, DOI 10.1111/j.1532-5415.2005.53221.x
   Petersen RC, 1999, ARCH NEUROL-CHICAGO, V56, P303, DOI 10.1001/archneur.56.3.303
   Petersen RC, 2004, J INTERN MED, V256, P183, DOI 10.1111/j.1365-2796.2004.01388.x
   Petersen RC, 2009, ARCH NEUROL-CHICAGO, V66, P1447, DOI 10.1001/archneurol.2009.266
   Ravaglia G, 2006, DEMENT GERIATR COGN, V21, P51, DOI 10.1159/000089515
   Schulte C, 2015, PLOS ONE, V10, DOI 10.1371/journal.pone.0145930
   Suppa P, 2016, J ALZHEIMERS DIS, V51, P867, DOI 10.3233/JAD-150804
   Tan L, 2014, J ALZHEIMERS DIS, V40, P1017, DOI 10.3233/JAD-132144
   Tan L, 2014, J NEUROL SCI, V336, P52, DOI 10.1016/j.jns.2013.10.002
   Tian N, 2014, NEUROSCI BULL, V30, P191, DOI 10.1007/s12264-013-1419-7
   van Remoortel H, 2013, PLOS ONE, V8, DOI 10.1371/journal.pone.0084365
   Wang T, 2015, J CLIN PSYCHIAT, V76, P135, DOI 10.4088/JCP.13m08812
   Xie B, 2015, J ALZHEIMERS DIS, V45, P721, DOI 10.3233/JAD-142847
   Xu SJ, 2014, NEUROEPIDEMIOLOGY, V42, P123, DOI 10.1159/000357374
   Xu SJ, 2012, INT J MOL SCI, V13, P16945, DOI 10.3390/ijms131216945
   Xu WL, 2013, J ALZHEIMERS DIS, V33, P507, DOI 10.3233/JAD-2012-121369
   Zhang R, 2014, J NEUROL SCI, V338, P57, DOI 10.1016/j.jns.2013.12.017
   Zhao C, 2015, CELL PHYSIOL BIOCHEM, V35, P1086, DOI 10.1159/000373934
NR 53
TC 30
Z9 33
U1 2
U2 20
PU IOS PRESS
PI AMSTERDAM
PA NIEUWE HEMWEG 6B, 1013 BG AMSTERDAM, NETHERLANDS
SN 1387-2877
EI 1875-8908
J9 J ALZHEIMERS DIS
JI J. Alzheimers Dis.
PY 2017
VL 55
IS 2
BP 509
EP 520
DI 10.3233/JAD-160468
PG 12
WC Neurosciences
WE Science Citation Index Expanded (SCI-EXPANDED)
SC Neurosciences & Neurology
GA EE6CG
UT WOS:000389695700007
PM 27662297
DA 2022-08-24
ER

PT J
AU Klein, HU
   Bennett, DA
   De Jager, PL
AF Klein, Hans-Ulrich
   Bennett, David A.
   De Jager, Philip L.
TI The epigenome in Alzheimer's disease: current state and approaches for a
   new path to gene discovery and understanding disease mechanism
SO ACTA NEUROPATHOLOGICA
LA English
DT Review
DE DNA methylation; Epigenomics; Chromatin; Alzheimer's disease; Aging;
   Histone
ID DNA METHYLATION; HISTONE MODIFICATIONS; CHROMATIN; EPIGENETICS; BRAIN;
   AGE; ASSOCIATION; SIGNATURES; MODEL; LOCI
AB The advent of new technologies and analytic approaches is beginning to provide an unprecedented look at features of the human genome that affect RNA expression. These "epigenomic" features are found in a number of different forms: they include DNA methylation, covalent modifications of histone proteins and non-coding RNAs. Some of these features have now been implicated in Alzheimer's disease (AD). Here, we focus on recent studies that have identified robust observations relating to DNA methylation and chromatin in human brain tissue; these findings will ground the next generation of studies and provide a model for the design of such studies. Stemming from observations that compounds with histone deacetylase activity may be beneficial in AD, epigenome-wide studies in cortical samples from large numbers of human subjects have now shown that AD-associated epigenomic changes are reproducible, are not driven by genetic risk factors, and are widespread at specific locations in the genome. A fundamental question of whether such changes are causal remains to be demonstrated, but it is already clear that well-powered investigations of the human epigenome in the target organ of a neurodegenerative disease are feasible, are implicating new areas of the genome in the disease, and will be an important tool for future studies. We are now at an inflection point: as genome-wide association studies of genetic variants come to an end, a new generation of studies exploring the epigenome will provide an important new layer of information with which to enrich our understanding of AD pathogenesis and to possibly guide development of new therapeutic targets.
C1 [Klein, Hans-Ulrich; De Jager, Philip L.] Brigham & Womens Hosp, Program Translat Neuropsychiat Genom, 77 Ave Louis Pasteur,NRB 168, Boston, MA 02115 USA.
   [Klein, Hans-Ulrich; De Jager, Philip L.] Brigham & Womens Hosp, Partners Multiple Sclerosis Ctr, Dept Neurol, Ann Romney Ctr Neurol Dis, 77 Ave Louis Pasteur,NRB 168, Boston, MA 02115 USA.
   [Klein, Hans-Ulrich; De Jager, Philip L.] Harvard Med Sch, Boston, MA 02115 USA.
   [Klein, Hans-Ulrich; De Jager, Philip L.] Broad Inst, Program Med & Populat Genet, Cambridge, MA 02142 USA.
   [Bennett, David A.] Rush Univ, Med Ctr, Rush Alzheimers Dis Ctr, Chicago, IL 60612 USA.
RP De Jager, PL (通讯作者)，Brigham & Womens Hosp, Program Translat Neuropsychiat Genom, 77 Ave Louis Pasteur,NRB 168, Boston, MA 02115 USA.; De Jager, PL (通讯作者)，Brigham & Womens Hosp, Partners Multiple Sclerosis Ctr, Dept Neurol, Ann Romney Ctr Neurol Dis, 77 Ave Louis Pasteur,NRB 168, Boston, MA 02115 USA.; De Jager, PL (通讯作者)，Harvard Med Sch, Boston, MA 02115 USA.; De Jager, PL (通讯作者)，Broad Inst, Program Med & Populat Genet, Cambridge, MA 02142 USA.
EM pdejager@partners.org
RI Klein, Hans-Ulrich/O-5118-2019
OI Klein, Hans-Ulrich/0000-0002-6382-9428
FU NATIONAL INSTITUTE ON AGING [RF1AG036042, R01AG017917, P30AG010161,
   RF1AG015819, R01AG015819] Funding Source: NIH RePORTER; NIA NIH HHS [R01
   AG017917, RF1 AG015819, R01 AG015819, RF1 AG036042, P30 AG010161]
   Funding Source: Medline
CR Adwan L, 2013, PHARMACOL THERAPEUT, V139, P41, DOI 10.1016/j.pharmthera.2013.03.010
   Bannister AJ, 2011, CELL RES, V21, P381, DOI 10.1038/cr.2011.22
   Bennett DA, 2015, TRANSL RES, V165, P200, DOI 10.1016/j.trsl.2014.05.006
   Bennett DA, 2013, J ALZHEIMERS DIS, V33, pS397, DOI 10.3233/JAD-2012-129007
   Bennett DA, 2012, ANN NEUROL, V72, P599, DOI 10.1002/ana.23654
   Birney E, 2016, PLOS GENET, V12, DOI 10.1371/journal.pgen.1006105
   Booth LN, 2016, MOL CELL, V62, P728, DOI 10.1016/j.molcel.2016.05.013
   Buenrostro JD, 2013, NAT METHODS, V10, P1213, DOI [10.1038/NMETH.2688, 10.1038/nmeth.2688]
   Cantone I, 2013, NAT STRUCT MOL BIOL, V20, P282, DOI 10.1038/nsmb.2489
   Cheung I, 2010, P NATL ACAD SCI USA, V107, P8824, DOI 10.1073/pnas.1001702107
   Chibnik LB, 2015, ANN CLIN TRANSL NEUR, V2, P636, DOI 10.1002/acn3.201
   Cruickshanks HA, 2013, NAT CELL BIOL, V15, P1495, DOI 10.1038/ncb2879
   De Jager PL, 2014, NAT NEUROSCI, V17, P1156, DOI 10.1038/nn.3786
   De Jager PL, 2016, ALZHEIMERS DEMENT
   De Strooper B, 2016, CELL, V164, P603, DOI 10.1016/j.cell.2015.12.056
   Dedeurwaerder S, 2011, EPIGENOMICS-UK, V3, P771, DOI [10.2217/EPI.11.105, 10.2217/epi.11.105]
   Dunham I, 2012, NATURE, V489, P57, DOI 10.1038/nature11247
   Ernst J, 2012, NAT METHODS, V9, P215, DOI 10.1038/nmeth.1906
   Farh KKH, 2015, NATURE, V518, P337, DOI 10.1038/nature13835
   Fischer A, 2014, NEUROPHARMACOLOGY, V80, P95, DOI 10.1016/j.neuropharm.2014.01.038
   Frost B, 2014, NAT NEUROSCI, V17, P357, DOI 10.1038/nn.3639
   Gibbs JR, 2010, PLOS GENET, V6, DOI 10.1371/journal.pgen.1000952
   Gjoneska E, 2015, NATURE, V518, P365, DOI 10.1038/nature14252
   Guintivano J, 2013, EPIGENETICS-US, V8, P290, DOI 10.4161/epi.23924
   Guzman-Karlsson MC, 2014, NEUROPHARMACOLOGY, V80, P3, DOI 10.1016/j.neuropharm.2014.01.001
   Hannon E, 2015, EPIGENETICS-US, V10, P1024, DOI 10.1080/15592294.2015.1100786
   Hannum G, 2013, MOL CELL, V49, P359, DOI 10.1016/j.molcel.2012.10.016
   Hilton IB, 2015, NAT BIOTECHNOL, V33, P510, DOI 10.1038/nbt.3199
   Horvath S, 2015, AGING-US, V7, P294, DOI 10.18632/aging.100742
   Horvath S, 2013, GENOME BIOL, V14, DOI 10.1186/gb-2013-14-10-r115
   Iorio MV, 2010, BBA-GENE REGUL MECH, V1799, P694, DOI 10.1016/j.bbagrm.2010.05.005
   Jones PA, 2012, NAT REV GENET, V13, P484, DOI 10.1038/nrg3230
   Klein HU, 2016, TRENDS MOL MED, V22, P687, DOI 10.1016/j.molmed.2016.06.008
   Kriaucionis S, 2009, SCIENCE, V324, P929, DOI 10.1126/science.1169786
   Kundaje A, 2015, NATURE, V518, P317, DOI 10.1038/nature14248
   Lambert JC, 2013, NAT GENET, V45, P1452, DOI 10.1038/ng.2802
   Lardenoije R, 2015, PROG NEUROBIOL, V131, P21, DOI 10.1016/j.pneurobio.2015.05.002
   Lawrence M, 2016, TRENDS GENET, V32, P42, DOI 10.1016/j.tig.2015.10.007
   Levine ME, 2015, AGING-US, V7, P1198, DOI 10.18632/aging.100864
   Lister R, 2013, SCIENCE, V341, P629, DOI 10.1126/science.1237905
   Liu L, 2013, CELL REP, V4, P189, DOI 10.1016/j.celrep.2013.05.043
   Liu Y, 2013, NAT BIOTECHNOL, V31, P142, DOI 10.1038/nbt.2487
   Lunnon K, 2014, NAT NEUROSCI, V17, P1164, DOI 10.1038/nn.3782
   Numata S, 2012, AM J HUM GENET, V90, P260, DOI 10.1016/j.ajhg.2011.12.020
   Pu MT, 2015, GENE DEV, V29, P718, DOI 10.1101/gad.254144.114
   Salta E., 2016, EMBO MOL MED
   Satterlee JS, 2015, METHODS MOL BIOL, V1238, P27, DOI 10.1007/978-1-4939-1804-1_2
   Scaffidi P, 2006, SCIENCE, V312, P1059, DOI 10.1126/science.1127168
   Southworth LK, 2009, PLOS GENET, V5, DOI 10.1371/journal.pgen.1000776
   Sullivan S, 2015, BRAIN RES
   Watson CT, 2016, GENOME MED, V8, DOI 10.1186/s13073-015-0258-8
   Yang JY, 2015, INT J BIOCHEM CELL B, V67, P58, DOI 10.1016/j.biocel.2015.05.009
   You JS, 2012, CANCER CELL, V22, P9, DOI 10.1016/j.ccr.2012.06.008
   Zhang WQ, 2015, SCIENCE, V348, P1160, DOI 10.1126/science.aaa1356
   Zhou VW, 2011, NAT REV GENET, V12, P7, DOI 10.1038/nrg2905
NR 55
TC 30
Z9 30
U1 0
U2 31
PU SPRINGER
PI NEW YORK
PA 233 SPRING ST, NEW YORK, NY 10013 USA
SN 0001-6322
EI 1432-0533
J9 ACTA NEUROPATHOL
JI Acta Neuropathol.
PD OCT
PY 2016
VL 132
IS 4
BP 503
EP 514
DI 10.1007/s00401-016-1612-7
PG 12
WC Clinical Neurology; Neurosciences; Pathology
WE Science Citation Index Expanded (SCI-EXPANDED)
SC Neurosciences & Neurology; Pathology
GA DW2HL
UT WOS:000383463400003
PM 27573688
OA Green Accepted
DA 2022-08-24
ER

PT J
AU Pan, YQ
   Liu, RZ
   Terpstra, E
   Wang, YQ
   Qiao, FF
   Wang, J
   Tong, YG
   Pan, B
AF Pan, Yaoqian
   Liu, Ruizhu
   Terpstra, Erin
   Wang, Yanqing
   Qiao, Fangfang
   Wang, Jin
   Tong, Yigang
   Pan, Bo
TI Dysregulation and Diagnostic Potential of microRNA in Alzheimer's
   Disease
SO JOURNAL OF ALZHEIMERS DISEASE
LA English
DT Review
DE Alzheimer's disease; biomarkers; microRNAs
ID AMYLOID PRECURSOR PROTEIN; MILD COGNITIVE IMPAIRMENT; HUMAN BRAIN-CELLS;
   CEREBROSPINAL-FLUID; NEURODEGENERATIVE DISEASES; CIRCULATING MICRORNA;
   TAU-PHOSPHORYLATION; UP-REGULATION; LUNG-CANCER; EXPRESSION
AB Alzheimer's disease (AD) is one of the most common neurodegenerative diseases and is considered to be the main cause of cognitive impairment in elderly people. The major symptom of AD is progressive dementia that eventually results in dysfunction of daily life. Due to the fact that AD has a long period of incubation before clinical symptoms emerge, the available therapeutic treatments can only improve the symptoms but not delay the progression of AD. Therefore, there is an urgent need to explore effective diagnostic approaches to catch and better treat the disease before clinical symptoms appear. Recent research revealed that abnormal expression of certain miRNA could have a crucial role in the pathological process of neurodegenerative disease including AD. Furthermore, given that AD patients show increased level of miRNAs in the blood and cerebrospinal fluid, miRNAs are considered promising non-invasive candidates for AD diagnosis and prognosis. Here, we reviewed the current research related to implications of miRNAs during the development of AD, summarized of actively used approaches to identifying potential miRNA biomarkers in body fluids, and discussed the diagnostic potential of microRNAs as biomarkers for AD.
C1 [Pan, Yaoqian; Pan, Bo] Henan Inst Sci & Technol, Coll Anim Sci, Dept Vet Pathol, Xinxiang, Peoples R China.
   [Terpstra, Erin; Wang, Yanqing; Qiao, Fangfang; Pan, Bo] Univ S Dakota, Sanford Sch Med, Div Basic Biomed Sci, Vermillion, SD 57069 USA.
   [Wang, Jin; Tong, Yigang; Pan, Bo] Beijing Inst Microbiol & Epidemiol, State Key Lab Pathogen & Biosecur, Beijing 100071, Peoples R China.
   [Wang, Jin; Pan, Bo] China Agr Univ, Coll Vet Med, Natl Anim Transmissible Spongiform Encephalopathy, Key Lab Anim Epidemiol & Zoonosis,State Key Lab A, Beijing 100094, Peoples R China.
   [Liu, Ruizhu] Jilin Univ, China Japan Union Hosp, Changchun 130023, Jilin, Peoples R China.
RP Tong, YG (通讯作者)，Beijing Inst Microbiol & Epidemiol, State Key Lab Pathogen & Biosecur, 20 Dong Da St, Beijing 100071, Peoples R China.
EM tong.yigang@gmail.com; panbo198401@163.com
OI Tong, Yigang/0000-0002-8503-8045
FU National Natural Science Foundation of China [31372407]; Henan
   Scientific and technological project [132102110118]
FX This work was supported by the National Natural Science Foundation of
   China (No. 31372407), and Henan Scientific and technological project
   (No. 132102110118).
CR Absalon S, 2013, J NEUROSCI, V33, P14645, DOI 10.1523/JNEUROSCI.1327-13.2013
   Alexandrov Peter N, 2012, Int J Biochem Mol Biol, V3, P365
   Ambros V, 2004, NATURE, V431, P350, DOI 10.1038/nature02871
   Baek D, 2008, NATURE, V455, P64, DOI 10.1038/nature07242
   Bahr BA, 2012, REJUV RES, V15, P189, DOI 10.1089/rej.2011.1282
   Barak B, 2013, TRANSL PSYCHIAT, V3, DOI 10.1038/tp.2013.77
   Bartel DP, 2004, CELL, V116, P281, DOI 10.1016/S0092-8674(04)00045-5
   Bennett DA, 2015, TRANSL RES, V165, P200, DOI 10.1016/j.trsl.2014.05.006
   Beuvink I, 2007, NUCLEIC ACIDS RES, V35, DOI 10.1093/nar/gkl1118
   Bhatnagar S, 2014, FRONT MOL NEUROSCI, V7, DOI 10.3389/fnmol.2014.00002
   Boeri M, 2011, P NATL ACAD SCI USA, V108, P3713, DOI 10.1073/pnas.1100048108
   Boissonneault V, 2009, J BIOL CHEM, V284, P1971, DOI 10.1074/jbc.M807530200
   BRAAK H, 1993, EUR NEUROL, V33, P403, DOI 10.1159/000116984
   Burmistrova OA, 2007, BIOCHEMISTRY-MOSCOW+, V72, P578, DOI 10.1134/S0006297907050161
   Calin GA, 2007, CANCER CELL, V12, P215, DOI 10.1016/j.ccr.2007.07.027
   Carrettiero DC, 2009, J NEUROSCI, V29, P2151, DOI 10.1523/JNEUROSCI.4660-08.2009
   Castellano L, 2013, NUCLEIC ACIDS RES, V41, P3339, DOI 10.1093/nar/gks1474
   Choi YS, 2010, EXPERT REV PROTEOMIC, V7, P919, DOI 10.1586/EPR.10.75
   Cimmino A, 2005, P NATL ACAD SCI USA, V102, P13944, DOI 10.1073/pnas.0506654102
   Codocedo JF, 2016, MOL NEUROBIOL, V53, P2320, DOI 10.1007/s12035-015-9201-7
   Cogswell JP, 2008, J ALZHEIMERS DIS, V14, P27, DOI 10.3233/jad-2008-14103
   Craft S, 2006, ALZ DIS ASSOC DIS, V20, P298, DOI 10.1097/01.wad.0000213866.86934.7e
   Crews L, 2010, HUM MOL GENET, V19, pR12, DOI 10.1093/hmg/ddq160
   Cuk K, 2013, INT J CANCER, V132, P1602, DOI 10.1002/ijc.27799
   Delay C, 2011, MOL NEURODEGENER, V6, DOI 10.1186/1750-1326-6-70
   Deng YY, 2014, INT J NEUROSCI, V124, P474, DOI 10.3109/00207454.2013.858249
   Dhahbi JM, 2013, AGING-US, V5, P130, DOI 10.18632/aging.100540
   Dickson JR, 2013, J NEUROCHEM, V127, P739, DOI 10.1111/jnc.12437
   Du TT, 2005, DEVELOPMENT, V132, P4645, DOI 10.1242/dev.02070
   Fang MR, 2012, TOXICOL LETT, V209, P94, DOI 10.1016/j.toxlet.2011.11.032
   Fehlbaum-Beurdeley P, 2012, J ALZHEIMERS DIS, V32, P169, DOI 10.3233/JAD-2012-120637
   Ferreiro E, 2007, J ALZHEIMERS DIS, V12, P223
   Frigerio CS, 2013, NEUROLOGY, V81, P2103, DOI 10.1212/01.wnl.0000437306.37850.22
   Fu YY, 2014, J MOL NEUROSCI, V54, P739, DOI 10.1007/s12031-014-0356-x
   Galimberti D, 2014, J ALZHEIMERS DIS, V42, P1261, DOI 10.3233/JAD-140756
   Geekiyanage H, 2011, J NEUROSCI, V31, P14820, DOI 10.1523/JNEUROSCI.3883-11.2011
   GOEDERT M, 1993, TRENDS NEUROSCI, V16, P460, DOI 10.1016/0166-2236(93)90078-Z
   GomezIsla T, 1996, J NEUROSCI, V16, P4491
   Hampel H, 2009, SCAND J CLIN LAB INV, V69, P8, DOI 10.1080/00365510701864610
   HE L, 2004, NAT REV GENET, V5, P522
   Hebert LE, 2003, ARCH NEUROL-CHICAGO, V60, P1119, DOI 10.1001/archneur.60.8.1119
   Hebert SS, 2008, P NATL ACAD SCI USA, V105, P6415, DOI 10.1073/pnas.0710263105
   Hebert SS, 2010, HUM MOL GENET, V19, P3959, DOI 10.1093/hmg/ddq311
   Hebert SS, 2009, NEUROBIOL DIS, V33, P422, DOI 10.1016/j.nbd.2008.11.009
   Holohan Kelly N., 2013, Frontiers in Genetics, V3, P323, DOI 10.3389/fgene.2012.00323
   Humpel C, 2011, TRENDS BIOTECHNOL, V29, P26, DOI 10.1016/j.tibtech.2010.09.007
   Ishikawa M, 2013, BIOL PHARM BULL, V36, P682
   Julien C, 2009, J NEUROPATH EXP NEUR, V68, P48, DOI 10.1097/NEN.0b013e3181922348
   Kheirelseid EAH, 2013, INT J COLORECTAL DIS, V28, P247, DOI 10.1007/s00384-012-1549-9
   Kiko T, 2014, J ALZHEIMERS DIS, V39, P253, DOI 10.3233/JAD-130932
   Kim DH, 2014, GENE, V545, P185, DOI 10.1016/j.gene.2014.05.031
   Kim J, 2007, SCIENCE, V317, P1220, DOI 10.1126/science.1140481
   Kim W, 2016, MOL NEUROBIOL, V53, P95, DOI 10.1007/s12035-014-8989-x
   Kosik KS, 2006, NAT REV NEUROSCI, V7, P911, DOI 10.1038/nrn2037
   Koturbash I, 2011, MUTAT RES-GEN TOX EN, V722, P114, DOI 10.1016/j.mrgentox.2010.05.007
   Kroh EM, 2010, METHODS, V50, P298, DOI 10.1016/j.ymeth.2010.01.032
   Landgraf P, 2007, CELL, V129, P1401, DOI 10.1016/j.cell.2007.04.040
   Latham GJ, 2010, METHODS MOL BIOL, V667, P19, DOI 10.1007/978-1-60761-811-9_2
   Lee JH, 2012, ANAT CELL BIOL, V45, P26, DOI 10.5115/acb.2012.45.1.26
   Lei XF, 2015, INT J CLIN EXP PATHO, V8, P1565
   Leidner RS, 2013, PLOS ONE, V8, DOI 10.1371/journal.pone.0057841
   Li XL, 2011, AGING-US, V3, P985, DOI 10.18632/aging.100371
   Li YY, 2011, NEUROSCI LETT, V487, P94, DOI 10.1016/j.neulet.2010.09.079
   Li YY, 2012, NEUROREPORT, V23, P168, DOI 10.1097/WNR.0b013e32834f4eb4
   Long JM, 2011, BIOCHEM BIOPH RES CO, V404, P889, DOI 10.1016/j.bbrc.2010.12.053
   Lukiw WJ, 2008, J BIOL CHEM, V283, P31315, DOI 10.1074/jbc.M805371200
   Lukiw WJ, 2007, NEUROREPORT, V18, P297, DOI 10.1097/WNR.0b013e3280148e8b
   Lukiw Walter J., 2013, Frontiers in Genetics, V3, P327, DOI 10.3389/fgene.2012.00327
   Lukiw WJ, 2012, MOL NEUROBIOL, V46, P11, DOI 10.1007/s12035-012-8234-4
   Lukiw WJ, 2012, NEUROREPORT, V23, P621, DOI [10.1097/00001756-201207110-00009, 10.1097/WNR.0b013e32835542b0]
   Lukiw WJ, 2012, EXP NEUROL, V235, P484, DOI 10.1016/j.expneurol.2011.11.022
   Magen I, 2014, BRAIN RES, V1584, P116, DOI 10.1016/j.brainres.2014.04.005
   Marx J, 2007, SCIENCE, V316, P1416, DOI 10.1126/science.316.5830.1416
   Matthaei H, 2012, CLIN CANCER RES, V18, P4713, DOI 10.1158/1078-0432.CCR-12-0035
   Meyer SU, 2010, BIOTECHNOL LETT, V32, P1777, DOI 10.1007/s10529-010-0380-z
   Morris JC, 1997, NEUROBIOL AGING, V18, P388, DOI 10.1016/S0197-4580(97)00055-9
   Morris JC, 2001, J MOL NEUROSCI, V17, P101, DOI 10.1385/JMN:17:2:101
   Muller M, 2016, MOL NEUROBIOL, V53, P2894, DOI 10.1007/s12035-015-9156-8
   Muller M, 2014, NEUROBIOL AGING, V35, P152, DOI 10.1016/j.neurobiolaging.2013.07.005
   Nelson PT, 2010, J ALZHEIMERS DIS, V21, P75, DOI 10.3233/JAD-2010-091603
   Olivieri Fabiola, 2013, Frontiers in Genetics, V4, P121, DOI 10.3389/fgene.2013.00121
   Patel N, 2008, MOL NEURODEGENER, V3, DOI 10.1186/1750-1326-3-10
   Peltier HJ, 2008, RNA, V14, P844, DOI 10.1261/rna.939908
   Perry MM, 2009, FEBS LETT, V583, P3349, DOI 10.1016/j.febslet.2009.09.038
   Plassman BL, 2007, NEUROEPIDEMIOLOGY, V29, P125, DOI 10.1159/000109998
   Pogue AI, 2010, NEUROSCI LETT, V476, P18, DOI 10.1016/j.neulet.2010.03.054
   Pogue AI, 2014, BRAIN RES, V1584, P73, DOI 10.1016/j.brainres.2014.03.042
   Pogue AI, 2009, J INORG BIOCHEM, V103, P1591, DOI 10.1016/j.jinorgbio.2009.05.012
   Puglielli L, 2003, NAT NEUROSCI, V6, P345, DOI 10.1038/nn0403-345
   Qin LX, 2013, CANCER INFORM, V12, P83, DOI 10.4137/CIN.S11384
   Ramachandran D, 2011, FEBS J, V278, P1167, DOI 10.1111/j.1742-4658.2011.08042.x
   Saba R, 2008, PLOS ONE, V3, DOI 10.1371/journal.pone.0003652
   Sahay A, 2011, NATURE, V472, P466, DOI 10.1038/nature09817
   Sanders I, 2012, INT J UROL, V19, P1017, DOI 10.1111/j.1442-2042.2012.03082.x
   Sarkar D, 2009, NUCLEIC ACIDS RES, V37, DOI 10.1093/nar/gkn932
   Schonrock N, 2012, EXP NEUROL, V235, P447, DOI 10.1016/j.expneurol.2011.11.013
   Schonrock N, 2010, PLOS ONE, V5, DOI 10.1371/journal.pone.0011070
   Schratt GM, 2006, NATURE, V439, P283, DOI 10.1038/nature04367
   Selkoe DJ, 2004, NAT CELL BIOL, V6, P1054, DOI 10.1038/ncb1104-1054
   Sergeant N., 2012, INT J ALZHEIMERS DIS, V2012
   Sethi P, 2009, NEUROSCI LETT, V459, P100, DOI 10.1016/j.neulet.2009.04.052
   Sheinerman KS, 2013, CELL CYCLE, V12, P1, DOI 10.4161/cc.23067
   Sheinerman KS, 2012, AGING-US, V4, P590, DOI 10.18632/aging.100486
   Shioya M, 2010, NEUROPATH APPL NEURO, V36, P320, DOI 10.1111/j.1365-2990.2010.01076.x
   Smith P, 2011, J NEUROCHEM, V116, P240, DOI 10.1111/j.1471-4159.2010.07097.x
   Smith PY, 2011, HUM MOL GENET, V20, P4016, DOI 10.1093/hmg/ddr330
   Sood P, 2006, P NATL ACAD SCI USA, V103, P2746, DOI 10.1073/pnas.0511045103
   SQUIRE LR, 1992, PSYCHOL REV, V99, P195, DOI 10.1037/0033-295X.99.2.195
   Stefani A, 2005, J NEUROL SCI, V237, P83, DOI 10.1016/j.jns.2005.05.016
   Sun XQ, 2014, CELL REP, V6, P264, DOI 10.1016/j.celrep.2013.12.028
   Tan L, 2015, MOL NEUROBIOL, V51, P1249, DOI 10.1007/s12035-014-8803-9
   Tiribuzi R, 2014, NEUROBIOL AGING, V35, P345, DOI 10.1016/j.neurobiolaging.2013.08.003
   Van den Hove DL, 2014, NEUROBIOL AGING, V35, P731, DOI 10.1016/j.neurobiolaging.2013.10.082
   Vassar R, 1999, SCIENCE, V286, P735, DOI 10.1126/science.286.5440.735
   Vilardo E, 2010, J BIOL CHEM, V285, P18344, DOI 10.1074/jbc.M110.112664
   Vo N, 2005, P NATL ACAD SCI USA, V102, P16426, DOI 10.1073/pnas.0508448102
   Walhovd KB, 2010, AM J NEURORADIOL, V31, P347, DOI 10.3174/ajnr.A1809
   Wang K, 2010, NUCLEIC ACIDS RES, V38, P7248, DOI 10.1093/nar/gkq601
   Wang LL, 2012, MED HYPOTHESES, V78, P398, DOI 10.1016/j.mehy.2011.11.019
   Wang WX, 2008, J NEUROSCI, V28, P1213, DOI 10.1523/JNEUROSCI.5065-07.2008
   Wang XY, 2009, BRAIN RES BULL, V80, P268, DOI 10.1016/j.brainresbull.2009.08.006
   Wayman GA, 2008, P NATL ACAD SCI USA, V105, P9093, DOI 10.1073/pnas.0803072105
   Williams Z, 2013, P NATL ACAD SCI USA, V110, P4255, DOI 10.1073/pnas.1214046110
   Xu XH, 2012, NEUROSCI BULL, V28, P641, DOI 10.1007/s12264-012-1272-0
   Zandberga E, 2013, GENE CHROMOSOME CANC, V52, P356, DOI 10.1002/gcc.22032
   Zetterberg H, 2008, ARCH NEUROL-CHICAGO, V65, P1102, DOI 10.1001/archneur.65.8.1102
   Zetterberg H, 2010, EXP GERONTOL, V45, P23, DOI 10.1016/j.exger.2009.08.002
   Zhang R, 2014, J NEUROL SCI, V338, P57, DOI 10.1016/j.jns.2013.12.017
   Zhao YH, 2014, MOL NEUROBIOL, V50, P97, DOI 10.1007/s12035-013-8595-3
   Zhao ZB, 2014, NEUROSCIENCE, V275, P232, DOI 10.1016/j.neuroscience.2014.06.013
   Zhu HC, 2012, BRAIN RES BULL, V88, P596, DOI 10.1016/j.brainresbull.2012.05.018
   Zong YY, 2011, BRAIN RES, V1395, P108, DOI 10.1016/j.brainres.2011.04.035
   Zovoilis A, 2011, EMBO J, V30, P4299, DOI 10.1038/emboj.2011.327
NR 133
TC 30
Z9 31
U1 2
U2 28
PU IOS PRESS
PI AMSTERDAM
PA NIEUWE HEMWEG 6B, 1013 BG AMSTERDAM, NETHERLANDS
SN 1387-2877
EI 1875-8908
J9 J ALZHEIMERS DIS
JI J. Alzheimers Dis.
PY 2016
VL 49
IS 1
BP 1
EP 12
DI 10.3233/JAD-150451
PG 12
WC Neurosciences
WE Science Citation Index Expanded (SCI-EXPANDED)
SC Neurosciences & Neurology
GA CV6VH
UT WOS:000364409100001
PM 26484912
DA 2022-08-24
ER

PT J
AU Ye, XY
   Luo, HX
   Chen, Y
   Wu, Q
   Xiong, Y
   Zhu, JY
   Diao, YR
   Wu, ZG
   Miao, JT
   Wan, J
AF Ye, Xiaoyang
   Luo, Hongxue
   Chen, Yan
   Wu, Qi
   Xiong, Yi
   Zhu, Jinyong
   Diao, Yarui
   Wu, Zhenguo
   Miao, Jianting
   Wan, Jun
TI MicroRNAs 99b-5p/100-5p Regulated by Endoplasmic Reticulum Stress are
   Involved in Abeta-Induced Pathologies
SO FRONTIERS IN AGING NEUROSCIENCE
LA English
DT Article
DE microRNA-99b-5p; microRNA-100-5p; amyloid beta; Alzheimer's disease;
   endoplasmic reticulum stress
ID ALZHEIMERS-DISEASE; AMYLOID-BETA; CELL-DEATH; PI3K/AKT/MTOR PATHWAY;
   MAMMALIAN TARGET; DOWN-REGULATION; ER STRESS; A-BETA; MTOR; MIR-100
AB Alzheimer's disease (AD) is the most common cause of dementia. Amyloid beta (Abeta, A beta) deposition and intracellular tangles are the pathological hallmarks of AD. MicroRNAs (miRNAs) are small non-coding RNAs, which have been found to play very important roles, and have the potential to serve as diagnostic markers during neuronal pathogenesis. In this study, we aimed to determine the roles of miR-99b-5p and miR-100-5p in A beta-induced neuronal pathologies. We detected the expression levels of miR-99b-5p and miR-100-5p in the brains of APPswe/PS1 Delta E9 double-transgenic mice (APP/PS1 mice) at different age stages and found that both miRNAs were decreased at early stages while increased at late stages of APP/PS1 mice when compared with the age-matched wild type (WT) mice. Similar phenomenon was also observed in A beta-treated cultured cells. We also confirmed that mammalian target of rapamycin (mTOR) is one of the targets of miR99b-5p/100-5p, which is consistent with previous studies in cancer. MiR-99b-5p/100-5p has been found to promote cell apoptosis with the A beta treatment. This effect may be induced via the mTOR pathway. In our study, we find both miR-99b-5p and miR-100-5p affect neuron survival by targeting mTOR. We also speculate that dynamic change of miR-99b-5p/100-5p levels during A beta-associated pathologies might be attributed to A beta-induced endoplasmic reticulum stress (ER stress), suggesting the potential role of the "ER stress-miRNAs-mTOR" axis in A beta-related AD pathogenesis.
C1 [Ye, Xiaoyang; Luo, Hongxue; Wu, Qi; Xiong, Yi; Zhu, Jinyong; Wan, Jun] Shenzhen Peking Univ, Biomed Res Inst, Shenzhen Key Lab Neuronal Struct Biol, Shenzhen, Peoples R China.
   [Chen, Yan; Wu, Zhenguo; Wan, Jun] Hong Kong Univ Sci & Technol, Div Life Sci, Hong Kong, Hong Kong, Peoples R China.
   [Diao, Yarui] Ludwig Inst Canc Res, San Diego, CA USA.
   [Miao, Jianting] Fourth Mil Med Univ, Tangdu Hosp, Dept Neurol, Xian 710032, Peoples R China.
RP Wan, J (通讯作者)，Shenzhen Peking Univ, Biomed Res Inst, Shenzhen Key Lab Neuronal Struct Biol, Shenzhen, Peoples R China.
EM wanj@ust.hk
RI Ye, Xiaoyang/ABF-1682-2020
OI Wu, Zhenguo/0000-0003-3049-8324; Diao, Yarui/0000-0001-5842-4082; Wan,
   Jun/0000-0001-7308-0150
FU National Basic Research Program of China (973 Program) [2014CB910204];
   National Natural Scientific Foundation of China [81171017, 81300922,
   81571043]; Innovation Science and Technology Commission of Shenzhen
   Municipality for Peacock Plan Research Grant [KQC201105300001A]
FX This work was supported by National Basic Research Program of China (973
   Program) Grant 2014CB910204; by National Natural Scientific Foundation
   of China (Grant No. 81171017, 81300922 and 81571043); by Innovation
   Science and Technology Commission of Shenzhen Municipality for Peacock
   Plan Research Grant (Grant No. KQC201105300001A). The funders had no
   contribution in study design, data collection and analysis, decision to
   publish, or preparation of the manuscript.
CR Ambros V, 2004, NATURE, V431, P350, DOI 10.1038/nature02871
   Ardekani Ali M., 2010, Avicenna Journal of Medical Biotechnology, V2, P161
   Ballard C, 2009, LANCET NEUROL, V8, P151, DOI 10.1016/S1474-4422(08)70295-3
   Borchelt DR, 1996, GENET ANAL-BIOMOL E, V13, P159, DOI 10.1016/S1050-3862(96)00167-2
   Caccamo A, 2010, J BIOL CHEM, V285, P13107, DOI 10.1074/jbc.M110.100420
   Cai Z, 2012, J NEUROSCI RES, V90, P1105, DOI 10.1002/jnr.23011
   Chafekar SM, 2007, ANTIOXID REDOX SIGN, V9, P2245, DOI 10.1089/ars.2007.1797
   Chen L, 2010, LAB INVEST, V90, P762, DOI 10.1038/labinvest.2010.36
   Chen ZJ, 2012, ORAL ONCOL, V48, P686, DOI 10.1016/j.oraloncology.2012.02.020
   Cheng LC, 2009, NAT NEUROSCI, V12, P399, DOI 10.1038/nn.2294
   Costa RO, 2013, MOL CELL NEUROSCI, V52, P1, DOI 10.1016/j.mcn.2012.09.005
   Denk J, 2015, PLOS ONE, V10, DOI 10.1371/journal.pone.0126423
   Doghman M, 2010, CANCER RES, V70, P4666, DOI 10.1158/0008-5472.CAN-09-3970
   Endres Kristina, 2013, Am J Neurodegener Dis, V2, P247
   Garelick MG, 2011, EXP GERONTOL, V46, P155, DOI 10.1016/j.exger.2010.08.030
   Gebeshuber CA, 2013, ONCOGENE, V32, P3306, DOI 10.1038/onc.2012.372
   Godoy JA, 2014, CELL COMMUN SIGNAL, V12, DOI 10.1186/1478-811X-12-23
   Hassan B, 2013, SURG ONCOL CLIN N AM, V22, P641, DOI 10.1016/j.soc.2013.06.008
   Heras-Sandoval D, 2014, CELL SIGNAL, V26, P2694, DOI 10.1016/j.cellsig.2014.08.019
   Hoeffer CA, 2010, TRENDS NEUROSCI, V33, P67, DOI 10.1016/j.tins.2009.11.003
   Jaworski J, 2005, J NEUROSCI, V25, P11300, DOI 10.1523/JNEUROSCI.2270-05.2005
   Jin Y, 2013, PLOS ONE, V8, DOI 10.1371/journal.pone.0064434
   Kim J, 2007, SCIENCE, V317, P1220, DOI 10.1126/science.1140481
   Kocerha J, 2009, NEUROMOL MED, V11, P162, DOI 10.1007/s12017-009-8066-1
   Kondo T, 2013, CELL STEM CELL, V12, P487, DOI 10.1016/j.stem.2013.01.009
   Kurosinski P, 2002, ARCH NEUROL-CHICAGO, V59, P1524, DOI 10.1001/archneur.59.10.1524
   Lee JH, 2010, EXP MOL MED, V42, P386, DOI 10.3858/emm.2010.42.5.040
   Li BH, 2011, EUR J CANCER, V47, P2166, DOI 10.1016/j.ejca.2011.04.037
   Li XJ, 2013, BRIT J CANCER, V109, P2189, DOI 10.1038/bjc.2013.562
   Logue SE, 2013, APOPTOSIS, V18, P537, DOI 10.1007/s10495-013-0818-6
   Luo HX, 2014, PLOS ONE, V9, DOI 10.1371/journal.pone.0101725
   Ma T, 2010, PLOS ONE, V5, DOI 10.1371/journal.pone.0012845
   Magill ST, 2010, P NATL ACAD SCI USA, V107, P20382, DOI 10.1073/pnas.1015691107
   Maiese K, 2013, TRENDS MOL MED, V19, P51, DOI 10.1016/j.molmed.2012.11.001
   Mueller AC, 2013, ONCOGENE, V32, P1164, DOI 10.1038/onc.2012.131
   Murphy MP, 2010, J ALZHEIMERS DIS, V19, P311, DOI [10.3233/JAD-2009-1221, 10.3233/JAD-2010-1221]
   Nagaraja AK, 2010, MOL ENDOCRINOL, V24, P447, DOI 10.1210/me.2009-0295
   Nunez-Iglesias J, 2010, PLOS ONE, V5, DOI 10.1371/journal.pone.0008898
   Paccalin M, 2006, DEMENT GERIATR COGN, V22, P320, DOI 10.1159/000095562
   Santos RX, 2011, J NEUROCHEM, V117, P927, DOI 10.1111/j.1471-4159.2011.07262.x
   Schonrock N, 2012, EXP NEUROL, V235, P447, DOI 10.1016/j.expneurol.2011.11.013
   Schratt G, 2009, NAT REV NEUROSCI, V10, P842, DOI 10.1038/nrn2763
   Schratt GM, 2006, NATURE, V439, P283, DOI 10.1038/nature04367
   Shioya M, 2010, NEUROPATH APPL NEURO, V36, P320, DOI 10.1111/j.1365-2990.2010.01076.x
   Sun DD, 2011, CANCER RES, V71, P1313, DOI 10.1158/0008-5472.CAN-10-1031
   Trigka EA, 2013, ONCOL REP, V30, P623, DOI 10.3892/or.2013.2512
   Tufekci KU, 2014, METHODS MOL BIOL, V1107, P33, DOI 10.1007/978-1-62703-748-8_3
   Wan J, 2008, J NEUROSCI, V28, P9002, DOI 10.1523/JNEUROSCI.0767-08.2008
   Wang YN, 2015, ANN HEMATOL, V94, P1505, DOI 10.1007/s00277-015-2414-z
   Xiao FM, 2014, EUR J CANCER, V50, P1541, DOI 10.1016/j.ejca.2014.01.024
   Xu CL, 2013, MOL CANCER THER, V12, P207, DOI 10.1158/1535-7163.MCT-12-0273
   Zhang H, 2009, PLOS ONE, V4, DOI 10.1371/journal.pone.0007826
   Zhao C, 2010, P NATL ACAD SCI USA, V107, P1876, DOI 10.1073/pnas.0908750107
   Zheng YS, 2012, ONCOGENE, V31, P80, DOI 10.1038/onc.2011.208
NR 54
TC 30
Z9 30
U1 0
U2 9
PU FRONTIERS MEDIA SA
PI LAUSANNE
PA PO BOX 110, EPFL INNOVATION PARK, BUILDING I, LAUSANNE, 1015,
   SWITZERLAND
SN 1663-4365
J9 FRONT AGING NEUROSCI
JI Front. Aging Neurosci.
PD NOV 18
PY 2015
VL 7
AR 210
DI 10.3389/fnagi.2015.00210
PG 8
WC Geriatrics & Gerontology; Neurosciences
WE Science Citation Index Expanded (SCI-EXPANDED)
SC Geriatrics & Gerontology; Neurosciences & Neurology
GA DF8MH
UT WOS:000371611400001
PM 26635599
OA Green Published, gold
DA 2022-08-24
ER

PT J
AU Cao, SE
   Tian, JM
   Chen, SY
   Zhang, XR
   Zhang, YQ
AF Cao, Shu-e
   Tian, Jianmin
   Chen, Shengyang
   Zhang, Xiaoran
   Zhang, Yongqiang
TI Role of miR-34c in ketamine-induced neurotoxicity in neonatal mice
   hippocampus
SO CELL BIOLOGY INTERNATIONAL
LA English
DT Article
DE hippocampus; ketamine; miR-34c; neurotoxicity
ID DEVELOPING BRAIN; MICRORNA; NEURODEGENERATION; EXPRESSION; NEURONS;
   PATHWAY; BCL-2
AB Ketamine is a commonly used pediatric anesthetic, but it might affect development, or even induce neurotoxicity in the neonatal brain. We have used an in vivo neonatal mouse model to induce ketamine-related neurotoxicity in the hippocampus, and found that miR-34c, a microRNA associated with pathogenesis of Alzheimer's disease, was significantly upregulated during ketamine-induced hippocampal neurodegeneration. Functional assay of silencing miR-34c demonstrated that downregulation of miR-34c activated PKC-ERK pathway, upregulated anti-apoptotic protein BCL2, and ameliorated ketamine-induced apoptosis in the hippocampus. Cognitive examination with the Morris water maze test showed that ketamine-induced memory impairment was significantly improved by miR-34c downregulation. Thus, miR-34c is important in regulating ketamine-induced neurotoxicity in hippocampus.
C1 [Cao, Shu-e; Tian, Jianmin; Chen, Shengyang; Zhang, Xiaoran; Zhang, Yongqiang] XinXiang Med Coll, Affiliated Hosp 1, Dept Anesthesiol, Weihui 453100, HeNan Province, Peoples R China.
RP Cao, SE (通讯作者)，XinXiang Med Coll, Affiliated Hosp 1, Dept Anesthesiol, Weihui 453100, HeNan Province, Peoples R China.
EM yongqiang.zhang@aol.com
CR Agostini M, 2011, P NATL ACAD SCI USA, V108, P21093, DOI 10.1073/pnas.1112061109
   Brambrink Ansgar M, 2012, Anesthesiol Clin, V30, P207, DOI 10.1016/j.anclin.2012.06.002
   Casci T, 2012, NAT REV GENET, V13, P222, DOI 10.1038/nrg3205
   Darnell DK, 2006, DEV DYNAM, V235, P3156, DOI 10.1002/dvdy.20956
   Domino EF, 2010, ANESTHESIOLOGY, V113, P678, DOI 10.1097/ALN.0b013e3181ed09a2
   Dong C, 2013, TOXICOL LETT
   Haramati S, 2011, J NEUROSCI, V31, P14191, DOI 10.1523/JNEUROSCI.1673-11.2011
   Hayashi H, 2002, PAEDIATR ANAESTH, V12, P770, DOI 10.1046/j.1460-9592.2002.00883.x
   Huang LN, 2013, PLOS ONE, V8, DOI [10.1371/journal.pone.0059804, 10.1371/journal.pone.0079553]
   Huang LN, 2012, BRAIN RES, V1476, P164, DOI 10.1016/j.brainres.2012.07.059
   Ikonomidou C, 1999, SCIENCE, V283, P70, DOI 10.1126/science.283.5398.70
   Juhila J, 2011, PLOS ONE, V6, DOI 10.1371/journal.pone.0021495
   Kim VN, 2005, MOL CELLS, V19, P1
   Kosik KS, 2006, NAT REV NEUROSCI, V7, P911, DOI 10.1038/nrn2037
   Kosik KS, 2005, NEURON, V47, P779, DOI 10.1016/j.neuron.2005.08.019
   Lau P, 2010, BRAIN RES, V1338, P14, DOI 10.1016/j.brainres.2010.04.002
   Liu N, 2012, NATURE, V482, P519, DOI 10.1038/nature10810
   McGowan FX, 2008, ANESTH ANALG, V106, P1599, DOI 10.1213/ane.0b013e31817330cf
   OLNEY JW, 1991, SCIENCE, V254, P1515, DOI 10.1126/science.1835799
   Tamatani M, 1999, J BIOL CHEM, V274, P8531, DOI 10.1074/jbc.274.13.8531
   Wang XY, 2009, BRAIN RES BULL, V80, P268, DOI 10.1016/j.brainresbull.2009.08.006
   Yu FY, 2012, J BIOL CHEM, V287, P465, DOI 10.1074/jbc.M111.280768
   Zhao LQ, 2004, BRAIN RES, V1010, P22, DOI 10.1016/j.brainres.2004.02.066
   Zovoilis A, 2011, EMBO J, V30, P4299, DOI 10.1038/emboj.2011.327
NR 24
TC 30
Z9 30
U1 2
U2 9
PU WILEY-BLACKWELL
PI HOBOKEN
PA 111 RIVER ST, HOBOKEN 07030-5774, NJ USA
SN 1065-6995
EI 1095-8355
J9 CELL BIOL INT
JI Cell Biol. Int.
PD FEB
PY 2015
VL 39
IS 2
BP 164
EP 168
DI 10.1002/cbin.10349
PG 5
WC Cell Biology
WE Science Citation Index Expanded (SCI-EXPANDED)
SC Cell Biology
GA CA2KH
UT WOS:000348736900005
PM 25052764
DA 2022-08-24
ER

PT J
AU Shu, R
   Wong, W
   Ma, QH
   Yang, ZZ
   Zhu, H
   Liu, FJ
   Wang, P
   Ma, J
   Yan, S
   Polo, JM
   Bernard, CCA
   Stanton, LW
   Dawe, GS
   Xiao, ZC
AF Shu, R.
   Wong, W.
   Ma, Q. H.
   Yang, Z. Z.
   Zhu, H.
   Liu, F. J.
   Wang, P.
   Ma, J.
   Yan, S.
   Polo, J. M.
   Bernard, C. C. A.
   Stanton, L. W.
   Dawe, G. S.
   Xiao, Z. C.
TI APP intracellular domain acts as a transcriptional regulator of miR-663
   suppressing neuronal differentiation
SO CELL DEATH & DISEASE
LA English
DT Article
ID AMYLOID PRECURSOR PROTEIN; GENE-EXPRESSION; SIGNALING PATHWAY;
   ALZHEIMERS; MICRORNAS; BETA; DISEASE; TARGET; AICD; FE65
AB Amyloid precursor protein (APP) is best known for its involvement in the pathogenesis of Alzheimer's disease. We have previously demonstrated that APP intracellular domain (AICD) regulates neurogenesis; however, the mechanisms underlying AICD-mediated regulation of neuronal differentiation are not yet fully characterized. Using genome-wide chromatin immunoprecipitation approaches, we found that AICD is specifically recruited to the regulatory regions of several microRNA genes, and acts as a transcriptional regulator for miR-663, miR-3648 and miR-3687 in human neural stem cells. Functional assays show that AICD negatively modulates neuronal differentiation through miR-663, a primate-specific microRNA. Microarray data further demonstrate that miR-663 suppresses the expression of multiple genes implicated in neurogenesis, including FBXL18 and CDK6. Our results indicate that AICD has a novel role in suppression of neuronal differentiation via transcriptional regulation of miR-663 in human neural stem cells.
C1 [Shu, R.; Yang, Z. Z.; Zhu, H.; Ma, J.; Polo, J. M.; Xiao, Z. C.] Monash Univ, Shunxi Monash Immune Regenerat & Neurosci Labs, Dept Anat & Dev Biol, Clayton, Vic 3800, Australia.
   [Shu, R.; Yang, Z. Z.; Zhu, H.; Yan, S.; Xiao, Z. C.] Kunming Med Coll, Inst Mol & Clin Med, Key Lab Stem Cell & Regenerat Med, Kunming 650031, Peoples R China.
   [Shu, R.; Liu, F. J.; Polo, J. M.; Bernard, C. C. A.] Monash Univ, Australian Regenerat Med Inst, Clayton, Vic 3800, Australia.
   [Wong, W.; Dawe, G. S.] Natl Univ Singapore, Natl Univ Hlth Syst, Yong Loo Lin Sch Med, Dept Pharmacol, Singapore 119077, Singapore.
   [Wong, W.; Dawe, G. S.] Natl Univ Singapore, Inst Life Sci, Neurobiol & Ageing Programme, Singapore 119077, Singapore.
   [Wong, W.; Dawe, G. S.] Singapore Inst Neurotechnol SINAPSE, Singapore 117456, Singapore.
   [Ma, Q. H.] Soochow Univ, Inst Neurosci, Suzhou 215123, Peoples R China.
   [Liu, F. J.] Henan Univ Sci & Technol, Coll Anim Sci & Technol, Luoyang 471000, Peoples R China.
   [Wang, P.] Duke Univ, Dept Pediat, Sch Med, Durham, NC 27710 USA.
   [Stanton, L. W.] Genome Inst Singapore, Stem Cell & Dev Biol Grp, Singapore 138672, Singapore.
RP Xiao, ZC (通讯作者)，Monash Univ, Shunxi Monash Immune Regenerat & Neurosci Labs, Dept Anat & Dev Biol, Clayton, Vic 3800, Australia.
EM stantonl@gis.a-star.edu.sg; gavindawe@nus.edu.sg;
   zhicheng.xiao@monash.edu
OI Polo, Jose M/0000-0002-2531-778X; xiao, zhicheng/0000-0001-5172-762X;
   MA, JUN/0000-0002-7527-268X; Ma, Quanhong/0000-0001-9392-8956; Dawe,
   Gavin/0000-0001-6119-701X; Bernard, Claude Charles
   Andre/0000-0003-2816-5328
FU Professorial Fellowship of Monash University, Australia; Talent Program
   of Yunnan Province, China; National Basic Research Program of China (973
   program) [2013CB945602]; National Natural Science Foundation of China
   [31171313, 81271424]; Key Project of Chinese Ministry of Education,
   China [NO211170]; Agency for Science, Technology and Research (A*STAR)
   Singapore Stem Cell Consortium [SSCC/08/016]; National Health and
   Medical Research Council of Australia [APP1053621]; Eva and Les Erdi
   AUSiMED Fellowship in Neurological Diseases; McDonald Fellowship of
   Multiple Sclerosis International Federation
FX This work was supported by grants from the Professorial Fellowship of
   Monash University, Australia and the Talent Program of Yunnan Province,
   China to ZCX; National Basic Research Program of China (973 program;
   2013CB945602) and the National Natural Science Foundation of China
   (31171313 and 81271424), to QHM; the Key Project of Chinese Ministry of
   Education (NO211170), China, to SY; from the Agency for Science,
   Technology and Research (A*STAR) Singapore Stem Cell Consortium
   (SSCC/08/016) to GSD, QHM and ZCX; the National Health and Medical
   Research Council of Australia (APP1053621) and the Eva and Les Erdi
   AUSiMED Fellowship in Neurological Diseases to CCAB; the McDonald
   Fellowship of Multiple Sclerosis International Federation to RS. We
   thank Drs Michel Goedert and Graham Fraser (Cambridge, UK) for providing
   the AICD BR188 antibody; Dr. Didier Trono (EPFL, Switzerland) for the
   lentiviral vectors.
CR Alexiou P, 2010, PLOS ONE, V5, DOI 10.1371/journal.pone.0009171
   Aydin D, 2012, EXP BRAIN RES, V217, P423, DOI 10.1007/s00221-011-2861-2
   Bailey TL, 2009, NUCLEIC ACIDS RES, V37, pW202, DOI 10.1093/nar/gkp335
   Barbagallo APM, 2011, J BIOL CHEM, V286, P8717, DOI 10.1074/jbc.C111.219873
   Beckett C, 2012, CELL SIGNAL, V24, P402, DOI 10.1016/j.cellsig.2011.10.007
   Belyaev ND, 2010, J BIOL CHEM, V285, P41443, DOI 10.1074/jbc.M110.141390
   Belyaev ND, 2009, EMBO REP, V10, P94, DOI 10.1038/embor.2008.222
   Beukelaers P, 2011, STEM CELLS, V29, P713, DOI 10.1002/stem.616
   Cai XZ, 2004, RNA, V10, P1957, DOI 10.1261/rna.7135204
   Cao XW, 2001, SCIENCE, V293, P115, DOI 10.1126/science.1058783
   Chiang HR, 2010, GENE DEV, V24, P992, DOI 10.1101/gad.1884710
   Delay C, 2012, NEUROBIOL DIS, V46, P285, DOI 10.1016/j.nbd.2012.01.003
   Donato R, 2007, BMC NEUROSCI, V8, DOI 10.1186/1471-2202-8-36
   Dweep H, 2011, J BIOMED INFORM, V44, P839, DOI 10.1016/j.jbi.2011.05.002
   Gersbacher MT, 2013, PLOS ONE, V8, DOI 10.1371/journal.pone.0069363
   Ghosal K, 2013, NEURODEGENER DIS, V12, P51, DOI 10.1159/000341299
   Ghosal K, 2010, PLOS ONE, V5, DOI 10.1371/journal.pone.0011866
   Ghosal K, 2009, P NATL ACAD SCI USA, V106, P18367, DOI 10.1073/pnas.0907652106
   Griffiths-Jones S, 2008, NUCLEIC ACIDS RES, V36, pD154, DOI 10.1093/nar/gkm952
   Grimson A, 2007, MOL CELL, V27, P91, DOI 10.1016/j.molcel.2007.06.017
   Hu HY, 2013, J BIOL CHEM, V288, P10973, DOI 10.1074/jbc.M112.434340
   Huang DW, 2009, NAT PROTOC, V4, P44, DOI 10.1038/nprot.2008.211
   Jian P, 2011, J HEMATOL ONCOL, V4, DOI 10.1186/1756-8722-4-20
   Jin JP, 2004, GENE DEV, V18, P2573, DOI 10.1101/gad.1255304
   Johnson R, 2008, PLOS BIOL, V6, P2205, DOI 10.1371/journal.pbio.0060256
   Kimberly WT, 2001, J BIOL CHEM, V276, P40288, DOI 10.1074/jbc.C100447200
   Kosik KS, 2006, NAT REV NEUROSCI, V7, P911, DOI 10.1038/nrn2037
   Kozomara A, 2014, NUCLEIC ACIDS RES, V42, pD68, DOI 10.1093/nar/gkt1181
   LaFerla FM, 2007, NAT REV NEUROSCI, V8, P499, DOI 10.1038/nrn2168
   Lewis BP, 2005, CELL, V120, P15, DOI 10.1016/j.cell.2004.12.035
   Li P, 2013, CIRC RES, V113, P1117, DOI 10.1161/CIRCRESAHA.113.301306
   Lim LP, 2005, NATURE, V433, P769, DOI 10.1038/nature03315
   Lombino F, 2013, PLOS ONE, V8, DOI 10.1371/journal.pone.0057120
   Ma QH, 2008, NAT CELL BIOL, V10, P283, DOI 10.1038/ncb1690
   Ma QH, 2008, CELL ADHES MIGR, V2, P2, DOI 10.4161/cam.2.1.5790
   Matrone C, 2012, AGING CELL, V11, P1084, DOI 10.1111/acel.12009
   Matsumoto A, 2011, J BIOL CHEM, V286, P13754, DOI 10.1074/jbc.M110.194936
   Mi D, 2013, NEURON, V78, P269, DOI 10.1016/j.neuron.2013.02.012
   Monteys AM, 2010, RNA, V16, P495, DOI 10.1261/rna.1731910
   Muller T, 2008, PROG NEUROBIOL, V85, P393, DOI 10.1016/j.pneurobio.2008.05.002
   Pedersen ME, 2013, SCIENCE, V341, P1404, DOI 10.1126/science.1242528
   Rosenbloom KR, 2013, NUCLEIC ACIDS RES, V41, pD56, DOI 10.1093/nar/gks1172
   Saini HK, 2007, P NATL ACAD SCI USA, V104, P17719, DOI 10.1073/pnas.0703890104
   Sandoval J, 2004, NUCLEIC ACIDS RES, V32, DOI 10.1093/nar/gnh091
   Selkoe DJ, 2004, NAT CELL BIOL, V6, P1054, DOI 10.1038/ncb1104-1054
   Shi Y, 2014, CLIN CANCER RES, V20, P1803, DOI 10.1158/1078-0432.CCR-13-2284
   Siatskas C, 2012, MOL THER, V20, P1349, DOI 10.1038/mt.2012.15
   Sun AX, 2013, CURR OPIN CELL BIOL, V25, P215, DOI 10.1016/j.ceb.2012.12.007
   Tao YF, 2013, BMC MED GENET, V14, DOI 10.1186/1471-2350-14-74
   Thomson DW, 2011, NUCLEIC ACIDS RES, V39, P6845, DOI 10.1093/nar/gkr330
   Tili E, 2010, BIOCHEM PHARMACOL, V80, P2057, DOI 10.1016/j.bcp.2010.07.003
   Vislovukh A, 2013, BRIT J CANCER, V108, P2304, DOI 10.1038/bjc.2013.243
   Wang X, 2014, CELL DEATH DIS, V5, DOI 10.1038/cddis.2014.196
   Westbrook TF, 2008, NATURE, V452, P370, DOI 10.1038/nature06780
   Winner B, 2011, EUR J NEUROSCI, V33, P1139, DOI 10.1111/j.1460-9568.2011.07613.x
   Winter J, 2009, NAT CELL BIOL, V11, P228, DOI 10.1038/ncb0309-228
   Yang Y, 2013, FEBS J, V280, P5109, DOI 10.1111/febs.12485
   Yi C, 2012, ONCOGENE, V31, P4421, DOI 10.1038/onc.2011.629
   Zhang W, 2014, NAT COMMUN, V5, DOI 10.1038/ncomms4330
   Zhang Y, 2008, GENOME BIOL, V9, DOI 10.1186/gb-2008-9-9-r137
   Zhou XF, 2007, PLOS COMPUT BIOL, V3, P412, DOI 10.1371/journal.pcbi.0030037
NR 61
TC 30
Z9 31
U1 2
U2 13
PU NATURE PUBLISHING GROUP
PI LONDON
PA MACMILLAN BUILDING, 4 CRINAN ST, LONDON N1 9XW, ENGLAND
SN 2041-4889
J9 CELL DEATH DIS
JI Cell Death Dis.
PD FEB
PY 2015
VL 6
AR e1651
DI 10.1038/cddis.2015.10
PG 12
WC Cell Biology
WE Science Citation Index Expanded (SCI-EXPANDED)
SC Cell Biology
GA CC7VF
UT WOS:000350575800025
PM 25695604
OA Green Published, gold
DA 2022-08-24
ER

PT J
AU van Harten, AC
   Mulders, J
   Scheltens, P
   van der Flier, WM
   Oudejans, CBM
AF van Harten, Argonde C.
   Mulders, Joyce
   Scheltens, Philip
   van der Flier, Wiesje M.
   Oudejans, Cees B. M.
TI Differential Expression of microRNA in Cerebrospinal Fluid as a
   Potential Novel Biomarker for Alzheimer's Disease
SO JOURNAL OF ALZHEIMERS DISEASE
LA English
DT Article
DE Alzheimer's disease; biomarkers; cerebrospinal fluid; microRNAs
AB Background and Objective: The need to find a better reflection of Alzheimer's disease (AD) pathophysiology led us to investigate differential expression of microRNA (miRNA) in cerebrospinal fluid (CSF) of AD patients compared to matched controls, using a genome-wide data-driven approach.
   Methods: From the Amsterdam Dementia Cohort, we selected 19 AD patients with CSF indicative of AD pathophysiology and 19 age and gender-matched controls without CSF evidence of AD (67 +/- 6 years old, 20 [53%] female). We measured 754 miRNA in CSF using qRT-PCR (Taqman Array MicroRNA cards A and B, v3.0) according to the Megaplex Taqman protocol. Hierarchical cluster analysis was performed and groups were compared using Linear Models for Microarray Data, a modified t-test. We performed validation analysis using qRT-PCR single assays.
   Results: 144 +/- 66 miRNA could be detected using Megaplex array analysis (19%). Mean Ct (average 32.4 +/- 0.5) was correlated to age (r = 0.52, p = 0.001). Five miRNA were differentially expressed in CSF of AD patients. None of these could be replicated. After stratification by age, seven miRNA showed differential expression in late-onset AD, of which lower abundance of let-7a was replicated (log10RQ-1.46, p < 0.05). In early-onset AD, twelve miRNA were differentially expressed of which lower abundance of miRNA-532-3p remained borderline significant (log10RQ-1.27, p = 0.05).
   Conclusion: Although we could not consistently separateADpatients and controls in the whole group, we have found indications miRNA in CSF are able to reflect aging and perhaps also heterogeneity in AD. Further investigation requires optimizing RNA input, while maintaining strict age matching.
C1 [van Harten, Argonde C.; Scheltens, Philip; van der Flier, Wiesje M.] Vrije Univ Amsterdam, Med Ctr, Alzheimer Ctr, NL-1081 HV Amsterdam, Netherlands.
   [van Harten, Argonde C.; Scheltens, Philip; van der Flier, Wiesje M.] Vrije Univ Amsterdam, Med Ctr, Dept Neurol, NL-1081 HV Amsterdam, Netherlands.
   [Mulders, Joyce; Oudejans, Cees B. M.] Vrije Univ Amsterdam, Med Ctr, Dept Clin Chem, NL-1081 HV Amsterdam, Netherlands.
   [van der Flier, Wiesje M.] Vrije Univ Amsterdam, Med Ctr, Dept Epidemiol Biostat, NL-1081 HV Amsterdam, Netherlands.
RP van Harten, AC (通讯作者)，Vrije Univ Amsterdam, Med Ctr, Alzheimer Ctr, De Boelelaan 1117, NL-1081 HV Amsterdam, Netherlands.
EM a.vanharten@vumc.nl
RI Scheltens, Philip/AAL-9631-2020
OI Scheltens, Philip/0000-0002-1046-6408; van der Flier,
   Wiesje/0000-0001-8766-6224; van Harten, Argonde/0000-0002-1477-8724;
   Oudejans, Cees/0000-0003-0717-4946
FU Alzheimer Nederland; Stichting VUmc fonds; Stichting Dioraphte
FX Research of the VUmc Alzheimer center is part of the neurodegeneration
   research program of the Neuroscience Campus Amsterdam. The VUmc
   Alzheimer center is supported by Alzheimer Nederland and Stichting VUmc
   fonds. The clinical database structure was developed with funding from
   Stichting Dioraphte.
NR 0
TC 30
Z9 30
U1 0
U2 11
PU IOS PRESS
PI AMSTERDAM
PA NIEUWE HEMWEG 6B, 1013 BG AMSTERDAM, NETHERLANDS
SN 1387-2877
EI 1875-8908
J9 J ALZHEIMERS DIS
JI J. Alzheimers Dis.
PY 2015
VL 47
IS 1
BP 243
EP 252
DI 10.3233/JAD-140075
PG 10
WC Neurosciences
WE Science Citation Index Expanded (SCI-EXPANDED)
SC Neurosciences & Neurology
GA CM8XR
UT WOS:000357986900024
PM 26402772
DA 2022-08-24
ER

PT J
AU Liu, YH
   Qing, H
   Deng, YL
AF Liu, Yahui
   Qing, Hong
   Deng, Yulin
TI Biomarkers in Alzheimer's Disease Analysis by Mass Spectrometry-Based
   Proteomics
SO INTERNATIONAL JOURNAL OF MOLECULAR SCIENCES
LA English
DT Review
DE biomarker; Alzheimer's disease; mass spectrometry; proteomics
ID BLOOD-BASED BIOMARKERS; PLASMA MICRORNA BIOMARKERS; MILD COGNITIVE
   IMPAIRMENT; NMR-BASED METABOLOMICS; CEREBROSPINAL-FLUID; AMYLOID-BETA;
   ABSOLUTE QUANTIFICATION; QUANTITATIVE PROTEOMICS; TARGETED PROTEOMICS;
   CSF BIOMARKERS
AB Alzheimer's disease (AD) is a common chronic and destructive disease. The early diagnosis of AD is difficult, thus the need for clinically applicable biomarkers development is growing rapidly. There are many methods to biomarker discovery and identification. In this review, we aim to summarize Mass spectrometry (MS)-based proteomics studies on AD and discuss thoroughly the methods to identify candidate biomarkers in cerebrospinal fluid (CSF) and blood. This review will also discuss the potential research areas on biomarkers.
C1 [Liu, Yahui; Qing, Hong; Deng, Yulin] Beijing Inst Technol, Sch Life Sci, Beijing 100081, Peoples R China.
RP Deng, YL (通讯作者)，Beijing Inst Technol, Sch Life Sci, 5 Zhongguancun South St, Beijing 100081, Peoples R China.
EM liuyahui2049@163.com; hqing@bit.edu.cn; deng@bit.edu.cn
FU Ministry of Science and Technology of China [2012YQ040140]; National
   Natural Science Foundation of China [81171206]
FX This work was supported by grants from The Ministry of Science and
   Technology of China (2012YQ040140) and The National Natural Science
   Foundation of China (81171206). We are grateful to Yongqian Zhang, Yun
   Wang, and Da Zheng for helpful discussions and suggestions.
CR Abdi F, 2006, J ALZHEIMERS DIS, V9, P293
   Adams Simon, 2009, BMJ Case Rep, V2009, DOI 10.1136/bcr.09.2008.0938
   Aebersold R, 2013, MOL CELL PROTEOMICS, V12, P2381, DOI 10.1074/mcp.E113.031658
   Alexandrov Peter N, 2012, Int J Biochem Mol Biol, V3, P365
   Altelaar AFM, 2013, NAT REV GENET, V14, P35, DOI 10.1038/nrg3356
   Anderson DC, 2014, BIOCHEM PHARMACOL, V87, P172, DOI 10.1016/j.bcp.2013.08.026
   Anderson NL, 2010, CLIN CHEM, V56, P177, DOI 10.1373/clinchem.2009.126706
   Ando K, 2013, NEUROBIOL AGING, V34, P757, DOI 10.1016/j.neurobiolaging.2012.08.004
   Apweiler R, 2009, CLIN CHEM LAB MED, V47, P724, DOI 10.1515/CCLM.2009.167
   Ballard C, 2011, LANCET, V377, P1019, DOI 10.1016/S0140-6736(10)61349-9
   Ballatore C, 2007, NAT REV NEUROSCI, V8, P663, DOI 10.1038/nrn2194
   Beynon RJ, 2005, NAT METHODS, V2, P587, DOI 10.1038/NMETH774
   BLENNOW K, 1990, ACTA NEUROL SCAND, V81, P323
   Blennow K, 2010, NAT REV NEUROL, V6, P131, DOI 10.1038/nrneurol.2010.4
   Blennow K, 2009, J ALZHEIMERS DIS, V18, P413, DOI 10.3233/JAD-2009-1177
   Blom ES, 2009, DEMENT GERIATR COGN, V27, P458, DOI 10.1159/000216841
   Brettschneider J, 2006, DEMENT GERIATR COGN, V21, P291, DOI 10.1159/000091436
   Buts K, 2014, J PROTEOMICS, V105, P31, DOI 10.1016/j.jprot.2014.02.015
   Chalbot S, 2010, NEUROSCI LETT, V478, P179, DOI 10.1016/j.neulet.2010.05.012
   Chalbot S, 2009, CLIN CHEM, V55, P2171, DOI 10.1373/clinchem.2009.130286
   Chen JJ, 2013, ANAL CHEM, V85, P303, DOI 10.1021/ac3033239
   Chen JJ, 2012, MOL NEURODEGENER, V7, DOI 10.1186/1750-1326-7-41
   Cheon MS, 2003, J NEURAL TRANSM-SUPP, P225
   Chevallet M, 2008, PROTEOMICS, V8, P4853, DOI 10.1002/pmic.200800321
   Choe L, 2007, PROTEOMICS, V7, P3651, DOI 10.1002/pmic.200700316
   Clark CM, 2008, NEUROSIGNALS, V16, P11, DOI 10.1159/000109754
   Cogswell JP, 2008, J ALZHEIMERS DIS, V14, P27, DOI 10.3233/jad-2008-14103
   Cole LM, 2014, PROTEOMICS, V14, P890, DOI 10.1002/pmic.201300429
   Davidsson P, 1998, Int Psychogeriatr, V10, P11, DOI 10.1017/S1041610298005110
   de Almeida SM, 2011, HEADACHE, V51, P1503, DOI 10.1111/j.1526-4610.2011.01959.x
   Deja S, 2013, J PHARMACEUT BIOMED, V83, P43, DOI 10.1016/j.jpba.2013.04.017
   Ding C, 2011, J PROTEOME RES, V10, P3652, DOI 10.1021/pr2002758
   Du Y, 2000, NEUROLOGY, V55, P480, DOI 10.1212/WNL.55.4.480
   Ertekin-Taner N, 2013, NAT REV NEUROL, V9, P368, DOI 10.1038/nrneurol.2013.117
   Fernandez-Montesinos R, 2010, J MOL NEUROSCI, V41, P114, DOI 10.1007/s12031-009-9300-x
   Fey SJ, 2001, CURR OPIN CHEM BIOL, V5, P26, DOI 10.1016/S1367-5931(00)00167-8
   Fu YJ, 2009, CELL MOL NEUROBIOL, V29, P649, DOI 10.1007/s10571-009-9359-5
   Fukuhara K, 2013, J CLIN BIOCHEM NUTR, V52, P133, DOI 10.3164/jcbn.12-118
   Geekiyanage H, 2012, EXP NEUROL, V235, P491, DOI 10.1016/j.expneurol.2011.11.026
   Ghidoni R, 2013, CLIN BIOCHEM, V46, P480, DOI 10.1016/j.clinbiochem.2012.10.012
   Gika HG, 2014, J PHARMACEUT BIOMED, V87, P12, DOI 10.1016/j.jpba.2013.06.032
   Guan FL, 2012, MOL BIOL REP, V39, P6661, DOI 10.1007/s11033-012-1472-8
   Gupta VB, 2011, NEUROLOGY, V76, P1091, DOI 10.1212/WNL.0b013e318211c352
   Hakimi A, 2014, PROTEOMICS, V14, P4, DOI 10.1002/pmic.201200563
   Hampel H, 2010, EXP GERONTOL, V45, P30, DOI 10.1016/j.exger.2009.10.010
   Henkel AW, 2012, J NEURAL TRANSM, V119, P779, DOI 10.1007/s00702-012-0781-3
   Herrmann M, 2000, STROKE, V31, P645, DOI 10.1161/01.STR.31.3.645
   Hilpert H, 2013, J MED CHEM, V56, P3980, DOI 10.1021/jm400225m
   Huang Y, 2013, ANAL BIOANAL CHEM, V405, P4811, DOI 10.1007/s00216-013-6842-0
   Hunter MP, 2008, PLOS ONE, V3, DOI 10.1371/journal.pone.0003694
   Hye A, 2006, BRAIN, V129, P3042, DOI 10.1093/brain/awl279
   Issaq HJ, 2007, CHEM REV, V107, P3601, DOI 10.1021/cr068287r
   Jesse S, 2009, J ALZHEIMERS DIS, V17, P541, DOI 10.3233/JAD-2009-1075
   Karsidag T, 2012, ULUS TRAVMA ACIL CER, V18, P195, DOI 10.5505/tjtes.2012.99075
   Khorvash F, 2011, J RES MED SCI, V16, P1280
   Kiko T, 2014, J ALZHEIMERS DIS, V39, P253, DOI 10.3233/JAD-130932
   Kingsmore SF, 2006, NAT REV DRUG DISCOV, V5, P310, DOI 10.1038/nrd2006
   Kingwell Katie, 2013, Nat Rev Neurol, V9, P420, DOI 10.1038/nrneurol.2013.134
   Kit AH, 2012, BIOCHIMIE, V94, P2314, DOI 10.1016/j.biochi.2012.07.014
   Koyama A, 2012, ARCH NEUROL-CHICAGO, V69, P824, DOI 10.1001/archneurol.2011.1841
   Kroksveen AC, 2011, J PROTEOMICS, V74, P371, DOI 10.1016/j.jprot.2010.11.010
   Lambert JC, 2009, NAT GENET, V41, P1094, DOI 10.1038/ng.439
   Laterza OF, 2006, CLIN CHEM, V52, P1713, DOI 10.1373/clinchem.2006.070912
   Lee JM, 2008, CLIN CHEM, V54, P1617, DOI 10.1373/clinchem.2008.104497
   Li NJ, 2010, CLIN BIOCHEM, V43, P992, DOI 10.1016/j.clinbiochem.2010.04.072
   Lista S, 2013, PROG NEUROBIOL, V101, P1, DOI 10.1016/j.pneurobio.2012.06.007
   Liu Q, 2004, CELL MOL LIFE SCI, V61, P3057, DOI 10.1007/s00018-004-4268-8
   Liu W, 2012, NEUROBIOL AGING, V33, P522, DOI 10.1016/j.neurobiolaging.2010.04.034
   Liu XF, 2014, J PROTEOME RES, V13, P1223, DOI 10.1021/pr400669d
   Lukiw WJ, 2007, NEUROREPORT, V18, P297, DOI 10.1097/WNR.0b013e3280148e8b
   Lukiw WJ, 2012, NEUROREPORT, V23, P621, DOI [10.1097/00001756-201207110-00009, 10.1097/WNR.0b013e32835542b0]
   Mattsson N, 2010, NEUROSCI RES, V66, P330, DOI 10.1016/j.neures.2009.11.012
   Mayeux R, 2011, NEUROBIOL AGING, V32, pS10, DOI 10.1016/j.neurobiolaging.2011.09.004
   Menschaert G, 2010, J PROTEOME RES, V9, P2051, DOI 10.1021/pr900929m
   MILLER LL, 1954, J EXP MED, V99, P125, DOI 10.1084/jem.99.2.125
   Mohayeji M, 2014, J PROTEOMICS, V99, P101, DOI 10.1016/j.jprot.2014.01.028
   Monacelli F, 2014, CLIN CHEM LAB MED, V52, P117, DOI 10.1515/cclm-2012-0829
   Muller M, 2014, NEUROBIOL AGING, V35, P152, DOI 10.1016/j.neurobiolaging.2013.07.005
   Nature editorial office, 2010, NATURE, V463, P401
   Oishi M, 1996, ANN CLIN LAB SCI, V26, P340
   Opii W, 2008, NEUROBIOL AGING, V29, P51, DOI 10.1016/j.neurobiolaging.2006.09.012
   Oreskovic D, 2010, BRAIN RES REV, V64, P241, DOI 10.1016/j.brainresrev.2010.04.006
   Pannee J, 2013, J ALZHEIMERS DIS, V33, P1021, DOI 10.3233/JAD-2012-121471
   Perrin RJ, 2011, PLOS ONE, V6, DOI [10.1371/journal.pone.0016032, 10.1371/journal.pone.0018850]
   Peskind ER, 2001, NEUROCHEM INT, V39, P409, DOI 10.1016/S0197-0186(01)00048-1
   Podlesniy P, 2013, ANN NEUROL, V74, P655, DOI 10.1002/ana.23955
   Poste G, 2011, NATURE, V469, P156, DOI 10.1038/469156a
   Prvulovic D, 2011, CLIN CHEM LAB MED, V49, P367, DOI 10.1515/CCLM.2011.087
   Puntmann VO, 2009, POSTGRAD MED J, V85, P538, DOI 10.1136/pgmj.2008.073759
   Ramaswamy S, 2003, LANCET, V361, P1576, DOI 10.1016/S0140-6736(03)13322-3
   Rifai N, 2006, NAT BIOTECHNOL, V24, P971, DOI 10.1038/nbt1235
   Rosenmann H, 2012, J MOL NEUROSCI, V47, P1, DOI 10.1007/s12031-011-9665-5
   Samgard K, 2010, INT J GERIATR PSYCH, V25, P403, DOI 10.1002/gps.2353
   Schmidt C, 2013, PRION, V7, P229, DOI 10.4161/pri.23904
   Schonrock N, 2012, EXP NEUROL, V235, P447, DOI 10.1016/j.expneurol.2011.11.013
   Shaw LM, 2007, NAT REV DRUG DISCOV, V6, P295, DOI 10.1038/nrd2176
   Sheinerman KS, 2013, AGING-US, V5, P925, DOI 10.18632/aging.100624
   Sheinerman KS, 2012, AGING-US, V4, P590, DOI 10.18632/aging.100486
   Shi M, 2009, NEUROBIOL DIS, V35, P157, DOI 10.1016/j.nbd.2008.09.004
   Simpson RJ, 2009, EXPERT REV PROTEOMIC, V6, P267, DOI [10.1586/epr.09.17, 10.1586/EPR.09.17]
   Snyder HM, 2014, ALZHEIMERS DEMENT, V10, P109, DOI 10.1016/j.jalz.2013.10.007
   Song F, 2009, BRAIN RES REV, V61, P69, DOI 10.1016/j.brainresrev.2009.05.003
   Sonnen Joshua A, 2007, Expert Rev Neurother, V7, P1021, DOI 10.1586/14737175.7.8.1021
   Tan L, 2013, MOL NEUROBIOL, V47, P382, DOI 10.1007/s12035-012-8359-5
   Thadikkaran L, 2005, PROTEOMICS, V5, P3019, DOI 10.1002/pmic.200402053
   Thambisetty M, 2011, PLOS ONE, V6, DOI 10.1371/journal.pone.0028527
   Thambisetty M, 2012, NEUROIMAGE, V59, P212, DOI 10.1016/j.neuroimage.2011.07.056
   Thambisetty M, 2010, BIOMARK MED, V4, P65, DOI 10.2217/BMM.09.84
   Thambisetty M, 2008, J NEUROL, V255, P1712, DOI 10.1007/s00415-008-0006-8
   Thorsell A, 2010, BRAIN RES, V1362, P13, DOI 10.1016/j.brainres.2010.09.073
   Tinoco AD, 2011, BIOCHEMISTRY-US, V50, P7447, DOI 10.1021/bi200417k
   Trojanowski JQ, 2010, ALZHEIMERS DEMENT, V6, P230, DOI 10.1016/j.jalz.2010.03.008
   Vitzthum F, 2005, J PROTEOME RES, V4, P1086, DOI 10.1021/pr050080b
   Wallin AK, 2009, INT J GERIATR PSYCH, V24, P638, DOI 10.1002/gps.2195
   Wang HB, 2013, TRENDS PHARMACOL SCI, V34, P215, DOI 10.1016/j.tips.2013.01.008
   Wang WX, 2008, J NEUROSCI, V28, P1213, DOI 10.1523/JNEUROSCI.5065-07.2008
   Wang XY, 2009, BRAIN RES BULL, V80, P268, DOI 10.1016/j.brainresbull.2009.08.006
   Watt AD, 2011, J ALZHEIMERS DIS, V24, P47, DOI 10.3233/JAD-2010-101722
   Wei X, 2009, INT J CLIN EXP PATHO, V2, P132
   Weiner Michael W, 2013, Alzheimers Dement, V9, pe111, DOI [10.1016/j.jalz.2011.09.172, 10.1016/j.jalz.2013.05.1769]
   WEINGARTEN MD, 1975, P NATL ACAD SCI USA, V72, P1858, DOI 10.1073/pnas.72.5.1858
   Whiteaker JR, 2011, NAT BIOTECHNOL, V29, P625, DOI 10.1038/nbt.1900
   Wijte D, 2012, METHODS, V56, P500, DOI 10.1016/j.ymeth.2012.03.018
   Wishart DS, 2009, NUCLEIC ACIDS RES, V37, pD603, DOI 10.1093/nar/gkn810
   Yang MH, 2012, J PROTEOMICS, V75, P3617, DOI 10.1016/j.jprot.2012.04.017
   Zamostiano R, 2001, J BIOL CHEM, V276, P708, DOI 10.1074/jbc.M007416200
   Zhang J, 2005, J ALZHEIMERS DIS, V7, P125
   Zhang J, 2007, PROTEOM CLIN APPL, V1, P805, DOI 10.1002/prca.200700081
   Zhang KL, 2012, PROTEOMICS, V12, P1261, DOI 10.1002/pmic.201200010
   Zhang RL, 2004, PROTEOMICS, V4, P244, DOI 10.1002/pmic.200300495
   Zhang XW, 2007, TRENDS BIOTECHNOL, V25, P166, DOI 10.1016/j.tibtech.2007.02.006
   Zhang YY, 2013, CHEM REV, V113, P2343, DOI 10.1021/cr3003533
   Zurbig P, 2012, ELECTROPHORESIS, V33, P3617, DOI 10.1002/elps.201200360
NR 133
TC 30
Z9 30
U1 9
U2 95
PU MDPI
PI BASEL
PA ST ALBAN-ANLAGE 66, CH-4052 BASEL, SWITZERLAND
SN 1422-0067
J9 INT J MOL SCI
JI Int. J. Mol. Sci.
PD MAY
PY 2014
VL 15
IS 5
BP 7865
EP 7882
DI 10.3390/ijms15057865
PG 18
WC Biochemistry & Molecular Biology; Chemistry, Multidisciplinary
WE Science Citation Index Expanded (SCI-EXPANDED)
SC Biochemistry & Molecular Biology; Chemistry
GA AI4NJ
UT WOS:000336841800048
PM 24806343
OA Green Published, Green Submitted, gold
DA 2022-08-24
ER

PT J
AU Li, HQ
   Mao, SS
   Wang, HT
   Zen, K
   Zhang, CY
   Li, L
AF Li, Hanqin
   Mao, Susu
   Wang, Haitao
   Zen, Ke
   Zhang, Chenyu
   Li, Liang
TI MicroRNA-29a modulates axon branching by targeting doublecortin in
   primary neurons
SO PROTEIN & CELL
LA English
DT Article
DE miR-29a; doublecortin; glutamate receptor; mature neurons; axon
   branching
ID ALZHEIMER-DISEASE; EXPRESSION; DIFFERENTIATION; NEUROGENESIS; CANCER
AB MicroRNAs (miRNAs) are endogenously expressed small, non-coding transcripts that regulate protein expression. Substantial evidences suggest that miRNAs are enriched in central nervous system, where they are hypothesized to play pivotal roles during neural development. In the present study, we analyzed miRNAs expression in mice cerebral cortex and hippocampus at different developmental stages and found miR-29a increased dramatically at postnatal stages. In addition, we provided strong evidences that miR-29a is enriched in mature neurons both in vitro and in vivo. Further investigation demonstrated that the activation of glutamate receptors induced endogenous miR-29a level in primary neurons. Moreover, we showed that miR-29a directly regulated its target protein Doublecortin (DCX) expression, which further modulated axon branching in primary culture. Together, our results suggested that miR-29a play an important role in neuronal development of mice cerebrum.
C1 [Li, Hanqin; Mao, Susu; Zen, Ke; Zhang, Chenyu; Li, Liang] Nanjing Univ, Jiangsu Engn Res Ctr MicroRNA Biol & Biotechnol, State Key Lab Pharmaceut Biotechnol, Sch Life Sci, Nanjing 210093, Jiangsu, Peoples R China.
   [Wang, Haitao] PLA, Dept Pharm, Hosp 306, Beijing 100101, Peoples R China.
RP Zen, K (通讯作者)，Nanjing Univ, Jiangsu Engn Res Ctr MicroRNA Biol & Biotechnol, State Key Lab Pharmaceut Biotechnol, Sch Life Sci, Nanjing 210093, Jiangsu, Peoples R China.
EM kzen@nju.edu.cn; cyzhang@nju.eud.cn; lijing@sibs.ac.cn
FU National Natural Science Foundation of China [31000478, 31100777,
   31271378]
FX This work was supported by grants from the National Natural Science
   Foundation of China (Grant Nos. 31000478, 31100777 and 31271378).
CR Bettens K, 2009, HUM MUTAT, V30, P1207, DOI 10.1002/humu.21027
   Bilimoria PM, 2010, J NEUROSCI, V30, P16766, DOI 10.1523/JNEUROSCI.1362-10.2010
   Chen X, 2008, CELL RES, V18, P997, DOI 10.1038/cr.2008.282
   Chen X, 2012, PROTEIN CELL, V3, P28, DOI 10.1007/s13238-012-2003-z
   Cohen D, 2008, DEV NEUROSCI-BASEL, V30, P187, DOI 10.1159/000109862
   David A, 2007, J CELL SCI, V120, P353, DOI 10.1242/jcs.03316
   Govek EE, 2005, GENE DEV, V19, P1, DOI 10.1101/gad.1256405
   He S, 2010, J NEUROSCI, V30, P7910, DOI 10.1523/JNEUROSCI.6375-09.2010
   Ji F, 2013, J GENET GENOMICS, V40, P61, DOI 10.1016/j.jgg.2012.12.008
   Kataoka Y, 2001, GENES CELLS, V6, P313, DOI 10.1046/j.1365-2443.2001.00427.x
   Kawase-Koga Y, 2009, DEV DYNAM, V238, P2800, DOI 10.1002/dvdy.22109
   Obernosterer G, 2007, NAT PROTOC, V2, P1508, DOI 10.1038/nprot.2007.153
   Ramos RL, 2006, CEREB CORTEX, V16, P1323, DOI 10.1093/cercor/bhj074
   Shioya M, 2010, NEUROPATH APPL NEURO, V36, P320, DOI 10.1111/j.1365-2990.2010.01076.x
   Shu SY, 2013, J BIOMED SCI, V20, DOI 10.1186/1423-0127-20-9
   Smirnova L, 2005, EUR J NEUROSCI, V21, P1469, DOI 10.1111/j.1460-9568.2005.03978.x
   Snyder JS, 2012, PLOS ONE, V7, DOI 10.1371/journal.pone.0048757
   Spampanato J, 2012, PLOS ONE, V7, DOI 10.1371/journal.pone.0041029
   Uesaka N, 2005, J NEUROSCI, V25, P1, DOI 10.1523/JNEUROSCI.3855-04.2005
   Wang Y, 2013, EUR J CELL BIOL, V92, P123, DOI 10.1016/j.ejcb.2012.11.004
   Yang DH, 2012, J CELL SCI, V125, P1673, DOI 10.1242/jcs.086421
   Yu JY, 2008, EXP CELL RES, V314, P2618, DOI 10.1016/j.yexcr.2008.06.002
NR 22
TC 30
Z9 30
U1 0
U2 15
PU HIGHER EDUCATION PRESS
PI BEIJING
PA SHATANHOU ST 55, BEIJING 100009, PEOPLES R CHINA
SN 1674-800X
EI 1674-8018
J9 PROTEIN CELL
JI Protein Cell
PD FEB
PY 2014
VL 5
IS 2
BP 160
EP 169
DI 10.1007/s13238-014-0022-7
PG 10
WC Cell Biology
WE Science Citation Index Expanded (SCI-EXPANDED)
SC Cell Biology
GA AD3UU
UT WOS:000333172500008
PM 24535747
OA Green Published, gold
DA 2022-08-24
ER

PT J
AU Kamalainen, A
   Viswanathan, J
   Natunen, T
   Helisalmi, S
   Kauppinen, T
   Pikkarainen, M
   Pursiheimo, JP
   Alafuzoff, I
   Kivipelto, M
   Haapasalo, A
   Soininen, H
   Herukka, SK
   Hiltunen, M
AF Kamalainen, Anna
   Viswanathan, Jayashree
   Natunen, Teemu
   Helisalmi, Seppo
   Kauppinen, Tarja
   Pikkarainen, Maria
   Pursiheimo, Juha-Pekka
   Alafuzoff, Irina
   Kivipelto, Miia
   Haapasalo, Annakaisa
   Soininen, Hilkka
   Herukka, Sanna-Kaisa
   Hiltunen, Mikko
TI GRN Variant rs5848 Reduces Plasma and Brain Levels of Granulin in
   Alzheimer's Disease Patients
SO JOURNAL OF ALZHEIMERS DISEASE
LA English
DT Article
DE Alzheimer's disease; granulin; GRN; microRNA; plasma; rs5848; temporal
   cortex
ID FRONTOTEMPORAL DEMENTIA; RISK; GENE
AB Genetic variants in the granulin (GRN) gene have been shown to increase the risk of Alzheimer's disease (AD). Here, we report that the A allele of rs5848 in GRN reduces plasma granulin levels in a dose-dependent manner in a clinically-defined AD sample cohort. Similarly, the mRNA levels of granulin were decreased with respect to A allele of rs5848 in the inferior temporal cortex of neuropathologically confirmed AD patients. Our findings suggest that the A allele of rs5848 is functionally relevant by reducing the expression of granulin.
C1 [Kamalainen, Anna; Viswanathan, Jayashree; Natunen, Teemu; Helisalmi, Seppo; Kauppinen, Tarja; Pikkarainen, Maria; Kivipelto, Miia; Haapasalo, Annakaisa; Soininen, Hilkka; Herukka, Sanna-Kaisa; Hiltunen, Mikko] Univ Eastern Finland, Inst Clin Med Neurol, FI-70211 Kuopio, Finland.
   [Pursiheimo, Juha-Pekka] Univ Turku, Turku Ctr Biotechnol, Turku, Finland.
   [Alafuzoff, Irina] Uppsala Univ, Dept Immunol Genet & Pathol, Uppsala, Sweden.
   [Alafuzoff, Irina] Univ Uppsala Hosp, Uppsala, Sweden.
   [Kivipelto, Miia] Karolinska Inst, Dept Neurobiol Care Sci & Soc, Aging Res Ctr, Stockholm, Sweden.
   [Kivipelto, Miia] Karolinska Inst, Dept Neurobiol Care Sci & Soc, Alzheimers Dis Res Ctr, Stockholm, Sweden.
   [Soininen, Hilkka; Herukka, Sanna-Kaisa] Kuopio Univ Hosp, Dept Neurol, SF-70210 Kuopio, Finland.
RP Hiltunen, M (通讯作者)，Univ Eastern Finland, Inst Clin Med Neurol, POB 1627, FI-70211 Kuopio, Finland.
EM mikko.hiltunen@uef.fi
RI Kivipelto, Miia/AAS-3557-2021
OI Chadchankar, Jayashree/0000-0002-0189-569X; Kivipelto,
   Miia/0000-0003-0992-3875; Haapasalo, Annakaisa/0000-0003-0959-2957
FU Health Research Council of the Academy of Finland; Nordic Centre of
   Excellence in Neurodegeneration; EU; Strategic Funding of the University
   on Eastern Finland (UEF-Brain); EVO of Kuopio University Hospital
   [5772708]; Sigrid Juselius Foundation; Finnish Brain Foundation; Finnish
   Funding Agency for Technology and Innovation [70048/09]
FX This study was supported by the Health Research Council of the Academy
   of Finland; EVO grant 5772708 of Kuopio University Hospital; the Nordic
   Centre of Excellence in Neurodegeneration; EU, European Regional
   Development Fund, Finnish Funding Agency for Technology and Innovation,
   grant 70048/09; the Strategic Funding of the University on Eastern
   Finland (UEF-Brain), Sigrid Juselius Foundation and Finnish Brain
   Foundation.
CR Baker M, 2006, NATURE, V442, P916, DOI 10.1038/nature05016
   Bateman A, 1998, J ENDOCRINOL, V158, P145, DOI 10.1677/joe.0.1580145
   BRAAK H, 1991, ACTA NEUROPATHOL, V82, P239, DOI 10.1007/BF00308809
   Braak H, 2006, ACTA NEUROPATHOL, V112, P389, DOI 10.1007/s00401-006-0127-z
   Brouwers N, 2008, NEUROLOGY, V71, P656, DOI 10.1212/01.wnl.0000319688.89790.7a
   Cruts M, 2006, NATURE, V442, P920, DOI 10.1038/nature05017
   Fenoglio C, 2009, J ALZHEIMERS DIS, V18, P603, DOI 10.3233/JAD-2009-1170
   Hsiung GYR, 2011, J NEUROL SCI, V300, P28, DOI 10.1016/j.jns.2010.10.009
   Lee MJ, 2011, NEURODEGENER DIS, V8, P216, DOI 10.1159/000322538
   MCKHANN G, 1984, NEUROLOGY, V34, P939, DOI 10.1212/WNL.34.7.939
   Rademakers R, 2008, HUM MOL GENET, V17, P3631, DOI 10.1093/hmg/ddn257
   Suzuki M, 1998, NEUROSCI LETT, V242, P127, DOI 10.1016/S0304-3940(98)00008-1
   Viswanathan J, 2011, TRAFFIC, V12, P330, DOI 10.1111/j.1600-0854.2010.01149.x
   Viswanathan J, 2009, AM J MED GENET B, V150B, P747, DOI 10.1002/ajmg.b.30889
   Wang WX, 2010, AM J PATHOL, V177, P334, DOI 10.2353/ajpath.2010.091202
NR 15
TC 30
Z9 30
U1 0
U2 4
PU IOS PRESS
PI AMSTERDAM
PA NIEUWE HEMWEG 6B, 1013 BG AMSTERDAM, NETHERLANDS
SN 1387-2877
J9 J ALZHEIMERS DIS
JI J. Alzheimers Dis.
PY 2013
VL 33
IS 1
BP 23
EP 27
DI 10.3233/JAD-2012-120946
PG 5
WC Neurosciences
WE Science Citation Index Expanded (SCI-EXPANDED)
SC Neurosciences & Neurology
GA 051UY
UT WOS:000312154400004
PM 22890097
DA 2022-08-24
ER

PT J
AU Wei, H
   Xu, YH
   Chen, Q
   Chen, H
   Zhu, XL
   Li, YF
AF Wei, Hong
   Xu, Yuhao
   Chen, Qi
   Chen, Hui
   Zhu, Xiaolan
   Li, Yuefeng
TI Mesenchymal stem cell-derived exosomal miR-223 regulates neuronal cell
   apoptosis
SO CELL DEATH & DISEASE
LA English
DT Article
ID EXTRACELLULAR VESICLES; ALZHEIMERS-DISEASE; PROTEIN; DYSREGULATION;
   MICRORNAS
AB Hypoxia limits the survival and function of neurons in the development of Alzheimer's diseases. Exosome-dependent intercellular communication is an emerging signaling mechanism involved in tissue repair and regeneration; however, the effect and underlying mechanism of mesenchymal stem cell-derived exosomes in regulating neuronal cell apoptosis have not been determined. Here, we showed that the establishment of an AD cell model was accompanied by increased HIF-1 alpha expression and cell apoptosis, impaired cell migration, and decreased miR-223. MSC-derived exosomes were internalized by the AD cell coculture model in a time-dependent manner, resulting in reduced cell apoptosis, enhanced cell migration and increased miR-223, and these effects were reversed by KC7F2, a hypoxic inhibitor. Furthermore, MSC-derived exosomal miR-223 inhibited the apoptosis of neurons in vitro by targeting PTEN, thus activating the PI3K/Akt pathway. In addition, exosomes isolated from the serum of AD patients promoted cell apoptosis. In short, our study showed that MSC-derived exosomal miR-223 protected neuronal cells from apoptosis through the PTEN-PI3K/Akt pathway and provided a potential therapeutic approach for AD.
C1 [Wei, Hong; Chen, Qi; Chen, Hui; Zhu, Xiaolan] Jiangsu Univ, Dept Cent Lab, Affiliated Hosp 4, Zhenjiang 212001, Jiangsu, Peoples R China.
   [Wei, Hong; Xu, Yuhao; Chen, Qi; Zhu, Xiaolan; Li, Yuefeng] Jiangsu Univ, Zhenjiang 212003, Jiangsu, Peoples R China.
   [Wei, Hong; Xu, Yuhao] Jiangsu Univ, Dept Neurol, Affiliated Hosp, Zhenjiang 212001, Jiangsu, Peoples R China.
   [Li, Yuefeng] Jiangsu Univ, Dept Radiol, Affiliated Hosp, Zhenjiang 212001, Jiangsu, Peoples R China.
RP Zhu, XL (通讯作者)，Jiangsu Univ, Dept Cent Lab, Affiliated Hosp 4, Zhenjiang 212001, Jiangsu, Peoples R China.; Zhu, XL (通讯作者)，Jiangsu Univ, Zhenjiang 212003, Jiangsu, Peoples R China.
EM zxl2517@163.com
OI Zhu, Xiaolan/0000-0001-7034-8617; ZHU, XIAOLAN/0000-0002-0499-8045
FU Natural Science Foundation of China [81672913/81871343]; Social
   Development Project of Jiangsu [BE2018693/BE2017698]; Natural Science
   Foundation of Jiangsu Province [BK20181226]; Six Talent Peaks Project in
   Jiangsu Province [2016-WSW-125]; Jiangsu Provincial Medical Youth Talent
   [QNRC2016460, FRC201788]; Medical research project of Jiangsu Commission
   of health [H2019055]
FX This research was supported by the Natural Science Foundation of China
   (grant no. 81672913/81871343), the Social Development Project of Jiangsu
   (grant no. BE2018693/BE2017698), Natural Science Foundation of Jiangsu
   Province (grant no. BK20181226), the Six Talent Peaks Project in Jiangsu
   Province (grant no. 2016-WSW-125), the Jiangsu Provincial Medical Youth
   Talent (QNRC2016460, FRC201788), Medical research project of Jiangsu
   Commission of health (H2019055).
CR Almalki SG, 2017, STEM CELL RES THER, V8, DOI 10.1186/s13287-017-0568-4
   Barrachina L, 2020, STEM CELL RES THER, V11, DOI 10.1186/s13287-020-1571-8
   Bazrgar M, 2020, PHARMACOL RES, V155, DOI 10.1016/j.phrs.2020.104729
   Bedini G, 2018, CURR MED CHEM, V25, P2176, DOI 10.2174/0929867325666180111101410
   Belair C, 2019, J CELL BIOL, V218, P2564, DOI 10.1083/jcb.201811148
   Desideri G, 2017, J CELL PHYSIOL, V232, P1069, DOI 10.1002/jcp.25509
   Picanco LCD, 2018, CURR MED CHEM, V25, P3141, DOI 10.2174/0929867323666161213101126
   Ferrer I, 2012, PROG NEUROBIOL, V97, P38, DOI 10.1016/j.pneurobio.2012.03.005
   Fong MY, 2015, NAT CELL BIOL, V17, P183, DOI 10.1038/ncb3094
   Gleason CE, 2019, ALZHEIMERS DEMENT, V15, P1533, DOI 10.1016/j.jalz.2019.07.015
   Haneklaus M, 2013, J INTERN MED, V274, P215, DOI 10.1111/joim.12099
   Hill AF, 2019, J NEUROSCI, V39, P9269, DOI 10.1523/JNEUROSCI.0147-18.2019
   Hu ZH, 2017, CURR OPIN NEUROBIOL, V45, P24, DOI 10.1016/j.conb.2017.02.014
   Huang RY, 2019, BIOMATER SCI-UK, V7, P4248, DOI 10.1039/c9bm00939f
   Jeong S, 2017, MOL CELLS, V40, P1, DOI 10.14348/molcells.2017.2319
   Katakowski M, 2016, CANCER MICROENVIRON, V9, P149, DOI 10.1007/s12307-016-0190-5
   Koelsch G, 2017, MOLECULES, V22, DOI 10.3390/molecules22101723
   Lazzarini R, 2019, EXP GERONTOL, V120, P21, DOI 10.1016/j.exger.2019.02.014
   Lee OJ, 2020, STEM CELLS DEV, V29, P38, DOI 10.1089/scd.2019.0225
   Macheda T, 2019, NEUROSCIENCE, V398, P55, DOI 10.1016/j.neuroscience.2018.11.040
   Margaria JP, 2020, CELL SIGNAL, V66, DOI 10.1016/j.cellsig.2019.109468
   Mirzaei HR, 2016, CURR PHARM DESIGN, V22, P5257, DOI 10.2174/1381612822666160303110838
   Nalivaeva NN, 2019, FRONT NEUROSCI-SWITZ, V13, DOI 10.3389/fnins.2019.00770
   Nalivaeva NN, 2018, FRONT NEUROSCI-SWITZ, V12, DOI 10.3389/fnins.2018.00825
   Noriega DC, 2017, TRANSPLANTATION, V101, P1945, DOI 10.1097/TP.0000000000001484
   Peyvandi A, 2018, CELL PROLIFERAT, V51, DOI 10.1111/cpr.12434
   Polis B, 2018, NEUROTHERAPEUTICS, V15, P1036, DOI 10.1007/s13311-018-0669-5
   Porro C, 2015, J NEUROIMMUNOL, V288, P70, DOI 10.1016/j.jneuroim.2015.09.006
   Pradeepkiran JA, 2020, HUM MOL GENET, V29, P49, DOI 10.1093/hmg/ddz227
   Salminen A, 2017, J NEUROCHEM, V140, P536, DOI 10.1111/jnc.13932
   Shurtleff MJ, 2016, ELIFE, V5, DOI 10.7554/eLife.19276
   Sinha MS, 2018, ACTA NEUROPATHOL, V136, P41, DOI 10.1007/s00401-018-1868-1
   Staff NP, 2019, MAYO CLIN PROC, V94, P892, DOI 10.1016/j.mayocp.2019.01.001
   Toh WS, 2018, CYTOTHERAPY, V20, P1419, DOI 10.1016/j.jcyt.2018.09.008
   Trotta T, 2018, BIOCHEM PHARMACOL, V148, P184, DOI 10.1016/j.bcp.2017.12.020
   Vignini A, 2019, EXP GERONTOL, V128, DOI 10.1016/j.exger.2019.110754
   Vromman A, 2013, AGING CELL, V12, P358, DOI 10.1111/acel.12056
   Wang X, 2014, MOL NEURODEGENER, V9, DOI 10.1186/1750-1326-9-31
   Wei H, 2018, NEUROSCIENCE, V379, P167, DOI 10.1016/j.neuroscience.2018.03.016
   Yang ML, 2020, LAB INVEST, V100, P342, DOI 10.1038/s41374-019-0321-y
   Yin QQ, 2014, NEUROPHARMACOLOGY, V86, P389, DOI 10.1016/j.neuropharm.2014.07.020
   Zhang F, 2018, FRONT NEUROSCI-SWITZ, V12, DOI 10.3389/fnims.2018.00314
   Zhang YL, 2017, NATURE, V548, P52, DOI 10.1038/nature23282
   Zhu XL, 2019, J EXP CLIN CANC RES, V38, DOI 10.1186/s13046-019-1095-1
NR 44
TC 29
Z9 30
U1 5
U2 18
PU NATURE PUBLISHING GROUP
PI LONDON
PA MACMILLAN BUILDING, 4 CRINAN ST, LONDON N1 9XW, ENGLAND
SN 2041-4889
J9 CELL DEATH DIS
JI Cell Death Dis.
PD APR 27
PY 2020
VL 11
IS 4
DI 10.1038/s41419-020-2490-4
PG 11
WC Cell Biology
WE Science Citation Index Expanded (SCI-EXPANDED)
SC Cell Biology
GA LJ9MT
UT WOS:000530485500004
PM 32341353
OA gold, Green Published
DA 2022-08-24
ER

PT J
AU Huang, ZH
   Zhao, J
   Wang, W
   Zhou, J
   Zhang, J
AF Huang, Zhonghua
   Zhao, Jing
   Wang, Wei
   Zhou, Jun
   Zhang, Jie
TI Depletion of LncRNA NEAT1 Rescues Mitochondrial Dysfunction Through
   NEDD4L-Dependent PINK1 Degradation in Animal Models of Alzheimer's
   Disease
SO FRONTIERS IN CELLULAR NEUROSCIENCE
LA English
DT Article
DE NEAT1; Alzheimer's disease; PINK1; autophagy; NEDD4L
ID LONG NONCODING RNAS; IDENTIFICATION; EXPRESSION
AB Alzheimer's disease (AD) is the most common neurodegenerative disorder and the main cause of dementia among the elderly worldwide. Unfortunately, the mechanism of AD remains unclear, and no effective therapies are available yet. An increasing amount of studies have demonstrated that long non-coding RNAs (LncRNAs) play a notable role in the pathogenesis of plenty of human diseases, and they have served as biomarkers and potential therapeutic targets. However, the function of LncRNAs in AD remains unclear. This study aimed to explore the potential role of LncRNA nuclear enriched abundant transcript 1 (NEAT1) in AD. We found that LncRNA NEAT1 was upregulated in the AD animal models. Furthermore, we demonstrated that NEAT1 could interact with NEDD4L and promote PTEN-induced putative kinase 1 (PINK1)'s ubiquitination and degradation and then impaired PINK1-dependent autophagy. Collectively, the lncRNA NEAT1 promotes the pathogenesis of AD and serves as a promising novel target for pharmacological intervention.
C1 [Huang, Zhonghua; Zhao, Jing; Wang, Wei; Zhang, Jie] Cent South Univ, Xiangya Hosp 2, Dept Neurol, Changsha, Peoples R China.
   [Zhou, Jun] Cent South Univ, Xiangya Hosp, Med Sci Res Ctr, Changsha, Peoples R China.
RP Zhang, J (通讯作者)，Cent South Univ, Xiangya Hosp 2, Dept Neurol, Changsha, Peoples R China.
EM zhangjiedoctor@csu.edu.cn
FU National Natural Science Foundation of China [81571382]; Hunan Province
   Science International Cooperation Projects [2015WK3010, 2019JJ50879]
FX The study was supported by grants from the National Natural Science
   Foundation of China (81571382), Hunan Province Science International
   Cooperation Projects, Grant (2015WK3010 and 2019JJ50879).
CR Abriel H, 2005, PHYSIOLOGY, V20, P398, DOI 10.1152/physiol.00033.2005
   Bongiorno D, 2011, CHANNELS, V5, P79, DOI 10.4161/chan.5.1.13967
   Cai Q, 2016, FRONT CELL NEUROSCI, V10, DOI 10.3389/fncel.2016.00024
   Cao M, 2019, NEUROBIOL AGING, V81, P116, DOI 10.1016/j.neurobiolaging.2019.05.023
   Carpenter S, 2013, SCIENCE, V341, P789, DOI 10.1126/science.1240925
   Chen XQ, 2019, FRONT NEUROSCI-SWITZ, V13, DOI 10.3389/fnins.2019.00659
   Del Vecchio F, 2018, CANCER LETT, V421, P94, DOI 10.1016/j.canlet.2018.02.022
   Du F, 2017, BRAIN, V140, P3233, DOI 10.1093/brain/awx258
   Dunham I, 2012, NATURE, V489, P57, DOI 10.1038/nature11247
   Faghihi MA, 2008, NAT MED, V14, P723, DOI 10.1038/nm1784
   Fang D, 2015, HUM MOL GENET, V24, P5198, DOI 10.1093/hmg/ddv241
   Flannery PJ, 2019, MOL CELL NEUROSCI, V98, P109, DOI 10.1016/j.mcn.2019.06.009
   Fukui H, 2008, TRENDS NEUROSCI, V31, P251, DOI 10.1016/j.tins.2008.02.008
   Goel P, 2015, GENE, V557, P1, DOI 10.1016/j.gene.2014.11.051
   Gutschner T, 2018, CANCER METAST REV, V37, P83, DOI 10.1007/s10555-017-9718-5
   Iiott NE, 2014, NAT COMMUN, V5, DOI 10.1038/ncomms4979
   Klec C, 2019, MOL ONCOL, V13, P46, DOI 10.1002/1878-0261.12404
   Liu BD, 2015, CANCER CELL, V27, P370, DOI 10.1016/j.ccell.2015.02.004
   Liu XR, 2018, MOL CANCER, V17, DOI 10.1186/s12943-018-0838-5
   Magistri M, 2015, J ALZHEIMERS DIS, V48, P647, DOI 10.3233/JAD-150398
   Moreira PI, 2007, AUTOPHAGY, V3, P614, DOI 10.4161/auto.4872
   MORRIS R, 1984, J NEUROSCI METH, V11, P47, DOI 10.1016/0165-0270(84)90007-4
   Prinz F, 2019, INT J MOL SCI, V20, DOI 10.3390/ijms20030627
   Sasaki YTF, 2009, P NATL ACAD SCI USA, V106, P2525, DOI 10.1073/pnas.0807899106
   Spreafico M, 2018, INT J MOL SCI, V19, DOI 10.3390/ijms19072022
   Swerdlow RH, 2012, ANTIOXID REDOX SIGN, V16, P1434, DOI 10.1089/ars.2011.4149
   Wang L, 2019, J CELL PHYSIOL, V234, P5319, DOI 10.1002/jcp.27340
   Wang Y, 2018, NAT CELL BIOL, V20, P1145, DOI 10.1038/s41556-018-0204-2
   Yamazaki T, 2018, MOL CELL, V70, P1038, DOI 10.1016/j.molcel.2018.05.019
   Yamazaki Y, 2019, NAT REV NEUROL, V15, P501, DOI 10.1038/s41582-019-0228-7
   Yan K, 2019, INT J BIOCHEM CELL B, V110, P1, DOI 10.1016/j.biocel.2019.01.019
   Yang WJ, 2018, FRONT AGING NEUROSCI, V10, DOI 10.3389/fnagi.2018.00169
   Yanpallewar S, 2016, SCI REP-UK, V6, DOI 10.1038/srep32957
   Yi JP, 2019, J CELL BIOCHEM, V120, P18053, DOI 10.1002/jcb.29108
   Yu HM, 2019, CELL PROLIFERAT, V52, DOI 10.1111/cpr.12526
   Yu Q, 2016, J ALZHEIMERS DIS, V54, P679, DOI 10.3233/JAD-160532
   Zhang YL, 2017, CELL DEATH DIS, V8, DOI 10.1038/cddis.2016.454
   Zhou M, 2019, BRIEF BIOINFORM, V20, P598, DOI 10.1093/bib/bby021
   Zhou XL, 2015, NEUROBIOL AGING, V36, P2925, DOI 10.1016/j.neurobiolaging.2015.07.015
NR 39
TC 29
Z9 30
U1 1
U2 6
PU FRONTIERS MEDIA SA
PI LAUSANNE
PA AVENUE DU TRIBUNAL FEDERAL 34, LAUSANNE, CH-1015, SWITZERLAND
EI 1662-5102
J9 FRONT CELL NEUROSCI
JI Front. Cell. Neurosci.
PD FEB 19
PY 2020
VL 14
AR 28
DI 10.3389/fncel.2020.00028
PG 11
WC Neurosciences
WE Science Citation Index Expanded (SCI-EXPANDED)
SC Neurosciences & Neurology
GA KT3DX
UT WOS:000518897000001
PM 32140098
OA Green Published, gold
DA 2022-08-24
ER

PT J
AU Sarkar, S
   Engler-Chiurazzi, EB
   Cavendish, JZ
   Povroznik, JM
   Russell, AE
   Quintana, DD
   Mathers, PH
   Simpkins, JW
AF Sarkar, S.
   Engler-Chiurazzi, E. B.
   Cavendish, J. Z.
   Povroznik, J. M.
   Russell, A. E.
   Quintana, D. D.
   Mathers, P. H.
   Simpkins, J. W.
TI Over-expression of miR-34a induces rapid cognitive impairment and
   Alzheimer's disease-like pathology
SO BRAIN RESEARCH
LA English
DT Article
DE Late-onset Alzheimer's disease; microRNA; miR-34a; beta amyloid; Tau
   phosphorylation; Memory-related behaviors; NMDAR 28; SIRT1; ADAM10
ID WORKING-MEMORY; PERSISTENT ACTIVITY; THETA OSCILLATIONS; PREFRONTAL
   CORTEX; UP-REGULATION; IN-VIVO; NMDA; SIRT1; BETA; KETAMINE
AB Autosomal dominant Alzheimer disease (AD) is caused by rare mutations in one of three specific genes. This is in contrast to idiopathic, late-onset AD (LOAD), which has a more polygenetic risk profile and represents more than 95% of cases. Previously, we have demonstrated that increased expression of microRNA (miRNA)-34a (miR-34a) in AD brain targets genes linked to synaptic plasticity, energy metabolism, and resting state network activity. Here we report the generation of a heterozygous, conditional miR-34a overexpression mouse (miR-34a(+/-)(TetR-TetO-miR-34a) Transgenic Mice). Doxycycline-treated mice of either sex exhibited profound behavioral impairment compared to untreated groups with only 1-2 months of over-expression of miR-34a. Cognitive impairment of individual mice in T- and Y-maze tasks correlated with elevated miR-34a expression in many parts of the brain including the hippocampus and prefrontal cortex, regions which are known to be involved in this task and implicated in LOAD dysfunction. Immunocytochemistry of brain sections from mice show high amyloid beta and phosphorylated tau-specific staining in the hippocampus and cortex. Analysis of protein samples from these mice revealed that miR-34a targets specific genes involved in memory formation, amyloid precursor protein (APP) metabolism and phosphorylation-dephosphorylation of tau. Thus, our results suggest that the polygenetic dysfunction caused by miR-34a may occur in LOAD and disclose miR-34a as a potential therapeutic target.
   Significance Statement Late-onset Alzheimer disease (LOAD) is associated with multiple gene alleles, a poly genetic profile of risk factors that is difficult to model in animals. Our approach to modeling LOAD was to produce a conditional over-expressing, miR-34a mouse using doxycycline-induction to activate expression. We observed that miR-34a over-expression results in a rapid cognitive impairment, associated with accumulation of intracellular A beta and tau hyperphosphorylation in multiple brain regions. Targets for miR-34a, including ADAM10, NMDAR 2B, and SIRT1 RNAs, were profoundly reduced by miR-34a over-expression. Collectively, these results indicate that a rapid, profound cognitive decline and Alzheimer's disease neuropathology can be induced with miR-34a over-expression, suggesting that this animal model may represent a polygenetic risk factor model for LOAD.
C1 [Sarkar, S.; Engler-Chiurazzi, E. B.; Cavendish, J. Z.; Povroznik, J. M.; Russell, A. E.; Quintana, D. D.; Mathers, P. H.] West Virginia Univ, Rockefeller Neurosci Inst, Dept Neurosci, Morgantown, WV 26506 USA.
   [Mathers, P. H.] West Virginia Univ, Rockefeller Neurosci Inst, Dept Biochem, Morgantown, WV 26506 USA.
   [Simpkins, J. W.] West Virginia Univ, Rockefeller Neurosci Inst, Dept Physiol & Pharmacol, Morgantown, WV 26506 USA.
   [Sarkar, S.; Engler-Chiurazzi, E. B.; Cavendish, J. Z.; Povroznik, J. M.; Russell, A. E.; Quintana, D. D.; Simpkins, J. W.] West Virginia Univ, Rockefeller Neurosci Inst, Ctr Basic & Translat Stroke Res, Morgantown, WV 26506 USA.
RP Simpkins, JW (通讯作者)，West Virginia Univ, 1 Med Ctr Dr, Morgantown, WV 26506 USA.
EM jwsimpkins@hsc.wvu.edu
RI Russell, Ashley/AAC-9986-2021
OI Russell, Ashley/0000-0002-9365-2985; Quintana,
   Dominic/0000-0003-4752-9107
FU NIH [P20 GM109098, P01 AG027956, T32 AG052375, U54 GM10494243T];
   NATIONAL INSTITUTE OF GENERAL MEDICAL SCIENCES [P20GM109098] Funding
   Source: NIH RePORTER; NATIONAL INSTITUTE ON AGING [T32AG052375,
   P01AG027956] Funding Source: NIH RePORTER
FX This work was supported by NIH Grants P20 GM109098, P01 AG027956, T32
   AG052375 and U54 GM10494243T.
CR Allen M, 2012, NEUROLOGY, V79, P221, DOI 10.1212/WNL.0b013e3182605801
   Argarwal V., 2015, PREDICTING EFFECTIVE
   Arriaga M, 2017, J NEUROSCI, V37, P9222, DOI 10.1523/JNEUROSCI.1076-17.2017
   Bannon Anthony W, 2007, Curr Protoc Neurosci, VChapter 8, DOI 10.1002/0471142301.ns0809s41
   Baron SP, 2001, BEHAV PHARMACOL, V12, P247, DOI 10.1097/00008877-200107000-00003
   Benedict R.H.B., 1995, CLIN NEUROPSYCHOL, V9, P11, DOI 10.1080/13854049508402051
   Benedict RHB, 1998, CLIN NEUROPSYCHOL, V12, P43, DOI 10.1076/clin.12.1.43.1726
   Boon RA, 2013, NATURE, V495, P107, DOI 10.1038/nature11919
   Buzsaki G, 2002, NEURON, V33, P325, DOI 10.1016/S0896-6273(02)00586-X
   Capelli P, 2017, NATURE, V551, P373, DOI 10.1038/nature24064
   CARLESIMO GA, 1992, NEUROPSYCHOL REV, V3, P119, DOI 10.1007/BF01108841
   Carlson GA, 1997, HUM MOL GENET, V6, P1951, DOI 10.1093/hmg/6.11.1951
   Cogswell JP, 2008, J ALZHEIMERS DIS, V14, P27, DOI 10.3233/jad-2008-14103
   Cosin-Tomas M, 2017, MOL NEUROBIOL, V54, P5550, DOI 10.1007/s12035-016-0088-8
   DENENBERG VH, 1969, ANN NY ACAD SCI, V159, P852, DOI 10.1111/j.1749-6632.1969.tb12983.x
   Doll DN, 2015, BEHAV BRAIN FUNCT, V11, DOI 10.1186/s12993-015-0077-5
   Driesen NR, 2013, NEUROPSYCHOPHARMACOL, V38, P2613, DOI 10.1038/npp.2013.170
   Eimer WA, 2013, MOL NEURODEGENER, V8, DOI 10.1186/1750-1326-8-2
   Fellous JM, 2003, CEREB CORTEX, V13, P1232, DOI 10.1093/cercor/bhg098
   Fonken LK, 2016, J NEUROSCI, V36, P7946, DOI 10.1523/JNEUROSCI.1161-16.2016
   Fuhrmann F, 2015, NEURON, V86, P1253, DOI 10.1016/j.neuron.2015.05.001
   Gao J, 2010, NATURE, V466, P1105, DOI 10.1038/nature09271
   GHONEIM MM, 1985, J CLIN PSYCHOPHARM, V5, P70, DOI 10.1097/00004714-198504000-00003
   Gottesman RF, 2017, JAMA NEUROL, V74, P1246, DOI 10.1001/jamaneurol.2017.1658
   Hebert SS, 2008, P NATL ACAD SCI USA, V105, P6415, DOI 10.1073/pnas.0710263105
   Homayoun H, 2004, NEUROPSYCHOPHARMACOL, V29, P1259, DOI 10.1038/sj.npp.1300417
   Hu J, 2019, P NATL ACAD SCI USA, V116, P6172, DOI 10.1073/pnas.1822176116
   Jackson ME, 2004, P NATL ACAD SCI USA, V101, P8467, DOI 10.1073/pnas.0308455101
   Kim J, 2015, J NEUROSCI, V35, P14717, DOI 10.1523/JNEUROSCI.2053-15.2015
   KRYSTAL JH, 1994, ARCH GEN PSYCHIAT, V51, P199, DOI 10.1001/archpsyc.1994.03950030035004
   Lee HR, 2014, J NEUROSCI RES, V92, P1581, DOI 10.1002/jnr.23421
   Liang WS, 2008, P NATL ACAD SCI USA, V105, P4441, DOI 10.1073/pnas.0709259105
   Lisman JE, 1998, NAT NEUROSCI, V1, P273, DOI 10.1038/1086
   Liu N, 2012, NATURE, V482, P519, DOI 10.1038/nature10810
   Luo Y, 2013, BBA-MOL CELL RES, V1833, P1235, DOI 10.1016/j.bbamcr.2013.02.005
   Marzi MJ, 2016, GENOME RES, V26, P554, DOI 10.1101/gr.198788.115
   McQuail JA, 2016, J NEUROSCI, V36, P12537, DOI 10.1523/JNEUROSCI.2332-16.2016
   Miake J, 2003, J CLIN INVEST, V111, P1529, DOI 10.1172/JCI200317959
   Michan S, 2010, J NEUROSCI, V30, P9695, DOI 10.1523/JNEUROSCI.0027-10.2010
   Min SW, 2010, NEURON, V67, P953, DOI 10.1016/j.neuron.2010.08.044
   Oddo S, 2003, NEURON, V39, P409, DOI 10.1016/S0896-6273(03)00434-3
   OYE I, 1992, J PHARMACOL EXP THER, V260, P1209
   PHILLIPS HS, 1991, NEURON, V7, P695, DOI 10.1016/0896-6273(91)90273-3
   Querfurth HW, 2010, NEW ENGL J MED, V362, P329, DOI 10.1056/NEJMra0909142
   Seamans JK, 2003, CEREB CORTEX, V13, P1242, DOI 10.1093/cercor/bhg094
   Selkoe DJ, 2002, SCIENCE, V298, P789, DOI 10.1126/science.1074069
   Smith P, 2011, J NEUROCHEM, V116, P240, DOI 10.1111/j.1471-4159.2010.07097.x
   Suh J, 2013, NEURON, V80, P385, DOI 10.1016/j.neuron.2013.08.035
   Suryavanshi PS, 2014, BRIT J PHARMACOL, V171, P799, DOI 10.1111/bph.12518
   Theendakara V, 2013, P NATL ACAD SCI USA, V110, P18303, DOI 10.1073/pnas.1314145110
   Vilardo E, 2010, J BIOL CHEM, V285, P18344, DOI 10.1074/jbc.M110.112664
   Wang M, 2013, NEURON, V77, P736, DOI 10.1016/j.neuron.2012.12.032
   Yamakuchi M, 2008, P NATL ACAD SCI USA, V105, P13421, DOI 10.1073/pnas.0801613105
   Yeung F, 2004, EMBO J, V23, P2369, DOI 10.1038/sj.emboj.7600244
   Zovoilis A, 2011, EMBO J, V30, P4299, DOI 10.1038/emboj.2011.327
NR 55
TC 29
Z9 29
U1 2
U2 18
PU ELSEVIER
PI AMSTERDAM
PA RADARWEG 29, 1043 NX AMSTERDAM, NETHERLANDS
SN 0006-8993
EI 1872-6240
J9 BRAIN RES
JI Brain Res.
PD OCT 15
PY 2019
VL 1721
AR 146327
DI 10.1016/j.brainres.2019.146327
PG 9
WC Neurosciences
WE Science Citation Index Expanded (SCI-EXPANDED); Social Science Citation Index (SSCI)
SC Neurosciences & Neurology
GA IZ6BO
UT WOS:000487167000015
PM 31295467
OA Green Accepted
DA 2022-08-24
ER

PT J
AU Tang, H
   Ma, M
   Wu, Y
   Deng, MF
   Hu, F
   Almansoub, Hamm
   Huang, HZ
   Wang, DQ
   Zhou, LT
   Wei, N
   Man, HY
   Lu, YM
   Liu, D
   Zhu, LQ
AF Tang, Hui
   Ma, Mei
   Wu, Ying
   Deng, Man-Fei
   Hu, Fan
   Almansoub, Hasan. a. m. m.
   Huang, He-Zhou
   Wang, Ding-Qi
   Zhou, Lan-Ting
   Wei, Na
   Man, Hengye
   Lu, Youming
   Liu, Dan
   Zhu, Ling-Qiang
TI Activation of MT2 receptor ameliorates dendritic abnormalities in
   Alzheimer's disease via C/EBP alpha/miR-125b pathway
SO AGING CELL
LA English
DT Article
DE Alzheimer's disease; dendritic complexity; dendritic spines; melatonin;
   miRNA; MT2
ID MELATONIN RECEPTORS; MEMORY DEFICITS; AMYLOID-BETA; SYNAPTIC
   DYSFUNCTION; TARGET GENES; MIR-125B; COMPLEXITY; EXPRESSION; GROWTH;
   PINEAL
AB Impairments of dendritic trees and spines have been found in many neurodegenerative diseases, including Alzheimer's disease (AD), in which the deficits of melatonin signal pathway were reported. Melatonin receptor 2 (MT2) is widely expressed in the hippocampus and mediates the biological functions of melatonin. It is known that melatonin application is protective to dendritic abnormalities in AD. However, whether MT2 is involved in the neuroprotection and the underlying mechanisms are not clear. Here, we first found that MT2 is dramatically reduced in the dendritic compartment upon the insult of oligomer A beta. MT2 activation prevented the A beta-induced disruption of dendritic complexity and spine. Importantly, activation of MT2 decreased cAMP, which in turn inactivated transcriptional factor CCAAT/enhancer-binding protein alpha(C/EBP alpha) to suppress miR-125b expression and elevate the expression of its target, GluN2A. In addition, miR-125b mimics fully blocked the protective effects of MT2 activation on dendritic trees and spines. Finally, injection of a lentivirus containing a miR-125b sponge into the hippocampus of APP/PS1 mice effectively rescued the dendritic abnormalities and learning/memory impairments. Our data demonstrated that the cAMP-C/EBP alpha/miR-125b/GluN2A signaling pathway is important to the neuroprotective effects of MT2 activation in A beta-induced dendritic injuries and learning/memory disorders, providing a novel therapeutic target for the treatment of AD synaptopathy.
C1 [Tang, Hui; Ma, Mei; Wu, Ying; Deng, Man-Fei; Hu, Fan; Almansoub, Hasan. a. m. m.; Huang, He-Zhou; Wang, Ding-Qi; Zhou, Lan-Ting; Zhu, Ling-Qiang] Huazhong Univ Sci & Technol, Tongji Med Coll, Key Lab Neurol Disorder, Sch Basic Med,Dept Pathophysiol,Educ Minist, Wuhan, Hubei, Peoples R China.
   [Tang, Hui; Ma, Mei; Wu, Ying; Deng, Man-Fei; Hu, Fan; Almansoub, Hasan. a. m. m.; Huang, He-Zhou; Wang, Ding-Qi; Zhou, Lan-Ting; Lu, Youming; Liu, Dan; Zhu, Ling-Qiang] Huazhong Univ Sci & Technol, Collaborat Innovat Ctr Brain Sci, Inst Brain Res, Wuhan, Hubei, Peoples R China.
   [Wei, Na] Zhengzhou Univ, Affiliated Hosp 1, Dept Pathol, Zhengzhou, Henan, Peoples R China.
   [Wei, Na] Zhengzhou Univ, Sch Basic Med, Dept Pathol, Zhengzhou, Henan, Peoples R China.
   [Man, Hengye] Boston Univ, Dept Biol, 5 Cummington St, Boston, MA 02215 USA.
   [Liu, Dan] Huazhong Univ Sci & Technol, Tongji Med Coll, Sch Basic Med, Dept Genet, Wuhan, Hubei, Peoples R China.
RP Liu, D (通讯作者)，Huazhong Univ Sci & Technol, Tongji Med Coll, Sch Basic Med, Dept Genet, Wuhan, Hubei, Peoples R China.; Zhu, LQ (通讯作者)，Huazhong Univ Sci & Technol, Tongji Med Coll, Dept Pathophysiol, Wuhan, Hubei, Peoples R China.
EM liudan_echo@mail.hust.edu.cn; zhulq@mail.hust.edu.cn
RI ALMANSOUB, HASAN/AAD-2024-2021
OI ALMANSOUB, HASAN/0000-0002-5083-2329; mei, ma/0000-0002-4656-3752; zhu,
   lingqiang/0000-0001-9964-9229
FU National Program for Support of Top-Notch Young Professionals; National
   Natural Science Foundation of China [81829002, 31721002, 81761138043,
   91632114, 81771150, 31571039, 81400899]; Academic Frontier Youth Team of
   HUST
FX National Program for Support of Top-Notch Young Professionals; National
   Natural Science Foundation of China, Grant/Award Number: 81829002,
   31721002, 81761138043, 91632114, 81771150, 31571039, 81400899; Academic
   Frontier Youth Team of HUST
CR Alarma-Estrany P, 2008, J PINEAL RES, V45, P468, DOI 10.1111/j.1600-079X.2008.00618.x
   Ballard C, 2011, LANCET, V377, P1019, DOI 10.1016/S0140-6736(10)61349-9
   Banzhaf-Strathmann J, 2014, EMBO J, V33, P1667, DOI 10.15252/embj.201387576
   Brunner P, 2006, EUR J HISTOCHEM, V50, P311
   Carpenter RL, 2014, CANCERS, V6, P897, DOI 10.3390/cancers6020897
   Cecon E, 2015, FASEB J, V29, P2566, DOI 10.1096/fj.14-265678
   Edbauer D, 2010, NEURON, V65, P373, DOI 10.1016/j.neuron.2010.01.005
   Fu AKY, 2004, P NATL ACAD SCI USA, V101, P6728, DOI 10.1073/pnas.0307606100
   Gouras GK, 2015, NEUROTHERAPEUTICS, V12, P3, DOI 10.1007/s13311-014-0313-y
   Grutzendler J, 2007, ANN NY ACAD SCI, V1097, P30, DOI 10.1196/annals.1379.003
   Guo CD, 2017, BIOCHEM BIOPH RES CO, V486, P679, DOI 10.1016/j.bbrc.2017.03.094
   Hoover BR, 2010, NEURON, V68, P1067, DOI 10.1016/j.neuron.2010.11.030
   Hu J, 2015, MOL NEUROBIOL, V52, P1601, DOI 10.1007/s12035-014-8953-9
   Hu ZH, 2017, CURR OPIN NEUROBIOL, V45, P24, DOI 10.1016/j.conb.2017.02.014
   Igbavboa U, 2006, NEUROSCIENCE, V142, P655, DOI 10.1016/j.neuroscience.2006.06.056
   Ikeno T, 2015, HIPPOCAMPUS, V25, P142, DOI 10.1002/hipo.22358
   Kfoury N, 2009, MOL CELL NEUROSCI, V40, P313, DOI 10.1016/j.mcn.2008.11.004
   Lacoste B, 2015, J PINEAL RES, V58, P397, DOI 10.1111/jpi.12224
   Li K, 2018, MOL NEUROBIOL, V55, P3021, DOI 10.1007/s12035-017-0533-3
   Lin KY, 2011, J BIOL CHEM, V286, P38253, DOI 10.1074/jbc.M111.269670
   Liu D, 2015, CELL DEATH DIFFER, V22, P583, DOI 10.1038/cdd.2014.195
   Liu DA, 2017, MOL THER, V25, P752, DOI 10.1016/j.ymthe.2017.01.018
   Liu JY, 2016, INT C INTEL HUM MACH, P56, DOI 10.1109/IHMSC.2016.264
   Liu LH, 2011, BIOCHEM BIOPH RES CO, V416, P31, DOI 10.1016/j.bbrc.2011.10.117
   Liu XJ, 2013, SYNAPSE, V67, P626, DOI 10.1002/syn.21677
   Miller E, 2015, CURR TOP MED CHEM, V15, P163, DOI 10.2174/1568026615666141209160556
   Miller TW, 2010, PLOS ONE, V5, DOI 10.1371/journal.pone.0015686
   Ng KY, 2017, BRAIN STRUCT FUNCT, V222, P2921, DOI 10.1007/s00429-017-1439-6
   O'Donnell M, 2009, ANNU REV NEUROSCI, V32, P383, DOI 10.1146/annurev.neuro.051508.135614
   Peng CX, 2013, NEUROBIOL AGING, V34, P1555, DOI 10.1016/j.neurobiolaging.2012.12.010
   Petit L, 1999, BIOCHEM PHARMACOL, V58, P633, DOI 10.1016/S0006-2952(99)00134-3
   Prieto-Gomez B, 2008, NEUROSCI LETT, V448, P56, DOI 10.1016/j.neulet.2008.10.041
   Ramirez-Rodriguez G, 2011, J PINEAL RES, V50, P29, DOI 10.1111/j.1600-079X.2010.00802.x
   Reiter RJ, 2016, J PINEAL RES, V61, P253, DOI 10.1111/jpi.12360
   Romero PV, 2015, LEUKEMIA, V29, P2442, DOI 10.1038/leu.2015.117
   Savaskan E, 2005, J PINEAL RES, V38, P10, DOI 10.1111/j.1600-079X.2004.00169.x
   Serita T, 2017, SCI REP-UK, V7, DOI 10.1038/srep42528
   Tackenberg C, 2013, CELL DEATH DIS, V4, DOI 10.1038/cddis.2013.129
   van Wijk N, 2014, J ALZHEIMERS DIS, V38, P459, DOI 10.3233/JAD-130998
   Walton M, 1998, MOL BRAIN RES, V61, P11, DOI 10.1016/S0169-328X(98)00169-7
   Wang X, 2014, NEUROPHARMACOLOGY, V76, P80, DOI 10.1016/j.neuropharm.2013.08.022
   Wang X, 2018, BIOL PSYCHIAT, V83, P395, DOI 10.1016/j.biopsych.2017.07.023
   Wang X, 2013, MOL NEUROBIOL, V47, P373, DOI 10.1007/s12035-012-8355-9
   Wei W, 2010, NAT NEUROSCI, V13, P190, DOI 10.1038/nn.2476
   Wen Y, 2008, NEURON, V57, P680, DOI 10.1016/j.neuron.2008.02.024
   Xiong YS, 2015, AGING CELL, V14, P867, DOI 10.1111/acel.12366
   Yamada RX, 2005, J BIOL CHEM, V280, P38020, DOI 10.1074/jbc.M503800200
   Zhang TM, 2018, MOL NEUROBIOL, V55, P6007, DOI 10.1007/s12035-017-0820-z
NR 48
TC 29
Z9 30
U1 1
U2 12
PU WILEY
PI HOBOKEN
PA 111 RIVER ST, HOBOKEN 07030-5774, NJ USA
SN 1474-9718
EI 1474-9726
J9 AGING CELL
JI Aging Cell
PD APR
PY 2019
VL 18
IS 2
AR e12902
DI 10.1111/acel.12902
PG 15
WC Cell Biology; Geriatrics & Gerontology
WE Science Citation Index Expanded (SCI-EXPANDED)
SC Cell Biology; Geriatrics & Gerontology
GA HO5JY
UT WOS:000460963500012
PM 30706990
OA gold, Green Published
DA 2022-08-24
ER

PT J
AU Morris, G
   Berk, M
   Maes, M
   Puri, BK
AF Morris, Gerwyn
   Berk, Michael
   Maes, Michael
   Puri, Basant K.
TI Could Alzheimer's Disease Originate in the Periphery and If So How So?
SO MOLECULAR NEUROBIOLOGY
LA English
DT Review
DE Alzheimer's disease; Gene expression; Inflammation; Microglia;
   Mitochondria; Molecular neurobiology
ID AMYLOID PRECURSOR PROTEIN; MILD COGNITIVE IMPAIRMENT;
   BLOOD-BRAIN-BARRIER; IRON REGULATORY PROTEINS; GLYCOGEN-SYNTHASE
   KINASE-3; APOLIPOPROTEIN-E GENOTYPE; POSITRON-EMISSION-TOMOGRAPHY;
   PRESYNAPTIC PLASMA-MEMBRANES; UBIQUITIN-PROTEASOME SYSTEM; CEREBRAL
   GLUCOSE-METABOLISM
AB The classical amyloid cascade model for Alzheimer's disease (AD) has been challenged by several findings. Here, an alternative molecular neurobiological model is proposed. It is shown that the presence of the APOE epsilon 4 allele, altered miRNA expression and epigenetic dysregulation in the promoter region and exon 1 of TREM2, as well as ANK1 hypermethylation and altered levels of histone post-translational methylation leading to increased transcription of TNFA, could variously explain increased levels of peripheral and central inflammation found in AD. In particular, as a result of increased activity of triggering receptor expressed on myeloid cells 2 (TREM-2), the presence of the apolipoprotein E4 (ApoE4) isoform, and changes in ANK1 expression, with subsequent changes in miR-486 leading to altered levels of protein kinase B (Akt), mechanistic (previously mammalian) target of rapamycin (mTOR) and signal transducer and activator of transcription 3 (STAT3), all of which play major roles in microglial activation, proliferation and survival, there is activation of microglia, leading to the subsequent (further) production of cytokines, chemokines, nitric oxide, prostaglandins, reactive oxygen species, inducible nitric oxide synthase and cyclooxygenase-2, and other mediators of inflammation and neurotoxicity. These changes are associated with the development of amyloid and tau pathology, mitochondrial dysfunction (including impaired activity of the electron transport chain, depleted basal mitochondrial potential and oxidative damage to key tricarboxylic acid enzymes), synaptic dysfunction, altered glycogen synthase kinase-3 (GSK-3) activity, mTOR activation, impairment of autophagy, compromised ubiquitin-proteasome system, iron dyshomeostasis, changes in APP translation, amyloid plaque formation, tau hyperphosphorylation and neurofibrillary tangle formation.
C1 [Morris, Gerwyn; Berk, Michael; Maes, Michael] Deakin Univ, IMPACT Strateg Res Ctr, Sch Med, Barwon Hlth, POB 291, Geelong, Vic, Australia.
   [Berk, Michael] Univ Melbourne, Royal Melbourne Hosp, Dept Psychiat, Level 1 North,Main Block, Parkville, Vic, Australia.
   [Berk, Michael] Univ Melbourne, Florey Inst Neurosci & Mental Hlth, Kenneth Myer Bldg,30 Royal Parade, Parkville, Vic, Australia.
   [Berk, Michael] Orygen, Natl Ctr Excellence Youth Mental Hlth, 35 Poplar Rd, Parkville, Vic, Australia.
   [Maes, Michael] Chulalongkorn Univ, Dept Psychiat, Bangkok, Thailand.
   [Puri, Basant K.] Imperial Coll London, Hammersmith Hosp, Dept Med, London, England.
RP Puri, BK (通讯作者)，Imperial Coll London, Hammersmith Hosp, Dept Med, London, England.
EM basant.puri@imperial.ac.uk
RI Berk, Michael/M-7891-2013; Berk, Michael/M-3585-2019; Maes,
   Michael/B-8546-2011
OI Berk, Michael/0000-0002-5554-6946; Berk, Michael/0000-0002-5554-6946;
   Maes, Michael/0000-0002-2012-871X
FU NHMRC Senior Principal Research Fellowship [APP1059660]
FX MB is supported by a NHMRC Senior Principal Research Fellowship
   (APP1059660).
CR Acosta-Cabronero J, 2013, PLOS ONE, V8, DOI 10.1371/journal.pone.0081093
   Aiken CT, 2011, MOL CELL PROTEOMICS, V10, DOI 10.1074/mcp.M110.006924
   Alexandrov PN, 2014, FRONT NEUROL, V5, DOI 10.3389/fneur.2014.00181
   Ali-Rahmani F, 2014, FRONT PHARMACOL, V5, DOI 10.3389/fphar.2014.00165
   Altamura S, 2009, J ALZHEIMERS DIS, V16, P879, DOI 10.3233/JAD-2009-1010
   Arai M, 2011, J ALZHEIMERS DIS, V24, P759, DOI 10.3233/JAD-2011-101785
   Arif M, 2014, P NATL ACAD SCI USA, V111, P1144, DOI 10.1073/pnas.1322614111
   Asuni AA, 2006, EUR J NEUROSCI, V24, P3387, DOI 10.1111/j.1460-9568.2006.05243.x
   Atarashi K, 2008, ANAL MURINE LAMINA P
   Azad FJ, 2014, IRAN J ALLERGY ASTHM, V13, P433
   Bailey CC, 2015, J BIOL CHEM, V290, P26033, DOI 10.1074/jbc.M115.677286
   Baker LD, 2011, ARCH NEUROL-CHICAGO, V68, P51, DOI 10.1001/archneurol.2010.225
   Baril L, 2004, NEUROSCI LETT, V355, P226, DOI 10.1016/j.neulet.2003.10.071
   Belaidi AA, 2016, J NEUROCHEM, V139, P179, DOI 10.1111/jnc.13425
   Bell RD, 2012, NATURE, V485, P512, DOI 10.1038/nature11087
   Bischof GN, 2016, ANN CLIN TRANSL NEUR, V3, P934, DOI 10.1002/acn3.339
   Blalock EM, 2004, P NATL ACAD SCI USA, V101, P2173, DOI 10.1073/pnas.0308512100
   BODOVITZ S, 1995, J NEUROCHEM, V64, P307
   Bornsen L, 2015, PLOS ONE, V10, DOI 10.1371/journal.pone.0118830
   Boutajangout Allal, 2013, Int J Cell Biol, V2013, P576383, DOI 10.1155/2013/576383
   Bradley CA, 2012, FRONT MOL NEUROSCI, V5, DOI 10.3389/fnmol.2012.00013
   Brewer GJ, 2014, FRONT AGING NEUROSCI, V6, DOI 10.3389/fnagi.2014.00092
   Bryson KJ, 2016, CURR OPIN PHARMACOL, V26, P67, DOI 10.1016/j.coph.2015.10.003
   Bulteau AL, 2001, J BIOL CHEM, V276, P30057, DOI 10.1074/jbc.M100142200
   Busse M, 2017, J ALZHEIMERS DIS, V58, P1303, DOI 10.3233/JAD-161304
   Cabezas R, 2014, FRONT CELL NEUROSCI, V8, DOI 10.3389/fncel.2014.00211
   Caccamo A, 2010, J BIOL CHEM, V285, P13107, DOI 10.1074/jbc.M110.100420
   Cahill CM, 2009, BBA-GEN SUBJECTS, V1790, P615, DOI 10.1016/j.bbagen.2008.12.001
   Cai Q, 2017, J ALZHEIMERS DIS, V57, P1087, DOI 10.3233/JAD-160726
   Cai ZY, 2012, CURR ALZHEIMER RES, V9, P864, DOI 10.2174/156720512802455386
   Cairo G, 2002, BIOCHEMISTRY-US, V41, P7435, DOI 10.1021/bi025756k
   Caltagirone A, 2001, J BIOL CHEM, V276, P19738, DOI 10.1074/jbc.M100245200
   Camaschella C, 2013, HEMATOL-AM SOC HEMAT, P1, DOI 10.1182/asheducation-2013.1.1
   Caserta S, 2016, SCI REP-UK, V6, DOI 10.1038/srep28006
   Cash JG, 2012, J BIOL CHEM, V287, P27876, DOI 10.1074/jbc.M112.377549
   Caspersen C, 2005, FASEB J, V19, P2040, DOI 10.1096/fj.05-3735fje
   Castellano CA, 2015, PLOS ONE, V10, DOI 10.1371/journal.pone.0144116
   Cedazo-Minguez A, 2003, J NEUROCHEM, V87, P1152, DOI 10.1046/j.1471-4159.2003.02088.x
   Celarain N, 2016, CLIN EPIGENETICS, V8, DOI 10.1186/s13148-016-0202-9
   Chan A, 2006, J ALZHEIMERS DIS, V9, P399
   Chang SJ, 2005, P NATL ACAD SCI USA, V102, P18694, DOI 10.1073/pnas.0508254102
   Chen BA, 2014, FEBS LETT, V588, P795, DOI 10.1016/j.febslet.2014.01.038
   Chen JJ, 2014, REV NEUROSCIENCE, V25, P269, DOI 10.1515/revneuro-2013-0046
   Chen LJ, 2008, J NEUROCHEM, V107, P197, DOI 10.1111/j.1471-4159.2008.05603.x
   Chen L, 2009, INT J BIOCHEM CELL B, V41, P1284, DOI 10.1016/j.biocel.2008.10.029
   Chen XP, 2012, NEURAL REGEN RES, V7, P376, DOI 10.3969/j.issn.1673-5374.2012.05.009
   Chen ZC, 2013, PROG NEUROBIOL, V108, P21, DOI 10.1016/j.pneurobio.2013.06.004
   Chetelat G, 2013, NEUROIMAGE-CLIN, V2, P356, DOI 10.1016/j.nicl.2013.02.006
   Chiotis K, 2018, MOL PSYCHIATR, V23, P1666, DOI 10.1038/mp.2017.108
   Cho HH, 2010, J BIOL CHEM, V285, P31217, DOI 10.1074/jbc.M110.149161
   Cho JH, 2004, J NEUROCHEM, V88, P349, DOI 10.1046/j.1471-4159.2003.02155.x
   Choi J, 2004, J BIOL CHEM, V279, P13256, DOI 10.1074/jbc.M314124200
   Chuang YF, 2015, PLOS ONE, V10, DOI 10.1371/journal.pone.0137177
   Cohen SIA, 2013, P NATL ACAD SCI USA, V110, P9758, DOI 10.1073/pnas.1218402110
   Cole AR, 2012, FRONT MOL NEUROSCI, V5, DOI 10.3389/fnmol.2012.00004
   Cui WG, 2014, J IMMUNOL, V192, P4221, DOI 10.4049/jimmunol.1302569
   Cunningham C, 2013, BRAIN BEHAV IMMUN, V28, P1, DOI 10.1016/j.bbi.2012.07.012
   Cunningham JT, 2007, NATURE, V450, P736, DOI 10.1038/nature06322
   Czauderna S, 2015, ATHEROSCLEROSIS, V241, pE84, DOI 10.1016/j.atherosclerosis.2015.04.295
   Da Mesquita S, 2016, NEUROSCI BIOBEHAV R, V68, P547, DOI 10.1016/j.neubiorev.2016.06.014
   Dahms SO, 2012, J MOL BIOL, V416, P438, DOI 10.1016/j.jmb.2011.12.057
   Dal Pra I, 2014, CURR NEUROPHARMACOL, V12, P353, DOI 10.2174/1570159X12666140828214701
   Davies KJA, 2001, BIOCHIMIE, V83, P301, DOI 10.1016/S0300-9084(01)01250-0
   De Felice FG, 2014, ALZHEIMERS DEMENT, V10, pS26, DOI 10.1016/j.jalz.2013.12.004
   De Jager PL, 2014, NAT NEUROSCI, V17, P1156, DOI 10.1038/nn.3786
   De-Paula VJ, 2012, ALZHEIMERS DIS PROTE, DOI [10.1007/978-94-007-5416-4_14, DOI 10.1007/978-94-007-5416-4_14]
   Dello Russo C, 2009, BIOCHEM PHARMACOL, V78, P1242, DOI 10.1016/j.bcp.2009.06.097
   Dick FD, 2007, OCCUP ENVIRON MED, V64, P666, DOI 10.1136/oem.2006.027003
   Ding QX, 2007, CURR ALZHEIMER RES, V4, P73, DOI 10.2174/156720507779939788
   Ditaranto K, 2001, NEUROBIOL DIS, V8, P19, DOI 10.1006/nbdi.2000.0364
   Doens D, 2014, J NEUROINFLAMM, V11, DOI 10.1186/1742-2094-11-48
   Dorszewska J, 2014, ALZHEIMERS DEMENT, V10, pP674, DOI [10.1016/j.jalz.2014.05.1213, DOI 10.1016/J.JALZ.2014.05.1213]
   Doty KR, ALZHEIMERS DEMENT J, V12, pP1150, DOI [10.1016/j.jalz.2016.07.047, DOI 10.1016/J.JALZ.2016.07.047]
   Du H, 2012, ANTIOXID REDOX SIGN, V16, P1467, DOI 10.1089/ars.2011.4277
   Eckert A, 2011, ALZHEIMERS RES THER, V3, DOI 10.1186/alzrt74
   Eisenstein RS, 2003, J NUTR, V133, p1510S, DOI 10.1093/jn/133.5.1510S
   Essandoh K, 2016, SHOCK, V46, P122, DOI 10.1097/SHK.0000000000000604
   Esteras N, 2016, CURR ALZHEIMER RES, V13, P439, DOI 10.2174/1567205013666151116124912
   Everett J, 2014, J R SOC INTERFACE, V11, DOI 10.1098/rsif.2014.0165
   Everett J, 2014, INORG CHEM, V53, P2803, DOI 10.1021/ic402406g
   Falzacappa MVV, 2007, BLOOD, V109, P353, DOI 10.1182/blood-2006-07-033969
   Fan Z, 2017, BRAIN, V140, P792, DOI 10.1093/brain/aww349
   Fan Z, 2015, BRAIN, V138, P3685, DOI 10.1093/brain/awv288
   Fehervari Z., 2016, NAT IMMUNOL, V17, P355, DOI DOI 10.1038/NI.3427
   Ferreira-Vieira TH, 2016, CURR NEUROPHARMACOL, V14, P101, DOI 10.2174/1570159X13666150716165726
   Ferretti MT, 2016, BRAIN BEHAV IMMUN, V54, P211, DOI 10.1016/j.bbi.2016.02.009
   Foley TD, 2007, NEUROCHEM RES, V32, P1957, DOI 10.1007/s11064-007-9394-x
   Fond AM, 2016, ADV EXP MED BIOL, V930, P25, DOI 10.1007/978-3-319-39406-0_2
   Foraker J, 2015, J ALZHEIMERS DIS, V48, P745, DOI 10.3233/JAD-143060
   Fu QX, 2014, NEUROCHEM RES, V39, P1313, DOI 10.1007/s11064-014-1313-3
   Furney SJ, 2011, J ALZHEIMERS DIS, V26, P395, DOI 10.3233/JAD-2011-0044
   Gamblin TC, 2000, BIOCHEMISTRY-US, V39, P14203, DOI 10.1021/bi001876l
   Ganz T, 2012, BBA-MOL CELL RES, V1823, P1434, DOI 10.1016/j.bbamcr.2012.01.014
   Gee JR, 2005, INT J BIOCHEM CELL B, V37, P1145, DOI 10.1016/j.biocel.2004.10.004
   Gemechu JM, 2012, FRONT CELL NEUROSCI, V6, DOI 10.3389/fncel.2012.00038
   Gibson GE, 1998, J NEURAL TRANSM, V105, P855, DOI 10.1007/s007020050099
   Ginsberg SD, 2010, J ALZHEIMERS DIS, V22, P631, DOI 10.3233/JAD-2010-101080
   Giraldo E, 2014, REDOX BIOL, V2, P873, DOI 10.1016/j.redox.2014.03.002
   Gong B, 2016, FRONT MOL NEUROSCI, V9, DOI 10.3389/fnmol.2016.00004
   Goodier MR, 2000, J IMMUNOL, V165, P139, DOI 10.4049/jimmunol.165.1.139
   Gottschalk William K, 2014, J Parkinsons Dis Alzheimers Dis, V1
   Gouras GK, 2013, J NEUROCHEM, V124, P747, DOI 10.1111/jnc.12098
   Gray MT, 2015, J CEREBR BLOOD F MET, V35, P747, DOI 10.1038/jcbfm.2015.32
   Greenough MA, 2013, NEUROCHEM INT, V62, P540, DOI 10.1016/j.neuint.2012.08.014
   Guerreiro R, 2013, NEW ENGL J MED, V369, P1569, DOI 10.1056/NEJMc1306509
   Guerreiro R, 2013, NEW ENGL J MED, V368, P117, DOI 10.1056/NEJMoa1211851
   Guglielmotto M, 2017, FRONT AGING NEUROSCI, V9, DOI 10.3389/fnagi.2017.00320
   Guillot-Sestier MV, 2015, NEURON, V85, P534, DOI 10.1016/j.neuron.2014.12.068
   Guo C, 2013, NEUROCHEM INT, V62, P165, DOI 10.1016/j.neuint.2012.12.005
   Guo C, 2013, NEUROBIOL AGING, V34, P562, DOI 10.1016/j.neurobiolaging.2012.05.009
   Guo L, 2017, J ALZHEIMERS DIS, V57, P1071, DOI 10.3233/JAD-160702
   Guyant-Marechal L, 2007, NEUROLOGY, V68, P684, DOI 10.1212/01.wnl.0000255938.33739.46
   Ha C, 2007, BIOCHEMISTRY-US, V46, P6118, DOI 10.1021/bi7000032
   Haass C, 2007, NAT REV MOL CELL BIO, V8, P101, DOI 10.1038/nrm2101
   Hall AE, 2016, CELL DEATH DIS, V7, DOI 10.1038/cddis.2016.91
   Hall JA, 2008, IMMUNITY, V29, P637, DOI 10.1016/j.immuni.2008.08.009
   Hall SC, 2017, SCI REP-UK, V7, DOI 10.1038/s41598-017-12330-6
   Hands SL, 2009, AGING-US, V1, P586, DOI 10.18632/aging.100070
   Hare D, 2013, FRONT AGING NEUROSCI, V5, DOI 10.3389/fnagi.2013.00034
   He Yan-Jie, 2016, Nan Fang Yi Ke Da Xue Xue Bao, V36, P904
   Head E, 2016, CURR ALZHEIMER RES, V13, P18, DOI 10.2174/1567205012666151020114607
   Hickman SE, 2014, BIOCHEM PHARMACOL, V88, P495, DOI 10.1016/j.bcp.2013.11.021
   Hoeijmakers L, 2016, FRONT HUM NEUROSCI, V10, DOI 10.3389/fnhum.2016.00398
   Holmes C, 2011, NEUROLOGY, V77, P212, DOI 10.1212/WNL.0b013e318225ae07
   Holmes C, 2009, NEUROLOGY, V73, P768, DOI 10.1212/WNL.0b013e3181b6bb95
   Holtzman DM, 2012, CSH PERSPECT MED, V2, DOI 10.1101/cshperspect.a006312
   Hong L, 2014, NEUROL RES, V36, P276, DOI 10.1179/1743132813Y.0000000288
   Hooper C, 2008, J NEUROCHEM, V104, P1433, DOI 10.1111/j.1471-4159.2007.05194.x
   Hooper N. M., 2011, INT J ALZHEIMERS DIS, V2011, P1
   Huang H, 2016, NEUROSCI LETT, V628, P142, DOI 10.1016/j.neulet.2016.05.050
   Huang XD, 2004, J BIOL INORG CHEM, V9, P954, DOI 10.1007/s00775-004-0602-8
   Huang X, 2007, FREE RADICAL RES, V41, P1135, DOI 10.1080/10715760701609061
   Huebbe P, 2010, MOL NUTR FOOD RES, V54, P623, DOI 10.1002/mnfr.200900398
   Hwang EM, 2006, BIOCHEM BIOPH RES CO, V349, P654, DOI 10.1016/j.bbrc.2006.08.077
   Hye A, 2005, NEUROSCI LETT, V373, P1, DOI 10.1016/j.neulet.2004.10.031
   Iaccarino L, 2018, NEUROIMAGE-CLIN, V17, P452, DOI 10.1016/j.nicl.2017.09.016
   Irizarry Michael C, 2004, NeuroRx, V1, P226
   Ito H, 2012, EUR J IMMUNOL, V42, P176, DOI 10.1002/eji.201141679
   Ivanov II, 2012, CELL HOST MICROBE, V12, P496, DOI 10.1016/j.chom.2012.09.009
   Jadidi-Niaragh F, 2012, SCAND J IMMUNOL, V76, P451, DOI 10.1111/j.1365-3083.2012.02769.x
   Jane R, 2011, ALZHEIMERS DIS PATHO, DOI [10. 5772/20198, DOI 10.5772/20198]
   Jay TR, 2017, MOL NEURODEGENER, V12, DOI 10.1186/s13024-017-0197-5
   Jofro-Monseny L, 2007, BIOCHEM BIOPH RES CO, V357, P319, DOI 10.1016/j.bbrc.2007.03.150
   Jomova K, 2010, MOL CELL BIOCHEM, V345, P91, DOI 10.1007/s11010-010-0563-x
   Josephs KA, 2017, NEUROBIOL AGING, V50, P163, DOI 10.1016/j.neurobiolaging.2016.11.011
   Jung T, 2014, REDOX BIOL, V2, P99, DOI 10.1016/j.redox.2013.12.008
   Kamat PK, 2016, MOL NEUROBIOL, V53, P2451, DOI 10.1007/s12035-015-9212-4
   Kanevskiy LM, 2013, FRONT IMMUNOL, V4, DOI 10.3389/fimmu.2013.00011
   Kang JM, 2017, NEUROBIOL AGING, V59, P210, DOI 10.1016/j.neurobiolaging.2017.08.008
   Kanninen K., 2011, INT J ALZHEIMERS DIS, V2011, P9, DOI DOI 10.4061/2011/985085
   Kim S, 2002, BLOOD CELL MOL DIS, V29, P400, DOI 10.1006/bcmd.2002.0579
   Kimball SR, 2008, J PINEAL RES, V44, P379, DOI 10.1111/j.1600-079X.2007.00539.x
   Klein HU, 2016, ACTA NEUROPATHOL, V132, P503, DOI 10.1007/s00401-016-1612-7
   Knopman DS, 2014, NEUROBIOL AGING, V35, P2096, DOI 10.1016/j.neurobiolaging.2014.03.006
   Kobayashi M, 2016, J NEUROSCI, V36, P11138, DOI 10.1523/JNEUROSCI.1238-16.2016
   Komai-Koma M, 2009, EUR J IMMUNOL, V39, P1564, DOI 10.1002/eji.200838866
   Konietzko U, 2012, CURR ALZHEIMER RES, V9, P200, DOI 10.2174/156720512799361673
   Krasemann S, 2017, IMMUNITY, V47, P566, DOI 10.1016/j.immuni.2017.08.008
   Kumar H, 2014, MBIO, V5, DOI 10.1128/mBio.02113-14
   LaFerla FM, 2007, NAT REV NEUROSCI, V8, P499, DOI 10.1038/nrn2168
   Lai KSP, 2017, J NEUROL NEUROSUR PS, V88, P876, DOI 10.1136/jnnp-2017-316201
   Laplante M, 2012, CELL, V149, P274, DOI 10.1016/j.cell.2012.03.017
   Laplante M, 2009, J CELL SCI, V122, P3589, DOI 10.1242/jcs.051011
   Larbi A, 2009, J ALZHEIMERS DIS, V17, P91, DOI 10.3233/JAD-2009-1015
   Lasagna-Reeves CA, 2011, FEBS LETT, V585, P3052, DOI 10.1016/j.febslet.2011.08.027
   Le Page A, 2017, FRONT IMMUNOL, V8, DOI 10.3389/fimmu.2017.00783
   Leroy K, 2007, NEUROPATH APPL NEURO, V33, P43, DOI 10.1111/j.1365-2990.2006.00795.x
   Leskovjan AC, 2007, NORTHEAST BIOENGIN C, P54, DOI 10.1109/NEBC.2007.4413276
   Leuner K, 2012, MOL NEUROBIOL, V46, P194, DOI 10.1007/s12035-012-8300-y
   Li HD, 2016, ONCOTARGET, V7, P19089, DOI 10.18632/oncotarget.7862
   Li Q, 2017, CELL MOL NEUROBIOL, V37, P377, DOI 10.1007/s10571-016-0386-8
   Li XW, 2015, FASEB J, V29, P1754, DOI 10.1096/fj.14-262683
   Li XZ, 2015, SCI REP-UK, V5, DOI 10.1038/srep12393
   Lill CM, 2017, NERVENARZT, V88, P345, DOI 10.1007/s00115-017-0288-0
   Lim A, 2013, MOD TR PHARMACOPSYCH, V28, P175, DOI 10.1159/000346362
   Lipinski MM, 2010, P NATL ACAD SCI USA, V107, P14164, DOI 10.1073/pnas.1009485107
   Liu B, 2011, J BIOL CHEM, V286, P4248, DOI 10.1074/jbc.M110.158980
   Liu SR, 2012, J IMMUNOL, V188, P1098, DOI 10.4049/jimmunol.1101121
   Liu ZZ, 2015, OXID MED CELL LONGEV, V2015, DOI 10.1155/2015/352723
   Llorens-Martin M, 2014, FRONT MOL NEUROSCI, V7, DOI 10.3389/fnmol.2014.00046
   Lovell MA, 2004, J ALZHEIMERS DIS, V6, P659
   Lovestone S, 2010, ALZHEIMERS DEMENT, V6, pS62, DOI DOI 10.1016/J.JALZ.2010.05.178
   Lu YH, 2014, PLOS ONE, V9, DOI 10.1371/journal.pone.0108318
   Lucas K, 2015, CNS NEUROL DISORD-DR, V14, P838, DOI 10.2174/1871527314666150317224645
   Lue LF, 2015, NEUROSCIENCE, V302, P138, DOI 10.1016/j.neuroscience.2014.09.050
   Lue LF, 2015, BRAIN PATHOL, V25, P469, DOI 10.1111/bpa.12190
   Lueg G, 2015, NEUROBIOL AGING, V36, P81, DOI 10.1016/j.neurobiolaging.2014.08.008
   Lulli V, 2013, PLOS ONE, V8, DOI 10.1371/journal.pone.0060436
   Lunnon K, 2014, NAT NEUROSCI, V17, P1164, DOI 10.1038/nn.3782
   Lunnon K, 2012, J ALZHEIMERS DIS, V30, P685, DOI 10.3233/JAD-2012-111592
   Maftei M, 2013, PLOS ONE, V8, DOI 10.1371/journal.pone.0068996
   Mahley RW, 2006, P NATL ACAD SCI USA, V103, P5644, DOI 10.1073/pnas.0600549103
   Maiese K, 2014, ANN MED, V46, P587, DOI 10.3109/07853890.2014.941921
   Mancuso M, 2010, ADV EXP MED BIOL, V685, P34
   Mann M, 2017, NAT COMMUN, V8, DOI 10.1038/s41467-017-00972-z
   Markaki M, 2013, GERONTOLOGY, V59, P340, DOI 10.1159/000348599
   Markesbery WR, 2007, ARCH NEUROL-CHICAGO, V64, P954, DOI 10.1001/archneur.64.7.954
   Martinez-Lopez N, 2015, ADV EXP MED BIOL, V847, P73, DOI 10.1007/978-1-4939-2404-2_3
   Martinez-Vicente M, 2008, J CLIN INVEST, V118, P777, DOI 10.1172/JCI32806
   Masera RG, 2002, PSYCHONEUROENDOCRINO, V27, P447, DOI 10.1016/S0306-4530(01)00062-2
   Mastroeni D, 2017, PLOS ONE, V12, DOI 10.1371/journal.pone.0177814
   Mateo I, 2006, DEMENT GERIATR COGN, V21, P228, DOI 10.1159/000091044
   Matsui T, 2007, BRAIN RES, V1161, P116, DOI 10.1016/j.brainres.2007.05.050
   Mattson MP, 2004, NATURE, V430, P631, DOI 10.1038/nature02621
   McAleer JP, 2010, TRENDS IMMUNOL, V31, P429, DOI 10.1016/j.it.2010.08.005
   McAleer JP, 2009, J IMMUNOL, V182, P5322, DOI 10.4049/jimmunol.0803616
   Mikhael M, 2006, FEBS J, V273, P3828, DOI 10.1111/j.1742-4658.2006.05390.x
   Millonig G, 2012, J BIOL CHEM, V287, P37472, DOI 10.1074/jbc.M112.358911
   Minguet S, 2008, EUR J IMMUNOL, V38, P2475, DOI 10.1002/eji.200738094
   Mise A, 2017, J ALZHEIMERS DIS, V60, P1107, DOI 10.3233/JAD-170361
   Mishto M, 2006, NEUROBIOL AGING, V27, P54, DOI 10.1016/j.neurobiolaging.2004.12.004
   Montagne A, 2017, J EXP MED, V214, P3151, DOI 10.1084/jem.20171406
   Montgomery MK, 2015, ENDOCR CONNECT, V4, DOI 10.1530/EC-14-0092
   Moreira PI, 2006, J ALZHEIMERS DIS, V9, P101
   Moreira PI, 2010, BBA-MOL BASIS DIS, V1802, P2, DOI 10.1016/j.bbadis.2009.10.006
   Mori Y, 2015, PLOS ONE, V10, DOI 10.1371/journal.pone.0136835
   Morris G, 2018, MOL NEUROBIOL, V55, P5767, DOI 10.1007/s12035-017-0793-y
   Morris GP, 2014, ACTA NEUROPATHOL COM, V2, DOI 10.1186/s40478-014-0135-5
   Morris G, 2018, NEUROSCI BIOBEHAV R, V84, P453, DOI 10.1016/j.neubiorev.2017.07.017
   Morris G, 2017, MOL NEUROBIOL, V54, P4271, DOI 10.1007/s12035-016-9975-2
   Morris G, 2017, MOL NEUROBIOL, V54, P4432, DOI 10.1007/s12035-016-0004-2
   Morris G, 2017, NEUROSCI BIOBEHAV R, V74, P1, DOI 10.1016/j.neubiorev.2017.01.014
   Morris G, 2016, CURR PHARM DESIGN, V22, P6058, DOI 10.2174/1381612822666160914182822
   Morris G, 2016, MOL NEUROBIOL, V53, P4638, DOI 10.1007/s12035-015-9392-y
   Morris G, 2016, CURR ALZHEIMER RES, V13, P853, DOI 10.2174/1567205013666160219113112
   Morris G, 2015, BMC MED, V13, DOI 10.1186/s12916-015-0310-y
   Morris G, 2015, BMC MED, V13, DOI 10.1186/s12916-014-0259-2
   Morris G, 2014, CURR NEUROPHARMACOL, V12, P168, DOI 10.2174/1570159X11666131120224653
   Morris G, 2014, METAB BRAIN DIS, V29, P19, DOI 10.1007/s11011-013-9435-x
   Morris JK, 2014, BBA-MOL BASIS DIS, V1842, P1340, DOI 10.1016/j.bbadis.2014.04.012
   Mosconi L, 2008, ANN NY ACAD SCI, V1147, P180, DOI 10.1196/annals.1427.007
   Munoz P, 2006, BIOL RES, V39, P189, DOI 10.4067/S0716-97602006000100021
   Murray ME, 2011, LANCET NEUROL, V10, P785, DOI 10.1016/S1474-4422(11)70156-9
   Naini SMA, 2015, OXID MED CELL LONGEV, V2015, DOI 10.1155/2015/151979
   Nakahata S, 2014, BLOOD, V124, P2163, DOI 10.1182/blood-2014-08-594093
   Naqvi Afsar Raza, 2016, J Microb Biochem Technol, V8, P136
   Nemeth E, 2004, J CLIN INVEST, V113, P1271, DOI 10.1172/JCI200420945
   Nikolich-Zugich J, 2014, J IMMUNOL, V193, P2622, DOI 10.4049/jimmunol.1401174
   Norden DM, 2015, NEUROPHARMACOLOGY, V96, P29, DOI 10.1016/j.neuropharm.2014.10.028
   O'Brien RJ, 2011, ANNU REV NEUROSCI, V34, P185, DOI 10.1146/annurev-neuro-061010-113613
   O' Neill C, 2013, EXP GERONTOL, V48, P647, DOI 10.1016/j.exger.2013.02.025
   Oddo S, 2010, ALZHEIMERS DEMENT, V6, pS167, DOI [10.1016/j.jalz.2010.05.519, DOI 10.1016/J.JALZ.2010.05.519]
   Oddo S, 2013, ALZHEIMERS DEMENT, V9, pP315, DOI [10.1016/j.jalz.2013.04.139, DOI 10.1016/J.JALZ.2013.04.139]
   Oddo S, 2008, J CELL MOL MED, V12, P363, DOI 10.1111/j.1582-4934.2008.00276.x
   Omoi NO, 2006, J NUTR SCI VITAMINOL, V52, P248, DOI 10.3177/jnsv.52.248
   Onyango IG, 2016, AGING DIS, V7, P201, DOI 10.14336/AD.2015.1007
   Orr ME, 2013, ALZHEIMERS RES THER, V5, DOI 10.1186/alzrt217
   Orsucci D, 2013, CURR NEUROVASC RES, V10, P76, DOI 10.2174/156720213804805972
   Ossenkoppele R, 2016, BRAIN, V139, P1551, DOI 10.1093/brain/aww027
   Ozaki Y, 2017, J PSYCHIATR RES, V92, P74, DOI 10.1016/j.jpsychires.2017.04.003
   Padurariu M, 2013, PSYCHIAT DANUB, V25, P401
   PANTOPOULOS K, 1995, EMBO J, V14, P2917, DOI 10.1002/j.1460-2075.1995.tb07291.x
   Parbo P, 2017, BRAIN, V140, P2002, DOI 10.1093/brain/awx120
   Park K, 2009, DIABETES CARE, V32, P1302, DOI 10.2337/dc09-0259
   Paul S, 2010, J CLIN IMMUNOL, V30, pS43, DOI 10.1007/s10875-010-9414-5
   Pei JJ, 1999, J NEUROPATH EXP NEUR, V58, P1010, DOI 10.1097/00005072-199909000-00011
   Pei JJ, 1997, J NEUROPATH EXP NEUR, V56, P70, DOI 10.1097/00005072-199701000-00007
   Pellicano M, 2012, J NEUROIMMUNOL, V242, P52, DOI 10.1016/j.jneuroim.2011.11.005
   Percy M, 2008, J ALZHEIMERS DIS, V14, P69
   Perry VH, 2007, NAT REV IMMUNOL, V7, P161, DOI 10.1038/nri2015
   Perry VH, 2002, CURR OPIN NEUROL, V15, P349, DOI 10.1097/00019052-200206000-00020
   Persson T, 2014, OXID MED CELL LONGEV, V2014, DOI 10.1155/2014/427318
   Phiel CJ, 2003, NATURE, V423, P435, DOI 10.1038/nature01640
   Pietrangelo A, 2007, GASTROENTEROLOGY, V132, P294, DOI 10.1053/j.gastro.2006.10.018
   Pietronigro E, 2016, FRONT IMMUNOL, V7, DOI 10.3389/fimmu.2016.00033
   Pinero DJ, 2000, CELL MOL BIOL, V46, P761
   Pirpamer L, 2016, NEUROBIOL AGING, V43, P149, DOI 10.1016/j.neurobiolaging.2016.04.002
   Pivtoraiko VN, 2009, ANTIOXID REDOX SIGN, V11, P481, DOI [10.1089/ars.2008.2263, 10.1089/ARS.2008.2263]
   Politis A, 2010, J ALZHEIMERS DIS, V19, P481, DOI 10.3233/JAD-2010-1252
   Pratico D, 1999, ATHEROSCLEROSIS, V147, P1, DOI 10.1016/S0021-9150(99)00257-9
   Prokop Stefan, 2013, Acta Neuropathol, V126, P461
   Qian ZM, 2014, MOL NEUROBIOL, V50, P811, DOI 10.1007/s12035-014-8671-3
   Qin XY, 2016, JAMA NEUROL, V73, P1316, DOI 10.1001/jamaneurol.2016.2742
   Qin YY, 2011, J HUAZHONG U SCI-MED, V31, P578, DOI 10.1007/s11596-011-0493-1
   Quiroz-Baez R, 2009, NEUROCHEM INT, V55, P662, DOI 10.1016/j.neuint.2009.06.012
   Ramassamy C, 2000, NEUROBIOL DIS, V7, P23, DOI 10.1006/nbdi.1999.0273
   Rathore KI, 2012, GLIA, V60, P738, DOI 10.1002/glia.22303
   Reddy PH, 2008, TRENDS MOL MED, V14, P45, DOI 10.1016/j.molmed.2007.12.002
   Reiman EM, 2004, P NATL ACAD SCI USA, V101, P284, DOI 10.1073/pnas.2635903100
   Revesz T, 2002, BRAIN PATHOL, V12, P343
   Reynolds JM, 2012, P NATL ACAD SCI USA, V109, P13064, DOI 10.1073/pnas.1120585109
   Ridge PG, 2013, PLOS ONE, V8, DOI 10.1371/journal.pone.0079771
   Rochfort KD, 2015, BIOCHEM SOC T, V43, P702, DOI 10.1042/BST20140319
   Rodriguez JJ, 2009, CELL DEATH DIFFER, V16, P378, DOI 10.1038/cdd.2008.172
   Rodriguez-Fuentes G, 2015, COMP BIOCHEM PHYS C, V172, P19, DOI 10.1016/j.cbpc.2015.04.003
   Rogers JT, 2008, BIOCHEM SOC T, V36, P1282, DOI 10.1042/BST0361282
   Rottkamp CA, 2001, FREE RADICAL BIO MED, V30, P447, DOI 10.1016/S0891-5849(00)00494-9
   Rouault TA, 2006, NAT CHEM BIOL, V2, P406, DOI 10.1038/nchembio807
   Ruttkay-Nedecky B, 2013, INT J MOL SCI, V14, P6044, DOI 10.3390/ijms14036044
   Ryskalin L, 2017, BIOMED RES INT, V2017, DOI 10.1155/2017/7082696
   Saita D, 2016, SCI REP-UK, V6, DOI 10.1038/srep29353
   Sambamurti K, 2004, FASEB J, V18, P1034, DOI 10.1096/fj.03-1378fje
   Sanchez-Mut J, 2015, FRONT BEHAV NEUROSCI, V9, DOI 10.3389/fnbeh.2015.00347
   SANTI A., 2011, INTERDISCIP TOXICOL, V4, P149, DOI [10.2478/v10102-011-0023-9, DOI 10.2478/V10102-011-0023-9]
   Saresella M, 2011, BRAIN BEHAV IMMUN, V25, P539, DOI 10.1016/j.bbi.2010.12.004
   Sasaki A, 2015, NEUROGENETICS, V16, P265, DOI 10.1007/s10048-015-0451-3
   Schipper HM, 2006, NEUROBIOL AGING, V27, P252, DOI 10.1016/j.neurobiolaging.2005.01.016
   Shea TB, 2002, FREE RADICAL BIO MED, V33, P1115, DOI 10.1016/S0891-5849(02)01001-8
   Shen CY, 2008, J BIOL CHEM, V283, P17721, DOI 10.1074/jbc.M800013200
   Silva B, 2015, BBA-MOL BASIS DIS, V1852, P1347, DOI 10.1016/j.bbadis.2015.03.011
   Silvestri L, 2008, J CELL MOL MED, V12, P1548, DOI 10.1111/j.1582-4934.2008.00356.x
   Skaper SD, 2012, INT REV NEUROBIOL, V102, P277, DOI 10.1016/B978-0-12-386986-9.00011-9
   Smith AR, 2016, NEUROBIOL AGING, V47, P35, DOI 10.1016/j.neurobiolaging.2016.07.008
   Smith MA, 2010, J ALZHEIMERS DIS, V19, P363, DOI 10.3233/JAD-2010-1239
   Solito E, 2012, FRONT PHARMACOL, V3, DOI 10.3389/fphar.2012.00014
   Sollvandera S, 2015, J ALZHEIMERS DIS, V48, P63, DOI 10.3233/JAD-150236
   Sommer A, 2017, MOL NEURODEGENER, V12, DOI 10.1186/s13024-017-0222-8
   Song J, 2015, FRONT AGING NEUROSCI, V7, DOI 10.3389/fnagi.2015.00061
   Sontag JM, 2014, FRONT MOL NEUROSCI, V7, DOI 10.3389/fnmol.2014.00016
   Soum E, 2003, BIOCHEMISTRY-US, V42, P7648, DOI 10.1021/bi030041i
   Stelmashook EV, 2014, BIOCHEMISTRY-MOSCOW+, V79, P391, DOI 10.1134/S0006297914050022
   Steullet P, 2006, NEUROSCIENCE, V137, P807, DOI 10.1016/j.neuroscience.2005.10.014
   Streit WJ, 2014, ACTA NEUROPATHOL COM, V2, DOI 10.1186/s40478-014-0142-6
   Streit WJ, 2009, ACTA NEUROPATHOL, V118, P475, DOI 10.1007/s00401-009-0556-6
   Sudduth TL, 2013, NEUROBIOL AGING, V34, P1051, DOI 10.1016/j.neurobiolaging.2012.09.012
   Sun L, 2015, BIOMOLECULES, V5, P1284, DOI 10.3390/biom5031284
   Sun X, 2002, NEUROSCI LETT, V321, P61, DOI 10.1016/S0304-3940(01)02583-6
   Sun YX, 2014, J ALZHEIMERS DIS, V38, P437, DOI 10.3233/JAD-131124
   Suzuki KT, 2002, J INORG BIOCHEM, V88, P173, DOI 10.1016/S0162-0134(01)00376-2
   Swardfager W, 2010, BIOL PSYCHIAT, V68, P930, DOI 10.1016/j.biopsych.2010.06.012
   Swerdlow RH, 2010, J ALZHEIMERS DIS, V20, pS265, DOI 10.3233/JAD-2010-100339
   Taguchi H, 2008, AUTOIMMUN REV, V7, P391, DOI 10.1016/j.autrev.2008.03.004
   Tamagno E, 2008, J NEUROCHEM, V104, P683, DOI 10.1111/j.1471-4159.2007.05072.x
   Tan YJ, 2017, ALZHEIMERS DEMENT, V58, P413, DOI DOI 10.3233/JAD-161277
   Tang Z, 2013, J BIOL CHEM, V288, P15556, DOI 10.1074/jbc.M112.435123
   Tangvarasittichai S, 2015, WORLD J DIABETES, V6, P456, DOI 10.4239/wjd.v6.i3.456
   Telling ND, 2017, CELL CHEM BIOL, V24, P1205, DOI 10.1016/j.chembiol.2017.07.014
   Tessema M, 2017, CANCER LETT, V410, P191, DOI 10.1016/j.canlet.2017.09.038
   Thevaranjan N, 2017, CELL HOST MICROBE, V21, P455, DOI 10.1016/j.chom.2017.03.002
   Tonnies E, 2017, J ALZHEIMERS DIS, V57, P1105, DOI 10.3233/JAD-161088
   Town T, 2005, NEUROMOL MED, V7, P255, DOI 10.1385/NMM:7:3:255
   Tramutola A, 2015, J NEUROCHEM, V133, P739, DOI 10.1111/jnc.13037
   Tripathy A, 2017, SCI REP-UK, V7, DOI 10.1038/s41598-017-01033-7
   Ulland TK, 2017, CELL, V170, P649, DOI 10.1016/j.cell.2017.07.023
   Urrutia P, 2013, J NEUROCHEM, V126, P541, DOI 10.1111/jnc.12244
   Valla J, 2010, J ALZHEIMERS DIS, V22, P307, DOI 10.3233/JAD-2010-100129
   Van Eldik Linda J, 2016, Alzheimers Dement (N Y), V2, P99, DOI 10.1016/j.trci.2016.05.001
   Varatharaj A, 2017, BRAIN BEHAV IMMUN, V60, P1, DOI 10.1016/j.bbi.2016.03.010
   Vaziri Nosratola D, 2008, Iran J Kidney Dis, V2, P1
   Vergadi E, 2017, J IMMUNOL, V198, P1006, DOI 10.4049/jimmunol.1601515
   Verkhratsky A, 2010, NEUROTHERAPEUTICS, V7, P399, DOI 10.1016/j.nurt.2010.05.017
   Vogt NM, 2017, SCI REP-UK, V7, DOI 10.1038/s41598-017-13601-y
   Vos Melissa, 2010, Front Synaptic Neurosci, V2, P139, DOI 10.3389/fnsyn.2010.00139
   Wan FY, 2001, BIOCHEM J, V360, P355, DOI 10.1042/0264-6021:3600355
   Wang DY, 2015, J ALZHEIMERS DIS, V43, P519, DOI 10.3233/JAD-140567
   Wang QQ, 2015, TRANSL NEURODEGENER, V4, DOI 10.1186/s40035-015-0042-0
   Wang XF, 2016, JCI INSIGHT, V1, DOI 10.1172/jci.insight.87748
   Wang XR, 2017, J BIOL CHEM, V292, P16310, DOI 10.1074/jbc.M117.803619
   Wang XL, 2014, BBA-MOL BASIS DIS, V1842, P1240, DOI 10.1016/j.bbadis.2013.10.015
   Wang XK, 2010, FRONT AGING NEUROSCI, V2, DOI 10.3389/fnagi.2010.00012
   Ward R, 2014, LANCET NEUROL, V13, P1045, DOI 10.1016/S1474-4422(14)70117-6
   Weichhart T, 2011, BLOOD, V117, P4273, DOI 10.1182/blood-2010-09-310888
   Wieser V, 2013, ARCH IMMUNOL THER EX, V61, P119, DOI 10.1007/s00005-012-0210-1
   Wong Andrew D, 2013, Front Neuroeng, V6, P7, DOI 10.3389/fneng.2013.00007
   Wrighting DM, 2006, BLOOD, V108, P3204, DOI 10.1182/blood-2006-06-027631
   Wunderlich P, 2013, J BIOL CHEM, V288, P33027, DOI 10.1074/jbc.M113.517540
   Xu H, 2008, IMMUNOLOGY, V125, P218, DOI 10.1111/j.1365-2567.2008.02832.x
   Xu WH, 2008, BRAIN RES, V1219, P169, DOI 10.1016/j.brainres.2008.02.060
   Xu YJ, 2017, SCI REP-UK, V7, DOI 10.1038/s41598-017-10407-w
   Yamaguchi H, 1996, ACTA NEUROPATHOL, V92, P232, DOI 10.1007/s004010050513
   Yang FY, 2014, BEHAV BRAIN RES, V264, P82, DOI 10.1016/j.bbr.2014.02.005
   Yang LB, 2003, NAT MED, V9, P3, DOI 10.1038/nm0103-3
   Yang XS, 2014, MOL ENDOCRINOL, V28, P565, DOI 10.1210/me.2013-1293
   Yang Y, 2016, EUR REV MED PHARMACO, V20, P1764
   Yao MZ, 2005, J NEUROSCI, V25, P1149, DOI 10.1523/JNEUROSCI.4736-04.2005
   Yates Sharon C, 2013, Acta Neuropathol Commun, V1, P3, DOI 10.1186/2051-5960-1-3
   Ye JZ, 2017, DIGEST DIS SCI, V62, P1155, DOI 10.1007/s10620-017-4538-6
   Youness RA, 2016, ONCOL LETT, V12, P2567, DOI 10.3892/ol.2016.4914
   Yu CE, 2013, HUM MOL GENET, V22, P5036, DOI 10.1093/hmg/ddt354
   Yu L, 2018, AUTOPHAGY, V14, P207, DOI 10.1080/15548627.2017.1378838
   Zare-shahabadi A, 2015, REV NEUROSCIENCE, V26, P385, DOI 10.1515/revneuro-2014-0076
   Zenaro E, 2017, NEUROBIOL DIS, V107, P41, DOI 10.1016/j.nbd.2016.07.007
   Zhang B, 2013, CELL, V153, P707, DOI 10.1016/j.cell.2013.03.030
   Zhang H, 2012, J NEUROCHEM, V120, P9, DOI 10.1111/j.1471-4159.2011.07519.x
   Zhang L, 2014, AUTOPHAGY, V10, P1015, DOI 10.4161/auto.28477
   Zhang XJ, 2013, ALZHEIMERS RES THER, V5, DOI 10.1186/alzrt211
   Zhang Y, 2016, NEUROL SCI, V37, P1039, DOI 10.1007/s10072-016-2546-5
   Zhang YW, 2011, MOL BRAIN, V4, DOI 10.1186/1756-6606-4-3
   Zhao J, 2011, J NEUROINFLAMM, V8, DOI 10.1186/1742-2094-8-150
   Zhao Y, 2013, OXID MED CELL LONGEV, V2013, DOI 10.1155/2013/316523
   Zhao YH, 2017, FRONT IMMUNOL, V8, DOI 10.3389/fimmu.2017.01064
   Zhao YH, 2014, MOL NEUROBIOL, V50, P97, DOI 10.1007/s12035-013-8595-3
   Zhong L, 2017, FRONT AGING NEUROSCI, V9, DOI 10.3389/fnagi.2017.00204
   Zhong L, 2017, J EXP MED, V214, P597, DOI 10.1084/jem.20160844
   Zhong L, 2015, J BIOL CHEM, V290, P15866, DOI 10.1074/jbc.M115.645986
   Zhu JJ, 2015, ONCOL REP, V34, P1779, DOI 10.3892/or.2015.4141
   Zhu WZ, 2009, RADIOLOGY, V253, P497, DOI 10.1148/radiol.2532082324
   Zhu X, 2000, NEUROBIOL AGING, V21, P267, DOI DOI 10.1016/S0197-4580(00)83154-1
   Zhu XW, 2006, J ALZHEIMERS DIS, V9, P147
   Zuroff L, 2017, CELL MOL LIFE SCI, V74, P2167, DOI 10.1007/s00018-017-2463-7
NR 390
TC 29
Z9 31
U1 2
U2 23
PU SPRINGER
PI NEW YORK
PA ONE NEW YORK PLAZA, SUITE 4600, NEW YORK, NY, UNITED STATES
SN 0893-7648
EI 1559-1182
J9 MOL NEUROBIOL
JI Mol. Neurobiol.
PD JAN
PY 2019
VL 56
IS 1
BP 406
EP 434
DI 10.1007/s12035-018-1092-y
PG 29
WC Neurosciences
WE Science Citation Index Expanded (SCI-EXPANDED)
SC Neurosciences & Neurology
GA HH7VH
UT WOS:000455938600029
PM 29705945
OA hybrid, Green Published, Green Submitted
DA 2022-08-24
ER

PT J
AU Stylianou, E
AF Stylianou, Eleni
TI Epigenetics of chronic inflammatory diseases
SO JOURNAL OF INFLAMMATION RESEARCH
LA English
DT Review
DE epigenetics; nonresolving inflammation; inflammatory diseases;
   atherosclerosis; type 2 diabetes; Alzheimer's disease
ID PANCREATIC-ISLETS REVEALS; DNA METHYLATION; ALZHEIMERS-DISEASE; HISTONE
   MODIFICATIONS; GENE-EXPRESSION; ATHEROSCLEROSIS; RESOLUTION; MECHANISMS;
   MICRORNAS; 5-HYDROXYMETHYLCYTOSINE
AB Chronic, noncommunicable, and inflammation-associated diseases remain the largest cause of morbidity and mortality globally and within the United States. This is mainly due to our limited understanding of the molecular mechanisms that underlie these complex pathologies. The available evidence indicates that studies of epigenetics (traditionally defined as the heritable changes to gene expression that are independent of changes to DNA) are significantly advancing our knowledge of these inflammatory conditions. This review will focus on epigenetic studies of three diseases, that are among the most burdensome globally: cardiovascular disease, the number one cause of deaths worldwide, type 2 diabetes and, Alzheimer's disease. The current status of epigenetic research, including the ability to predict disease risk, and key pathophysiological defects are discussed. The significance of defining the contribution of epigenetic defects to nonresolving inflammation and aging, each associated with these diseases, is highlighted, as these are likely to provide new insights into inflammatory disease pathogenesis.
C1 [Stylianou, Eleni] POB 33894, N Royalton, OH 44133 USA.
RP Stylianou, E (通讯作者)，POB 33894, N Royalton, OH 44133 USA.
EM eleni.stylianou@att.net
OI Stylianou, Eleni/0000-0001-7454-2775
CR Akerman I, 2017, CELL METAB, V25, P400, DOI 10.1016/j.cmet.2016.11.016
   Alkemade FE, 2010, AM J PATHOL, V176, P542, DOI 10.2353/ajpath.2010.090031
   Bacos K, 2016, NAT COMMUN, V7, DOI 10.1038/ncomms11089
   Bekkering S, 2014, ARTERIOSCL THROM VAS, V34, P1731, DOI 10.1161/ATVBAHA.114.303887
   Bell RD, 2014, ARTERIOSCL THROM VAS, V34, P1249, DOI 10.1161/ATVBAHA.114.303240
   Benayoun BA, 2015, NAT REV MOL CELL BIO, V16, P593, DOI 10.1038/nrm4048
   Bentzon JF, 2016, J AM COLL CARDIOL, V68, P2794, DOI 10.1016/j.jacc.2016.11.005
   Bhandare R, 2010, GENOME RES, V20, P428, DOI 10.1101/gr.102038.109
   Buckley CD, 2014, IMMUNITY, V40, P315, DOI 10.1016/j.immuni.2014.02.009
   Cheng MR, 2017, J DIABETES, V9, P362, DOI 10.1111/1753-0407.12421
   Chibnik LB, 2015, ANN CLIN TRANSL NEUR, V2, P636, DOI 10.1002/acn3.201
   Dayeh T, 2014, PLOS GENET, V10, DOI 10.1371/journal.pgen.1004160
   De Jager PL, 2014, NAT NEUROSCI, V17, P1156, DOI 10.1038/nn.3786
   Deans C, 2015, GENETICS, V199, P887, DOI 10.1534/genetics.114.173492
   Valencia-Morales MD, 2015, BMC MED GENOMICS, V8, DOI 10.1186/s12920-015-0085-1
   Denk J, 2015, PLOS ONE, V10, DOI 10.1371/journal.pone.0126423
   Di Francesco A, 2015, BRAIN BEHAV IMMUN, V45, P139, DOI 10.1016/j.bbi.2014.11.002
   Dunn J, 2015, ARTERIOSCL THROM VAS, V35, P1562, DOI 10.1161/ATVBAHA.115.305042
   Elliott HR, 2017, DIABETES, V66, P1713, DOI 10.2337/db16-0874
   Ellison EM, 2017, J MOL NEUROSCI, V63, P185, DOI 10.1007/s12031-017-0969-y
   Fadista J, 2014, P NATL ACAD SCI USA, V111, P13924, DOI 10.1073/pnas.1402665111
   Feinberg AP, 2010, P NATL ACAD SCI USA, V107, P1757, DOI 10.1073/pnas.0906183107
   Feng J, 2016, INT J MOL SCI, V17, DOI 10.3390/ijms17101729
   Fernandez-Sanles A, 2017, ATHEROSCLEROSIS, V263, P325, DOI 10.1016/j.atherosclerosis.2017.05.022
   Fraga VG, 2017, J NEUROIMMUNOL, V310, P111, DOI 10.1016/j.jneuroim.2017.07.005
   Fuchsberger C, 2016, NATURE, V536, P41, DOI 10.1038/nature18642
   Goyal N, 2018, CELL MOL LIFE SCI, V75, P1827, DOI 10.1007/s00018-018-2760-9
   Graff J, 2012, NATURE, V483, P222, DOI 10.1038/nature10849
   Greissel A, 2016, CARDIOVASC PATHOL, V25, P79, DOI 10.1016/j.carpath.2015.11.001
   Hall E, 2018, MOL CELL ENDOCRINOL, V472, P57, DOI 10.1016/j.mce.2017.11.019
   Han YX, 2016, BIOINFORM BIOL INSIG, V10, P267, DOI 10.4137/BBI.S38427
   Hansen TB, 2013, NATURE, V495, P384, DOI 10.1038/nature11993
   Hardy J, 2002, SCIENCE, V297, P353, DOI 10.1126/science.1072994
   Hebert SS, 2008, P NATL ACAD SCI USA, V105, P6415, DOI 10.1073/pnas.0710263105
   Heneka MT, 2007, J NEUROIMMUNOL, V184, P69, DOI 10.1016/j.jneuroim.2006.11.017
   Hoeksema MA, 2014, EMBO MOL MED, V6, P1124, DOI 10.15252/emmm.201404170
   Huypens P, 2016, NAT GENET, V48, P497, DOI 10.1038/ng.3527
   Jiang WL, 2018, MOL MED REP, V18, P1215, DOI 10.3892/mmr.2018.9142
   Joehanes R, 2016, CIRC-CARDIOVASC GENE, V9, P436, DOI 10.1161/CIRCGENETICS.116.001506
   Johansson Jenny U., 2015, Current Immunology Reviews, V11, P125, DOI 10.2174/1573395511666150707181414
   Jones PA, 2012, NAT REV GENET, V13, P484, DOI 10.1038/nrg3230
   Kasikara C, 2018, J CLIN INVEST, V128, P2713, DOI 10.1172/JCI97950
   Keating ST, 2015, CIRC RES, V116, P715, DOI 10.1161/CIRCRESAHA.116.303936
   Kim SH, 2017, MOL BIOL REP, V44, P79, DOI 10.1007/s11033-016-4082-z
   Kirby TJ, 2016, PHYSIOL GENOMICS, V48, P145, DOI 10.1152/physiolgenomics.00071.2015
   Kraniotou C, 2018, J PROTEOMICS, V188, P59, DOI 10.1016/j.jprot.2018.03.004
   Ku GM, 2012, MOL ENDOCRINOL, V26, P1783, DOI 10.1210/me.2012-1176
   Kwak SH, 2016, EXP MOL MED, V48, DOI 10.1038/emm.2016.7
   Lau P, 2013, EMBO MOL MED, V5, P1613, DOI 10.1002/emmm.201201974
   Lawlor N, 2017, TRENDS GENET, V33, P244, DOI 10.1016/j.tig.2017.01.010
   Leung A, 2016, J BIOL CHEM, V291, P10446, DOI 10.1074/jbc.M115.711028
   Liu KJ, 2018, DNA CELL BIOL, V37, P189, DOI 10.1089/dna.2017.3845
   Liu YM, 2018, DNA CELL BIOL, V37, P517, DOI 10.1089/dna.2017.4118
   Liu YM, 2017, NAT COMMUN, V8, DOI 10.1038/s41467-017-00517-4
   Lord J, 2014, NAT NEUROSCI, V17, P1138, DOI 10.1038/nn.3792
   Lucas T, 2018, CIRC RES, V123, P205, DOI 10.1161/CIRCRESAHA.117.311311
   Lumeng CN, 2007, J CLIN INVEST, V117, P175, DOI 10.1172/JCI29881
   Lunnon K, 2016, GENOME BIOL, V17, DOI 10.1186/s13059-016-0871-x
   Lunnon K, 2014, NAT NEUROSCI, V17, P1164, DOI 10.1038/nn.3782
   Magistri M, 2015, J ALZHEIMERS DIS, V48, P647, DOI 10.3233/JAD-150398
   Manassero G, 2016, AGING CELL, V15, P914, DOI 10.1111/acel.12500
   Maoz R, 2017, ADV EXP MED BIOL, V978, P337, DOI 10.1007/978-3-319-53889-1_18
   Medzhitov R, 2010, CELL, V140, P771, DOI 10.1016/j.cell.2010.03.006
   Miller CL, 2016, NAT COMMUN, V7, DOI 10.1038/ncomms12092
   Moran I, 2012, CELL METAB, V16, P435, DOI 10.1016/j.cmet.2012.08.010
   Morris KV, 2014, NAT REV GENET, V15, P423, DOI 10.1038/nrg3722
[truncated: 4,496,095 more chars]
