# Supplementary material for: Bibliometric analysis of research on Alzheimer’s disease and non-coding RNAs: Opportunities and challenges
Source: Front Aging Neurosci. 2022 Oct 18;14:1037068. doi: 10.3389/fnagi.2022.1037068 (PMC9623309; doi:10.3389/fnagi.2022.1037068)
Supplement: Supplementary file 1 [file Data_Sheet_1.ZIP › Supplementary Material 1/For CiteSpace and VOSview/download2.txt]

FN Clarivate Analytics Web of Science
VR 1.0
PT J
AU Han, ZJ
   Xue, WW
   Tao, L
   Zhu, F
AF Han, Zhijie
   Xue, Weiwei
   Tao, Lin
   Zhu, Feng
TI Identification of Key Long Non-Coding RNAs in the Pathology of
   Alzheimer's Disease and their Functions Based on Genome-Wide
   Associations Study, Microarray, and RNA-seq Data
SO JOURNAL OF ALZHEIMERS DISEASE
LA English
DT Article
DE Alzheimer's disease; differential co-expression; genome-wide association
   study; long non-coding RNA; microarray probe re-annotation
ID GENE-EXPRESSION; BINDING MECHANISM; ENRICHED RESOURCE; A-BETA; TARGET;
   UPDATE; EVOLUTION; PROFILES; VARIANTS; LNCRNAS
AB The pathogenesis of Alzheimer's disease (AD) is identified to be significantly regulated by long non-coding RNA (lncRNA) based on in vivo and clinical experiments. Single nucleotide polymorphisms (SNPs) can strongly impact expression and function of lncRNA in AD, and previous genome-wide associations studies (GWAS) have discovered substantial amount of risk SNPs associated with AD. However, current studies omit the important information about SNPs when identifying potential AD-related lncRNAs. In addition to single discovery approach and small-scale samples in these studies, the number of lncRNAs discovered as keys in AD is limited. Here, multiple computational methods were integrated to discover novel and key lncRNA of the pathology of AD. First, large-scale GWAS data involved in three ethnicities were collected from two authoritative sources, and meta-analyses were conducted to find SNPs significantly associated with AD (tag SNPs). Second, these tag SNPs together with their linkage disequilibrium information were used to discover potential lncRNAs related to AD. Third, after validation by microarray probe re-annotation of 1,282 samples and RNA-seq data analysis of 117 samples, respectively, a total of five key lncRNAs of AD were identified. Finally, possible function of these lncRNAs was predicted by genome mapping, expression quantitative trait loci, differential co-expression, and gene set enrichment analysis. Based on function prediction, four of the five key lncRNAs were identified to affect the risk of AD by regulating corresponding pathogenic genes and pathways, which are involved in regulation of amyloid-beta peptide and the immune system. In summary, these findings can facilitate the discovery of potential disease-related lncRNAs and enhance understanding of the pathogenesis of AD.
C1 [Han, Zhijie; Zhu, Feng] Zhejiang Univ, Coll Pharmaceut Sci, Innovat Drug Res & Bioinformat Grp, Hangzhou 310058, Zhejiang, Peoples R China.
   [Han, Zhijie; Xue, Weiwei; Zhu, Feng] Chongqing Univ, Sch Pharmaceut Sci, Chongqing, Peoples R China.
   [Han, Zhijie; Xue, Weiwei; Zhu, Feng] Chongqing Univ, Collaborat Innovat Ctr Brain Sci, Chongqing, Peoples R China.
   [Tao, Lin] Hangzhou Normal Univ, Sch Med, Key Lab Elemene Class Anticanc Chinese Med Zhejia, Hangzhou, Zhejiang, Peoples R China.
RP Zhu, F (通讯作者)，Zhejiang Univ, Coll Pharmaceut Sci, Innovat Drug Res & Bioinformat Grp, Hangzhou 310058, Zhejiang, Peoples R China.
EM zhufeng@zju.edu.cn
RI ZHU, Feng/ABF-5843-2021; ZHU, Feng/X-2659-2018; Xue, Weiwei/C-7461-2016
OI ZHU, Feng/0000-0001-8069-0053; ZHU, Feng/0000-0001-8069-0053; Xue,
   Weiwei/0000-0002-3285-0574
FU National Natural Science Foundation of China [81872798]; National Key
   Research and Development Program of China [2018YFC0910500]; Innovation
   Project on Industrial Generic Key Technologies of Chongqing
   [cstc2015zdcy-ztzx120003]; Fundamental Research Funds for the Central
   Universities [2018QNA7023, 10611CDJXZ238826, 2018CDQYSG0007,
   CDJZR14468801, CDJKXB14011]
FX The National Natural Science Foundation of China (81872798), National
   Key Research and Development Program of China (2018YFC0910500),
   Innovation Project on Industrial Generic Key Technologies of Chongqing
   (cstc2015zdcy-ztzx120003), and Fundamental Research Funds for the
   Central Universities (2018QNA7023, 10611CDJXZ238826, 2018CDQYSG0007,
   CDJZR14468801, CDJKXB14011).
CR Anders S, 2010, GENOME BIOL, V11, DOI 10.1186/gb-2010-11-10-r106
   Anello G, 2004, NEUROREPORT, V15, P859, DOI 10.1097/00001756-200404090-00025
   Antonell A, 2013, NEUROBIOL AGING, V34, P1772, DOI 10.1016/j.neurobiolaging.2012.12.026
   Ardlie KG, 2015, SCIENCE, V348, P648, DOI 10.1126/science.1262110
   Ayana R, 2017, STEM CELLS DEV, V26, P541, DOI 10.1089/scd.2016.0290
   Bertram L, 2007, NAT GENET, V39, P17, DOI 10.1038/ng1934
   Bladt F, 2002, P NATL ACAD SCI USA, V99, P6816, DOI 10.1073/pnas.092130099
   Bray NL, 2016, NAT BIOTECHNOL, V34, P888, DOI 10.1038/nbt0816-888d
   Brookmeyer R, 2011, ALZHEIMERS DEMENT, V7, P61, DOI 10.1016/j.jalz.2010.11.007
   BURNS A, 2009, BMJ-BRIT MED J, V338, DOI DOI 10.1136/BMJ.B158
   Ciarlo E, 2013, DIS MODEL MECH, V6, P424, DOI 10.1242/dmm.009761
   Cuyvers E, 2016, LANCET NEUROL, V15, P857, DOI 10.1016/S1474-4422(16)00127-7
   Du Z, 2013, NAT STRUCT MOL BIOL, V20, P908, DOI 10.1038/nsmb.2591
   Engreitz JM, 2016, NATURE, V539, P452, DOI 10.1038/nature20149
   Faghihi MA, 2008, NAT MED, V14, P723, DOI 10.1038/nm1784
   Friedman BA, 2018, CELL REP, V22, P832, DOI 10.1016/j.celrep.2017.12.066
   Fu JB, 2018, FRONT PHARMACOL, V9, DOI 10.3389/fphar.2018.00681
   Fu TT, 2018, ACS CHEM NEUROSCI, V9, P1492, DOI 10.1021/acschemneuro.8b00059
   Gao XM, 1996, EUR J IMMUNOL, V26, P1443, DOI 10.1002/eji.1830260707
   Gardberg AS, 2007, P NATL ACAD SCI USA, V104, P15659, DOI 10.1073/pnas.0705888104
   Gong J, 2015, NUCLEIC ACIDS RES, V43, pD181, DOI 10.1093/nar/gku1000
   Han ZJ, 2018, CNS NEUROSCI THER, V24, P1253, DOI 10.1111/cns.13051
   Han ZJ, 2018, SCI REP-UK, V8, DOI 10.1038/s41598-018-29450-2
   Han ZJ, 2015, SCI REP-UK, V5, DOI 10.1038/srep15642
   Hardy J, 2002, SCIENCE, V297, P353, DOI 10.1126/science.1072994
   Harold D, 2009, NAT GENET, V41, P1088, DOI 10.1038/ng.440
   Hebert LE, 2013, NEUROLOGY, V80, P1778, DOI 10.1212/WNL.0b013e31828726f5
   Hokama M, 2014, CEREB CORTEX, V24, P2476, DOI 10.1093/cercor/bht101
   Jevtic S, 2017, AGEING RES REV, V40, P84, DOI 10.1016/j.arr.2017.08.005
   Jiang H, 2008, BIOINFORMATICS, V24, P2395, DOI 10.1093/bioinformatics/btn429
   Jiang QH, 2017, MOL NEUROBIOL, V54, P594, DOI 10.1007/s12035-015-9670-8
   Jun G, 2014, ANN NEUROL, V76, P379, DOI 10.1002/ana.24219
   Kent WJ, 2002, GENOME RES, V12, P996, DOI 10.1101/gr.229102
   Klein RJ, 2005, SCIENCE, V308, P385, DOI 10.1126/science.1109557
   Kondo T, 2013, CELL STEM CELL, V12, P487, DOI 10.1016/j.stem.2013.01.009
   Lambert JC, 2013, NAT GENET, V45, P1452, DOI 10.1038/ng.2802
   Li B, 2017, NUCLEIC ACIDS RES, V45, pW162, DOI 10.1093/nar/gkx449
   Li B, 2016, SCI REP-UK, V6, DOI 10.1038/srep38881
   Li C, 2015, CELL PHYSIOL BIOCHEM, V36, P423, DOI 10.1159/000430109
   Li XX, 2018, FRONT PHARMACOL, V9, DOI 10.3389/fphar.2018.01245
   Li XF, 2019, ANTI-CANCER AGENT ME, V19, P194, DOI 10.2174/1871520618666181029132017
   Li YH, 2020, BRIEF BIOINFORM, V21, P649, DOI 10.1093/bib/bby130
   Li YH, 2018, NUCLEIC ACIDS RES, V46, pD1121, DOI 10.1093/nar/gkx1076
   Liang WS, 2008, P NATL ACAD SCI USA, V105, P4441, DOI 10.1073/pnas.0709259105
   Ma FC, 2018, J ALZHEIMERS DIS, V63, P1261, DOI 10.3233/JAD-180107
   Malinin NL, 2005, P NATL ACAD SCI USA, V102, P3058, DOI 10.1073/pnas.0408237102
   Mus E, 2007, P NATL ACAD SCI USA, V104, P10679, DOI 10.1073/pnas.0701532104
   Naj AC, 2011, NAT GENET, V43, P436, DOI 10.1038/ng.801
   Parr C, 2015, FASEB J, V29, P623, DOI 10.1096/fj.14-253211
   Patrick E, 2017, MOL NEURODEGENER, V12, DOI 10.1186/s13024-017-0191-y
   Pauli A, 2011, NAT REV GENET, V12, P136, DOI 10.1038/nrg2904
   Peart MJ, 2005, P NATL ACAD SCI USA, V102, P3697, DOI 10.1073/pnas.0500369102
   Ponting CP, 2009, CELL, V136, P629, DOI 10.1016/j.cell.2009.02.006
   Querfurth HW, 2010, NEW ENGL J MED, V362, P329, DOI 10.1056/NEJMra0909142
   Ramasamy A, 2014, NAT NEUROSCI, V17, P1418, DOI 10.1038/nn.3801
   Raouf A, 2008, CELL STEM CELL, V3, P109, DOI 10.1016/j.stem.2008.05.018
   Rhodes DR, 2002, CANCER RES, V62, P4427
   Riquelme I, 2016, ONCOTARGET, V1, P1
   Tang J, 2020, BRIEF BIOINFORM, V21, P621, DOI 10.1093/bib/bby127
   Tang J, 2018, CURR PHARM DESIGN, V24, P3842, DOI 10.2174/1381612824666181102125638
   Tao L, 2015, PHARMACOL RES, V102, P123, DOI 10.1016/j.phrs.2015.09.019
   TOOYAMA I, 1990, BRAIN RES, V523, P273, DOI 10.1016/0006-8993(90)91496-4
   Tseng GC, 2012, NUCLEIC ACIDS RES, V40, P3785, DOI 10.1093/nar/gkr1265
   Tu G, 2018, MOLECULES, V23, DOI 10.3390/molecules23113018
   Ulitsky I, 2016, NAT REV GENET, V17, P601, DOI 10.1038/nrg.2016.85
   Ulitsky I, 2013, CELL, V154, P26, DOI 10.1016/j.cell.2013.06.020
   Vaudano E, 2015, ALZHEIMERS DEMENT, V11, P1121, DOI 10.1016/j.jalz.2015.02.002
   Volders PJ, 2013, NUCLEIC ACIDS RES, V41, pD246, DOI 10.1093/nar/gks915
   Wang LK, 2017, BIOCHEM BIOPH RES CO, V485, P569, DOI 10.1016/j.bbrc.2016.11.143
   Wang MH, 2016, GENOME MED, V8, DOI 10.1186/s13073-016-0355-3
   Wang PP, 2017, BBA-GEN SUBJECTS, V1861, P2766, DOI 10.1016/j.bbagen.2017.07.022
   Wang PP, 2017, ACS CHEM NEUROSCI, V8, P1416, DOI 10.1021/acschemneuro.7b00173
   Ward LD, 2016, NUCLEIC ACIDS RES, V44, pD877, DOI 10.1093/nar/gkv1340
   Xue WW, 2020, CURR MED CHEM, V27, P3830, DOI 10.2174/0929867325666181009123218
   Xue WW, 2018, ACS CHEM NEUROSCI, V9, P1128, DOI 10.1021/acschemneuro.7b00490
   Xue WW, 2018, PHYS CHEM CHEM PHYS, V20, P6606, DOI 10.1039/c7cp07869b
   Yang FY, 2018, PHYS CHEM CHEM PHYS, V20, P23873, DOI 10.1039/c8cp01843j
   Yang H, 2016, NUCLEIC ACIDS RES, V44, pD1069, DOI 10.1093/nar/gkv1230
   Yu GC, 2012, OMICS, V16, P284, DOI 10.1089/omi.2011.0118
   Zhang ZJ, 2016, CURR TOP MED CHEM, V16, P511, DOI 10.2174/1568026615666150813142956
   Zhao Y, 2016, NUCLEIC ACIDS RES, V44, pD203, DOI 10.1093/nar/gkv1252
   Zheng GX, 2018, PHYS CHEM CHEM PHYS, V20, P29513, DOI 10.1039/c8cp06232c
   Zheng GX, 2017, PHYS CHEM CHEM PHYS, V19, P28885, DOI 10.1039/c7cp05688e
   Zheng GX, 2016, SCI REP-UK, V6, DOI 10.1038/srep26883
   Zhou XL, 2015, NEUROBIOL AGING, V36, P2925, DOI 10.1016/j.neurobiolaging.2015.07.015
   Zhu F, 2008, CURR PROTEIN PEPT SC, V9, P70
   Zhu F, 2008, Curr Mol Pharmacol, V1, P213
   Zhu F, 2018, TRENDS PHARMACOL SCI, V39, P229, DOI 10.1016/j.tips.2017.12.002
   Zhu F, 2012, NUCLEIC ACIDS RES, V40, pD1128, DOI 10.1093/nar/gkr797
   Zhu F, 2010, NUCLEIC ACIDS RES, V38, pD787, DOI 10.1093/nar/gkp1014
   Zhu F, 2009, J PHARMACOL EXP THER, V330, P304, DOI 10.1124/jpet.108.149955
   Zorzetto M, 2017, CURR ALZHEIMER RES, V14, P303, DOI [10.2174/15672050136661610130, 10.2174/1567205013666161013091934]
   Zuccato C, 2009, NAT REV NEUROL, V5, P311, DOI 10.1038/nrneurol.2009.54
NR 93
TC 11
Z9 11
U1 4
U2 31
PU IOS PRESS
PI AMSTERDAM
PA NIEUWE HEMWEG 6B, 1013 BG AMSTERDAM, NETHERLANDS
SN 1387-2877
EI 1875-8908
J9 J ALZHEIMERS DIS
JI J. Alzheimers Dis.
PY 2019
VL 68
IS 1
BP 339
EP 355
DI 10.3233/JAD-181051
PG 17
WC Neurosciences
WE Science Citation Index Expanded (SCI-EXPANDED)
SC Neurosciences & Neurology
GA HO6PC
UT WOS:000461051200027
PM 30776002
DA 2022-08-24
ER

PT J
AU Lv, ZY
   Hu, LC
   Yang, Y
   Zhang, K
   Sun, ZZ
   Zhang, J
   Zhang, LP
   Hao, YL
AF Lv, Zhanyun
   Hu, Liangchen
   Yang, Yan
   Zhang, Kui
   Sun, Zuzhen
   Zhang, Jing
   Zhang, Lipan
   Hao, Yanlei
TI Comparative study of microRNA profiling in one Chinese Family with PSEN1
   G378E mutation
SO METABOLIC BRAIN DISEASE
LA English
DT Article
DE EO-FAD; microRNA profiling; miR-30-5p; miR-4758-3p; Let-7a-3p; FOXO
   signaling pathway
ID SPORADIC ALZHEIMERS-DISEASE; CEREBROSPINAL-FLUID; EXPRESSION;
   MIR-30A-5P; MIRNA; BIOMARKERS; RESISTANCE; CANCER; CELLS; BDNF
AB MicroRNAs are not widely studied in familial Alzheimer's disease cases, whether the microRNA profilings in familial Alzheimer's disease patients are similar to the sporadic AD patients is not known. This study aims to investigate the differential expression of microRNAs (miRNAs) associated with early-onset familial Alzheimer's disease (EO-FAD) in a Chinese family. We performed the gene mutation analysis in a family clinically diagnosed of EO-FAD. Micro-arrays were used to profile the miRNAs in cerebrospinal fluid of 2 affected members, 2 unaffected carriers and 2 mutation negative controls. The clinical presentation confirmed the EO-FAD diagnosis, and a recurrent mutation of the PSEN1 p.G378E was found in the family. The result showed that in the miRNAs expression profile, a total of 166 miRNAs were up-regulated and 3 miRNAs were down-regulated in the affected individuals compared with mutation negative individuals. But after Benjamini Hochberg FDR correction, only 25 miRNAs were significantly up-regulated and no miRNA was down-regulated, the levels of miR-30a-5p, miR-4758-3p and let-7a-3p were elevated significantly. Compared with mutation negative controls, 21 miRNAs were up-regulated and 18 microRNAs were down-regulated in the unaffected mutation carriers, after Benjamini Hochberg FDR correction, miR-345-5p was up-regulated and miR-4795-3p was down-regulated in the unaffected mutation carriers. And there was no difference between the affected members and unaffected mutation carriers. GO database showed that the top biological processes affected by the predicted target genes are nucleic acid binding transcription factor activity and transcription factor activity (sequence-specific DNA binding) (GO:0001071 and GO:0003700). The result of KEGG pathways showed 64 pathways were implicated in the regulatory network. The present study identified the miRNA profiling of Chinese siblings with G378E mutation in the PSEN1. Compared with mutation negative controls, the levels of 25 miRNAs including miR-30a-5p, miR-4758-3p and let-7a-3p were elevated significantly in the affected members, miR-345-5p was up-regulated and miR-4795-3p was down-regulated in the unaffected mutation carriers. Our study showed the microRNA profilings in the cases of a EO-FAD family with PSEN1 p.G378E mutation, but because of the individuals in the family was small, the results in other types of EO-FAD still need further studied.
C1 [Lv, Zhanyun; Hu, Liangchen; Yang, Yan; Zhang, Kui; Sun, Zuzhen; Zhang, Jing; Zhang, Lipan; Hao, Yanlei] Jining Med Univ, Affiliated Hosp, Dept Neurol, 89 Guhuai Rd, Jining 272000, Shandong, Peoples R China.
RP Hao, YL (通讯作者)，Jining Med Univ, Affiliated Hosp, Dept Neurol, 89 Guhuai Rd, Jining 272000, Shandong, Peoples R China.
EM lvzhanyunpp@163.com; huliangchenjyfy@163.com; 895203232@qq.com;
   Zhangkui2013@163.com; Sunzuzhen75@163.com; Zhangjining@163.com;
   zhanglipan@163.com; yanleihao301@live.com
FU National Natural Science Foundation of China [81401064, 81771360];
   Jining science and technology development project [Jikezi [2016]56-6];
   Natural Science Foundation of Shandong [ZR2017LH031];  [2016-BS-011]
FX This study was supported by the National Natural Science Foundation of
   China (grant No. 81401064, NO. 81771360); PhD initial funding
   (2016-BS-011); Jining science and technology development project (Jikezi
   [2016]56-6) and Natural Science Foundation of Shandong (ZR2017LH031).
CR Bekris LM, 2015, NEURODEGENER DIS MAN, V5, P61, DOI [10.2217/nmt.14.52, 10.2217/NMT.14.52]
   Besancon R, 1998, Hum Mutat, V11, P481, DOI 10.1002/(SICI)1098-1004(1998)11:6<481::AID-HUMU13>3.3.CO;2-E
   Burgos K, 2014, PLOS ONE, V9, DOI 10.1371/journal.pone.0094839
   Chen PS, 2011, J CLIN INVEST, V121, P3442, DOI 10.1172/JCI45390
   Cornejo-Olivas MR, 2014, NEUROSCI LETT, V563, P140, DOI 10.1016/j.neulet.2014.01.016
   Croce N, 2013, MOL CELL BIOCHEM, V376, P189, DOI 10.1007/s11010-013-1567-0
   Dorszewska J, 2016, CURR ALZHEIMER RES, V13, P952, DOI 10.2174/1567205013666160314150501
   Dubois B, 2014, LANCET NEUROL, V13, P614, DOI 10.1016/S1474-4422(14)70090-0
   Erener S, 2017, JCI INSIGHT, V2, DOI 10.1172/jci.insight.89656
   Fernandez AM, 2016, J ALZHEIMERS DIS, V52, P1471, DOI 10.3233/JAD-160149
   Finckh U, 2005, NEUROGENETICS, V6, P85, DOI 10.1007/s10048-005-0211-x
   Gui YX, 2015, ONCOTARGET, V6, P37043, DOI 10.18632/oncotarget.6158
   Guo Y, 2017, ONCOL REP
   Han X, 2017, CELL PHYSIOL BIOCHEM, V41, P973, DOI 10.1159/000460618
   Hebert SS, 2008, P NATL ACAD SCI USA, V105, P6415, DOI 10.1073/pnas.0710263105
   Ikeuchi T, 2008, DEMENT GERIATR COGN, V26, P43, DOI 10.1159/000141483
   Jayadev S, 2013, J NEUROCHEM, V127, P592, DOI 10.1111/jnc.12400
   Kiko T, 2014, J ALZHEIMERS DIS, V39, P253, DOI 10.3233/JAD-130932
   Lehmann SM, 2012, NAT NEUROSCI, V15, P827, DOI 10.1038/nn.3113
   Lei XF, 2015, INT J CLIN EXP PATHO, V8, P1565
   Li YT, 2016, SCI REP-UK, V6, DOI 10.1038/srep36136
   Lukiw Walter J., 2013, Frontiers in Genetics, V3, P327, DOI 10.3389/fgene.2012.00327
   Luo HX, 2014, PLOS ONE, V9, DOI 10.1371/journal.pone.0101725
   Lv ZY, 2016, J NEUROIMMUNOL, V301, P12, DOI 10.1016/j.jneuroim.2016.10.014
   Maiese K, 2015, ANAL CELL PATHOL, V2015, DOI 10.1155/2015/569392
   Manolopoulos KN, 2010, MOL PSYCHIATR, V15, P1046, DOI 10.1038/mp.2010.17
   Mellios N, 2008, HUM MOL GENET, V17, P3030, DOI 10.1093/hmg/ddn201
   Meng F, 2016, FRONT GENET, V7, DOI 10.3389/fgene.2016.00197
   Muller M, 2014, NEUROBIOL AGING, V35, P152, DOI 10.1016/j.neurobiolaging.2013.07.005
   Pan YQ, 2016, J ALZHEIMERS DIS, V49, P1, DOI 10.3233/JAD-150451
   Park CK, 2014, NEURON, V82, P47, DOI 10.1016/j.neuron.2014.02.011
   Pugazhenthi S, 2017, PROG MOL BIOL TRANSL, V146, P243, DOI 10.1016/bs.pmbts.2016.12.016
   Quanquan W, 2017, CHIN J NEUROL, V50, P208
   Ren RJ, 2016, MOL NEUROBIOL, V53, P5772, DOI 10.1007/s12035-015-9484-8
   Sajan M, 2016, DIABETES, V65, P1892, DOI 10.2337/db15-1428
   Satoh J, 2015, BIOMARK INSIGHTS, V10, P21, DOI [10.4137/BMI.S25132, 10.4137/BMIMI.S25132]
   Shafi O, 2016, BMC NEUROL, V16, DOI 10.1186/s12883-016-0765-2
   Shamsuzzama, 2016, MOL NEUROBIOL, V53, P2787, DOI 10.1007/s12035-015-9145-y
   Song J, 2015, FRONT AGING NEUROSCI, V7, DOI 10.3389/fnagi.2015.00061
   Sorensen SS, 2016, TRANSL NEURODEGENER, V5, DOI 10.1186/s40035-016-0053-5
   Tai LM, 2014, MOL NEURODEGENER, V9, DOI 10.1186/1750-1326-9-2
   Tan L, 2014, J ALZHEIMERS DIS, V40, P1017, DOI 10.3233/JAD-132144
   Van Giau V, 2016, J NEUROL SCI, V360, P141, DOI 10.1016/j.jns.2015.12.005
   Wei W, 2016, CELL PHYSIOL BIOCHEM, V39, P1165, DOI 10.1159/000447823
   Zhao YH, 2015, INT J MOL SCI, V16, P30105, DOI 10.3390/ijms161226223
   Zhao YH, 2014, MOL NEUROBIOL, V50, P97, DOI 10.1007/s12035-013-8595-3
   Zhu JJ, 2017, MOL CANCER, V16, DOI 10.1186/s12943-017-0591-1
   Zong YY, 2011, BRAIN RES, V1395, P108, DOI 10.1016/j.brainres.2011.04.035
NR 48
TC 11
Z9 13
U1 0
U2 5
PU SPRINGER/PLENUM PUBLISHERS
PI NEW YORK
PA 233 SPRING ST, NEW YORK, NY 10013 USA
SN 0885-7490
EI 1573-7365
J9 METAB BRAIN DIS
JI Metab. Brain Dis.
PD OCT
PY 2018
VL 33
IS 5
BP 1711
EP 1720
DI 10.1007/s11011-018-0279-2
PG 10
WC Endocrinology & Metabolism; Neurosciences
WE Science Citation Index Expanded (SCI-EXPANDED)
SC Endocrinology & Metabolism; Neurosciences & Neurology
GA GU3DD
UT WOS:000445154200034
PM 29961914
DA 2022-08-24
ER

PT J
AU Chauderlier, A
   Gilles, M
   Spolcova, A
   Caillierez, R
   Chwastyniak, M
   Kress, M
   Drobecq, H
   Bonnefoy, E
   Pinet, F
   Weil, D
   Buee, L
   Galas, MC
   Lefebvre, B
AF Chauderlier, Alban
   Gilles, Melissa
   Spolcova, Andrea
   Caillierez, Raphaelle
   Chwastyniak, Maggy
   Kress, Michel
   Drobecq, Herve
   Bonnefoy, Eliette
   Pinet, Florence
   Weil, Dominique
   Buee, Luc
   Galas, Marie-Christine
   Lefebvre, Bruno
TI Tau/DDX6 interaction increases microRNA activity
SO BIOCHIMICA ET BIOPHYSICA ACTA-GENE REGULATORY MECHANISMS
LA English
DT Article
DE Tau protein; Tauopathies; DDX6; Let-7a; miR-21; miR-124; Translational
   repression
ID C-MYC EXPRESSION; HUMAN NEURONAL TAUOPATHIES; TARGETED DOWN-REGULATION;
   ALZHEIMERS-DISEASE; TRANSLATIONAL REPRESSION; CCR4-NOT COMPLEX;
   TAU-PROTEIN; STEM-CELLS; IN-VIVO; RNA
AB Tauopathies, such as Alzheimer's disease, are characterized by intracellular aggregates of insoluble Tau proteins. Originally described as a microtubule binding protein, recent studies demonstrated additional physiological roles for Tau. The fact that a single protein can regulate multiple cellular functions has posed challenge in terms of understanding mechanistic cues behind the pathology. Here, we used tandem-affinity purification methodology coupled to mass spectrometry to identify novel interaction partners. We found that Tau interacts with DDX6, a DEAD box RNA helicase involved in translation repression and mRNA decay as well as in the miRNA pathway. Our results demonstrate that Tau increases the silencing activity of the miRNA let-7a, miR-21 and miR-124 through DDX6. Importantly, Tau mutations (P301S, P301L) found in the inherited tauopathies, fronto-temporal dementia and parkinsonism linked to chromosome 17, disrupt Tau/DDX6 interaction and impair gene silencing by let-7a. Altogether, these data demonstrated a new unexpected role for Tau in regulating miRNA activity.
C1 [Chauderlier, Alban; Gilles, Melissa; Spolcova, Andrea; Caillierez, Raphaelle; Buee, Luc; Galas, Marie-Christine; Lefebvre, Bruno] Univ Lille, Alzheimer & Tauopathies, CHU Lille, Inserm,UMRS1172, Lille, France.
   [Bonnefoy, Eliette] Univ Paris 05, Ctr Interdisciplinaire Chim Biol Paris, INSERM, UMRS1007, Paris, France.
   [Chwastyniak, Maggy; Pinet, Florence] Univ Lille Nord France, Inst Pasteur Lille, FHU RMOD HF, INSERM,U1167, F-59000 Lille, France.
   [Kress, Michel; Weil, Dominique] Sorbonne Univ, CNRS, IBPS, Lab Biol Dev, F-75005 Paris, France.
   [Drobecq, Herve] Univ Lille, CIIL, CNRS, UMR8204,CBF, F-59000 Lille, France.
RP Lefebvre, B (通讯作者)，Univ Lille, Alzheimer & Tauopathies, CHU Lille, Inserm,UMRS1172, Lille, France.
EM bruno.lefebvre@inserm.fr
RI , lefebvre/T-3005-2018; Galas, Marie-Christine/AAL-9812-2020; WEIL,
   Dominique/AAE-4214-2020; BUEE, Luc/B-3126-2010; Pinet,
   Florence/F-2892-2013
OI , lefebvre/0000-0003-4953-3185; WEIL, Dominique/0000-0001-7630-1772;
   BUEE, Luc/0000-0002-6261-4230; Pinet, Florence/0000-0002-5471-1487;
   Galas, Marie-Christine/0000-0002-3766-7103
FU Labex (Excellence Laboratory), DISTALZ (Development of Innovative
   Strategies for a Transdisciplinary Approach to Alzheimer's Disease);
   INSTALZ, an EU Joint Programme - Neurodegenerative Disease Research
   (JPND) project; JPND - France, Agence Nationale de la Recherche;
   European Union's Horizon 2020 research and innovation programme [643417]
FX This work was supported by the Labex (Excellence Laboratory), DISTALZ
   (Development of Innovative Strategies for a Transdisciplinary Approach
   to Alzheimer's Disease), and by INSTALZ, an EU Joint Programme -
   Neurodegenerative Disease Research (JPND) project. The project is
   supported through the following funding organization under the aegis of
   JPND - France, Agence Nationale de la Recherche. The project has
   received funding from the European Union's Horizon 2020 research and
   innovation programme under grant agreement No 643417.
CR An F., 2017, ONCOTARGET, V8
   Apicco DJ, 2018, NAT NEUROSCI, V21, P72, DOI 10.1038/s41593-017-0022-z
   Avila J, 2016, FRONT AGING NEUROSCI, V8, DOI 10.3389/fnagi.2016.00262
   Bhaskar K, 2005, J BIOL CHEM, V280, P35119, DOI 10.1074/jbc.M505895200
   Bourgeois CF, 2016, NAT REV MOL CELL BIO, V17, P426, DOI 10.1038/nrm.2016.50
   Brunello CA, 2016, SCI REP-UK, V6, DOI 10.1038/srep30498
   Buee L, 2010, BIOCHEM SOC T, V38, P967, DOI 10.1042/BST0380967
   Bussing I, 2008, TRENDS MOL MED, V14, P400, DOI 10.1016/j.molmed.2008.07.001
   Carroll JS, 2011, J CELL BIOL, V194, P527, DOI 10.1083/jcb.201007151
   Chanu SI, 2017, BBA-MOL BASIS DIS, V1863, P2111, DOI 10.1016/j.bbadis.2017.05.017
   Chanu SI, 2017, MOL NEUROBIOL, V54, P2706, DOI 10.1007/s12035-016-9858-6
   Chen LH, 2017, OXID MED CELL LONGEV, V2017, DOI 10.1155/2017/1809592
   Chen Y, 2014, MOL CELL, V54, P737, DOI 10.1016/j.molcel.2014.03.034
   Chu CY, 2006, PLOS BIOL, V4, P1122, DOI 10.1371/journal.pbio.0040210
   Cui GH, 2018, FASEB J, V32, P654, DOI 10.1096/fj.201700600R
   Delobel P, 2002, J BIOL CHEM, V277, P9199, DOI 10.1074/jbc.M107716200
   Di Giovanni S, 2005, P NATL ACAD SCI USA, V102, P8333, DOI 10.1073/pnas.0500989102
   Fenger-Gron M, 2005, MOL CELL, V20, P905, DOI 10.1016/j.molcel.2005.10.031
   Ferrer I, 2001, NEUROPATH APPL NEURO, V27, P343, DOI 10.1046/j.1365-2990.2001.00348.x
   Ferrer I, 2000, MOL BRAIN RES, V77, P270, DOI 10.1016/S0169-328X(00)00062-0
   Frost B, 2014, NAT NEUROSCI, V17, P357, DOI 10.1038/nn.3639
   Gartner U, 1999, NEUROSCIENCE, V91, P1, DOI 10.1016/S0306-4522(99)00059-7
   Gregory MA, 2000, MOL CELL BIOL, V20, P2423, DOI 10.1128/MCB.20.7.2423-2435.2000
   Gunawardana CG, 2015, MOL CELL PROTEOMICS, V14, P3000, DOI 10.1074/mcp.M115.050724
   Gunzburg MJ, 2015, CELL CYCLE, V14, P2729, DOI 10.1080/15384101.2015.1069930
   Hanger DP, 1998, J NEUROCHEM, V71, P2465
   Hutton M, 1998, NATURE, V393, P702, DOI 10.1038/31508
   Ittner LM, 2011, NAT REV NEUROSCI, V12, P67, DOI 10.1038/nrn2967
   Ittner LM, 2010, CELL, V142, P387, DOI 10.1016/j.cell.2010.06.036
   Jonas S, 2015, NAT REV GENET, V16, P421, DOI 10.1038/nrg3965
   Joseph M, 2017, MOL NEURODEGENER, V12, DOI 10.1186/s13024-017-0230-8
   Kamenska A, 2016, NUCLEIC ACIDS RES, V44, P6318, DOI 10.1093/nar/gkw565
   Kampers T, 1996, FEBS LETT, V399, P344, DOI 10.1016/S0014-5793(96)01386-5
   Kawahara Y, 2012, P NATL ACAD SCI USA, V109, P3347, DOI 10.1073/pnas.1112427109
   Kim HH, 2009, GENE DEV, V23, P1743, DOI 10.1101/gad.1812509
   Komuro Y, 2015, NEUROBIOL AGING, V36, P2034, DOI 10.1016/j.neurobiolaging.2015.03.002
   Koscianska E, 2007, BMC MOL BIOL, V8, DOI 10.1186/1471-2199-8-79
   Kuzuoglu-Ozturk D, 2016, EMBO J, V35, P1186, DOI 10.15252/embj.201592901
   Lebouvier T, 2017, CURR OPIN NEUROL, V30, P589, DOI 10.1097/WCO.0000000000000502
   Lee G, 2004, J NEUROSCI, V24, P2304, DOI 10.1523/JNEUROSCI.4162-03.2004
   Lee HG, 2009, AM J PATHOL, V174, P891, DOI 10.2353/ajpath.2009.080583
   Lefebvre B, 2010, J CLIN INVEST, V120, P1454, DOI 10.1172/JCI38606
   Liu H, 2012, BIOCHEM BIOPH RES CO, V422, P405, DOI 10.1016/j.bbrc.2012.05.002
   Ma QL, 2014, J NEUROSCI, V34, P7124, DOI 10.1523/JNEUROSCI.3439-13.2014
   Maes OC, 2009, CURR GENOMICS, V10, P154, DOI 10.2174/138920209788185252
   Malmanche N, 2017, SCI REP-UK, V7, DOI 10.1038/srep40764
   Mansuroglu Z, 2016, SCI REP-UK, V6, DOI 10.1038/srep33047
   Marciniak E, 2017, J EXP MED, V214, P2257, DOI 10.1084/jem.20161731
   Mathys H, 2014, MOL CELL, V54, P751, DOI 10.1016/j.molcel.2014.03.036
   Maziuk B, 2017, FRONT MOL NEUROSCI, V10, DOI 10.3389/fnmol.2017.00089
   McShea A, 2007, BBA-MOL BASIS DIS, V1772, P467, DOI 10.1016/j.bbadis.2006.09.010
   Meier S, 2016, J NEUROSCI, V36, P1001, DOI 10.1523/JNEUROSCI.3029-15.2016
   Minshall N, 2009, MOL BIOL CELL, V20, P2464, DOI 10.1091/mbc.E09-01-0035
   MORISHIMAKAWASHIMA M, 1995, NEUROBIOL AGING, V16, P365, DOI 10.1016/0197-4580(95)00027-C
   MORISHIMAKAWASHIMA M, 1995, NEUROBIOL AGING, V16, P379, DOI 10.1016/0197-4580(95)00032-A
   Morris M, 2011, PLOS ONE, V6, DOI 10.1371/journal.pone.0029257
   Nicklas S, 2015, NUCLEIC ACIDS RES, V43, P2638, DOI 10.1093/nar/gkv138
   Pallas-Bazarra N, 2016, EMBO J, V35, P1417, DOI 10.15252/embj.201593518
   PAPASOZOMENOS SC, 1987, CELL MOTIL CYTOSKEL, V8, P210, DOI 10.1002/cm.970080303
   Parry DH, 2007, CURR BIOL, V17, P2013, DOI 10.1016/j.cub.2007.10.058
   Rouya C, 2014, RNA, V20, P1398, DOI 10.1261/rna.045302.114
   Savas JN, 2008, P NATL ACAD SCI USA, V105, P10820, DOI 10.1073/pnas.0800658105
   Sears RC, 2004, CELL CYCLE, V3, P1133, DOI 10.4161/cc.3.9.1145
   Sennvik K, 2007, FASEB J, V21, P2149, DOI 10.1096/fj.06-7735com
   Sotiropoulos I, 2017, ACTA NEUROPATHOL COM, V5, DOI 10.1186/s40478-017-0489-6
   Spillantini MG, 1998, P NATL ACAD SCI USA, V95, P7737, DOI 10.1073/pnas.95.13.7737
   Su H, 2011, MOL CELL, V43, P97, DOI 10.1016/j.molcel.2011.06.013
   Sultan A, 2011, J BIOL CHEM, V286, P4566, DOI 10.1074/jbc.M110.199976
   Taniguchi K, 2015, BBA-MOL BASIS DIS, V1852, P1971, DOI 10.1016/j.bbadis.2015.06.022
   TOKUDA T, 1991, ACTA NEUROPATHOL, V82, P280, DOI 10.1007/BF00308813
   Tokumaru S, 2008, CARCINOGENESIS, V29, P2073, DOI 10.1093/carcin/bgn187
   Tomari Y, 2004, CELL, V116, P831, DOI 10.1016/S0092-8674(04)00218-1
   Tsang WP, 2008, APOPTOSIS, V13, P1215, DOI 10.1007/s10495-008-0256-z
   Vanderweyde T, 2016, CELL REP, V15, P1455, DOI 10.1016/j.celrep.2016.04.045
   Violet M, 2015, NEUROBIOL DIS, V82, P540, DOI 10.1016/j.nbd.2015.09.003
   Vossel KA, 2010, SCIENCE, V330, P198, DOI 10.1126/science.1194653
   Wang XS, 2006, PROTEIN PEPTIDE LETT, V13, P679, DOI 10.2174/092986606777790566
   Wang YP, 2016, NAT REV NEUROSCI, V17, P5, DOI 10.1038/nrn.2015.1
   WEINGARTEN MD, 1975, P NATL ACAD SCI USA, V72, P1858, DOI 10.1073/pnas.72.5.1858
   Zhang XM, 2017, PLOS BIOL, V15, DOI 10.1371/journal.pbio.2002183
   Zhukareva V, 2001, ACTA NEUROPATHOL, V101, P518
   Zilka N, 2012, NEURODEGENER DIS, V10, P242, DOI 10.1159/000333125
NR 82
TC 11
Z9 11
U1 1
U2 10
PU ELSEVIER SCIENCE BV
PI AMSTERDAM
PA PO BOX 211, 1000 AE AMSTERDAM, NETHERLANDS
SN 1874-9399
EI 0006-3002
J9 BBA-GENE REGUL MECH
JI Biochim. Biophys. Acta-Gene Regul. Mech.
PD AUG
PY 2018
VL 1861
IS 8
BP 762
EP 772
DI 10.1016/j.bbagrm.2018.06.006
PG 11
WC Biochemistry & Molecular Biology; Biophysics
WE Science Citation Index Expanded (SCI-EXPANDED)
SC Biochemistry & Molecular Biology; Biophysics
GA GQ4NK
UT WOS:000441649200009
PM 29966762
DA 2022-08-24
ER

PT S
AU Constantin, L
AF Constantin, Lena
BE Xiao, J
TI Circular RNAs and Neuronal Development
SO CIRCULAR RNAS: BIOGENESIS AND FUNCTIONS
SE Advances in Experimental Medicine and Biology
LA English
DT Article; Book Chapter
DE Circular RNA; Brain; Synapse; Ageing; Alzheimer's disease; Ischemic
   stroke
ID EXPRESSION PROFILES; ALZHEIMERS-DISEASE; TRANSCRIPTION; NETWORKS;
   ABUNDANT; PROTEIN; GENES; BRAIN
AB Circular RNAs (circRNAs) are abundant in the brain and are often expressed in complex spatiotemporal patterns that coincide with distinct developmental transitions. This suggests that circRNAs play a significant role in the central nervous system. This book chapter will review research progress into the function of circRNAs during neuronal development. The major themes to be discussed are the enrichment of circRNAs in the synapse and their possible contributions to synaptopathologies, in addition to the findings that neural circRNAs accumulate with age and appear beneficial for neuronal repair. Although more research is needed, some of the possible functions of circRNAs with in the brain are already beginning to come to light.
C1 [Constantin, Lena] Univ Queensland, Fac Med, Sch Biomed Sci, St Lucia, Qld 4072, Australia.
RP Constantin, L (通讯作者)，Univ Queensland, Fac Med, Sch Biomed Sci, St Lucia, Qld 4072, Australia.
EM l.constantin@uq.edu.au
RI Constantin, Lena/P-7513-2016
OI Constantin, Lena/0000-0003-1492-3845
CR Ashwal-Fluss R, 2014, MOL CELL, V56, P55, DOI 10.1016/j.molcel.2014.08.019
   Bachmayr-Heyda A, 2015, SCI REP-UK, V5, DOI 10.1038/srep08057
   Calza L, 2002, P NATL ACAD SCI USA, V99, P3258, DOI 10.1073/pnas.052704499
   DAVIES CA, 1987, J NEUROL SCI, V78, P151, DOI 10.1016/0022-510X(87)90057-8
   Drinnenberg IA, 2011, SCIENCE, V333, P1592, DOI 10.1126/science.1209575
   Gruner H, 2016, SCI REP-UK, V6, DOI 10.1038/srep38907
   Guo JN, 2014, J ZHEJIANG UNIV-SC B, V15, P409, DOI 10.1631/jzus.B1400113
   Guo JU, 2014, GENOME BIOL, V15, DOI 10.1186/s13059-014-0409-z
   Hansen TB, 2013, NATURE, V495, P384, DOI 10.1038/nature11993
   He SB, 2014, PLOS ONE, V9, DOI 10.1371/journal.pone.0097364
   Hu JH, 2010, NEURON, V68, P1128, DOI 10.1016/j.neuron.2010.11.008
   Humphries CE, 2015, J ALZHEIMERS DIS, V44, P977, DOI 10.3233/JAD-141989
   Jeck WR, 2013, RNA, V19, P141, DOI 10.1261/rna.035667.112
   King IF, 2013, NATURE, V501, P58, DOI 10.1038/nature12504
   Li L, 2017, INT J ONCOL, V51, P1625, DOI 10.3892/ijo.2017.4162
   Lin SP, 2016, BIOCHEM BIOPH RES CO, V471, P52, DOI 10.1016/j.bbrc.2016.01.183
   Liu CY, 2017, ONCOTARGET, V8, P86535, DOI 10.18632/oncotarget.21238
   Lukiw Walter J., 2013, Frontiers in Genetics, V4, P77, DOI [10.3389/fgene.2013.00077, 10.3389/fgene.2013.00307]
   Mabb AM, 2014, P NATL ACAD SCI USA, V111, P17290, DOI 10.1073/pnas.1413204111
   Mazin P, 2013, MOL SYST BIOL, V9, DOI 10.1038/msb.2012.67
   Mehta SL, 2017, STROKE, V48, P2541, DOI 10.1161/STROKEAHA.117.017469
   Memczak S, 2013, NATURE, V495, P333, DOI 10.1038/nature11928
   Rybak-Wolf A, 2015, MOL CELL, V58, P870, DOI 10.1016/j.molcel.2015.03.027
   Selkoe DJ, 2002, SCIENCE, V298, P789, DOI 10.1126/science.1074069
   TERRY RD, 1991, ANN NEUROL, V30, P572, DOI 10.1002/ana.410300410
   Tu JC, 1998, NEURON, V21, P717, DOI 10.1016/S0896-6273(00)80589-9
   Veno MT, 2015, GENOME BIOL, V16, DOI 10.1186/s13059-015-0801-3
   Westholm JO, 2014, CELL REP, V9, P1966, DOI 10.1016/j.celrep.2014.10.062
   Xia SY, 2017, BRIEF BIOINFORM, V18, P984, DOI 10.1093/bib/bbw081
   Xie BS, 2018, J NEUROTRAUM, V35, P1659, DOI 10.1089/neu.2017.5468
   Yamanaka Y, 2015, CELL REP, V11, P967, DOI 10.1016/j.celrep.2015.04.011
   You XT, 2015, NAT NEUROSCI, V18, P603, DOI 10.1038/nn.3975
   Zhang S, 2017, MOL THER, V25, P2053, DOI 10.1016/j.ymthe.2017.06.009
   Zhang XO, 2014, CELL, V159, P134, DOI 10.1016/j.cell.2014.09.001
   Zhao YH, 2016, GENES-BASEL, V7, DOI 10.3390/genes7120116
NR 35
TC 11
Z9 14
U1 1
U2 5
PU SPRINGER-VERLAG SINGAPORE PTE LTD
PI SINGAPORE
PA 152 BEACH ROAD, #21-01/04 GATEWAY EAST, SINGAPORE, 189721, SINGAPORE
SN 0065-2598
EI 2214-8019
BN 978-981-13-1426-1; 978-981-13-1425-4
J9 ADV EXP MED BIOL
JI Adv.Exp.Med.Biol.
PY 2018
VL 1087
BP 205
EP 213
DI 10.1007/978-981-13-1426-1_16
D2 10.1007/978-981-13-1426-1
PG 9
WC Biochemistry & Molecular Biology; Medicine, Research & Experimental
WE Book Citation Index– Science (BKCI-S); Science Citation Index Expanded (SCI-EXPANDED)
SC Biochemistry & Molecular Biology; Research & Experimental Medicine
GA BL6LI
UT WOS:000454390700016
PM 30259368
DA 2022-08-24
ER

PT J
AU Qiu, JJ
   Liu, YN
   Ren, ZR
   Yan, JB
AF Qiu, Jia-jun
   Liu, Yan-na
   Ren, Zhao-rui
   Yan, Jing-bin
TI Dysfunctions of mitochondria in close association with strong
   perturbation of long noncoding RNAs expression in down syndrome
SO INTERNATIONAL JOURNAL OF BIOCHEMISTRY & CELL BIOLOGY
LA English
DT Article
DE Long noncoding RNAs (lncRNAs); Mitochondria; Down syndrome
ID INTELLECTUAL DISABILITY; TARGET GENES; IDENTIFICATION; DISEASE; BRAIN;
   EPIGENETICS; SIGNATURE; MOUSE; CELLS
AB Trisomy 21 is the most common chromosomal disorder and underlies Down syndrome. Epigenetics, such as DNA methylation and post-translational histone modifications, plays a vital role in Down syndrome. However, the functions of epigenetics-related long noncoding RNAs (lncRNAs), found to have an impact on neural diseases such as Alzheimer's disease, remain unknown in Down syndrome. In this study, we analyzed the RNA sequencing data from Down syndrome-induced pluripotent stem cells (iPSCs) and normal iPSCs. A large number of lncRNAs were identified differentially expressed in Down syndrome-iPSCs. Notably, stronger perturbation was shown in the expression of lncRNAs compared to protein coding genes (Kolmogorov-Smirnov test, P < 0.05), suggesting that lncRNAs play more important roles in Down syndrome. Through gene set enrichment analysis and bi-clustering, we also found that most of the differential expressed lncRNAs were closely associated with mitochondrial functions (e.g. mitochondrion organization, P = 3.21 x 10(-17); mitochondrial ATP synthesis coupled electron transport, P = 1.73 x 10(-19) and mitochondrial membrane organization, P = 4.04 x 10(-8)). PCR-array and qRT-PCR results revealed that almost all genes related to mitochondria were down-regulated in Down syndrome-iPSCs, implying that mitochondria were dysfunctional in Down syndrome (e.g. ATP5B, Fold Change = -8.2317; COX6A1, Fold Change = -12.7788 and SLC25A17, Fold Change = -22.1296). All in all, our study indicated that a stronger perturbation of lncRNAs expression may lead to the dysfunction of mitochondria in Down syndrome.
C1 [Qiu, Jia-jun; Liu, Yan-na; Ren, Zhao-rui; Yan, Jing-bin] Shanghai Jiao Tong Univ, Sch Med, Shanghai Inst Med Genet, Shanghai Childrens Hosp, Shanghai 200040, Peoples R China.
   [Yan, Jing-bin] Minist Hlth China, Key Lab Embryo Mol Biol, Shanghai 200040, Peoples R China.
   [Yan, Jing-bin] Shanghai Key Lab Embryo & Reprod Engn, Shanghai 200040, Peoples R China.
RP Ren, ZR; Yan, JB (通讯作者)，Shanghai Jiao Tong Univ, Sch Med, Shanghai Inst Med Genet, Shanghai Childrens Hosp, Shanghai 200040, Peoples R China.; Yan, JB (通讯作者)，Minist Hlth China, Key Lab Embryo Mol Biol, Shanghai 200040, Peoples R China.; Yan, JB (通讯作者)，Shanghai Key Lab Embryo & Reprod Engn, Shanghai 200040, Peoples R China.
EM jiajunqiu@hotmail.com; zhrren1225@163.com; yanjingbin0130@hotmail.com
OI Qiu, JiaJun/0000-0003-1790-8536
FU National Key Research and Development Program of China [2016YFC1000503];
   National Basic Research Project of China [2014CB964701, 2014CB964703];
   National Natural Science Foundation of China [81471485]; Shanghai
   Municipal Commission of Health and Family Planning [20144Y0178]
FX This work was supported by grants from The National Key Research and
   Development Program of China (2016YFC1000503), the National Basic
   Research Project of China (2014CB964701 and 2014CB964703), the National
   Natural Science Foundation of China (81471485) and the Shanghai
   Municipal Commission of Health and Family Planning (20144Y0178).
CR Bacalini MG, 2015, AGING-US, V7, P82
   Barrow JR, 2000, DEVELOPMENT, V127, P933
   Berger SL, 2009, GENE DEV, V23, P781, DOI 10.1101/gad.1787609
   Bosch DGM, 2014, AM J HUM GENET, V94, P303, DOI 10.1016/j.ajhg.2014.01.002
   Bros H, 2014, EXP NEUROL, V261, P127, DOI 10.1016/j.expneurol.2014.06.018
   Chen JX, 2007, J ALZHEIMERS DIS, V12, P177
   Clark MB, 2012, GENOME RES, V22, P885, DOI 10.1101/gr.131037.111
   Dekker AD, 2014, NEUROSCI BIOBEHAV R, V45, P72, DOI 10.1016/j.neubiorev.2014.05.004
   El Hajj N, 2016, EPIGENETICS-US, V11, P563, DOI 10.1080/15592294.2016.1192736
   Falcon S, 2007, BIOINFORMATICS, V23, P257, DOI 10.1093/bioinformatics/btl567
   Genestine M, 2015, HUM MOL GENET, V24, P5805, DOI 10.1093/hmg/ddv301
   Gupta RA, 2010, NATURE, V464, P1071, DOI 10.1038/nature08975
   Guttman M, 2009, NATURE, V458, P223, DOI 10.1038/nature07672
   Helguera P, 2013, CELL METAB, V17, P132, DOI 10.1016/j.cmet.2012.12.005
   Hibaoui Y, 2014, EMBO MOL MED, V6, P259, DOI 10.1002/emmm.201302848
   Jin SN, 2013, PLOS GENET, V9, DOI 10.1371/journal.pgen.1003515
   Kasher PR, 2016, AM J HUM GENET, V98, P363, DOI 10.1016/j.ajhg.2015.12.014
   Kawano H, 2004, MOL BRAIN RES, V125, P60, DOI 10.1016/j.molbrainres.2004.04.001
   Kim D, 2013, GENOME BIOL, V14, DOI 10.1186/gb-2013-14-4-r36
   Lin D, 2008, MOL CELL BIOL, V28, P3008, DOI 10.1128/MCB.01800-07
   Lott IT, 2005, NEUROBIOL AGING, V26, P383, DOI 10.1016/j.neurobiolaging.2004.08.005
   Ng SY, 2013, TRENDS GENET, V29, P461, DOI 10.1016/j.tig.2013.03.002
   Nistor A, 2007, NEUROBIOL AGING, V28, P1493, DOI 10.1016/j.neurobiolaging.2006.06.023
   Pauli A, 2012, GENOME RES, V22, P577, DOI 10.1101/gr.133009.111
   Qiu JJ, 2016, ONCOTARGET, V7, P61215, DOI 10.18632/oncotarget.11304
   Qureshi IA, 2010, BRAIN RES, V1338, P20, DOI 10.1016/j.brainres.2010.03.110
   Sanchez-Mut JV, 2012, PROG BRAIN RES, V197, P53, DOI 10.1016/B978-0-444-54299-1.00004-2
   Shamir R, 2005, BMC BIOINFORMATICS, V6, DOI 10.1186/1471-2105-6-232
   Subramanian A, 2007, BIOINFORMATICS, V23, P3251, DOI 10.1093/bioinformatics/btm369
   Tao R, 2014, JAMA PSYCHIAT, V71, P1112, DOI 10.1001/jamapsychiatry.2014.1079
   Trapnell C, 2012, NAT PROTOC, V7, P562, DOI 10.1038/nprot.2012.016
   Valenti D, 2010, BIOCHEM J, V431, P299, DOI 10.1042/BJ20100581
   Wan PX, 2017, MOL NEUROBIOL, V54, P2012, DOI 10.1007/s12035-016-9793-6
   Wang XL, 2014, BBA-MOL BASIS DIS, V1842, P1240, DOI 10.1016/j.bbadis.2013.10.015
   Weber D, 2015, J MOL CELL CARDIOL, V79, P79, DOI 10.1016/j.yjmcc.2014.11.004
   Zhang DH, 2006, J NEUROCHEM, V98, P860, DOI 10.1111/j.1471-4159.2006.03930.x
NR 36
TC 11
Z9 11
U1 0
U2 5
PU PERGAMON-ELSEVIER SCIENCE LTD
PI OXFORD
PA THE BOULEVARD, LANGFORD LANE, KIDLINGTON, OXFORD OX5 1GB, ENGLAND
SN 1357-2725
EI 1878-5875
J9 INT J BIOCHEM CELL B
JI Int. J. Biochem. Cell Biol.
PD NOV
PY 2017
VL 92
BP 115
EP 120
DI 10.1016/j.biocel.2017.09.017
PG 6
WC Biochemistry & Molecular Biology; Cell Biology
WE Science Citation Index Expanded (SCI-EXPANDED)
SC Biochemistry & Molecular Biology; Cell Biology
GA FN3PX
UT WOS:000415912400014
PM 28965985
DA 2022-08-24
ER

PT J
AU Gu, HZ
   Li, L
   Cui, C
   Zhao, ZH
   Song, GJ
AF Gu, Huizi
   Li, Lan
   Cui, Chen
   Zhao, Zihui
   Song, Guijun
TI Overexpression of let-7a increases neurotoxicity in a PC12 cell model of
   Alzheimer's disease via regulating autophagy
SO EXPERIMENTAL AND THERAPEUTIC MEDICINE
LA English
DT Article
DE let-7a; beta-amyloid 1-40; Alzheimer's disease; autophagy;
   phosphoinositide-3-kinase/Akt/mammalian target of rapamycin
ID AMYLOID-BETA; MOUSE MODEL; TAU; ACCUMULATION; INHIBITION; PEPTIDE;
   NEURONS
AB Increased deposition of beta-amyloid (A beta) protein is one of the typical characteristics of Alzheimer's disease (AD). Recent evidence has demonstrated that the microRNA let-7 family, which is highly expressed in the central nervous system, participates in the regulation of pathologic processes of AD. In the present study, the effect of let-7a overexpression on A beta 1-40-induced neurotoxicity was evaluated in PC12 and SK-N-SH cells. The results indicated that overexpression of let-7a enhanced the neurotoxicity induced by A beta 1-40 in PC12 and SK-N-SH cells. In addition, the apoptosis induced by A beta 1-40 in PC12 and SK-N-SH cells was increased by let-7a overexpression. Furthermore, A beta 1-40 treatment increased the protein levels of microtubule-associated protein 1A/1B-light chain 3 (LC3) and beclin-1 and increased the LC3 II/I ratio. The mRNA expression levels of beclin-1, autophagy protein 5 (Atg-5) and Atg-7 were also increased by A beta 1-40 treatment in PC12 cells. Let-7a overexpression further upregulated the above autophagy-related markers. Furthermore, the protein level of p62 was increased by A beta 1-40 treatment, and this was further enhanced by let-7a overexpression. Finally, the present results demonstrated that the phosphoinositide-3-kinase (PI3K)/Akt/mammalian target of rapamycin (mTOR) signaling pathway was involved in the autophagy regulation by let-7a. In conclusion, the present study demonstrates that the neurotoxicity induced by A beta 1-40 is augmented by let-7a overexpression via regulation of autophagy, and the PI3K/Akt/mTOR signaling pathway also serves a function in this process.
C1 [Gu, Huizi; Li, Lan; Cui, Chen; Zhao, Zihui; Song, Guijun] Dalian Med Univ, Affiliated Hosp 2, Dept Neurol 1, 467 Zhongshan Rd, Dalian 116023, Liaoning, Peoples R China.
RP Song, GJ (通讯作者)，Dalian Med Univ, Affiliated Hosp 2, Dept Neurol 1, 467 Zhongshan Rd, Dalian 116023, Liaoning, Peoples R China.
EM sgjdl2016@163.com
CR Bordi M, 2016, AUTOPHAGY, V12, P2467, DOI 10.1080/15548627.2016.1239003
   Cho SJ, 2015, AUTOPHAGY, V11, P100, DOI 10.4161/15548627.2014.984283
   Choi SH, 2014, NATURE, V515, P274, DOI 10.1038/nature13800
   Dai R, 2017, NEUROCHEM RES
   Du BS, 2014, INT IMMUNOPHARMACOL, V20, P221, DOI 10.1016/j.intimp.2014.02.036
   Dubinsky AN, 2014, CELL METAB, V20, P626, DOI 10.1016/j.cmet.2014.09.001
   Fan YY, 2017, AUTOPHAGY, V13, P41, DOI 10.1080/15548627.2016.1240855
   Gupta VK, 2016, NEUROSCI LETT, V623, P52, DOI 10.1016/j.neulet.2016.04.059
   Hebert LE, 2013, NEUROLOGY, V80, P1778, DOI 10.1212/WNL.0b013e31828726f5
   Ihara Y., 2012, COLD SPRING HARB PER, V2
   Kabeya Y, 2000, EMBO J, V19, P5720, DOI 10.1093/emboj/19.21.5720
   Keogh-Brown MR, 2016, EBIOMEDICINE, V4, P184, DOI 10.1016/j.ebiom.2015.12.019
   Kiriyama Y, 2015, INT J MOL SCI, V16, P26797, DOI 10.3390/ijms161125990
   Komatsu M, 2007, CELL, V131, P1149, DOI 10.1016/j.cell.2007.10.035
   Kong Y, 2016, ONCOTARGET, V7, P67716, DOI 10.18632/oncotarget.11963
   Kumar P, 2013, PLOS ONE, V8, DOI 10.1371/journal.pone.0069807
   Lee H, 2016, PROTEIN CELL, V7, P100, DOI 10.1007/s13238-015-0212-y
   Li TT, 2017, MOL IMMUNOL, V87, P132, DOI 10.1016/j.molimm.2017.04.010
   Lipinski MM, 2010, P NATL ACAD SCI USA, V107, P14164, DOI 10.1073/pnas.1009485107
   Liu J, 2012, J PHARM PHARMACOL, V64, P146, DOI 10.1111/j.2042-7158.2011.01371.x
   Liu Qing Yan, 2014, Am J Neurodegener Dis, V3, P33
   Livak KJ, 2001, METHODS, V25, P402, DOI 10.1006/meth.2001.1262
   Munoz FJ, 1999, FEBS LETT, V450, P205, DOI 10.1016/S0014-5793(99)00468-8
   Nixon RA, 2005, J NEUROPATH EXP NEUR, V64, P113, DOI 10.1093/jnen/64.2.113
   Nixon RA, 2007, J CELL SCI, V120, P4081, DOI 10.1242/jcs.019265
   Pamphlett R, 2015, J ALZHEIMERS DIS, V45, P437, DOI 10.3233/JAD-142445
   Petiot A, 2000, J BIOL CHEM, V275, P992, DOI 10.1074/jbc.275.2.992
   Rajmohan R, 2017, J ALZHEIMERS DIS, V57, P975, DOI 10.3233/JAD-160612
   Rubinszfein DC, 2005, AUTOPHAGY, V1, P11, DOI 10.4161/auto.1.1.1513
   Saiz-Sanchez D, 2015, BRAIN STRUCT FUNCT, V220, P2011, DOI 10.1007/s00429-014-0771-3
   Salminen A, 2013, PROG NEUROBIOL, V106, P33, DOI 10.1016/j.pneurobio.2013.06.002
   Singh AK, 2017, NEUROTOX RES
   Song FY, 2014, NEUROCHEM INT, V64, P1, DOI 10.1016/j.neuint.2013.10.017
   Spilman P, 2010, PLOS ONE, V5, DOI 10.1371/journal.pone.0009979
   Takahashi RH, 2017, PATHOL INT, V67, P185, DOI 10.1111/pin.12520
   Thornton JE, 2012, TRENDS CELL BIOL, V22, P474, DOI 10.1016/j.tcb.2012.06.001
   Tomiyama T, 1996, J BIOL CHEM, V271, P6839, DOI 10.1074/jbc.271.12.6839
   Tung YT, 2012, J BIOSCIENCES, V37, P157, DOI 10.1007/s12038-011-9176-0
   Waguri S, 2009, METHOD ENZYMOL, V453, P181, DOI 10.1016/S0076-6879(08)04009-3
   Wang P, 2013, MOL CELL BIOCHEM, V372, P161, DOI 10.1007/s11010-012-1457-x
   Yang DS, 2011, AUTOPHAGY, V7, P788, DOI 10.4161/auto.7.7.15596
   Yu WH, 2004, INT J BIOCHEM CELL B, V36, P2531, DOI 10.1016/j.biocel.2004.05.010
NR 42
TC 11
Z9 12
U1 0
U2 14
PU SPANDIDOS PUBL LTD
PI ATHENS
PA POB 18179, ATHENS, 116 10, GREECE
SN 1792-0981
EI 1792-1015
J9 EXP THER MED
JI Exp. Ther. Med.
PD OCT
PY 2017
VL 14
IS 4
BP 3688
EP 3698
DI 10.3892/etm.2017.4977
PG 11
WC Medicine, Research & Experimental
WE Science Citation Index Expanded (SCI-EXPANDED)
SC Research & Experimental Medicine
GA FG9BE
UT WOS:000410732400137
PM 29042965
OA gold, Green Published
DA 2022-08-24
ER

PT J
AU Teter, B
   LaDu, MJ
   Sullivan, PM
   Frautschy, SA
   Cole, GM
AF Teter, Bruce
   LaDu, Mary Jo
   Sullivan, Patrick M.
   Frautschy, Sally A.
   Cole, Greg M.
TI Apolipoprotein E isotype-dependent modulation of microRNA-146a in plasma
   and brain
SO NEUROREPORT
LA English
DT Article
DE Alzheimer's disease; ApoE3; ApoE4; gene regulation; inflammation;
   interleukin receptor-associated kinase-1; microRNA-146a; toll-like
   receptor signaling; transgenic mice
ID INNATE IMMUNE-RESPONSE; TARGETED REPLACEMENT; ALZHEIMERS-DISEASE; RISK;
   APOE; INFLAMMATION; EXPRESSION; PROTEINS
AB The Apolipoprotein E (ApoE) isotype ApoE4 is a prevalent genetic risk factor for Alzheimer's disease (AD) that can modulate systemic and central inflammation, independent of amyloid accumulation. Although disruption of innate immune toll receptor signaling is modulated by ApoE and observed in AD, ApoE isotype-specific effects remain poorly understood. Therefore, we examined the effect of the ApoE isotype on the brain levels of major regulators of TLR signaling including miR146a, a microRNA enriched in the brain. We used 6-month-old ApoE3 or ApoE4 targeted replacement mice with and without mutant familial AD transgenes. ApoE4 reduced the levels of miR146a compared with ApoE3, both in the brain (29%; P<0.0001) and in plasma (47%; P<0.05), which correlated with each other (r(2)=0.74; P<0.05). The presence of 5xFAD transgenes increased brain miR146a in both ApoE3 (E3FAD) and ApoE4 (E4FAD) mice; however, miR146a levels in E4FAD mice remained lower than those in E3FAD mice (62%; P<0.05), despite increased amyloid and inflammation. Supporting these observations, ApoE4 brains showed increased expression of interleukin receptor-associated kinase-1 (160%; P<0.05) (normally downregulated by miR146) that correlated inversely with miR146a levels (r(2)=0.637; P<0.0001). Reduced negative feedback of toll-like receptor signaling (by miRNA146a) can explain early-life hypersensitivity to innate immune stimuli (including A beta) in ApoE4 carriers. Thus, ApoE4 causes early dysregulation of a central controller of the innate immune system both centrally and systemically. This defect persists with familial AD pathology and may be relevant to ApoE4 AD risk. Copyright (C) 2016 Wolters Kluwer Health, Inc. All rights reserved.
C1 [Teter, Bruce; Frautschy, Sally A.; Cole, Greg M.] Vet Greater Los Angeles Healthcare Syst, Geriatr Res Educ & Clin Ctr, Los Angeles, CA USA.
   [Teter, Bruce; Frautschy, Sally A.; Cole, Greg M.] Univ Calif Los Angeles, Dept Neurol, Los Angeles, CA 90024 USA.
   [Teter, Bruce; Frautschy, Sally A.; Cole, Greg M.] Univ Calif Los Angeles, Dept Med, Los Angeles, CA 90024 USA.
   [LaDu, Mary Jo] Univ Illinois, Dept Anat & Cell Biol, Chicago, IL USA.
   [Sullivan, Patrick M.] Durham Vet Affairs Med Ctr, GRECC, Durham, NC USA.
   [Sullivan, Patrick M.] Duke Univ, Med Ctr, Dept Med Geriatr, Durham, NC USA.
RP Teter, B (通讯作者)，Vet Greater Los Angeles Healthcare Syst, 11301 Wilshire Blvd,Bldg 114,Room 114-1, Los Angeles, CA 90073 USA.; Cole, GM (通讯作者)，Vet Greater Los Angeles Healthcare Syst, 11301 Wilshire Blvd,Bldg 114,Room 114-3, Los Angeles, CA 90073 USA.
EM bteter@ucla.edu; GregoryCole@mednet.ucla.edu
OI Frautschy, Sally A./0000-0003-0194-0363; LaDu, Mary
   Jo/0000-0003-2141-1450
FU NCCIH [RO1 AT006816]; Easton Drug Discovery Foundation; VA Merit
   [BX000542]; NIH/NIA [P01AG030128, R21AG048498]; National Center for
   Complementary & Integrative Health [R01AT006816] Funding Source: NIH
   RePORTER; NATIONAL INSTITUTE ON AGING [R21AG048498, P01AG030128] Funding
   Source: NIH RePORTER; Veterans Affairs [I01BX002476, I01BX000542]
   Funding Source: NIH RePORTER
FX This project was supported by NCCIH RO1 AT006816 (G.M.C., S.A.F.),
   Easton Drug Discovery Foundation (G.M.C., S.A.F.), VA Merit BX000542
   (G.M.C.), NIH/NIA P01AG030128 (M.J.L.), and NIH/NIA R21AG048498
   (M.J.L.).
CR Broer L, 2015, ADV EXP MED BIOL, V847, P107, DOI 10.1007/978-1-4939-2404-2_5
   Connerty P, 2016, INT J MOL SCI, V17, DOI 10.3390/ijms17010031
   Gale SC, 2014, J ALLERGY CLIN IMMUN, V134, P127, DOI 10.1016/j.jaci.2014.01.032
   Gjoneska E, 2015, NATURE, V518, P365, DOI 10.1038/nature14252
   Hye A, 2006, BRAIN, V129, P3042, DOI 10.1093/brain/awl279
   Iyer A, 2012, PLOS ONE, V7, DOI 10.1371/journal.pone.0044789
   Jiang MH, 2012, AGING CELL, V11, P29, DOI 10.1111/j.1474-9726.2011.00757.x
   Kiko T, 2014, J ALZHEIMERS DIS, V39, P253, DOI 10.3233/JAD-130932
   Knouff C, 1999, J CLIN INVEST, V103, P1579, DOI 10.1172/JCI6172
   Li K, 2015, CIRC RES, V117, pe1, DOI 10.1161/CIRCRESAHA.117.305844
   Li YY, 2011, NEUROSCI LETT, V487, P94, DOI 10.1016/j.neulet.2010.09.079
   Livak KJ, 2001, METHODS, V25, P402, DOI 10.1006/meth.2001.1262
   Lukiw WJ, 2008, J BIOL CHEM, V283, P31315, DOI 10.1074/jbc.M805371200
   Maezawa I, 2006, J NEUROINFLAMM, V3, DOI 10.1186/1742-2094-3-10
   Maezawa I, 2006, FASEB J, V20, P797, DOI 10.1096/fj.05-5423fje
   Nahid MA, 2015, J INNATE IMMUN, V7, P428, DOI 10.1159/000371517
   Ophir G, 2005, NEUROBIOL DIS, V20, P709, DOI 10.1016/j.nbd.2005.05.002
   Ringman JM, 2012, ARCH NEUROL-CHICAGO, V69, P757, DOI 10.1001/archneurol.2012.277
   Saba R, 2014, FRONT IMMUNOL, V5, DOI 10.3389/fimmu.2014.00578
   Su W, 2016, BRAIN BEHAV IMMUN, V52, P1, DOI 10.1016/j.bbi.2015.07.003
   Szekely CA, 2008, NEUROLOGY, V70, P17, DOI 10.1212/01.wnl.0000284596.95156.48
   Tai LM, 2015, J NEUROCHEM, V133, P465, DOI 10.1111/jnc.13072
   Youmans KL, 2012, J BIOL CHEM, V287, P41774, DOI 10.1074/jbc.M112.407957
   Zhang B, 2015, MOL MED REP, V12, P4037, DOI 10.3892/mmr.2015.3968
   Zhang HL, 2011, MEDIAT INFLAMM, V2011, DOI 10.1155/2011/949072
NR 25
TC 11
Z9 11
U1 0
U2 6
PU LIPPINCOTT WILLIAMS & WILKINS
PI PHILADELPHIA
PA TWO COMMERCE SQ, 2001 MARKET ST, PHILADELPHIA, PA 19103 USA
SN 0959-4965
EI 1473-558X
J9 NEUROREPORT
JI Neuroreport
PD AUG 3
PY 2016
VL 27
IS 11
BP 791
EP 795
DI 10.1097/WNR.0000000000000608
PG 5
WC Neurosciences
WE Science Citation Index Expanded (SCI-EXPANDED)
SC Neurosciences & Neurology
GA DQ8GC
UT WOS:000379446100001
PM 27281274
OA Green Accepted
DA 2022-08-24
ER

PT J
AU Yilmaz, SG
   Erdal, ME
   Ozge, AA
   Sungur, MA
AF Yilmaz, Senay Gorucu
   Erdal, Mehmet E.
   Ozge, Aynur Avci
   Sungur, Mehmet A.
TI SNP Variation in MicroRNA Biogenesis Pathway Genes as a New Innovation
   Strategy for Alzheimer Disease Diagnostics: A Study of 10 Candidate
   Genes in an Understudied Population From the Eastern Mediterranean
SO ALZHEIMER DISEASE & ASSOCIATED DISORDERS
LA English
DT Article
DE Alzheimer disease; miRNAs biogenesis pathway genetic variation; SNP
   biomarkers; upstream candidate genes; peripheral molecular diagnostics
ID SINGLE NUCLEOTIDE POLYMORPHISMS; BREAST-CANCER; BINDING-SITES; VARIANTS;
   RISK; BIOMARKERS
AB Alzheimer disease (AD) is a common complex neurodegenerative disorder accounting for nearly 50% to 70% of dementias worldwide. Yet the current diagnostic options for AD are limited. New diagnostic innovation strategies focusing on novel molecules and pathways are sorely needed. In this connection, microRNAs (miRNAs) are conserved small noncoding RNAs that regulate posttranscriptional gene expression and are vital for neuronal development and its functional sustainability. Conceivably, biological pathways responsible for the biogenesis of miRNAs represent a veritable set of upstream candidate genes that can be potentially associated with the AD pathophysiology. Notably, whereas functional single-nucleotide polymorphisms (SNPs) in miRNA biogenesis pathway genes have been studied in other complex diseases, surprisingly, virtually no such study has been conducted on their relevance in AD. Moreover, novel diagnostics identified in easily accessible peripheral tissues such as the whole blood samples represent the initial entry or gateway points on the biomarker discovery critical path for AD. To the best of our knowledge, we report here the first association study of functional SNPs, as measured by real-time PCR in 10 upstream candidate genes critically situated on the miRNA biogenesis pathway, in a large sample of AD patients (N=172) and healthy controls (N=109) in a hitherto understudied world population from the Mersin region of the Eastern Mediterranean. We observed a significant association between 2 candidate genes and AD, TARBP2 rs784567 genotype and AD ((2)=6.292, P=0.043), and a trend for RNASEN rs10719 genotype ((2)=4.528, P=0.104) and allele (P=0.035). Functional SNP variations in the other 8 candidate genes (DGCR8, XPO5, RAN, DICER1, AGO1, AGO2, GEMIN3, and GEMIN4) did not associate with AD in our sample. Given the putative biological importance of miRNA biogenesis pathways, these emerging data can provide a new foundation to stimulate future debate and genetic investigations of AD, focusing on new molecular mechanisms such as miRNA biogenesis, particularly in accessible peripheral tissues for novel molecular diagnostics for dementia.
C1 [Yilmaz, Senay Gorucu] Gaziantep Univ, Dept Nutr & Dietet, Fac Hlth Sci, TR-27310 Gaziantep, Turkey.
   [Erdal, Mehmet E.] Mersin Univ, Fac Med, Dept Med Biol, Mersin, Turkey.
   [Ozge, Aynur Avci] Mersin Univ, Fac Med, Dept Neurol, Mersin, Turkey.
   [Sungur, Mehmet A.] Duzce Univ, Dept Biostat & Med Informat, Fac Med, Duzce, Turkey.
RP Yilmaz, SG (通讯作者)，Gaziantep Univ, Dept Nutr & Dietet, Fac Hlth Sci, TR-27310 Gaziantep, Turkey.
EM gorucu@gantep.edu.tr
RI Yılmaz, Şenay Görücü/A-3797-2016; Yılmaz, Şenay Görücü/R-5527-2016;
   Erdal, Mehmet Emin/F-9241-2015
OI Erdal, Mehmet Emin/0000-0002-6191-2930
FU University of Mersin [BAP-SBE TB]
FX Supported by an intramural research grant from the University of Mersin
   [BAP-SBE TB (S.G.Y.) 2010-4].
CR Alzheimer's A., 2010, ALZHEIMERS DEMENT, V6, P158, DOI [10.1016/j.jalz.2010.01.009, DOI 10.1016/J.JALZ.2010.01.009]
   Barnes J, 2015, ALZHEIMERS DEMENT, V11, P1349, DOI 10.1016/j.jalz.2014.12.007
   Chen JP, 2013, CHINESE J CANCER RES, V25, P565, DOI 10.3978/j.issn.1000-9604.2013.10.03
   Clark LF, 2013, ALZHEIMERS RES THER, V5, DOI 10.1186/alzrt172
   Conrad T, 2014, CELL REP, V9, P542, DOI 10.1016/j.celrep.2014.09.007
   Gedik H, 2015, DNA CELL BIOL, V34, P220, DOI 10.1089/dna.2014.2549
   Gong J, 2012, HUM MUTAT, V33, P254, DOI 10.1002/humu.21641
   Guay C, 2011, TRANSL RES, V157, P253, DOI 10.1016/j.trsl.2011.01.009
   Ha M, 2014, NAT REV MOL CELL BIO, V15, P509, DOI 10.1038/nrm3838
   Horikawa Y, 2008, CLIN CANCER RES, V14, P7956, DOI 10.1158/1078-0432.CCR-08-1199
   Jack CR, 2010, LANCET NEUROL, V9, P119, DOI 10.1016/S1474-4422(09)70299-6
   Jiang Y, 2013, INT J CANCER, V133, P2216, DOI 10.1002/ijc.28237
   Kang SM, 2013, INT J MOL SCI, V14, P13231, DOI 10.3390/ijms140713231
   Khuperkar D, 2015, PLOS ONE, V10, DOI 10.1371/journal.pone.0125506
   Landi D, 2012, MUTAGENESIS, V27, P205, DOI 10.1093/mutage/ger055
   Lau P, 2010, SEMIN CELL DEV BIOL, V21, P768, DOI 10.1016/j.semcdb.2010.01.009
   MacFarlane LA, 2010, CURR GENOMICS, V11, P537, DOI 10.2174/138920210793175895
   Maes OC, 2009, J GERONTOL A-BIOL, V64, P636, DOI 10.1093/gerona/glp045
   Manikandan M, 2014, OMICS, V18, P142, DOI 10.1089/omi.2013.0098
   MILLER SA, 1988, NUCLEIC ACIDS RES, V16, P1215, DOI 10.1093/nar/16.3.1215
   Pal LR, 2015, J MOL BIOL, V427, P2271, DOI 10.1016/j.jmb.2015.04.014
   Paris C, 2010, NUCLEIC ACIDS RES, V38, DOI 10.1093/nar/gkp1218
   Satoh J, 2012, EXP NEUROL, V235, P436, DOI 10.1016/j.expneurol.2011.09.003
   Shoji M., 2011, INT J ALZHEIMERS DIS, V85, P1426
   Smalheiser NR, 2014, PLOS ONE, V9, DOI 10.1371/journal.pone.0086469
   Strooper DB, 2010, MACROROLES MICRORNAS
   Sun YN, 2014, OMICS, V18, P54, DOI 10.1089/omi.2012.0132
   Sung H, 2012, BMC CANCER, V12, DOI 10.1186/1471-2407-12-195
   Sung H, 2011, BREAST CANCER RES TR, V130, P939, DOI 10.1007/s10549-011-1656-2
   Turchinovich A, 2013, FRONT GENET, V119, P1
   Vickers Kasey C, 2010, Curr Opin Endocrinol Diabetes Obes, V17, P150, DOI 10.1097/MED.0b013e32833727a1
   Wang JZ, 2013, J ALZHEIMERS DIS, V33, pS123, DOI 10.3233/JAD-2012-129031
   Wilbert ML, 2011, WIRES SYST BIOL MED, V3, P491, DOI 10.1002/wsbm.128
   Xie MY, 2013, CELL, V155, P1568, DOI 10.1016/j.cell.2013.11.027
   Yang HS, 2008, CANCER RES, V68, P2530, DOI 10.1158/0008-5472.CAN-07-5991
NR 35
TC 11
Z9 11
U1 0
U2 11
PU LIPPINCOTT WILLIAMS & WILKINS
PI PHILADELPHIA
PA TWO COMMERCE SQ, 2001 MARKET ST, PHILADELPHIA, PA 19103 USA
SN 0893-0341
J9 ALZ DIS ASSOC DIS
JI Alzheimer Dis. Assoc. Dis.
PD JUL-SEP
PY 2016
VL 30
IS 3
BP 203
EP 209
DI 10.1097/WAD.0000000000000135
PG 7
WC Clinical Neurology; Pathology
WE Science Citation Index Expanded (SCI-EXPANDED)
SC Neurosciences & Neurology; Pathology
GA DW8OE
UT WOS:000383914600002
PM 26796812
DA 2022-08-24
ER

PT J
AU Di Meco, A
   Pratico, D
AF Di Meco, Antonio
   Pratico, Domenico
TI MicroRNAs as Therapeutic Targets for Alzheimer's Disease
SO JOURNAL OF ALZHEIMERS DISEASE
LA English
DT Review
DE Alzheimer's disease; amyloid-beta; microRNAs; neuroinflammation; tau;
   therapeutic target
ID NF-KAPPA-B; EXPRESSION; BRAINS; CELLS
AB Alzheimer's disease (AD) is the most common cause of dementia in the elderly. With increasing longevity and the absence of a cure, AD has become not only a major health problem but also a heavy social and economic burden worldwide. Given this public health challenge, and that the current approved therapy for AD is limited to symptomatic treatment (i.e., cholinesterase inhibitors and NMDA receptor antagonists), exploration of new molecular pathways as novel therapeutic targets remains an attractive option for disease modifying drug development. microRNAs (miRNAs) are short non- coding RNA that control gene expression at the post- translational level by inhibiting translation of specific mRNAs or degrading them. Dysregulation of several miRNAs has been described in AD brains. Interestingly, their molecular targets are pathways that are well- established functional players in the onset and development of AD pathogenesis. Today several molecular tools have been developed to modulate miRNA levels in vitro and in vivo. These scientific advancements are affording us for the first time with the real possibility of targeting in vivo these dysregulated miRNAs as a novel therapeutic approach against AD.
C1 [Di Meco, Antonio; Pratico, Domenico] Temple Univ, Lewis Katz Sch Med, Ctr Translat Med, Dept Pharmacol, Philadelphia, PA 19122 USA.
RP Pratico, D (通讯作者)，947 Med Educ & Res Bldg,3500 North Broad St, Philadelphia, PA 19140 USA.
EM praticod@temple.edu
RI Pratico, Domenico/ABA-9590-2020
OI arancio, ottavio/0000-0001-6335-164X
CR Alzheimers Assoc, 2015, ALZHEIMERS DEMENT, V11, P332, DOI 10.1016/j.jalz.2015.02.003
   Caroli A, 2013, J CARDIOL, V61, P315, DOI 10.1016/j.jjcc.2013.01.012
   Cui JG, 2010, J BIOL CHEM, V285, P38951, DOI 10.1074/jbc.M110.178848
   Faghihi MA, 2010, GENOME BIOL, V11, DOI 10.1186/gb-2010-11-5-r56
   Gumireddy K, 2008, ANGEW CHEM INT EDIT, V47, P7482, DOI 10.1002/anie.200801555
   Hata A, 2015, SCI SIGNAL, V8, DOI 10.1126/scisignal.2005825
   Hebert SS, 2008, P NATL ACAD SCI USA, V105, P6415, DOI 10.1073/pnas.0710263105
   Hebert Sebastien S, 2012, Int J Alzheimers Dis, V2012, P406561, DOI 10.1155/2012/406561
   Hebert SS, 2010, HUM MOL GENET, V19, P3959
   Hebert SS, 2009, NEUROBIOL DIS, V33, P422
   Kosik KS, 2006, NAT REV NEUROSCI, V7, P911, DOI 10.1038/nrn2037
   Lee VMY, 2001, ANNU REV NEUROSCI, V24, P1121, DOI 10.1146/annurev.neuro.24.1.1121
   Li ZH, 2014, NAT REV DRUG DISCOV, V13, P622, DOI 10.1038/nrd4359
   Lukiw WJ, 2008, J BIOL CHEM, V283, P31315, DOI 10.1074/jbc.M805371200
   Lukiw WJ, 2007, NEUROREPORT, V18, P297, DOI 10.1097/WNR.0b013e3280148e8b
   Maciotta S, 2013, FRONT CELL NEUROSCI, V7, DOI 10.3389/fncel.2013.00265
   Mattsson N, 2009, JAMA-J AM MED ASSOC, V302, P385, DOI 10.1001/jama.2009.1064
   Querfurth HW, 2010, NEW ENGL J MED, V362, P329, DOI 10.1056/NEJMra0909142
   SantaCruz K, 2005, SCIENCE, V309, P476, DOI 10.1126/science.1113694
   Satoh J, 2012, EXP NEUROL, V235, P436, DOI 10.1016/j.expneurol.2011.09.003
   Schonrock N, 2012, EXP NEUROL, V235, P447, DOI 10.1016/j.expneurol.2011.11.013
   Shioya M, 2010, NEUROPATH APPL NEURO, V36, P320, DOI 10.1111/j.1365-2990.2010.01076.x
   Smith P, 2011, J NEUROCHEM, V116, P240, DOI 10.1111/j.1471-4159.2010.07097.x
   van Rooij E, 2014, EMBO MOL MED, V6, P851, DOI 10.15252/emmm.201100899
   Walsh DM, 2007, J NEUROCHEM, V101, P1172, DOI 10.1111/j.1471-4159.2006.04426.x
   Wang WX, 2008, J NEUROSCI, V28, P1213, DOI 10.1523/JNEUROSCI.5065-07.2008
   Wilczynska A, 2015, CELL DEATH DIFFER, V22, P22, DOI 10.1038/cdd.2014.112
   Young DD, 2010, J AM CHEM SOC, V132, P7976, DOI 10.1021/ja910275u
NR 28
TC 11
Z9 12
U1 0
U2 7
PU IOS PRESS
PI AMSTERDAM
PA NIEUWE HEMWEG 6B, 1013 BG AMSTERDAM, NETHERLANDS
SN 1387-2877
EI 1875-8908
J9 J ALZHEIMERS DIS
JI J. Alzheimers Dis.
PY 2016
VL 53
IS 2
BP 367
EP 372
DI 10.3233/JAD-160203
PG 6
WC Neurosciences
WE Science Citation Index Expanded (SCI-EXPANDED)
SC Neurosciences & Neurology
GA DT0XY
UT WOS:000381207500001
PM 27163828
DA 2022-08-24
ER

PT J
AU Guffanti, A
   Simchovitz, A
   Soreq, H
AF Guffanti, Alessandro
   Simchovitz, Alon
   Soreq, Hermona
TI Emerging bioinforrnatics approaches for analysis of NGS-derived coding
   and non-coding RNAs in neurodegenerative diseases
SO FRONTIERS IN CELLULAR NEUROSCIENCE
LA English
DT Article
DE neurodegenerative diseases; bioinformatics and computational biology;
   next-generation sequencing; non-coding RNA; biological networks
ID ALZHEIMERS-DISEASE; HUNTINGTONS-DISEASE; NEUROTROPHIC FACTOR;
   CELL-DIFFERENTIATION; EXPRESSION PROFILES; PARKINSONS-DISEASE; SEQ DATA;
   GENE; BRAIN; NETWORKS
AB Neurodegenerative diseases in general and specifically late-onset Alzheimer's disease (LOAD) involve a genetically complex and largely obscure ensemble of causative and risk factors accompanied by complex feedback responses. The advent of "high-throughput" transcriptome investigation technologies such as microarray and deep sequencing is increasingly being combined with sophisticated statistical and bioinformatics analysis methods complemented by knowledge-based approaches such as Bayesian Networks or network and graph analyses. Together, such "integrative" studies are beginning to identify co-regulated gene networks linked with biological pathways and potentially modulating disease predisposition, outcome, and progression. Specifically, bioinformatics analyses of integrated microarray and genotyping data in cases and controls reveal changes in gene expression of both protein-coding and small and long regulatory RNAs; highlight relevant quantitative transcriptional differences between LOAD and non-demented control brains and demonstrate reconfiguration of functionally meaningful molecular interaction structures in LOAD. These may be measured as changes in connectivity in "hub nodes" of relevant gene networks (Zhang etal., 2013).We illustrate here the open analytical questions in the transcriptome investigation of neurodegenerative disease studies, proposing "ad hoc" strategies for the evaluation of differential gene expression and hints for a simple analysis of the non-coding RNA (ncRNA) part of such datasets. We then survey the emerging role of long ncRNAs (IncRNAs) in the healthy and diseased brain transcriptome and describe the main current methods for computational modeling of gene networks. We propose accessible modular and pathway-oriented methods and guidelines for bioinformatics investigations of whole transcriptome next generation sequencing datasets. We finally present methods and databases for functional interpretations of IncRNAs and propose a simple heuristic approach to visualize and represent physical and functional interactions of the coding and non-coding components of the transcriptome. Integrating in a functional and integrated vision coding and ncRNA analyses is of utmost importance for current and future analyses of neurodegenerative transcriptomes.
C1 [Guffanti, Alessandro; Simchovitz, Alon; Soreq, Hermona] Hebrew Univ Jerusalem, Dept Biol Chem, Edmond & Lily Safra Ctr Brain Sci, Lab Mol Neurosci, IL-91904 Jerusalem, Israel.
   [Guffanti, Alessandro] Genomnia Srl, Bioinformatics, Milan, Italy.
RP Guffanti, A (通讯作者)，Hebrew Univ Jerusalem, Dept Biol Chem, Edmond & Lily Safra Ctr Brain Sci, Lab Mol Neurosci, IL-91904 Jerusalem, Israel.
EM alessand.guffanti@mail.huji.ac.il; hermona.soreq@mail.huji.ac.il
OI Soreq, Hermona/0000-0002-0955-526X
CR Altar CA, 1997, NATURE, V389, P856, DOI 10.1038/39885
   Barbash S, 2012, CURR ALZHEIMER RES, V9, P425, DOI 10.2174/156720512800492512
   Berson A, 2012, EMBO MOL MED, V4, P730, DOI 10.1002/emmm.201100995
   Bi YT, 2013, BMC BIOINFORMATICS, V14, DOI 10.1186/1471-2105-14-262
   Bilguvar K, 2013, P NATL ACAD SCI USA, V110, P3489, DOI 10.1073/pnas.1222732110
   Carrieri C, 2012, NATURE, V491, P454, DOI 10.1038/nature11508
   Cesana M, 2011, CELL, V147, P358, DOI 10.1016/j.cell.2011.09.028
   Chen G, 2013, NUCLEIC ACIDS RES, V41, pD983, DOI 10.1093/nar/gks1099
   Chen X, 2013, BIOINFORMATICS, V29, P2617, DOI 10.1093/bioinformatics/btt426
   Chung DW, 2011, HUM MOL GENET, V20, P3467, DOI 10.1093/hmg/ddr263
   Ciarlo E, 2013, DIS MODEL MECH, V6, P424, DOI 10.1242/dmm.009761
   Cooper-Knock J, 2012, NAT REV NEUROL, V8, P518, DOI 10.1038/nrneurol.2012.156
   Costa Valerio, 2012, Frontiers in Genetics, V3, P231, DOI 10.3389/fgene.2012.00231
   Cottrell BA, 2005, ANN NEUROL, V58, P277, DOI 10.1002/ana.20554
   Faghihi MA, 2008, NAT MED, V14, P723, DOI 10.1038/nm1784
   Fatica A, 2014, NAT REV GENET, V15, P7, DOI 10.1038/nrg3606
   Ferrer I, 2000, BRAIN RES, V866, P257, DOI 10.1016/S0006-8993(00)02237-X
   Gauthier LR, 2004, CELL, V118, P127, DOI 10.1016/j.cell.2004.06.018
   Gharami K, 2008, J NEUROCHEM, V105, P369, DOI 10.1111/j.1471-4159.2007.05137.x
   Glaus P, 2012, BIOINFORMATICS, V28, P1721, DOI 10.1093/bioinformatics/bts260
   Goedert M, 2006, SCIENCE, V314, P777, DOI 10.1126/science.1132814
   Guo XL, 2013, NUCLEIC ACIDS RES, V41, DOI 10.1093/nar/gks967
   Johnson R, 2010, PHYSIOL GENOMICS, V41, P269, DOI 10.1152/physiolgenomics.00019.2010
   Karni S, 2009, J COMPUT BIOL, V16, P181, DOI 10.1089/cmb.2008.05TT
   Khanin R, 2006, J COMPUT BIOL, V13, P810, DOI 10.1089/cmb.2006.13.810
   Leroy E, 1998, NATURE, V395, P451, DOI 10.1038/26652
   Lesage S, 2009, HUM MOL GENET, V18, pR48, DOI 10.1093/hmg/ddp012
   Li JH, 2014, NUCLEIC ACIDS RES, V42, pD92, DOI 10.1093/nar/gkt1248
   Ma QL, 2009, ARCH NEUROL-CHICAGO, V66, P448, DOI 10.1001/archneurol.2009.22
   Massone S, 2012, BBA-MOL CELL RES, V1823, P1170, DOI 10.1016/j.bbamcr.2012.05.001
   Massone S, 2011, NEUROBIOL DIS, V41, P308, DOI 10.1016/j.nbd.2010.09.019
   Matsui M, 2013, NUCLEIC ACIDS RES, V41, P10086, DOI 10.1093/nar/gkt777
   Matthews L, 2009, NUCLEIC ACIDS RES, V37, pD619, DOI 10.1093/nar/gkn863
   Mayburd A, 2013, BMC SYST BIOL, V7, DOI 10.1186/1752-0509-7-121
   Mercer TR, 2008, P NATL ACAD SCI USA, V105, P716, DOI 10.1073/pnas.0706729105
   Modarresi F, 2012, NAT BIOTECHNOL, V30, P453, DOI 10.1038/nbt.2158
   Poliseno L, 2010, NATURE, V465, P1033, DOI 10.1038/nature09144
   Robinson MD, 2010, BIOINFORMATICS, V26, P139, DOI 10.1093/bioinformatics/btp616
   Rogaeva E, 2007, NAT GENET, V39, P168, DOI 10.1038/ng1943
   Saito R, 2012, NAT METHODS, V9, P1069, DOI [10.1038/NMETH.2212, 10.1038/nmeth.2212]
   Soreq L., 2014, PLOS COMPUT IN PRESS
   Subramanian A, 2005, P NATL ACAD SCI USA, V102, P15545, DOI 10.1073/pnas.0506580102
   Trapnell C, 2010, NAT BIOTECHNOL, V28, P511, DOI 10.1038/nbt.1621
   Wu GM, 2010, GENOME BIOL, V11, DOI 10.1186/gb-2010-11-5-r53
   Xie CY, 2014, NUCLEIC ACIDS RES, V42, pD98, DOI 10.1093/nar/gkt1222
   Yang XF, 2014, PLOS ONE, V9, DOI 10.1371/journal.pone.0087797
   Yuan J, 2014, NUCLEIC ACIDS RES, V42, pD104, DOI 10.1093/nar/gkt1057
   Zeeberg BR, 2005, BMC BIOINFORMATICS, V6, DOI 10.1186/1471-2105-6-168
   Zhang B, 2013, CELL, V153, P707, DOI 10.1016/j.cell.2013.03.030
   Zuccato C, 2003, NAT GENET, V35, P76, DOI 10.1038/ng1219
NR 50
TC 11
Z9 11
U1 1
U2 22
PU FRONTIERS RESEARCH FOUNDATION
PI LAUSANNE
PA PO BOX 110, LAUSANNE, 1015, SWITZERLAND
SN 1662-5102
J9 FRONT CELL NEUROSCI
JI Front. Cell. Neurosci.
PD MAR 27
PY 2014
VL 8
AR 89
DI 10.3389/fncel.2014.00089
PG 10
WC Neurosciences
WE Science Citation Index Expanded (SCI-EXPANDED)
SC Neurosciences & Neurology
GA AD7RQ
UT WOS:000333463300001
PM 24723850
OA Green Published, gold
DA 2022-08-24
ER

PT J
AU Nielsen, TT
   Mizielinska, S
   Hasholt, L
   Isaacs, AM
   Nielsen, JE
AF Nielsen, Troels Tolstrup
   Mizielinska, Sarah
   Hasholt, Lis
   Isaacs, Adrian M.
   Nielsen, Jorgen E.
CA FReJA Consortium
TI Reversal of pathology in CHMP2B-mediated frontotemporal dementia patient
   cells using RNA interference
SO JOURNAL OF GENE MEDICINE
LA English
DT Article
DE CHMP2B; frontotemporal dementia; FTD-3; lentiviral vectors; RNAi
ID ESCRT-III; HEXANUCLEOTIDE REPEAT; LOBAR DEGENERATION; RAT MODEL;
   IN-VITRO; CHMP2B; MUTANT; BRAIN; GENE; RECOGNITION
AB Background Frontotemporal dementia is the second most common form of young-onset dementia after Alzheimer's disease, and several genetic forms of frontotemporal dementia are known. A rare genetic variant is caused by a point mutation in the CHMP2B gene. CHMP2B is a component of the ESCRT-III complex, which is involved in endosomal trafficking of proteins targeted for degradation in lysosomes. Mutations in CHMP2B result in abnormal endosomal structures in patient fibroblasts and patient brains, probably through a gain-of-function mechanism, suggesting that the endosomal pathway plays a central role in the pathogenesis of the disease. Methods In the present study, we used lentiviral vectors to efficiently knockdown CHMP2B by delivering microRNA embedded small hairpin RNAs. Results We show that CHMP2B can be efficiently knocked down in patient fibroblasts using an RNA interference approach and that the knockdown causes reversal of the abnormal endosomal phenotype observed in patient fibroblasts. Conclusions This is the first description of a treatment that reverses the cellular pathology caused by mutant CHMP2B and suggests that RNA interference might be a feasible therapeutic strategy. Furthermore, it provides the first proof of a direct link between the disease-causing mutation and the cellular phenotype in cells originating from CHMP2B mutation patients. Copyright (C) 2012 John Wiley & Sons, Ltd.
C1 [Nielsen, Troels Tolstrup; Hasholt, Lis; Nielsen, Jorgen E.] Univ Copenhagen, Dept Cellular & Mol Med, Neurogenet Sect, Panum Inst, DK-2200 Copenhagen, Denmark.
   [Nielsen, Troels Tolstrup; Nielsen, Jorgen E.] Copenhagen Univ Hosp, Danish Dementia Res Ctr, Dept Neurol, Rigshosp, Copenhagen, Denmark.
   [Mizielinska, Sarah; Isaacs, Adrian M.] UCL Inst Neurol, Dept Neurodegenerat Dis, London WC1N 3BG, England.
RP Nielsen, TT (通讯作者)，Univ Copenhagen, Dept Cellular & Mol Med, Neurogenet Sect, Panum Inst, Blegdamsvej 3, DK-2200 Copenhagen, Denmark.
EM troelsn@sund.ku.dk; a.isaacs@prion.ucl.ac.uk
RI Johannsen, Peter/G-1079-2011; Nielsen, Troels Tolstrup/AAP-8330-2021;
   Fisher, Elizabeth MC/C-2168-2008
OI Johannsen, Peter/0000-0002-0528-1070; Nielsen, Troels
   Tolstrup/0000-0002-3292-1846; Fisher, Elizabeth MC/0000-0003-2850-9936;
   Rossor, Martin/0000-0001-8215-3120; Englund,
   Elisabet/0000-0002-2708-2443; Mizielinska, Sarah/0000-0001-8052-600X;
   Nielsen, Jorgen Erik/0000-0003-0453-5582
FU Novo Nordisk Foundation; UK Medical Research Council; Medical Research
   Council [MC_U123160657, MC_U123182015] Funding Source: researchfish;
   Novo Nordisk Fonden [NNF11OC1014514] Funding Source: researchfish; MRC
   [MC_U123182015, MC_U123160657] Funding Source: UKRI
FX We thank Professor D. Trono for kindly supplying the lentiviral
   packaging plasmids and the Novo Nordisk Foundation and the UK Medical
   Research Council for financial support. All patient-derived cell
   cultures were obtained after informed consent and all experiments were
   approved by the ethical review board of Northern Jutland and Viborg
   County, Journal Number: VN-2003/95mch. The authors declare that there
   are no conflicts of interest.
CR Alves S, 2008, PLOS ONE, V3, DOI 10.1371/journal.pone.0003341
   Belly A, 2010, J CELL SCI, V123, P2943, DOI 10.1242/jcs.068817
   Boudreau RL, 2011, HUM MOL GENET, V20, pR21, DOI 10.1093/hmg/ddr137
   Boudreau RL, 2009, MOL THER, V17, P1053, DOI 10.1038/mt.2009.17
   Bowers WJ, 2011, HUM MOL GENET, V20, pR28, DOI 10.1093/hmg/ddr110
   Carroll JB, 2011, MOL THER, V19, P2178, DOI 10.1038/mt.2011.201
   DeJesus-Hernandez M, 2011, NEURON, V72, P245, DOI 10.1016/j.neuron.2011.09.011
   Donadini A, 2001, GENE, V266, P35, DOI 10.1016/S0378-1119(01)00370-5
   Drouet V, 2009, ANN NEUROL, V65, P276, DOI 10.1002/ana.21569
   Ghazi-Noori S, 2012, BRAIN, V135, P819, DOI 10.1093/brain/aws006
   Harvey RJ, 2003, J NEUROL NEUROSUR PS, V74, P1206, DOI 10.1136/jnnp.74.9.1206
   Horvath L, 2011, J GENE MED, V13, P188, DOI 10.1002/jgm.1555
   Katzmann DJ, 2002, NAT REV MOL CELL BIO, V3, P893, DOI 10.1038/nrm973
   Lee JA, 2007, CURR BIOL, V17, P1561, DOI 10.1016/j.cub.2007.07.029
   Mahairaki V, 2009, J NEUROSCI METH, V179, P292, DOI 10.1016/j.jneumeth.2009.02.006
   McBride JL, 2008, P NATL ACAD SCI USA, V105, P5868, DOI 10.1073/pnas.0801775105
   McKhann GM, 2001, ARCH NEUROL-CHICAGO, V58, P1803, DOI 10.1001/archneur.58.11.1803
   Metcalf D, 2010, BIOCHEM SOC T, V38, P1469, DOI 10.1042/BST0381469
   Miller VM, 2003, P NATL ACAD SCI USA, V100, P7195, DOI 10.1073/pnas.1231012100
   Morita E, 2011, CELL HOST MICROBE, V9, P235, DOI 10.1016/j.chom.2011.02.004
   Nathanson JL, 2009, NEUROSCIENCE, V161, P441, DOI 10.1016/j.neuroscience.2009.03.032
   Neary D, 1998, NEUROLOGY, V51, P1546, DOI 10.1212/WNL.51.6.1546
   Nielsen TT, 2009, BMC BIOTECHNOL, V9, DOI 10.1186/1472-6750-9-13
   Nielsen TT, 2009, J GENE MED, V11, P559, DOI 10.1002/jgm.1333
   Obita T, 2007, NATURE, V449, P735, DOI 10.1038/nature06171
   Open Biosystems, 2012, VECT PROD INF
   Pfister EL, 2009, CURR BIOL, V19, P774, DOI 10.1016/j.cub.2009.03.030
   Ratnavalli E, 2002, NEUROLOGY, V58, P1615, DOI 10.1212/WNL.58.11.1615
   Renton AE, 2011, NEURON, V72, P257, DOI 10.1016/j.neuron.2011.09.010
   Rohrer JD, 2009, DEMENT GERIATR COGN, V27, P182, DOI 10.1159/000200466
   Seelaar H, 2011, J NEUROL NEUROSUR PS, V82, P476, DOI 10.1136/jnnp.2010.212225
   Skibinski G, 2005, NAT GENET, V37, P806, DOI 10.1038/ng1609
   Stuchell-Brereton MD, 2007, NATURE, V449, P740, DOI 10.1038/nature06172
   Urwin H, 2010, HUM MOL GENET, V19, P2228, DOI 10.1093/hmg/ddq100
   Urwin H, 2009, BIOCHEM SOC T, V37, P208, DOI 10.1042/BST0370208
   van der Zee J, 2008, HUM MOL GENET, V17, P313, DOI 10.1093/hmg/ddm309
   Warby SC, 2009, AM J HUM GENET, V84, P351, DOI 10.1016/j.ajhg.2009.02.003
   Xia HB, 2002, NAT BIOTECHNOL, V20, P1006, DOI 10.1038/nbt739
   Xu SM, 2011, CAN J NEUROL SCI, V38, P133, DOI 10.1017/S0317167100011185
   Zufferey R, 1997, NAT BIOTECHNOL, V15, P871, DOI 10.1038/nbt0997-871
NR 40
TC 11
Z9 11
U1 0
U2 11
PU WILEY
PI HOBOKEN
PA 111 RIVER ST, HOBOKEN 07030-5774, NJ USA
SN 1099-498X
EI 1521-2254
J9 J GENE MED
JI J. Gene. Med.
PD AUG
PY 2012
VL 14
IS 8
BP 521
EP 529
DI 10.1002/jgm.2649
PG 9
WC Biotechnology & Applied Microbiology; Genetics & Heredity; Medicine,
   Research & Experimental
WE Science Citation Index Expanded (SCI-EXPANDED)
SC Biotechnology & Applied Microbiology; Genetics & Heredity; Research &
   Experimental Medicine
GA 994WW
UT WOS:000307966200003
PM 22786763
DA 2022-08-24
ER

PT J
AU Khan, I
   Preeti, K
   Fernandes, V
   Khatri, DK
   Singh, SB
AF Khan, Islauddin
   Preeti, Kumari
   Fernandes, Valencia
   Khatri, Dharmendra Kumar
   Singh, Shashi Bala
TI Role of MicroRNAs, Aptamers in Neuroinflammation and Neurodegenerative
   Disorders
SO CELLULAR AND MOLECULAR NEUROBIOLOGY
LA English
DT Review; Early Access
DE MiRNAs; Neuroinflammation; Aptamer; Neurodegenerative disorders;
   Antagomir; Sponges
ID MEDIATES NUCLEAR EXPORT; RNA-BASED THERAPEUTICS; NEURONAL CELL-DEATH;
   PARKINSONS-DISEASE; ALZHEIMERS-DISEASE; PRION-PROTEIN; ALPHA-SYNUCLEIN;
   MOUSE MODEL; MULTIPLE-SCLEROSIS; BRAIN-INJURY
AB Exploring the microRNAs and aptamers for their therapeutic role as biological drugs has expanded the horizon of its applicability against various human diseases, explicitly targeting the genetic materials. RNA-based therapeutics are widely being explored for the treatment and diagnosis of multiple diseases, including neurodegenerative disorders (NDD). Latter includes microRNA, aptamers, ribozymes, and small interfering RNAs (siRNAs), which control the gene expression mainly at the transcriptional strata. One RNA transcript translates into different protein types; hence, therapies targeted at the transcriptional sphere may have prominent and more extensive effects than alternative therapeutics. Unlike conventional gene therapy, RNAs, upon delivery, can either altogether abolish or alter the synthesis of the protein of interest, therefore, regulating their activities in a controlled and diverse manner. NDDs like Alzheimer's disease, Parkinson's disease, Huntington's disease, multiple sclerosis, Prion disease, and others are characterized by deposition of misfolded protein such as amyloid-ss, tau, alpha-synuclein, huntingtin and prion proteins. Neuroinflammation, one of the perquisites for neurodegeneration, is induced during neurodegenerative pathogenesis. In this review, we discuss microRNAs and aptamers' role as two different RNA-based approaches for their unique ability to regulate protein production at the transcription level, hence offering many advantages over other biologicals. The microRNA acts either by alleviating the malfunctioning RNA expression or by working as a replacement to lost microRNA. On the contrary, aptamer act as a chemical antibody and forms an aptamer-target complex.
C1 [Khan, Islauddin; Preeti, Kumari; Fernandes, Valencia; Khatri, Dharmendra Kumar; Singh, Shashi Bala] Natl Inst Pharmaceut Educ & Res NIPER Hyderabad, Dept Pharmacol & Toxicol, Hyderabad 500037, Telangana, India.
RP Khatri, DK; Singh, SB (通讯作者)，Natl Inst Pharmaceut Educ & Res NIPER Hyderabad, Dept Pharmacol & Toxicol, Hyderabad 500037, Telangana, India.
EM dkkhatri10@gmail.com; drshashisingh@gmail.com
RI Singh, Shashi Bala/AAS-9889-2021; KHATRI, DHARMENDRA KUMAR/I-5905-2013
OI KHATRI, DHARMENDRA KUMAR/0000-0001-7066-7706; Preeti,
   Kumari/0000-0002-2000-7491; Fernandes, Valencia/0000-0002-6212-5947
CR Ahmadi M, 2018, THAI J VET MED, V48, P347
   Alexandrov PN, 2014, FRONT NEUROL, V5, DOI 10.3389/fneur.2014.00181
   AMBROS V, 1989, CELL, V57, P49, DOI 10.1016/0092-8674(89)90171-2
   AMBROS V, 1984, SCIENCE, V226, P409, DOI 10.1126/science.6494891
   Ambros V, 2003, RNA, V9, P277, DOI 10.1261/rna.2183803
   An FM, 2017, ONCOTARGET, V8, P114065, DOI 10.18632/oncotarget.23119
   Annoni C, 2012, ORG BIOMOL CHEM, V10, P8767, DOI 10.1039/c2ob26722e
   Atri C., 2019, AGO DRIVEN NONCODING, V2019, P137, DOI [10.1016/B978-0-12-815669-8.00006-3, DOI 10.1016/B978-0-12-815669-8.00006-3]
   Barnett RE, 2016, J LEUKOCYTE BIOL, V99, P361, DOI 10.1189/jlb.4A1014-489R
   Barta T., 2016, SCI REP-UK, V6, P1
   Bartel DP, 2009, CELL, V136, P215, DOI 10.1016/j.cell.2009.01.002
   Bartel DP, 2004, CELL, V116, P281, DOI 10.1016/S0092-8674(04)00045-5
   Basak I, 2016, CELL MOL LIFE SCI, V73, P811, DOI 10.1007/s00018-015-2093-x
   Bernardo BC, 2015, FUTURE MED CHEM, V7, P1771, DOI 10.4155/fmc.15.107
   Beyer K, 2009, INT J MOL SCI, V10, P724, DOI 10.3390/ijms10030724
   Bhattacharjee S., 2014, FRONT AGING NEUROSCI
   Bitan G, 2010, J VIS EXP
   Blennow K, 2018, J INTERN MED, V284, P643, DOI 10.1111/joim.12816
   Blondal T, 2013, METHODS, V59, pS1, DOI 10.1016/j.ymeth.2012.09.015
   Bohnsack MT, 2004, RNA, V10, P185, DOI 10.1261/rna.5167604
   Bonetta L, 2009, CELL, V136, P581, DOI 10.1016/j.cell.2009.02.010
   Bose R, 2018, ADV EXP MED BIOL, V1087, P81, DOI 10.1007/978-981-13-1426-1_7
   Bouvier-Muller A, 2018, ADV DRUG DELIVER REV, V134, P94, DOI 10.1016/j.addr.2018.08.004
   Bouvier-Muller A, 2018, BIOCHIMIE, V145, P73, DOI 10.1016/j.biochi.2017.10.026
   Briggs CE, 2015, BRAIN RES, V1618, P111, DOI 10.1016/j.brainres.2015.05.021
   Briskin D, 2020, P NATL ACAD SCI USA, V117, P17764, DOI 10.1073/pnas.1920404117
   Bushati N, 2007, ANNU REV CELL DEV BI, V23, P175, DOI 10.1146/annurev.cellbio.23.090506.123406
   Campani V, 2016, CURR PHARM BIOTECHNO, V17, P741, DOI 10.2174/138920101708160517234941
   Cardo LF, 2014, J MOL NEUROSCI, V54, P830, DOI 10.1007/s12031-014-0428-y
   Cardoso AL, 2016, CURR OPIN PHARMACOL, V26, P1, DOI 10.1016/j.coph.2015.09.001
   Caron NS, 2020, NUCLEIC ACIDS RES, V48, P36, DOI 10.1093/nar/gkz976
   Catalanotto C, 2016, INT J MOL SCI, V17, DOI 10.3390/ijms17101712
   Chandola C., 2020, ROLE NOVEL DRUG DELI
   Chatterjee P, 2017, BIOCHEM BIOPH RES CO, V484, P557, DOI 10.1016/j.bbrc.2017.01.121
   Chen CYA, 2016, NUCLEIC ACIDS RES, V44, P3772, DOI 10.1093/nar/gkw205
   Chen Q, 2019, THERANOSTICS, V9, P6424, DOI 10.7150/thno.35528
   Chen ZQ, 2016, BIOCHEM BIOPH RES CO, V478, P1304, DOI 10.1016/j.bbrc.2016.08.116
   Cheng PH, 2013, AM J HUM GENET, V93, P306, DOI 10.1016/j.ajhg.2013.05.025
   Chu HH, 2016, REGEN THER, V4, P83, DOI 10.1016/j.reth.2016.03.002
   Cogswell JP, 2008, J ALZHEIMERS DIS, V14, P27, DOI 10.3233/jad-2008-14103
   Cressatti M, 2020, MOVEMENT DISORD, V35, P468, DOI 10.1002/mds.27935
   Dave VP, 2019, LAB INVEST, V99, P452, DOI 10.1038/s41374-018-0143-3
   Davis S, 2006, NUCLEIC ACIDS RES, V34, P2294, DOI 10.1093/nar/gkl183
   De Felice B, 2012, GENE, V508, P35, DOI 10.1016/j.gene.2012.07.058
   Dehghani R, 2018, REV NEUROSCIENCE, V29, P161, DOI 10.1515/revneuro-2017-0042
   Delay C, 2012, NEUROBIOL DIS, V46, P285, DOI 10.1016/j.nbd.2012.01.003
   Derkow K, 2018, PLOS ONE, V13, DOI 10.1371/journal.pone.0200602
   Dheen ST, 2019, INT J MOL SCI, V20, P1
   Dorval V., 2013, FRONT MOL NEUROSCI
   Dorval V, 2014, PLOS ONE, V9, DOI 10.1371/journal.pone.0085510
   Ebert MS, 2007, NAT METHODS, V4, P721, DOI 10.1038/NMETH1079
   Ebert MS, 2010, RNA, V16, P2043, DOI 10.1261/rna.2414110
   Farjami E, 2013, ANAL CHEM, V85, P121, DOI 10.1021/ac302134s
   Farrar CT, 2014, PLOS ONE, V9, DOI 10.1371/journal.pone.0089901
   Femminella GD, 2015, FRONT PHYSIOL, V6, DOI 10.3389/fphys.2015.00040
   Fire A, 1998, NATURE, V391, P806, DOI 10.1038/35888
   Garcia DM, 2011, NAT STRUCT MOL BIOL, V18, P1139, DOI 10.1038/nsmb.2115
   Gaudet AD, 2018, NEUROSCIENTIST, V24, P221, DOI 10.1177/1073858417721150
   Germer Katherine, 2013, Int J Biochem Mol Biol, V4, P27
   Ghasemi N, 2017, CELL J, V19, P1
   Gilman S, 2008, NEUROLOGY, V71, P670, DOI 10.1212/01.wnl.0000324625.00404.15
   GOLD L, 1995, J BIOL CHEM, V270, P13581, DOI 10.1074/jbc.270.23.13581
   Gold L, 2010, PLOS ONE, V5, DOI 10.1371/journal.pone.0015004
   Goodall EF, 2013, FRONT CELL NEUROSCI, V7, DOI 10.3389/fncel.2013.00178
   Grimes JA, 2016, BMC VET RES, V12, DOI 10.1186/s12917-016-0903-5
   Groen EJN, 2018, NAT REV NEUROL, V14, P214, DOI 10.1038/nrneurol.2018.4
   GUERRIERTAKADA C, 1983, CELL, V35, P849, DOI 10.1016/0092-8674(83)90117-4
   Gui YX, 2015, ONCOTARGET, V6, P37043, DOI 10.18632/oncotarget.6158
   Gwizdek C, 2003, J BIOL CHEM, V278, P5505, DOI 10.1074/jbc.C200668200
   Han ZL, 2015, DNA CELL BIOL, V34, P703, DOI 10.1089/dna.2015.2800
   Hansen TB, 2013, NATURE, V495, P384, DOI 10.1038/nature11993
   Haramati S, 2010, P NATL ACAD SCI USA, V107, P13111, DOI 10.1073/pnas.1006151107
   Helwak A, 2013, CELL, V153, P654, DOI 10.1016/j.cell.2013.03.043
   Henriques AD, 2020, MECH AGEING DEV, V191, DOI 10.1016/j.mad.2020.111352
   Hershey LA, 2015, NEUROLOGY, V85, P1268, DOI 10.1212/WNL.0000000000002003
   Hosseini S, 2020, CELL REP, V31, DOI 10.1016/j.celrep.2020.107666
   Huang C, 2016, INT IMMUNOPHARMACOL, V32, P46, DOI 10.1016/j.intimp.2016.01.009
   Huang S, 2018, FASEB J, V32, P512, DOI 10.1096/fj.201700673R
   Huse JT, 2009, GENE DEV, V23, P1327, DOI 10.1101/gad.1777409
   Iqbal K, 2010, ALZHEIMERS DEMENT, V6, P420, DOI 10.1016/j.jalz.2010.04.006
   Issler O, 2015, NAT REV NEUROSCI, V16, P201, DOI 10.1038/nrn3879
   Jablonski KA, 2016, PLOS ONE, V11, DOI 10.1371/journal.pone.0159724
   Jadeja RN, 2020, REDOX BIOL, V28, DOI 10.1016/j.redox.2019.101336
   Jang SJ., 2020, NANOMATERIALS-BASEL
   Jin Y, 2018, MOL MED REP, V18, P2373, DOI 10.3892/mmr.2018.9156
   Kabaria S, 2015, FEBS LETT, V589, P319, DOI 10.1016/j.febslet.2014.12.014
   Kang M., 2017, PLOS ONE
   Kaur R, 2019, NEUROL SCI, V40, P13, DOI 10.1007/s10072-018-3585-x
   Keeney JTR, 2012, NEUROTOX RES, V22, P220, DOI 10.1007/s12640-011-9287-2
   Kempuraj D., 2016, J NEUROL NEUROSURG S, V1
   Khodr CE, 2014, BRAIN RES, V1550, P47, DOI 10.1016/j.brainres.2014.01.010
   Kim J, 2012, EXP NEUROL, V235, P476, DOI 10.1016/j.expneurol.2011.11.010
   Kim JH, 2016, MOL PHARMACEUT, V13, P2039, DOI 10.1021/acs.molpharmaceut.6b00165
   Kim J, 2007, SCIENCE, V317, P1220, DOI 10.1126/science.1140481
   Kim YC, 2019, NAT CHEM BIOL, V15, P907, DOI 10.1038/s41589-019-0344-0
   Kluiver J, 2012, METHODS, V58, P113, DOI 10.1016/j.ymeth.2012.07.019
   Kluiver J, 2012, PLOS ONE, V7, DOI 10.1371/journal.pone.0029275
   Krichevsky AM, 2003, RNA, V9, P1274, DOI 10.1261/rna.5980303
   KRUGER K, 1982, CELL, V31, P147, DOI 10.1016/0092-8674(82)90414-7
   Krutzfeldt J, 2005, NATURE, V438, P685, DOI 10.1038/nature04303
   Kumar S, 2018, FRONT AGING NEUROSCI, V10, DOI 10.3389/fnagi.2018.00041
   Lakhin AV, 2013, ACTA NATURAE, V5, P34, DOI 10.32607/20758251-2013-5-4-34-43
   Lauren J, 2009, NATURE, V457, P1128, DOI 10.1038/nature07761
   Lee H, 2016, PROTEIN CELL, V7, P100, DOI 10.1007/s13238-015-0212-y
   Lee JS, 2015, SCI REP-UK, V5, DOI 10.1038/srep12135
   LEE RC, 1993, CELL, V75, P843, DOI 10.1016/0092-8674(93)90529-Y
   Lee SWL, 2019, J CONTROL RELEASE, V313, P80, DOI 10.1016/j.jconrel.2019.10.007
   Lee ST, 2015, MOL NEUROBIOL, V51, P180, DOI 10.1007/s12035-014-8788-4
   Lehmann SM, 2012, NAT NEUROSCI, V15, P827, DOI 10.1038/nn.3113
   Lewis BP, 2005, CELL, V120, P15, DOI 10.1016/j.cell.2004.12.035
   Li BR, 2013, J AM CHEM SOC, V135, P16034, DOI 10.1021/ja408485m
   Li DS, 2018, HUM CELL, V31, P106, DOI 10.1007/s13577-017-0187-5
   Li H, 2018, FRONT IMMUNOL
   Liang H., 2015, PLOS ONE
   Liew FF, 2011, BIOORGAN MED CHEM, V19, P4473, DOI 10.1016/j.bmc.2011.06.031
   Lima JF, 2018, RNA BIOL, V15, P338, DOI 10.1080/15476286.2018.1445959
   Lin HM., 2018, SCI REP-UK
   Lippai D, 2013, PLOS ONE, V8, DOI 10.1371/journal.pone.0070945
   Louw AM, 2016, NANOMED-NANOTECHNOL, V12, P643, DOI 10.1016/j.nano.2015.10.011
   Lu M., 2020, EXRNA, V2, P1, DOI DOI 10.1186/S41544-019-0046-5
   Luchetti A, 2015, INT J MOL SCI, V16, P18312, DOI 10.3390/ijms160818312
   Lukiw Walter J., 2012, Frontiers in Genetics, V3, P166, DOI 10.3389/fgene.2012.00166
   Lund E, 2004, SCIENCE, V303, P95, DOI 10.1126/science.1090599
   Ma CY, 2014, MOL IMMUNOL, V62, P150, DOI 10.1016/j.molimm.2014.06.014
   Ma QF, 2016, AGING DIS, V7, P705, DOI 10.14336/AD.2016.0320
   Magri F, 2018, J CELL MOL MED, V22, P755, DOI 10.1111/jcmm.13450
   Mannironi C, 1997, BIOCHEMISTRY-US, V36, P9726, DOI 10.1021/bi9700633
   Manzine PR, 2018, J ALZHEIMERS DIS, V61, P113, DOI 10.3233/JAD-170592
   Maoz R, 2017, ADV EXP MED BIOL, V978, P337, DOI 10.1007/978-3-319-53889-1_18
   Marti E, 2010, NUCLEIC ACIDS RES, V38, P7219, DOI 10.1093/nar/gkq575
   Martier R, 2019, MOL THER-NUCL ACIDS, V14, P593, DOI 10.1016/j.omtn.2019.01.010
   Mashima T, 2009, NUCLEIC ACIDS RES, V37, P6249, DOI 10.1093/nar/gkp647
   Mattes J, 2007, AM J RESP CELL MOL, V36, P8, DOI 10.1165/rcmb.2006-0227TR
   Mayer G, 2009, ANGEW CHEM INT EDIT, V48, P2672, DOI 10.1002/anie.200804643
   McGeary SE, 2019, SCIENCE, V366, P1470, DOI 10.1126/science.aav1741
   Melnikova I, 2007, NAT REV DRUG DISCOV, V6, P863, DOI 10.1038/nrd2443
   Memczak S, 2013, NATURE, V495, P333, DOI 10.1038/nature11928
   Modi PK, 2012, MOL BIOL CELL, V23, P3722, DOI 10.1091/mbc.E12-02-0125
   Monteys AM, 2015, MOL THER-NUCL ACIDS, V4, DOI 10.1038/mtna.2015.7
   Murakami K, 2008, PRION, V2, P73, DOI 10.4161/pri.2.2.7024
   Nair VD, 2016, NEUROSCI LETT, V629, P99, DOI 10.1016/j.neulet.2016.06.061
   Napoli M, 2017, BRIT J CANCER, V116, P149, DOI 10.1038/bjc.2016.384
   Nastasijevic B, 2012, PLOS ONE, V7, DOI 10.1371/journal.pone.0039595
   Ogasawara D, 2007, PRION, V1, P248, DOI 10.4161/pri.1.4.5803
   Ojala DS, 2015, NEUROSCIENTIST, V21, P84, DOI 10.1177/1073858414521870
   Paul S, 2020, CELLS-BASEL, V9, DOI 10.3390/cells9071698
   Peer D, 2011, GENE THER, V18, P1127, DOI 10.1038/gt.2011.56
   Pereira DM, 2013, DRUG DISCOV TODAY, V18, P282, DOI 10.1016/j.drudis.2012.10.002
   Peter ME, 2010, ONCOGENE, V29, P2161, DOI 10.1038/onc.2010.59
   Pieri L, 2016, SCI REP-UK, V6, DOI 10.1038/srep24526
   Pogue AI, 2010, NEUROSCI LETT, V476, P18, DOI 10.1016/j.neulet.2010.03.054
   Ponomarev ED, 2011, NAT MED, V17, P64, DOI 10.1038/nm.2266
   Prada I, 2018, ACTA NEUROPATHOL, V135, P529, DOI 10.1007/s00401-017-1803-x
   Prasad KN, 2017, MECH AGEING DEV, V162, P63, DOI 10.1016/j.mad.2016.12.003
   Proske D, 2002, CHEMBIOCHEM, V3, P717, DOI 10.1002/1439-7633(20020802)3:8<717::AID-CBIC717>3.0.CO;2-C
   Qiu LF, 2015, ADV EXP MED BIOL, V888, P85, DOI 10.1007/978-3-319-22671-2_6
   Qu J, 2017, CELL MOL LIFE SCI, V74, P683, DOI 10.1007/s00018-016-2345-4
   Rahimi F, 2009, PLOS ONE, V4, DOI 10.1371/journal.pone.0007694
   Ransohoff RM, 2016, SCIENCE, V353, P777, DOI 10.1126/science.aag2590
   Reinhart BJ, 2000, NATURE, V403, P901, DOI 10.1038/35002607
   Rentmeister A, 2006, RNA, V12, P1650, DOI 10.1261/rna.126306
   Reynolds RH, 2018, MOL CELL NEUROSCI, V88, P118, DOI 10.1016/j.mcn.2017.12.009
   Rhie A, 2003, J BIOL CHEM, V278, P39697, DOI 10.1074/jbc.M305297200
   Roberts TC, 2014, BIOL PROCED ONLINE, V16, DOI 10.1186/1480-9222-16-5
   Rodriguez-Oroz MC, 2009, LANCET NEUROL, V8, P1128, DOI 10.1016/S1474-4422(09)70293-5
   Rodriguez-Ortiz CJ, 2014, J ALZHEIMERS DIS, V42, P1229, DOI 10.3233/JAD-140204
   Ross CA, 2004, NAT MED, V10, pS10, DOI 10.1038/nm1066
   Russo MV, 2016, SCIENCE, V353, P783, DOI 10.1126/science.aaf6260
   Saba R, 2008, PLOS ONE, V3, DOI 10.1371/journal.pone.0003652
   Salim L, 2020, NUCLEIC ACIDS RES, V48, P75, DOI 10.1093/nar/gkz1115
   Sanghvi YS, 2011, CURR PROTOC NUCL ACI
   Sayer NM, 2004, J BIOL CHEM, V279, P13102, DOI 10.1074/jbc.M310928200
   Scallet A., 2005, CURR MED CHEM ENDOCR, V3, P171
   Schellino R, 2019, CELLS-BASEL, V8, DOI 10.3390/cells8121576
   Schonrock N, 2012, J MOL NEUROSCI, V46, P324, DOI 10.1007/s12031-011-9587-2
   Schulte LN, 2011, EMBO J, V30, P1977, DOI 10.1038/emboj.2011.94
   Sekiya S, 2006, J BIOCHEM, V139, P383, DOI 10.1093/jb/mvj046
   Sengupta U, 2016, EBIOMEDICINE, V6, P42, DOI 10.1016/j.ebiom.2016.03.035
   Sethi P, 2009, NEUROSCI LETT, V459, P100, DOI 10.1016/j.neulet.2009.04.052
   Shacham T, 2019, FRONT MOL BIOSCI, V6, DOI 10.3389/fmolb.2019.00020
   Shaltiel-Karyo R, 2010, PLOS ONE, V5, DOI 10.1371/journal.pone.0013863
   Shanzhong Yang L., 2020, AM ASS IMMNOL
   Sheedy FJ, 2015, FRONT IMMUNOL, V6, DOI 10.3389/fimmu.2015.00019
   Shenoy A, 2015, EMBO J, V34, P1180, DOI 10.15252/embj.201489504
   Simonson B, 2015, MINI-REV MED CHEM, V15, P467, DOI 10.2174/1389557515666150324123208
   Slota JA, 2019, NON-CODING RNA, V5, DOI 10.3390/ncrna5020035
   Smestad J, 2013, NUCLEIC ACIDS RES, V41, P1329, DOI 10.1093/nar/gks1093
   Song YP, 2019, EBIOMEDICINE, V39, P409, DOI 10.1016/j.ebiom.2018.11.059
   Steiner DF, 2011, IMMUNITY, V35, P169, DOI 10.1016/j.immuni.2011.07.009
   Stenvang Jan, 2012, Silence, V3, P1, DOI 10.1186/1758-907X-3-1
   Su CH, 2016, BRAIN RES, V1644, P98, DOI 10.1016/j.brainres.2016.05.011
   Su W, 2016, BRAIN BEHAV IMMUN, V52, P1, DOI 10.1016/j.bbi.2015.07.003
   Su W, 2014, J IMMUNOL, V192, P358, DOI 10.4049/jimmunol.1301397
   Sun Y, 2015, FRONT CELL NEUROSCI, V9, DOI 10.3389/fncel.2015.00193
   Takahashi T, 2009, MOL BIOSYST, V5, P986, DOI 10.1039/b903391b
   Tang L, 2017, CANCER LETT, V407, P139, DOI 10.1016/j.canlet.2017.05.025
   Tang YJ, 2009, ARTHRITIS RHEUM-US, V60, P1065, DOI 10.1002/art.24436
   Tatura R, 2016, PARKINSONISM RELAT D, V33, P115, DOI 10.1016/j.parkreldis.2016.09.028
   Teng GG, 2013, PLOS ONE, V8, DOI 10.1371/journal.pone.0056709
   Thorsen M, 2017, METHODS MOL BIOL, V1641, P379, DOI 10.1007/978-1-4939-7172-5_21
   Thounaojam MC, 2013, MOL NEUROBIOL, V47, P1034, DOI 10.1007/s12035-013-8400-3
   Thubron EB., 2019, SCI REP-UK
   Rozenblum GT, 2014, MOL THER-NUCL ACIDS, V3, DOI 10.1038/mtna.2014.43
   Tsukakoshi K, 2012, ANAL CHEM, V84, P5542, DOI 10.1021/ac300330g
   Turchinovich A, 2012, RNA BIOL, V9, P1066, DOI 10.4161/rna.21083
   Vallelunga A, 2014, FRONT CELL NEUROSCI, V8, DOI 10.3389/fncel.2014.00156
   Valsecchi V, 2020, MOL THER, V28, P1154, DOI 10.1016/j.ymthe.2020.01.013
   Valsecchi V, 2015, PLOS ONE, V10, DOI 10.1371/journal.pone.0128560
   Vistbakka J, 2017, MULT SCLER J, V23, P403, DOI 10.1177/1352458516651141
   Volles MJ, 2003, BIOCHEMISTRY-US, V42, P7871, DOI 10.1021/bi030086j
   Vorobjeya MA, 2014, ANAL CHEM, V86, P2590, DOI 10.1021/ac4037894
   Wang D., 2018, FRONT PHYSIOL
   Wang G, 2008, AM J HUM GENET, V82, P283, DOI 10.1016/j.ajhg.2007.09.021
   Wang M., 2019, FRONT GENET, V10, P1
   Wang WX, 2008, J NEUROSCI, V28, P1213, DOI 10.1523/JNEUROSCI.5065-07.2008
   Weiss S, 1997, J VIROL, V71, P8790, DOI 10.1128/JVI.71.11.8790-8797.1997
   Wen MM, 2016, FRONT MOL NEUROSCI, V9, DOI 10.3389/fnmol.2016.00129
   Wilbanks B, 2019, NUCLEIC ACID THER, V29, P126, DOI 10.1089/nat.2018.0776
   Winter J, 2011, RNA BIOL, V8, P1149, DOI 10.4161/rna.8.6.17665
   Wu S, 2010, ONCOGENE, V29, P2302, DOI 10.1038/onc.2010.34
   Wu S-L., 2018, CLIN SURG RES COMMUN, V2, P1
   Yang M, 2008, PHARMACOL THERAPEUT, V117, P94, DOI 10.1016/j.pharmthera.2007.08.004
   Yang NN, 2015, INT J PHARM INVESTIG, V5, P179, DOI 10.4103/2230-973X.167646
   Yang TY, 2020, TOXICOL LETT, V333, P150, DOI 10.1016/j.toxlet.2020.07.028
   Yang XX, 2017, STROKE, V48, P1941, DOI 10.1161/STROKEAHA.117.017284
   Yang Y, 2003, J NEUROSCI, V23, P2557
   Yao LP, 2019, FASEB J, V33, P8648, DOI 10.1096/fj.201900363R
   Yi R, 2003, GENE DEV, V17, P3011, DOI 10.1101/gad.1158803
   Yu GQ, 2019, TOXICOL APPL PHARM, V370, P145, DOI 10.1016/j.taap.2019.03.019
   Zhang L, 2012, GLIA, V60, P1888, DOI 10.1002/glia.22404
   Zhang S, 2017, SCI REP-UK, V7, P1, DOI 10.1038/srep43419
   Zhang YQ, 2016, NEUROTOXICOLOGY, V56, P139, DOI 10.1016/j.neuro.2016.07.004
   Zhao JJ, 2017, MOL NEUROBIOL, V54, P1404, DOI 10.1007/s12035-016-9743-3
   Zheng JB, 2007, BIOELECTROCHEMISTRY, V70, P408, DOI 10.1016/j.bioelechem.2006.05.011
   Zhou CL, 2019, EXP THER MED, V18, P3078, DOI 10.3892/etm.2019.7881
   Zhou JH, 2017, NAT REV DRUG DISCOV, V16, P181, DOI 10.1038/nrd.2016.199
   Zhou JJ, 2020, PHARMACOL RES, V160, DOI 10.1016/j.phrs.2020.105197
   Zhou LY, 2019, CURR GENE THER, V19, P172, DOI 10.2174/1566523219666190719100526
   Zhu H, 2009, AUTOPHAGY, V5, P816, DOI 10.4161/auto.9064
NR 239
TC 10
Z9 10
U1 4
U2 17
PU SPRINGER/PLENUM PUBLISHERS
PI NEW YORK
PA 233 SPRING ST, NEW YORK, NY 10013 USA
SN 0272-4340
EI 1573-6830
J9 CELL MOL NEUROBIOL
JI Cell. Mol. Neurobiol.
DI 10.1007/s10571-021-01093-4
EA MAY 2021
PG 21
WC Cell Biology; Neurosciences
WE Science Citation Index Expanded (SCI-EXPANDED)
SC Cell Biology; Neurosciences & Neurology
GA RV6SY
UT WOS:000645961300001
PM 33934227
DA 2022-08-24
ER

PT J
AU Nagaraj, S
   Want, A
   Laskowska-Kaszub, K
   Fesiuk, A
   Vaz, S
   Logarinho, E
   Wojda, U
AF Nagaraj, Siranjeevi
   Want, Andrew
   Laskowska-Kaszub, Katarzyna
   Fesiuk, Aleksandra
   Vaz, Sara
   Logarinho, Elsa
   Wojda, Urszula
TI Candidate Alzheimer's Disease Biomarker miR-483-5p Lowers TAU
   Phosphorylation by Direct ERK1/2 Repression
SO INTERNATIONAL JOURNAL OF MOLECULAR SCIENCES
LA English
DT Article
DE Alzheimer&#8217; s disease; microRNA; extracellular signal-regulated
   kinases (ERK); microtubule associated protein TAU (MAPT)
AB MicroRNAs have been demonstrated as key regulators of gene expression in the etiology of a range of diseases including Alzheimer's disease (AD). Recently, we identified miR-483-5p as the most upregulated miRNA amongst a panel of miRNAs in blood plasma specific to prodromal, early-stage Alzheimer's disease patients. Here, we investigated the functional role of miR-483-5p in AD pathology. Using TargetScan and miRTarBase, we identified the microtubule-associated protein MAPT, often referred to as TAU, and the extracellular signal-regulated kinases 1 and 2 (ERK1 and ERK2), known to phosphorylate TAU, as predicted direct targets of miR-483-5p. Employing several functional assays, we found that miR-483-5p regulates ERK1 and ERK2 at both mRNA and protein levels, resulting in lower levels of phosphorylated forms of both kinases. Moreover, miR-483-5p-mediated repression of ERK1/2 resulted in reduced phosphorylation of TAU protein at epitopes associated with TAU neurofibrillary pathology in AD. These results indicate that upregulation of miR-483-5p can decrease phosphorylation of TAU via ERK pathway, representing a compensatory neuroprotective mechanism in AD pathology. This miR-483-5p/ERK1/TAU axis thus represents a novel target for intervention in AD.
C1 [Nagaraj, Siranjeevi; Want, Andrew; Laskowska-Kaszub, Katarzyna; Fesiuk, Aleksandra; Wojda, Urszula] Polish Acad Sci, Nencki Inst Expt Biol, Lab Preclin Testing Higher Standard, Pasteur 3, PL-02093 Warsaw, Poland.
   [Fesiuk, Aleksandra; Vaz, Sara; Logarinho, Elsa] Univ Porto, Inst Res & Innovat Hlth, i3S, P-4200135 Porto, Portugal.
   [Logarinho, Elsa] Univ Porto, Inst Mol & Cellular Biol, Aging & Aneuploidy Lab, IBMC, P-4200135 Porto, Portugal.
RP Wojda, U (通讯作者)，Polish Acad Sci, Nencki Inst Expt Biol, Lab Preclin Testing Higher Standard, Pasteur 3, PL-02093 Warsaw, Poland.
EM s.nagaraj@nencki.edu.pl; a.want@nencki.edu.pl;
   k.laskowska-kaszub@nencki.edu.pl; a.fesiuk@nencki.edu.pl;
   sara.vaz@ibmc.up.pt; elsa.logarinho@ibmc.up.pt; u.wojda@nencki.edu.pl
RI Want`, Andrew/AFP-2315-2022; Vaz, Sara/ABE-6185-2021; jeevi,
   siran/ABB-6245-2021; Wojda, Urszula/M-6079-2015; Logarinho,
   Elsa/I-5616-2013
OI Want`, Andrew/0000-0001-7800-873X; jeevi, siran/0000-0001-8132-491X;
   Wojda, Urszula/0000-0002-4525-2004; Logarinho, Elsa/0000-0002-8741-0744
FU Polish National Science Centre [OPUS 2018/29/B/NZ7/02757]; EU
   Horizon2020 FETOPEN grant [737390]; Polish Ministry of Science and
   Higher Education [3548/H2020/COFUND/2016/2]; Erasmus fellowship
FX This work has been supported by the Polish National Science Centre grant
   OPUS 2018/29/B/NZ7/02757, by the EU Horizon2020 FETOPEN grant, agreement
   no 737390 (ArrestAD), and by the funding from the Polish Ministry of
   Science and Higher Education within 2016-2020 funds for the
   implementation of international projects (agreement no
   3548/H2020/COFUND/2016/2). A.F. research internship in Portugal was
   supported by Erasmus fellowship.
CR Aberg D, 2015, J ALZHEIMERS DIS, V48, P637, DOI 10.3233/JAD-150351
   Agarwal V, 2015, ELIFE, V4, DOI 10.7554/eLife.05005
   Alford S, 2018, OBES REV, V19, P269, DOI 10.1111/obr.12629
   Bartel DP, 2018, CELL, V173, P20, DOI 10.1016/j.cell.2018.03.006
   Bayraktar R, 2017, MOL ONCOL, V11, P1673, DOI 10.1002/1878-0261.12144
   Bien-Ly N, 2015, NEURON, V88, P289, DOI 10.1016/j.neuron.2015.09.036
   Boscher E, 2020, FRONT NEUROL, V11, DOI 10.3389/fneur.2020.578720
   Chen K, 2015, SCI REP-UK, V5, DOI 10.1038/srep11909
   Chou CH, 2018, NUCLEIC ACIDS RES, V46, pD296, DOI 10.1093/nar/gkx1067
   Cianfarani Stefano, 2012, Front Endocrinol (Lausanne), V3, P118, DOI 10.3389/fendo.2012.00118
   Colucci-D'Amato L, 2003, BIOESSAYS, V25, P1085, DOI 10.1002/bies.10355
   Congdon EE, 2018, NAT REV NEUROL, V14, P399, DOI 10.1038/s41582-018-0013-z
   Dunn AR, 2019, NEUROSCI BIOBEHAV R, V103, P73, DOI 10.1016/j.neubiorev.2019.06.018
   El Fatimy R, 2018, ACTA NEUROPATHOL, V136, P537, DOI 10.1007/s00401-018-1880-5
   Hadar A, 2018, SCI REP-UK, V8, DOI 10.1038/s41598-018-26547-6
   Han K, 2013, GENE DEV, V27, P485, DOI 10.1101/gad.207456.112
   Hao Y, 2020, CELL MOL BIOL LETT, V25, DOI 10.1186/s11658-020-00213-0
   Hebert SS, 2010, HUM MOL GENET, V19, P3959, DOI 10.1093/hmg/ddq311
   Hernandez-Rapp J, 2015, BEHAV BRAIN RES, V287, P15, DOI 10.1016/j.bbr.2015.03.032
   Heywood WE, 2015, MOL NEURODEGENER, V10, DOI 10.1186/s13024-015-0059-y
   Huang HY, 2020, NUCLEIC ACIDS RES, V48, pD148, DOI 10.1093/nar/gkz896
   Hurd MD, 2013, NEW ENGL J MED, V368, P1326, DOI 10.1056/NEJMsa1204629
   Iwamoto T, 2014, REV NEUROSCIENCE, V25, P559, DOI 10.1515/revneuro-2014-0010
   Jacinta-Fernandes A, 2020, NPJ GENOM MED, V5, DOI 10.1038/s41525-019-0112-9
   Jack CR, 2018, ALZHEIMERS DEMENT, V14, P535, DOI 10.1016/j.jalz.2018.02.018
   Jayaraman A, 2014, CURR DIABETES REP, V14, DOI 10.1007/s11892-014-0476-2
   Joilin G, 2014, FRONT MOL NEUROSCI, V7, DOI 10.3389/fnmol.2014.00098
   Kellar D, 2020, LANCET NEUROL, V19, P758, DOI 10.1016/S1474-4422(20)30231-3
   Koscianska E, 2007, BMC MOL BIOL, V8, DOI 10.1186/1471-2199-8-79
   Landgraf P, 2007, CELL, V129, P1401, DOI 10.1016/j.cell.2007.04.040
   Lau P, 2013, EMBO MOL MED, V5, P1613, DOI 10.1002/emmm.201201974
   Lee ST, 2012, ANN NEUROL, V72, P269, DOI 10.1002/ana.23588
   Lee YJ, 2015, DRUG DEVELOP RES, V76, P389, DOI 10.1002/ddr.21278
   Leng FD, 2021, NAT REV NEUROL, V17, P157, DOI 10.1038/s41582-020-00435-y
   Li CZ, 2017, EMBO J, V36, P3120, DOI 10.15252/embj.201797724
   Liu MZ, 2013, GENE DEV, V27, P2543, DOI 10.1101/gad.224170.113
   Livak KJ, 2001, METHODS, V25, P402, DOI 10.1006/meth.2001.1262
   Ma N, 2011, MOL CELL ENDOCRINOL, V333, P96, DOI 10.1016/j.mce.2010.11.027
   Martin-Montanez E, 2017, REDOX BIOL, V13, P69, DOI 10.1016/j.redox.2017.05.012
   Millan MJ, 2017, PROG NEUROBIOL, V156, P1, DOI 10.1016/j.pneurobio.2017.03.004
   Nagaraj S, 2019, AGEING RES REV, V49, P125, DOI 10.1016/j.arr.2018.10.008
   Nagaraj S, 2017, ONCOTARGET, V8, P16122, DOI 10.18632/oncotarget.15109
   Pan QN, 2020, STEM CELL RES THER, V11, DOI 10.1186/s13287-020-01761-0
   Panwar B, 2017, BIOINFORMATICS, V33, P1554, DOI 10.1093/bioinformatics/btx019
   Panza F, 2019, NAT REV NEUROL, V15, P73, DOI 10.1038/s41582-018-0116-6
   Pardo M, 2019, NEUROSCI RES, V149, P1, DOI 10.1016/j.neures.2018.10.012
   Parsi S, 2015, MOL THER-NUCL ACIDS, V4, DOI 10.1038/mtna.2015.33
   Pillai RS, 2005, SCIENCE, V309, P1573, DOI 10.1126/science.1115079
   Prince M, 2016, ALZHEIMERS RES THER, V8, DOI 10.1186/s13195-016-0188-8
   Ruiz-Perera LM, 2018, SCI REP-UK, V8, DOI 10.1038/s41598-018-34394-8
   Salta E, 2017, FASEB J, V31, P424, DOI 10.1096/fj.201601308
   Salta E, 2016, EMBO MOL MED, V8, P1005, DOI 10.15252/emmm.201606520
   Schindelin J, 2012, NAT METHODS, V9, P676, DOI [10.1038/NMETH.2019, 10.1038/nmeth.2019]
   Shih RH, 2015, FRONT MOL NEUROSCI, V8, DOI 10.3389/fnmol.2015.00077
   Sierksma A, 2018, MOL NEURODEGENER, V13, DOI 10.1186/s13024-018-0285-1
   Smith PY, 2015, HUM MOL GENET, V24, P6721, DOI 10.1093/hmg/ddv377
   Suh HS, 2013, J NEUROINFLAMM, V10, DOI 10.1186/1742-2094-10-37
   Takousis P, 2019, ALZHEIMERS DEMENT, V15, P1468, DOI 10.1016/j.jalz.2019.06.4952
   Wang L, 2012, FEBS LETT, V586, P1312, DOI 10.1016/j.febslet.2012.03.035
   Wang Y, 2017, NEUROBIOL AGING, V51, P156, DOI 10.1016/j.neurobiolaging.2016.12.015
   Wong HKA, 2013, HUM MOL GENET, V22, P3077, DOI 10.1093/hmg/ddt164
   Wu J, 2019, EXP THER MED, V17, P2734, DOI 10.3892/etm.2019.7262
   Zhao YH, 2020, FRONT NEUROSCI-SWITZ, V14, DOI 10.3389/fnins.2020.585432
NR 63
TC 10
Z9 10
U1 2
U2 9
PU MDPI
PI BASEL
PA ST ALBAN-ANLAGE 66, CH-4052 BASEL, SWITZERLAND
EI 1422-0067
J9 INT J MOL SCI
JI Int. J. Mol. Sci.
PD APR
PY 2021
VL 22
IS 7
AR 3653
DI 10.3390/ijms22073653
PG 18
WC Biochemistry & Molecular Biology; Chemistry, Multidisciplinary
WE Science Citation Index Expanded (SCI-EXPANDED)
SC Biochemistry & Molecular Biology; Chemistry
GA RK9ZX
UT WOS:000638645800001
PM 33915734
OA gold, Green Published
DA 2022-08-24
ER

PT J
AU Jajin, EA
   Esmaeili, A
   Rahgozar, S
   Noorbakhshnia, M
AF Jajin, Elnaz Amanzadeh
   Esmaeili, Abolghasem
   Rahgozar, Soheila
   Noorbakhshnia, Maryam
TI Quercetin-Conjugated Superparamagnetic Iron Oxide Nanoparticles Protect
   AlCl3-Induced Neurotoxicity in a Rat Model of Alzheimer's Disease via
   Antioxidant Genes, APP Gene, and miRNA-101
SO FRONTIERS IN NEUROSCIENCE
LA English
DT Article
DE Alzheimer&#8217; s disease; AlCl3; quercetin; miR-101; superparamagnetic
   iron oxide nanoparticle; antioxidant
ID TRADITIONAL CHINESE MEDICINE; OXIDATIVE STRESS; BRAIN-INJURY; ALUMINUM;
   DEMENTIA; ACTIVATION; APOPTOSIS; DAMAGE; CELLS; ACCUMULATION
AB Alzheimer's disease (AD) is a neurodegenerative disease with cognitive impairment. Oxidative stress in neurons is considered as a reason for development of AD. Antioxidant agents such as quercetin slow down AD progression, but the usage of this flavonoid has limitations because of its low bioavailability. We hypothesized that quercetin-conjugated superparamagnetic iron oxide nanoparticles (QT-SPIONs) have a better neuroprotective effect on AD than free quercetin and regulates the antioxidant, apoptotic, and APP gene, and miRNA-101. In this study, male Wistar rats were subjected to AlCl3, AlCl3 + QT, AlCl3 + SPION, and AlCl3 + QT-SPION for 42 consecutive days. Behavioral tests and qPCR were used to evaluate the efficiency of treatments. Results of behavioral tests revealed that the intensity of cognitive impairment was decelerated at both the middle and end of the treatment period. The effect of QT-SPIONs on learning and memory deficits were closely similar to the control group. The increase in expression levels of APP gene and the decrease in mir101 led to the development of AD symptoms in rats treated with AlCl3 while these results were reversed in the AlCl3 + QT-SPIONs group. This group showed similar results with the control group. QT-SPION also decreased the expression levels of antioxidant enzymes along with increases in expression levels of anti-apoptotic genes. Accordingly, the antioxidant effect of QT-SPION inhibited progression of cognitive impairment via sustaining the balance of antioxidant enzymes in the hippocampus of AD model rats.
C1 [Jajin, Elnaz Amanzadeh; Esmaeili, Abolghasem; Rahgozar, Soheila] Univ Isfahan, Fac Biol Sci & Technol, Dept Cell & Mol Biol & Microbiol, Esfahan, Iran.
   [Noorbakhshnia, Maryam] Univ Isfahan, Fac Biol Sci & Technol, Dept Plant & Anim Biol, Esfahan, Iran.
RP Esmaeili, A (通讯作者)，Univ Isfahan, Fac Biol Sci & Technol, Dept Cell & Mol Biol & Microbiol, Esfahan, Iran.
EM aesmaeili@sci.ui.ac.ir
OI Amanzadeh, Elnaz/0000-0002-5936-8606
FU University of Isfahan
FX This study was supported by the University of Isfahan.
CR Ademosun AO, 2016, J EVID-BASED INTEGR, V21, pNP11, DOI 10.1177/2156587215610032
   Alexander A, 2016, J CONTROL RELEASE, V241, P110, DOI 10.1016/j.jconrel.2016.09.017
   Aliakbari M, 2019, TOXICOL IN VITRO, V54, P114, DOI 10.1016/j.tiv.2018.09.018
   Almuhayawi MS, 2020, SAUDI J BIOL SCI, V27, P1710, DOI 10.1016/j.sjbs.2020.04.045
   Alzahrani YM, 2020, SAUDI PHARM J, V28, P574, DOI 10.1016/j.jsps.2020.03.009
   Amanzadeh E, 2019, SCI REP-UK, V9, DOI 10.1038/s41598-019-43345-w
   Bali YA, 2019, TOXICOLOGY, V415, P18, DOI 10.1016/j.tox.2019.01.010
   Boccardi V, 2019, AGEING RES REV, V54, DOI 10.1016/j.arr.2019.100936
   BOEVER F, 1948, ARCH INT PHARMACOD T, V77, P1
   Bondy SC, 2014, TOXICOLOGY, V315, P1, DOI 10.1016/j.tox.2013.10.008
   Boots AW, 2008, EUR J PHARMACOL, V585, P325, DOI 10.1016/j.ejphar.2008.03.008
   Butterfield DA, 2020, NEUROBIOL DIS, V138, DOI 10.1016/j.nbd.2020.104795
   Carmona-Aparicio L, 2019, OXID MED CELL LONGEV, V2019, DOI 10.1155/2019/5287507
   Cassidy L, 2020, COMPLEMENT THER MED, V49, DOI 10.1016/j.ctim.2019.102294
   Chavali VD, 2020, J MOL NEUROSCI, V70, P836, DOI 10.1007/s12031-020-01489-9
   D'Haese PC, 2019, CHEMOSPHERE, V220, P286, DOI 10.1016/j.chemosphere.2018.12.093
   Dabeek WM, 2019, NUTRIENTS, V11, DOI 10.3390/nu11102288
   Derry PJ, 2020, PROG NEUROBIOL, V184, DOI 10.1016/j.pneurobio.2019.101716
   Du GL, 2016, NEUROL RES, V38, P1012, DOI 10.1080/01616412.2016.1240393
   Ebrahimpour S, 2018, INT J NANOMED, V13, P6311, DOI 10.2147/IJN.S177871
   Ezequiel B, 2019, CURR PHARM DESIGN, V25, P4782, DOI 10.2174/1381612825666191209121735
   Farias G, 2012, J ALZHEIMERS DIS, V31, P65, DOI 10.3233/JAD-2012-120304
   Gallelli G, 2020, INT WOUND J, V17, P485, DOI 10.1111/iwj.13299
   Ghammraoui B, 2020, PLOS ONE, V15, DOI 10.1371/journal.pone.0228720
   Goher ME, 2019, EGYPT J AQUATIC RES, V45, P301, DOI 10.1016/j.ejar.2019.12.002
   Guo CH, 2005, ENVIRON TOXICOL PHAR, V19, P33, DOI 10.1016/j.etap.2004.02.009
   Hamed SM, 2019, ENVIRON POLLUT, V251, P961, DOI 10.1016/j.envpol.2019.05.036
   Han J, 2019, NUTRIENTS, V11, DOI 10.3390/nu11112694
   Hassan SA, 2021, BIOL TRACE ELEM RES, V199, P227, DOI 10.1007/s12011-020-02132-9
   Huat TJ, 2019, J MOL BIOL, V431, P1843, DOI 10.1016/j.jmb.2019.01.018
   Jayaraj RL, 2020, SAUDI J BIOL SCI, V27, P736, DOI 10.1016/j.sjbs.2019.12.028
   Katebi S, 2019, INT J NANOMED, V14, P2157, DOI 10.2147/IJN.S191878
   Khan MB, 2018, BIOINFORMATION, V14, P414, DOI 10.6026/97320630014414
   Kinawy AA, 2019, ENVIRON SCI POLLUT R, V26, P10951, DOI 10.1007/s11356-019-04491-w
   Li YP, 2019, DRUG DEVELOP RES, V80, P837, DOI 10.1002/ddr.21567
   Lin WT, 2015, SCI REP-UK, V5, DOI 10.1038/srep09671
   Lin Y, 2019, LIFE SCI, V225, P117, DOI 10.1016/j.lfs.2019.04.004
   Liu S, 2020, CURR PHARM DESIGN, V26, P4808, DOI 10.2174/1381612826666200407161842
   Lopez M.L, 2020, NEUROLOG A
   Lozoya-Agullo I, 2016, INT J PHARMACEUT, V515, P201, DOI 10.1016/j.ijpharm.2016.09.061
   Lu J, 2020, FRONT PHARMACOL, V11, DOI 10.3389/fphar.2020.00466
   Madav Y, 2019, BRAIN RES BULL, V146, P171, DOI 10.1016/j.brainresbull.2019.01.004
   Mathew B, 2019, ARCH PHARM, V352, DOI 10.1002/ardp.201900177
   McHardy SF, 2017, EXPERT OPIN THER PAT, V27, P455, DOI 10.1080/13543776.2017.1272571
   MCLACHLAN DRC, 1986, NEUROBIOL AGING, V7, P525
   Mendioroz-Iriarte M, 2020, NEUROLOG A
   Moura FA, 2015, REDOX BIOL, V6, P617, DOI 10.1016/j.redox.2015.10.006
   Mu YZ, 2019, CARBOHYD POLYM, V203, P10, DOI 10.1016/j.carbpol.2018.09.020
   Mujika JI, 2014, COMPUT STRUCT BIOTEC, V9, DOI 10.5936/csbj.201403002
   Musielak M, 2019, REP PRACT ONCOL RADI, V24, P307, DOI 10.1016/j.rpor.2019.04.002
   Najafabadi RE, 2018, BMC PHARMACOL TOXICO, V19, DOI 10.1186/s40360-018-0249-7
   Nie JS, 2018, ADV EXP MED BIOL, V1091, P99, DOI 10.1007/978-981-13-1370-7_6
   Nonaka N, 2020, PEPTIDES, V130, DOI 10.1016/j.peptides.2020.170332
   Ogunlade B, 2022, DRUG CHEM TOXICOL, V45, P651, DOI 10.1080/01480545.2020.1754849
   Oh MM, 2020, NEUROBIOL LEARN MEM, V167, DOI 10.1016/j.nlm.2019.107133
   OIKARINEN R, 1983, EXP NEUROL, V79, P601, DOI 10.1016/0014-4886(83)90025-0
   PERL DP, 1982, SCIENCE, V217, P1053, DOI 10.1126/science.7112111
   Pourshojaei Y, 2019, MINI-REV MED CHEM, V19, P1577, DOI 10.2174/1389557519666190719143112
   Ramalho MJ, 2020, DRUG DELIV TRANSL RE, V10, P380, DOI 10.1007/s13346-019-00694-3
   Rather MA, 2019, NEUROTOX RES, V35, P955, DOI 10.1007/s12640-019-9999-2
   Sadauskiene I, 2018, MOL BIOL REP, V45, P2421, DOI 10.1007/s11033-018-4408-0
   Saleem U, 2019, MEDICINA-LITHUANIA, V55, DOI 10.3390/medicina55050184
   Satoh J, 2012, EXP NEUROL, V235, P436, DOI 10.1016/j.expneurol.2011.09.003
   Shannon P, 2003, GENOME RES, V13, P2498, DOI 10.1101/gr.1239303
   Sharma P, 2006, REPROD TOXICOL, V21, P313, DOI 10.1016/j.reprotox.2005.06.004
   Simunkova M, 2019, ARCH TOXICOL, V93, P2491, DOI 10.1007/s00204-019-02538-y
   Singh NA, 2018, FRONT AGING NEUROSCI, V10, DOI 10.3389/fnagi.2018.00244
   Song XM, 2020, EVID-BASED COMPL ALT, V2020, DOI 10.1155/2020/2804849
   Sreenivasmurthy SG, 2017, INT J MOL SCI, V18, DOI 10.3390/ijms18020272
   Steck N, 2018, J AFFECT DISORDERS, V236, P149, DOI 10.1016/j.jad.2018.04.034
   Taile J, 2020, ANTIOXIDANTS-BASEL, V9, DOI 10.3390/antiox9070573
   Tang MX, 2017, J ALZHEIMERS DIS, V58, P1003, DOI 10.3233/JAD-170188
   Tang SM, 2020, BIOMED PHARMACOTHER, V121, DOI 10.1016/j.biopha.2019.109604
   Tao WW, 2015, ONCOTARGET, V6, P39725, DOI 10.18632/oncotarget.5388
   Thomsen LB, 2013, ACS CHEM NEUROSCI, V4, P1352, DOI 10.1021/cn400093z
   Tosto G, 2017, JAMA NEUROL, V74, P129, DOI 10.1001/jamaneurol.2016.4384
   Van Dyke N, 2021, NEUROTOXICOLOGY, V83, P157, DOI 10.1016/j.neuro.2020.04.002
   Viswanatha GL, 2019, IRAN J BASIC MED SCI, V22, P187, DOI 10.22038/ijbms.2018.30660.7389
   Wang LR, 2019, J PHOTOCH PHOTOBIO B, V196, DOI 10.1016/j.jphotobiol.2019.05.005
   Weng MH, 2020, FREE RADICAL BIO MED, V152, P411, DOI 10.1016/j.freeradbiomed.2020.04.004
   Wilson B, 2020, J CONTROL RELEASE, V325, P25, DOI 10.1016/j.jconrel.2020.05.044
   Wu MY, 2019, INT IMMUNOPHARMACOL, V74, DOI 10.1016/j.intimp.2019.105704
   Wu MH, 2020, PHARMACOL RES, V155, DOI 10.1016/j.phrs.2020.104693
   Yang SJ, 2004, MOL BRAIN RES, V127, P146, DOI 10.1016/j.molbrainres.2004.05.016
   Yarjanli Z, 2019, INT J NANOMED, V14, P6813, DOI 10.2147/IJN.S212582
   Yarjanli Z, 2017, BMC NEUROSCI, V18, DOI 10.1186/s12868-017-0369-9
   Yumoto S, 2018, J ALZHEIMERS DIS, V65, P1267, DOI 10.3233/JAD-171108
   Zambrano P, 2019, BBA-BIOMEMBRANES, V1861, P1078, DOI 10.1016/j.bbamem.2019.03.014
   Zaplatic E, 2019, LIFE SCI, V224, P109, DOI 10.1016/j.lfs.2019.03.055
   Zatta P, 2002, COORDIN CHEM REV, V228, P271, DOI 10.1016/S0010-8545(02)00074-7
   Zhang HY, 2020, SCI TOTAL ENVIRON, V715, DOI 10.1016/j.scitotenv.2020.136942
   Zhu ZX, 2020, NEUROSCIENCE, V442, P41, DOI 10.1016/j.neuroscience.2020.05.016
NR 92
TC 10
Z9 10
U1 7
U2 9
PU FRONTIERS MEDIA SA
PI LAUSANNE
PA AVENUE DU TRIBUNAL FEDERAL 34, LAUSANNE, CH-1015, SWITZERLAND
EI 1662-453X
J9 FRONT NEUROSCI-SWITZ
JI Front. Neurosci.
PD FEB 25
PY 2021
VL 14
AR 598617
DI 10.3389/fnins.2020.598617
PG 14
WC Neurosciences
WE Science Citation Index Expanded (SCI-EXPANDED)
SC Neurosciences & Neurology
GA QU5NT
UT WOS:000627328500001
PM 33716639
OA gold, Green Published
DA 2022-08-24
ER

PT J
AU Kumar, S
   Reddy, PH
AF Kumar, Subodh
   Reddy, P. Hemachandra
TI Elevated levels of MicroRNA-455-3p in the cerebrospinal fluid of
   Alzheimer's patients: A potential biomarker for Alzheimer's disease
SO BIOCHIMICA ET BIOPHYSICA ACTA-MOLECULAR BASIS OF DISEASE
LA English
DT Article
C1 [Kumar, Subodh; Reddy, P. Hemachandra] Texas Tech Univ, Hlth Sci Ctr, Dept Internal Med, Lubbock, TX 79430 USA.
   [Reddy, P. Hemachandra] Texas Tech Univ, Hlth Sci Ctr, Neurosci & Pharmacol, Lubbock, TX 79430 USA.
   [Reddy, P. Hemachandra] Texas Tech Univ, Hlth Sci Ctr, Sch Med, Neurol Dept, Lubbock, TX 79430 USA.
   [Reddy, P. Hemachandra] Texas Tech Univ, Hlth Sci Ctr, Grad Sch Biomed Sci, Publ Hlth Dept, Lubbock, TX 79430 USA.
   [Reddy, P. Hemachandra] Texas Tech Univ, Hlth Sci Ctr, Sch Hlth Profess, Publ Hlth Dept, Lubbock, TX 79430 USA.
   [Reddy, P. Hemachandra] Texas Tech Univ, Hlth Sci Ctr, Sch Hlth Profess, Dept Speech Language & Hearing Sci, Lubbock, TX 79430 USA.
RP Kumar, S; Reddy, PH (通讯作者)，Texas Tech Univ, Hlth Sci Ctr, Internal Med Cell Biol & Biochem, Neurosci & Pharmacol Neurol, 3601 4th St, Lubbock, TX 79430 USA.
EM Subodh.kumar@ttuhsc.edu; hemachandra.reddy@ttuhsc.edu
OI Kumar, Subodh/0000-0003-4705-122X
FU NIH [R01AG042178, R01AG47812, R01NS105473, AG060767, AG069333, AG066347,
   K99AG065645]
FX The authors would like to thank NIH for funding various projects
   R01AG042178, R01AG47812, R01NS105473, AG060767, AG069333, and AG066347
   (P.H.R) and K99AG065645 (S.K.).
CR Chopra N, 2021, MOL PSYCHIATR, V26, P5636, DOI 10.1038/s41380-019-0610-2
   Kumar S, 2020, BBA-MOL BASIS DIS, V1866, DOI 10.1016/j.bbadis.2020.165937
   Kumar S, 2019, J ALZHEIMERS DIS, V72, pS117, DOI 10.3233/JAD-190583
   Kumar S, 2019, BBA-MOL BASIS DIS, V1865, P2428, DOI 10.1016/j.bbadis.2019.06.006
   Kumar S, 2018, FRONT AGING NEUROSCI, V10, DOI 10.3389/fnagi.2018.00041
   Kumar S, 2017, HUM MOL GENET, V26, P3808, DOI 10.1093/hmg/ddx267
   Kumar S, 2016, BBA-MOL BASIS DIS, V1862, P1617, DOI 10.1016/j.bbadis.2016.06.001
   LaFerla FM, 2007, NAT REV NEUROSCI, V8, P499, DOI 10.1038/nrn2168
   Lukiw Walter J., 2013, Frontiers in Genetics, V3, P327, DOI 10.3389/fgene.2012.00327
   Mattson Mark P, 2004, NeuroRx, V1, P111, DOI 10.1602/neurorx.1.1.111
   Reddy PH, 2010, J ALZHEIMERS DIS, V20, pS499, DOI 10.3233/JAD-2010-100504
   Selkoe DJ, 2001, J ALZHEIMERS DIS, V3, P75, DOI 10.3233/JAD-2001-3111
   Swerdlow RH, 2017, PROG MOL BIOL TRANSL, V146, P259, DOI 10.1016/bs.pmbts.2016.12.017
   Yang TT, 2018, BIOMED ENVIRON SCI, V31, P87, DOI 10.3967/bes2018.011
NR 14
TC 10
Z9 10
U1 1
U2 4
PU ELSEVIER
PI AMSTERDAM
PA RADARWEG 29, 1043 NX AMSTERDAM, NETHERLANDS
SN 0925-4439
EI 1879-260X
J9 BBA-MOL BASIS DIS
JI Biochim. Biophys. Acta-Mol. Basis Dis.
PD APR 1
PY 2021
VL 1867
IS 4
AR 166052
DI 10.1016/j.bbadis.2020.166052
EA JAN 2021
PG 3
WC Biochemistry & Molecular Biology; Biophysics; Cell Biology
WE Science Citation Index Expanded (SCI-EXPANDED)
SC Biochemistry & Molecular Biology; Biophysics; Cell Biology
GA QC1QW
UT WOS:000614609600008
PM 33412267
OA Bronze, Green Accepted
DA 2022-08-24
ER

PT J
AU Lahooti, B
   Chhibber, T
   Bagchi, S
   Varahachalam, SP
   Jayant, RD
AF Lahooti, Behnaz
   Chhibber, Tanya
   Bagchi, Sounak
   Varahachalam, Sree Pooja
   Jayant, Rahul D.
TI Therapeutic role of inflammasome inhibitors in neurodegenerative
   disorders
SO BRAIN BEHAVIOR AND IMMUNITY
LA English
DT Review
DE Neuroinflammation; Neurodegenerative diseases; NLRP3 inflammasomes;
   Inflammasome inhibitors; NeuroHIV; Blood-brain barrier (BBB);
   Nanotechnology
ID WEST-NILE-VIRUS; HIPPOCAMPAL NEURON MORPHOLOGY; BLOOD MONONUCLEAR-CELLS;
   CENTRAL-NERVOUS-SYSTEM; NLRP3 INFLAMMASOME; PARKINSONS-DISEASE;
   ALZHEIMERS-DISEASE; MOUSE MODEL; INTERLEUKIN-1-BETA PRODUCTION; MICRORNA
   THERAPEUTICS
AB Neuroinflammation, characterized by the activation of glial cells, is a hallmark in several neurological and neurodegenerative disorders. Inadequate inflammation cannot eliminate the infection of pathogens, while excessive or hyper-reactive inflammation can cause chronic or systemic inflammatory diseases affecting the central nervous system (CNS). In response to a brain injury or pathogen invasion, the pathogen recognition receptors (PRRs) expressed on glial cells are activated via binding to cellular damage-associated molecular patterns (DAMPs) or pathogen-associated molecular patterns (PAMPs). This subsequently leads to the activation of NOD (nucleotide-binding oligomerization domain)-like receptor proteins (NLRs). In neurodegenerative diseases such as HIV-1-associated neurocognitive disorders (HAND), Alzheimer's disease (AD), Parkinson's disease (PD), and multiple sclerosis (MS), chronic inflammation is a critical contributing factor for disease manifestation including pathogenesis. Emerging evidence points to the involvement of "inflammasomes", especially the nucleotide-binding oligomerization domain, leucine-rich repeat, and pyrin domain-containing (NLRP) complex in the development of these diseases. The activated NLRP3 results in the proteolytic activation of caspase-1 that facilitates the cleavage of pro-IL-1 beta and the secretion of IL-1 beta and IL-18 proinflammatory cytokines. Accordingly, these and other seminal findings have led to the development of NLRP-targeting small-molecule therapeutics as possible treatment options for neurodegenerative disorders. In this review, we will discuss the new advances and evidence-based literature concerning the role of inflammasomes in neurodegenerative diseases, its role in the neurological repercussions of CNS chronic infection, and the examples of preclinical or clinically tested NLRP inhibitors as potential strategies for the treatment of chronic neurological diseases.
C1 [Lahooti, Behnaz; Chhibber, Tanya; Bagchi, Sounak; Varahachalam, Sree Pooja; Jayant, Rahul D.] Texas Tech Univ, Hlth Sci Ctr TTUHSC, Jerry H Hodge Sch Pharm, Dept Pharmaceut Sci, Amarillo, TX 79106 USA.
RP Jayant, RD (通讯作者)，Texas Tech Univ, Hlth Sci Ctr TTUHSC, Jerry H Hodge Sch Pharm, Dept Pharmaceut Sci, Amarillo, TX 79106 USA.
EM rahuldev.jayant@gmail.com
RI Bagchi, Sounak/AAS-9533-2021
OI Bagchi, Sounak/0000-0002-7209-3213
FU TTUHSC, Department of Pharmaceutical Sciences start-up funds
FX This work was supported by TTUHSC, Department of Pharmaceutical Sciences
   start-up funds for RDJ.
CR Abulafia DP, 2009, J CEREBR BLOOD F MET, V29, P534, DOI 10.1038/jcbfm.2008.143
   Adamczak S, 2012, J NEUROSURG, V117, P1119, DOI 10.3171/2012.9.JNS12815
   Adamczak SE, 2014, J CEREBR BLOOD F MET, V34, P621, DOI 10.1038/jcbfm.2013.236
   Ahmad R, 2002, J VIROL, V76, P12448, DOI 10.1128/JVI.76.24.12448-12456.2002
   Ahn H, 2014, IMMUNOBIOLOGY, V219, P315, DOI 10.1016/j.imbio.2013.11.003
   Alboni S, 2010, J NEUROINFLAMM, V7, DOI 10.1186/1742-2094-7-9
   Albornoz EA, 2018, EXPERIENTIA SUPPL, V108, P41, DOI 10.1007/978-3-319-89390-7_3
   Alter G, 2007, J IMMUNOL, V178, P7658, DOI 10.4049/jimmunol.178.12.7658
   Altfeld M, 2015, NAT IMMUNOL, V16, P554, DOI 10.1038/ni.3157
   Atluri VSR, 2016, SCI REP, V6, P1, DOI [10.1038/s41598-016-0001-8, DOI 10.1038/S41598-016-0001-8]
   Baecher-Allan C, 2018, NEURON, V97, P742, DOI 10.1016/j.neuron.2018.01.021
   Bagchi S, 2019, DRUG DES DEV THER, V13, P3591, DOI 10.2147/DDDT.S218708
   Bai FW, 2010, J INFECT DIS, V202, P1804, DOI 10.1086/657416
   Balasubramaniam Muthukumar, 2019, J Life Sci (Westlake Village), V1, P4
   Bauernfeind FG, 2009, J IMMUNOL, V183, P787, DOI 10.4049/jimmunol.0901363
   Beatman E, 2012, VIROLOGY, V433, P262, DOI 10.1016/j.virol.2012.08.016
   Bekkering S, 2018, CELL, V172, P135, DOI 10.1016/j.cell.2017.11.025
   Bilgrami Mohammed, 2014, Handb Clin Neurol, V121, P1321, DOI 10.1016/B978-0-7020-4088-7.00090-0
   Bruck W, 2005, J NEUROL, V252, P10, DOI 10.1007/s00415-005-2011-5
   Centers for Disease Control and Prevention (CDC), 2012, MMWR Morb Mortal Wkly Rep, V60, P1729
   Cheeran MCJ, 2005, J NEUROVIROL, V11, P512, DOI 10.1080/13550280500384982
   Chen JQ, 2018, NATURE, V564, P71, DOI 10.1038/s41586-018-0761-3
   Chen LN, 2011, PLOS ONE, V6, DOI 10.1371/journal.pone.0025994
   Chhibber T, 2020, DRUG DISCOV TODAY, V25, P456, DOI 10.1016/j.drudis.2019.11.010
   Chivero ET, 2017, J NEUROSCI, V37, P3599, DOI 10.1523/JNEUROSCI.3045-16.2017
   Cho MH, 2014, AUTOPHAGY, V10, P1761, DOI 10.4161/auto.29647
   Christ A, 2018, CELL, V172, P162, DOI 10.1016/j.cell.2017.12.013
   Ciraci C, 2016, PLOS ONE, V11, DOI 10.1371/journal.pone.0151252
   Codolo G, 2013, PLOS ONE, V8, DOI 10.1371/journal.pone.0055375
   Coll RC, 2015, NAT MED, V21, P248, DOI 10.1038/nm.3806
   Colomer-Lluch M, 2018, FRONT IMMUNOL, V9, DOI 10.3389/fimmu.2018.02876
   Leal VNC, 2020, MOL IMMUNOL, V118, P9, DOI 10.1016/j.molimm.2019.12.001
   Daniels BP, 2014, MBIO, V5, DOI 10.1128/mBio.01476-14
   Daniels MJD, 2016, NAT COMMUN, V7, DOI 10.1038/ncomms12504
   Davis BK, 2011, ANNU REV IMMUNOL, V29, P707, DOI 10.1146/annurev-immunol-031210-101405
   Dempsey C, 2017, BRAIN BEHAV IMMUN, V61, P306, DOI 10.1016/j.bbi.2016.12.014
   Dendrou CA, 2015, NAT REV IMMUNOL, V15, P545, DOI 10.1038/nri3871
   Doitsh G, 2016, CELL HOST MICROBE, V19, P280, DOI 10.1016/j.chom.2016.02.012
   Dunning CJR, 2013, PRION, V7, P92, DOI 10.4161/pri.23806
   Ekstrand JJ, 2012, SEMIN PEDIATR NEUROL, V19, P96, DOI 10.1016/j.spen.2012.02.004
   EPSTEIN LG, 1993, ANN NEUROL, V33, P429, DOI 10.1002/ana.410330502
   Fann DYW, 2013, CELL DEATH DIS, V4, DOI 10.1038/cddis.2013.326
   Feng L, 2015, J NEUROINFLAMM, V12, DOI 10.1186/s12974-015-0409-2
   Fernandes-Alnemri T, 2013, J IMMUNOL, V191, P3995, DOI 10.4049/jimmunol.1301681
   Freeman LC, 2016, J NEUROCHEM, V136, P29, DOI 10.1111/jnc.13217
   Frigerio CS, 2016, ANNU REV NEUROSCI, V39, P57, DOI 10.1146/annurev-neuro-070815-014015
   Frohman EM, 2006, NEW ENGL J MED, V354, P942, DOI 10.1056/NEJMra052130
   Garcia-Tapia D, 2006, VET IMMUNOL IMMUNOP, V110, P229, DOI 10.1016/j.vetimm.2005.10.003
   Getts DR, 2008, J EXP MED, V205, P2319, DOI 10.1084/jem.20080421
   Glass CK, 2010, CELL, V140, P918, DOI 10.1016/j.cell.2010.02.016
   Gold M, 2015, SEMIN IMMUNOPATHOL, V37, P607, DOI 10.1007/s00281-015-0518-0
   Griciuc A, 2013, NEURON, V78, P631, DOI 10.1016/j.neuron.2013.04.014
   Gris D, 2010, J IMMUNOL, V185, P974, DOI 10.4049/jimmunol.0904145
   Guo HT, 2015, NAT MED, V21, P677, DOI 10.1038/nm.3893
   Gustin A, 2015, PLOS ONE, V10, DOI 10.1371/journal.pone.0130624
   Halle A, 2008, NAT IMMUNOL, V9, P857, DOI 10.1038/ni.1636
   He HB, 2018, NAT COMMUN, V9, DOI 10.1038/s41467-018-04947-6
   He XL, 2020, CELL MOL IMMUNOL, V17, P283, DOI 10.1038/s41423-019-0260-y
   He Y, 2014, J BIOL CHEM, V289, P1142, DOI 10.1074/jbc.M113.515080
   Heaton NS, 2010, CELL HOST MICROBE, V8, P422, DOI 10.1016/j.chom.2010.10.006
   Heneka MT, 2018, NAT REV NEUROSCI, V19, P610, DOI 10.1038/s41583-018-0055-7
   Heneka MT, 2017, BRAIN PATHOL, V27, P220, DOI 10.1111/bpa.12483
   Heneka MT, 2013, NATURE, V493, P674, DOI 10.1038/nature11729
   Hernandez JC, 2015, PLOS ONE, V10, DOI 10.1371/journal.pone.0119844
   Herskovitz J, 2019, J NEUROIMMUNE PHARM, V14, P52, DOI 10.1007/s11481-018-9785-6
   Hettiarachchi S.D., 2019, J CONTROL RELEASE
   Hewett Sandra J, 2012, Eur J Neurodegener Dis, V1, P195
   Hirsch EC, 2009, LANCET NEUROL, V8, P382, DOI 10.1016/S1474-4422(09)70062-6
   Hook VYH, 2008, J BIOL CHEM, V283, P7745, DOI 10.1074/jbc.M708362200
   Hosseini S, 2018, J NEUROSCI, V38, P3060, DOI 10.1523/JNEUROSCI.1740-17.2018
   Huang WX, 2004, MULT SCLER J, V10, P482, DOI 10.1191/1352458504ms1071oa
   Hunsperger E, 2005, J NEUROVIROL, V11, P11, DOI 10.1080/13550280590900454
   Hunsperger EA, 2006, J NEUROVIROL, V12, P129, DOI 10.1080/13550280600758341
   Iannello A, 2010, J INFECT DIS, V201, P608, DOI 10.1086/650314
   Inoue M, 2013, AUTOIMMUN DIS, V2013, DOI 10.1155/2013/859145
   Inoue M, 2012, SCI SIGNAL, V5, DOI 10.1126/scisignal.2002767
   Irrera N, 2017, FRONT PHARMACOL, V8, DOI 10.3389/fphar.2017.00459
   Jackson AL, 2010, DISCOV MED, V9, P311
   Jang H, 2012, J NEUROSCI, V32, P1545, DOI 10.1523/JNEUROSCI.5123-11.2012
   Jayant R. D., 2018, SCI REP, V8, P1
   Jayant RD, 2017, J NEUROVIROL, V23, P603, DOI 10.1007/s13365-017-0538-8
   Jayant RD, 2015, INT J NANOMED, V10, P1077, DOI 10.2147/IJN.S76517
   Jha S, 2010, J NEUROSCI, V30, P15811, DOI 10.1523/JNEUROSCI.4088-10.2010
   Jiang W, 2017, J NEUROINFLAMM, V14, DOI 10.1186/s12974-017-0980-9
   Jiao JH, 2020, FRONT MOL BIOSCI, V7, DOI 10.3389/fmolb.2020.00037
   Johann S, 2015, GLIA, V63, P2260, DOI 10.1002/glia.22891
   Juliana C, 2012, J BIOL CHEM, V287, P36617, DOI 10.1074/jbc.M112.407130
   Juliana C, 2010, J BIOL CHEM, V285, P9792, DOI 10.1074/jbc.M109.082305
   Jurgens HA, 2012, J NEUROSCI, V32, P3958, DOI 10.1523/JNEUROSCI.6389-11.2012
   Katuri A, 2019, EXP MOL PATHOL, V108, P64, DOI 10.1016/j.yexmp.2019.03.008
   Kaushal V, 2015, CELL DEATH DIFFER, V22, P1676, DOI 10.1038/cdd.2015.16
   Kaushik A., 2018, FUTURE MED
   Kaushik A, 2018, DRUG DISCOV TODAY, V23, P1007, DOI 10.1016/j.drudis.2017.11.010
   Kaushik A, 2014, EXPERT OPIN DRUG DEL, V11, P1635, DOI 10.1517/17425247.2014.933803
   Kaushik DK, 2012, PLOS ONE, V7, DOI 10.1371/journal.pone.0032270
   Kelleher P, 2018, NAT IMMUNOL, V19, P433, DOI 10.1038/s41590-018-0089-z
   Kelley N, 2019, INT J MOL SCI, V20, DOI 10.3390/ijms20133328
   Kerr N, 2018, PLOS ONE, V13, DOI 10.1371/journal.pone.0210128
   Kigerl KA, 2014, EXP NEUROL, V258, P5, DOI 10.1016/j.expneurol.2014.01.001
   Kuwar R, 2019, J NEUROINFLAMM, V16, DOI 10.1186/s12974-019-1471-y
   Lamkanfi M, 2009, J CELL BIOL, V187, P61, DOI 10.1083/jcb.200903124
   Lawana V, 2017, J NEUROIMMUNE PHARM, V12, P624, DOI 10.1007/s11481-017-9746-5
   Li DS, 2018, HUM CELL, V31, P106, DOI 10.1007/s13577-017-0187-5
   Li JK, 2012, MICROBES INFECT, V14, P159, DOI 10.1016/j.micinf.2011.09.001
   Liang YR, 2015, BRAIN RES, V1622, P43, DOI 10.1016/j.brainres.2015.06.008
   Lim SM, 2017, FRONT MICROBIOL, V8, DOI 10.3389/fmicb.2017.01556
   LINDESAY J, 1989, SOC PSYCH PSYCH EPID, V24, P249, DOI 10.1007/BF01788966
   Liu HD, 2013, NEUROCHEM RES, V38, P2072, DOI 10.1007/s11064-013-1115-z
   Liu L, 2014, AGEING RES REV, V15, P6, DOI 10.1016/j.arr.2013.12.007
   Liu L, 2014, NEUROBIOL AGING, V35, P309, DOI 10.1016/j.neurobiolaging.2013.08.016
   Lu B, 2012, NATURE, V488, P670, DOI 10.1038/nature11290
   Ma CC, 2014, J CLIN NEUROSCI, V21, P1388, DOI 10.1016/j.jocn.2013.11.032
   Mamik MK, 2017, BRAIN, V140, P2273, DOI 10.1093/brain/awx133
   Mao ZJ, 2017, NEUROCHEM RES, V42, P1104, DOI 10.1007/s11064-017-2185-0
   Marchetti C, 2018, P NATL ACAD SCI USA, V115, pE1530, DOI 10.1073/pnas.1716095115
   Martinon F, 2002, MOL CELL, V10, P417, DOI 10.1016/S1097-2765(02)00599-3
   Maturana CJ, 2017, DEV NEUROBIOL, V77, P625, DOI 10.1002/dneu.22409
   McKenzie BA, 2018, P NATL ACAD SCI USA, V115, pE6065, DOI 10.1073/pnas.1722041115
   Mega JL, 2015, LANCET, V385, P2264, DOI 10.1016/S0140-6736(14)61730-X
   Mhyre Timothy R, 2012, Subcell Biochem, V65, P389, DOI 10.1007/978-94-007-5416-4_16
   Minkiewicz J, 2013, GLIA, V61, P1113, DOI 10.1002/glia.22499
   Minones-Moyano E, 2011, HUM MOL GENET, V20, P3067, DOI 10.1093/hmg/ddr210
   Mogensen TH, 2009, CLIN MICROBIOL REV, V22, P240, DOI 10.1128/CMR.00046-08
   MONATH TP, 1983, LAB INVEST, V48, P399
   Mouton-Liger F, 2018, GLIA, V66, P1736, DOI 10.1002/glia.23337
   Murray K, 2006, EPIDEMIOL INFECT, V134, P1325, DOI 10.1017/S0950268806006339
   Nagyoszi P, 2015, J NEUROCHEM, V135, P551, DOI 10.1111/jnc.13197
   Nair M, 2016, ADV DRUG DELIVER REV, V103, P202, DOI 10.1016/j.addr.2016.02.008
   Netea MG, 2009, BLOOD, V113, P2324, DOI 10.1182/blood-2008-03-146720
   Nowarski R, 2015, CELL, V163, P1444, DOI 10.1016/j.cell.2015.10.072
   O'Brien WT, 2020, J NEUROINFLAMM, V17, DOI 10.1186/s12974-020-01778-5
   Obeso JA, 2010, NAT MED, V16, P653, DOI 10.1038/nm.2165
   Ojeda DS, 2018, FRONT IMMUNOL, V9, DOI 10.3389/fimmu.2018.02633
   Paoletti A, 2019, CELL REP, V28, P3381, DOI 10.1016/j.celrep.2019.02.095
   Parquet MD, 2001, FEBS LETT, V500, P17, DOI 10.1016/S0014-5793(01)02573-X
   Periyasamy P, 2019, BRAIN BEHAV IMMUN, V80, P227, DOI 10.1016/j.bbi.2019.03.011
   Przedborski S, 2017, NAT REV NEUROSCI, V18, P251, DOI 10.1038/nrn.2017.25
   Quick ED, 2014, J VIROL, V88, P13005, DOI 10.1128/JVI.01994-14
   Riazi K, 2015, J NEUROSCI, V35, P4942, DOI 10.1523/JNEUROSCI.4485-14.2015
   Ridker PM, 2017, NEW ENGL J MED, V377, P1119, DOI 10.1056/NEJMoa1707914
   Rossini Giada, 2013, World J Virol, V2, P49, DOI 10.5501/wjv.v2.i2.49
   Rupaimoole R, 2017, NAT REV DRUG DISCOV, V16, P203, DOI 10.1038/nrd.2016.246
   Saadane A, 2007, AM J RESP CELL MOL, V36, P728, DOI 10.1165/rcmb.2006-0323OC
   Samuel MA, 2007, P NATL ACAD SCI USA, V104, P17140, DOI 10.1073/pnas.0705837104
   Sanchez-Fernandez A, 2019, FRONT IMMUNOL, V10, DOI 10.3389/fimmu.2019.02578
   Santos LE, 2016, BRAIN BEHAV IMMUN, V55, P151, DOI 10.1016/j.bbi.2015.11.011
   Saresella M, 2016, MOL NEURODEGENER, V11, DOI 10.1186/s13024-016-0088-1
   Savage CD, 2012, FRONT IMMUNOL, V3, DOI 10.3389/fimmu.2012.00288
   Shah S, 2014, J CHILD NEUROL, V29, pNP49, DOI 10.1177/0883073813499610
   Shiraishi Y, 2021, J ORTHOP SCI, V26, P487, DOI 10.1016/j.jos.2020.04.006
   Shrestha B, 2003, J VIROL, V77, P13203, DOI 10.1128/JVI.77.24.13203-13213.2003
   Simonson B, 2015, MINI-REV MED CHEM, V15, P467, DOI 10.2174/1389557515666150324123208
   Song JJ, 2015, PLOS ONE, V10, DOI 10.1371/journal.pone.0121011
   Song LM, 2017, FRONT CELL NEUROSCI, V11, DOI 10.3389/fncel.2017.00063
   Sun BB, 2013, SMALL, V9, P1595, DOI 10.1002/smll.201201962
   Sun ZZ, 2020, OXID MED CELL LONGEV, V2020, DOI 10.1155/2020/7879629
   Tan MS, 2014, CELL DEATH DIS, V5, DOI 10.1038/cddis.2014.348
   TARAWNEH R, 2012, COLD SPRING HARB PER, V2, DOI DOI 10.1101/CSHPERSPECT.A006148
   Thakkar R, 2016, OXID MED CELL LONGEV, V2016, DOI 10.1155/2016/8309031
   Thomson CA, 2014, J NEUROINFLAMM, V11, DOI 10.1186/1742-2094-11-73
   Tomonaga K, 2004, TRENDS MOL MED, V10, P71, DOI 10.1016/j.molmed.2003.12.001
   Tsai SJ, 2017, CYTOKINE GROWTH F R, V37, P89, DOI 10.1016/j.cytogfr.2017.06.001
   Vandergaast R, 2012, PLOS ONE, V7, DOI 10.1371/journal.pone.0045800
   Verma S, 2009, VIROLOGY, V385, P425, DOI 10.1016/j.virol.2008.11.047
   Voet S, 2019, EMBO MOL MED, V11, DOI 10.15252/emmm.201810248
   Walsh JG, 2014, RETROVIROLOGY, V11, DOI 10.1186/1742-4690-11-35
   Walsh JG, 2014, NAT REV NEUROSCI, V15, P84, DOI 10.1038/nrn3638
   Wang PH, 2010, NAT IMMUNOL, V11, P912, DOI 10.1038/ni.1933
   Wang SB, 2015, J GASTROEN HEPATOL, V30, P504, DOI 10.1111/jgh.12710
   Wang S, 2019, INT IMMUNOPHARMACOL, V67, P458, DOI 10.1016/j.intimp.2018.12.019
   Wang SL, 2014, PLOS ONE, V9, DOI [10.1371/journal.pone.0091357, 10.1371/journal.pone.0104745, 10.1371/journal.pone.0089848]
   Wang T, 2004, NAT MED, V10, P1366, DOI 10.1038/nm1140
   Wang W, 2016, P NATL ACAD SCI USA, V113, P9587, DOI 10.1073/pnas.1610099113
   Yan YQ, 2015, CELL, V160, P62, DOI 10.1016/j.cell.2014.11.047
   Yang SJ, 2018, CELL MOL NEUROBIOL, V38, P595, DOI 10.1007/s10571-017-0526-9
   Yang Y, 2019, CELL DEATH DIS, V10, DOI 10.1038/s41419-019-1413-8
   Yin J, 2018, MOL NEUROBIOL, V55, P1977, DOI 10.1007/s12035-017-0467-9
   Yong VW, 2010, NEUROSCIENTIST, V16, P408, DOI 10.1177/1073858410371379
   Youm YH, 2015, NAT MED, V21, P263, DOI 10.1038/nm.3804
   Yuan Y, 2019, CURR PHARM DESIGN, V25, P2375, DOI 10.2174/1381612825666190722114248
   Zahid A, 2019, FRONT IMMUNOL, V10, DOI 10.3389/fimmu.2019.02538
   Zendedel A, 2016, MOL NEUROBIOL, V53, P3063, DOI 10.1007/s12035-015-9203-5
   Zeng R, 2019, J CLIN NEUROSCI, V65, P125, DOI 10.1016/j.jocn.2019.04.004
   Zhang ZY, 2013, J CELL MOL MED, V17, P1566, DOI 10.1111/jcmm.12124
   Zhao G, 2017, ONCOTARGET, V8, P68153, DOI 10.18632/oncotarget.19249
   Zhou Y, 2016, MOL NEURODEGENER, V11, DOI 10.1186/s13024-016-0094-3
   Zhou YQ, 2019, NANOSCALE, V11, P22387, DOI 10.1039/c9nr08194a
NR 187
TC 10
Z9 11
U1 6
U2 25
PU ACADEMIC PRESS INC ELSEVIER SCIENCE
PI SAN DIEGO
PA 525 B ST, STE 1900, SAN DIEGO, CA 92101-4495 USA
SN 0889-1591
EI 1090-2139
J9 BRAIN BEHAV IMMUN
JI Brain Behav. Immun.
PD JAN
PY 2021
VL 91
BP 771
EP 783
DI 10.1016/j.bbi.2020.11.004
PG 13
WC Immunology; Neurosciences; Psychiatry
WE Science Citation Index Expanded (SCI-EXPANDED)
SC Immunology; Neurosciences & Neurology; Psychiatry
GA PK3VT
UT WOS:000602377700008
PM 33157255
DA 2022-08-24
ER

PT J
AU Liu, CG
   Meng, S
   Li, Y
   Lu, Y
   Zhao, Y
   Wang, PC
AF Liu Chen Geng
   Meng Shuang
   Li Ying
   Lu Yao
   Zhao Yue
   Wang Pei Chang
TI MicroRNA-135a in ABCA1-labeled Exosome is a Serum Biomarker Candidate
   for Alzheimer's Disease
SO BIOMEDICAL AND ENVIRONMENTAL SCIENCES
LA English
DT Article
DE Alzheimer's disease; Exosome; MicroRNA; Biomarker
ID REHABILITATION; DIAGNOSIS; CELL
AB Objective In the present study, the ABCA1 was used as a label to capture specific exosomes, the level of ABCA1-labeled exosomal microRNA-135a (miR-135a) was evaluated for the diagnosis of Alzheimer's disease (AD), especially in patients with early stages of AD.
   Methods This is a preliminary research focused on the levels of ABCA1 in WBCs, RBCs, HT-22 cells, and neuron cells. The diagnostic value of ABCA1-labeled exosomal miR-135a was examined using the CSF and serum of APP/PS1 double transgenic mice, and 152 patients with SCD, 131 patients with MCI, 198 patients with DAT, and 30 control subjects.
   Results The level of ABCA1 exosomes harvested from HT-22 cells and neuron culture medium was significantly higher compared to that of RBCs and WBCs (P < 0.05). The levels of ABCA1-labeled exosomal miR-135a increased in the CSF of MCI and DAT group compared to those of control group (P < 0.05), slightly increased (P > 0.05) in the serum of SCD patient group, and significantly increased in MCI and DAT patient groups compared to those of the control group (P < 0.05).
   Conclusion This study outlines a method to capture specific exosomes and detect them using immunological methods, which is more efficient for early diagnosis of AD.
C1 [Liu Chen Geng; Lu Yao; Zhao Yue; Wang Pei Chang] Captital Med Univ, Xuanwu Hosp, Clin Lab, Beijing 100053, Peoples R China.
   [Meng Shuang] Natl Inst Communicable Dis Control & Prevent, State Key Lab Infect Dis Prevent & Control, Beijing 102206, Peoples R China.
   [Li Ying] Air Force Gen Hosp, Chinese Peoples Liberat Army, Clin Lab, Beijing 100142, Peoples R China.
RP Wang, PC (通讯作者)，Captital Med Univ, Xuanwu Hosp, Clin Lab, Beijing 100053, Peoples R China.
EM pcw1905@126.com
FU National Natural Science Foundation of China [81401734, 81472007];
   National Key Research and Development Program of China [2016YFC1306300]
FX This study was supported by the National Natural Science Foundation of
   China [No. 81401734, 81472007]; the National Key Research and
   Development Program of China [No. 2016YFC1306300].
CR Abbott NJ, 2010, NEUROBIOL DIS, V37, P13, DOI 10.1016/j.nbd.2009.07.030
   Atri A, 2019, MED CLIN N AM, V103, P263, DOI 10.1016/j.mcna.2018.10.009
   Blennow K, 2018, J ALZHEIMERS DIS, V62, P1125, DOI 10.3233/JAD-170773
   Brent RJ, 2019, OBM GERIAT, V3
   Chen W, 2018, MACROMOL BIOSCI, V18, DOI 10.1002/mabi.201700242
   Clare L, 2019, HEALTH TECHNOL ASSES, V23, P1, DOI 10.3310/hta23100
   Cortes-Canteli M, 2020, J AM COLL CARDIOL, V75, P942, DOI 10.1016/j.jacc.2019.10.062
   das Nair R, 2019, HEALTH TECHNOL ASSES, V23, P1, DOI 10.3310/hta23160
   Dehghani R, 2018, REV NEUROSCIENCE, V29, P161, DOI 10.1515/revneuro-2017-0042
   Deng H, 2018, CELL REPROGRAM, V20, P178, DOI 10.1089/cell.2017.0047
   Frisoni GB, 2017, LANCET NEUROL, V16, P661, DOI 10.1016/S1474-4422(17)30159-X
   Greening DW, 2015, METHODS MOL BIOL, V1295, P179, DOI 10.1007/978-1-4939-2550-6_15
   Huang HB, 2019, BIOMED RES INT, V2019, DOI 10.1155/2019/2045915
   Karlawish Jason, 2017, Alzheimers Dement, V13, P374, DOI 10.1016/j.jalz.2017.02.006
   Liu CG, 2014, BRAIN RES, V1583, P55, DOI 10.1016/j.brainres.2014.04.026
   Livak KJ, 2001, METHODS, V25, P402, DOI 10.1006/meth.2001.1262
   Lu ZM, 2016, JOVE-J VIS EXP, DOI 10.3791/53797
   Mantzavinos V, 2017, CURR ALZHEIMER RES, V14, P1149, DOI 10.2174/1567205014666170203125942
   Putteeraj M, 2017, CNS NEUROL DISORD-DR, V16, P1000, DOI 10.2174/1871527316666170807142311
   Qian HW, 2017, CELL, V169, P1228, DOI 10.1016/j.cell.2017.05.020
   Theillet G, 2019, VIROLOGY, V529, P195, DOI 10.1016/j.virol.2019.01.027
   Toh WS, 2018, BIOCHEM SOC T, V46, P843, DOI 10.1042/BST20180079
   Wingate R, 2006, NAT REV NEUROSCI, V7, P745, DOI [10.1038/nrn1973, 10.1038/nrn2934]
   Yang TT, 2018, BIOMED ENVIRON SCI, V31, P87, DOI 10.3967/bes2018.011
   Zhang S, 2020, J MOL NEUROSCI, V70, P861, DOI 10.1007/s12031-020-01510-1
NR 25
TC 10
Z9 10
U1 1
U2 4
PU CHINESE CENTER DISEASE CONTROL & PREVENTION
PI BEIJING
PA 155 CHANGBAI RD, CHANGPING DISTRICT, BEIJING, 102206, PEOPLES R CHINA
SN 0895-3988
J9 BIOMED ENVIRON SCI
JI Biomed. Environ. Sci.
PD JAN
PY 2021
VL 34
IS 1
BP 19
EP 28
DI 10.3967/bes2021.004
PG 10
WC Environmental Sciences; Public, Environmental & Occupational Health
WE Science Citation Index Expanded (SCI-EXPANDED)
SC Environmental Sciences & Ecology; Public, Environmental & Occupational
   Health
GA QB5CY
UT WOS:000614159000003
PM 33531104
DA 2022-08-24
ER

PT J
AU Zhang, YY
   Bao, HL
   Dong, LX
   Liu, Y
   Zhang, GW
   An, FM
AF Zhang, Yan-Yun
   Bao, Hai-Lan
   Dong, Li-Xia
   Liu, Yu
   Zhang, Guo-Wei
   An, Feng-Mao
TI Silenced lncRNA H19 and up-regulated microRNA-129 accelerates viability
   and restrains apoptosis of PC12 cells induced by A beta(25-35) in a
   cellular model of Alzheimer's disease
SO CELL CYCLE
LA English
DT Article
DE Alzheimer's disease; long non-coding RNA H19; MicroRNA-129; high
   mobility group box-1 protein; A beta(25-35); PC12 cells; apoptosis;
   viability
AB Accumulating data manifest that long non-coding RNA (lncRNAs) are involved in all kinds of neurodegenerative disorders, consisting of the onset and progression of Alzheimer's disease (AD). The study was for the research of the mechanism of lncRNA H19 (H19) in viability and apoptosis of PC12 cells induced by A beta(25-35) in a cellular model of AD with the regulation of microRNA (miR)-129 and high mobility group box-1 protein (HMGB1). An AD cellular model of PC12 cells was established using A beta(25-35). The A beta(25-35)-induced PC12 cells were transfected with si-H19 or miR-129 mimic to figure their roles in cell viability,apoptosis, mitochondrial membrane potential dysfunction and oxidative stress in AD. Luciferase reporter assay and RNA-pull down assay were employed for verification of the binding relationship between H19 and miR-129 and the targeting relationship between miR-129 and HMGB1. An AD mouse model was induced and brain tissues were collected. H19, miR-129 and HMGB1 were detected in A beta(25-35)-treated cells and brain tissues of AD mice. Elevated H19, HMGB1 and decreased miR-129 were found in A beta(25-35)-treated PC12 cells as well as in brain tissues of AD mice. Silenced H19 or elevated miR-129 promoted viability, inhibited apoptosis, prevented mitochondrial membrane potential dysfunction and decreased oxidative stress in A beta(25-35)-treated PC12 cells. H19 could specifically bind to miR-129. MiR-129 specifically suppressed HMGB1 expression. This study suggests that silenced H19 and up-regulated miR-129 accelerates viability and represses apoptosis of PC12 cells stimulated by A beta(25-35) in AD, which is beneficial for AD treatment.
C1 [Zhang, Yan-Yun; Bao, Hai-Lan; Dong, Li-Xia; Liu, Yu; Zhang, Guo-Wei] Inner Mongolia Univ Nationalities, Coll Nursing, Tongliao, Peoples R China.
   [Zhang, Yan-Yun; Bao, Hai-Lan; Dong, Li-Xia; Liu, Yu; Zhang, Guo-Wei; An, Feng-Mao] Inner Mongolia Univ Nationalities, Inst Dementia, Tongliao, Peoples R China.
   [An, Feng-Mao] Mongolian Med Pharmacol Cardio Cerebral Vasc Syst, Inner Mongolia Key Lab, Tongliao, Inner Mongolia, Peoples R China.
RP Zhang, GW (通讯作者)，Inner Mongolia Univ Nationalities, Coll Nursing, Tongliao, Peoples R China.; Zhang, GW; An, FM (通讯作者)，Inner Mongolia Univ Nationalities, Inst Dementia, Tongliao, Peoples R China.; An, FM (通讯作者)，Mongolian Med Pharmacol Cardio Cerebral Vasc Syst, Inner Mongolia Key Lab, Tongliao, Inner Mongolia, Peoples R China.
EM tianjian0925@163.com; anfengmao@126.com
FU Inner Mongolia Natural Science Foundation [2018MS08127]; National
   Natural Science Foundation of China [81660720]; Program for Young
   Talents of Science and Technology in Universities of Inner Mongolia
   Autonomous Region
FX This work was supported by the Inner Mongolia Natural Science Foundation
   [No. 2018MS08127], National Natural Science Foundation of China [No.
   81660720] and Program for Young Talents of Science and Technology in
   Universities of Inner Mongolia Autonomous Region [No. NJYT -20-B24]
CR Chen YH, 2020, MEDICINE, V99, DOI 10.1097/MD.0000000000019313
   Davis HM, 2019, J CELL BIOCHEM, V120, P16741, DOI 10.1002/jcb.28932
   Diaz D, 2015, METHODS MOL BIOL, V1219, P11, DOI 10.1007/978-1-4939-1661-0_2
   Fujita K, 2016, SCI REP-UK, V6, DOI 10.1038/srep31895
   Gao YP, 2016, CELL PHYSIOL BIOCHEM, V39, P2186, DOI 10.1159/000447913
   Han CL, 2018, CELL DEATH DIS, V9, DOI 10.1038/s41419-018-0496-y
   Hu YY, 2017, ONCOTARGET, V8, P94554, DOI 10.18632/oncotarget.21791
   Iwasaki H, 2019, J NIPPON MED SCH, V86, P215, DOI 10.1272/jnms.JNMS.2018_86-402
   Jiang JJ, 2020, AGING-US, V12, P8820, DOI 10.18632/aging.102877
   Li D., 2020, CELL TRANSPLANT, V29
   Li XQ, 2017, J NEUROINFLAMM, V14, DOI 10.1186/s12974-017-0977-4
   Li X, 2019, MOL THER-NUCL ACIDS, V17, P297, DOI 10.1016/j.omtn.2019.05.031
   Li Z, 2020, DEMENT GERIATR COGN, V49, P163, DOI 10.1159/000507285
   Liaol S, 2019, ONCOTARGETS THER, V12, P4099, DOI 10.2147/OTT.S185156
   Liu AH, 2017, BRAIN RES BULL, V132, P139, DOI 10.1016/j.brainresbull.2017.05.004
   Liu YA, 2020, NANOSCALE, V12, P6498, DOI 10.1039/c9nr09713a
   Lv X, 2011, INT J MED SCI, V8, P353, DOI 10.7150/ijms.8.353
   Mazarati A, 2011, EXP NEUROL, V232, P143, DOI 10.1016/j.expneurol.2011.08.012
   Nan K, 2019, INT IMMUNOPHARMACOL, V67, P294, DOI 10.1016/j.intimp.2018.12.027
   Nishibori M, 2019, J PHARMACOL SCI, V140, P94, DOI 10.1016/j.jphs.2019.04.006
   Saeedi M, 2020, CHEM BIODIVERS, V17, DOI 10.1002/cbdv.201900746
   Sen S, 2020, EYE LOND
   Shao XR, 2018, ACS APPL MATER INTER, V10, P23682, DOI 10.1021/acsami.8b07827
   Shi YC, 2020, FRONT BIOENG BIOTECH, V8, DOI 10.3389/fbioe.2020.00031
   Sun WY, 2020, MOL NEUROBIOL, V57, P5044, DOI 10.1007/s12035-020-02069-z
   Tseng HJ, 2020, EUR J MED CHEM, V192, DOI 10.1016/j.ejmech.2020.112193
   Vijayan M, 2020, J ALZHEIMERS DIS, V75, P353, DOI 10.3233/JAD-200070
   Wang SC, 2019, PATHOL RES PRACT, V215, P676, DOI 10.1016/j.prp.2018.12.024
   Wei DF, 2015, CARBOHYD POLYM, V125, P161, DOI 10.1016/j.carbpol.2015.02.029
   Wu DM, 2018, J CELL PHYSIOL, V233, P6632, DOI 10.1002/jcp.26297
   Wu J, 2020, ACTA OPHTHALMOL, V98, pE781, DOI 10.1111/aos.14381
   Xi YD, 2016, CELL MOL NEUROBIOL, V36, P1151, DOI 10.1007/s10571-015-0311-6
   Yan H, 2018, INT J MOL MED, V42, P2469, DOI 10.3892/ijmm.2018.3853
   Yang Y, 2015, MOL CELL BIOCHEM, V404, P229, DOI 10.1007/s11010-015-2382-6
   Zeng ZL, 2019, CELL CYCLE, V18, P3095, DOI 10.1080/15384101.2019.1669388
   Zhao Y, 2019, MOL CELL BIOCHEM, V460, P1, DOI 10.1007/s11010-019-03564-1
   Zhu JJ, 2016, LIFE SCI, V151, P115, DOI 10.1016/j.lfs.2016.02.014
NR 37
TC 10
Z9 10
U1 3
U2 10
PU TAYLOR & FRANCIS INC
PI PHILADELPHIA
PA 530 WALNUT STREET, STE 850, PHILADELPHIA, PA 19106 USA
SN 1538-4101
EI 1551-4005
J9 CELL CYCLE
JI Cell Cycle
PD JAN 2
PY 2021
VL 20
IS 1
BP 112
EP 125
DI 10.1080/15384101.2020.1863681
EA JAN 2021
PG 14
WC Cell Biology
WE Science Citation Index Expanded (SCI-EXPANDED)
SC Cell Biology
GA PZ0HH
UT WOS:000605423400001
PM 33410377
OA Green Published, Bronze
DA 2022-08-24
ER

PT J
AU Zhao, YW
   Wang, ZQ
   Mao, YH
   Li, B
   Zhu, YC
   Zhang, SK
   Wang, SM
   Jiang, YY
   Xu, NH
   Xie, YZ
   Xie, WD
   Zhang, YO
AF Zhao, Yiwan
   Wang, Ziqiang
   Mao, Yunhao
   Li, Bing
   Zhu, Yuanchang
   Zhang, Shikuan
   Wang, Songmao
   Jiang, Yuyang
   Xu, Naihan
   Xie, Yizhen
   Xie, Weidong
   Zhang, Yaou
TI NEAT1 regulates microtubule stabilization via FZD3/GSK3 beta/P-tau
   pathway in SH-SY5Y cells and APP/PS1 mice
SO AGING-US
LA English
DT Article
DE Alzheimer's disease; NEAT1; FZD3; H3K27Ac; metformin
ID LONG NONCODING RNA; ALZHEIMERS-DISEASE; TAU-PHOSPHORYLATION; MEMORY
   IMPAIRMENT; ACTIVE CHROMATIN; AMYLOID-BETA; WNT; EXPRESSION; INJURY;
   GENE
AB Nuclear paraspeckles assembly transcript 1 (NEAT1) is a well-known long noncoding RNA (lncRNA) with various functions in different physiological and pathological processes. Notably, aberrant NEAT1 expression is implicated in the pathogenesis of various neurodegenerative diseases, including Alzheimer's disease (AD). However, the molecular mechanism of NEAT1 in AD remains poorly understood. In this study, we investigated that NEAT1 regulated microtubules (MTs) polymerization via FZD3/GSK3 beta/p-tau pathway. Downregulation of NEAT1 inhibited Frizzled Class Receptor 3 (FZD3) transcription activity by suppressing H3K27 acetylation (H3K27Ac) at the FZD3 promoter. Our data also demonstrated that P300, an important histone acetyltransferases (HAT), recruited by NEAT1 to bind to FZD3 promoter and mediated its transcription via regulating histone acetylation. In addition, according to immunofluorescence staining of MTs, metformin, a medicine for the treatment of diabetes mellitus, rescued the reduced length of neurites detected in NEAT1 silencing cells. We suspected that metformin may play a neuroprotective role in early AD by increasing NEAT1 expression and through FZD3/GSK3 beta/p-tau pathway. Collectively, NEAT1 regulates microtubule stabilization via FZD3/GSK3 beta/P-tau pathway and influences FZD3 transcription activity in the epigenetic way.
C1 [Zhao, Yiwan; Mao, Yunhao; Li, Bing; Zhu, Yuanchang; Zhang, Shikuan; Jiang, Yuyang; Xu, Naihan; Xie, Weidong; Zhang, Yaou] Tsinghua Shenzhen Int Grad Sch, State Key Lab Chem Oncogen, Shenzhen 518055, Peoples R China.
   [Zhao, Yiwan; Li, Bing; Zhu, Yuanchang; Zhang, Shikuan; Wang, Songmao] Tsinghua Univ, Sch Life Sci, Beijing 100084, Peoples R China.
   [Zhao, Yiwan; Mao, Yunhao; Li, Bing; Zhu, Yuanchang; Zhang, Shikuan; Wang, Songmao; Xu, Naihan; Xie, Weidong; Zhang, Yaou] Tsinghua Shenzhen Int Grad Sch, Key Lab Hlth Sci & Technol Shenzhen, Shenzhen 518055, Peoples R China.
   [Wang, Ziqiang] Shenzhen Univ, Affiliated Hosp 1, Shenzhen Peoples Hosp 2, Key Lab Med Reprogramming Technol, Shenzhen 518035, Peoples R China.
   [Mao, Yunhao; Xu, Naihan; Xie, Weidong; Zhang, Yaou] Tsinghua Univ, Open FIESTA Ctr, Shenzhen 518055, Peoples R China.
   [Xie, Yizhen] Guangdong Inst Microbiol, Guangdong Prov Key Lab Microbial Culture Collect, State Key Lab Appl Microbiol Southern China, Guangzhou 510070, Guangdong, Peoples R China.
RP Xie, WD; Zhang, YO (通讯作者)，Tsinghua Shenzhen Int Grad Sch, State Key Lab Chem Oncogen, Shenzhen 518055, Peoples R China.; Xie, WD; Zhang, YO (通讯作者)，Tsinghua Shenzhen Int Grad Sch, Key Lab Hlth Sci & Technol Shenzhen, Shenzhen 518055, Peoples R China.; Xie, WD; Zhang, YO (通讯作者)，Tsinghua Univ, Open FIESTA Ctr, Shenzhen 518055, Peoples R China.
EM xiewd@sz.tsinghua.edu.cn; zhangyo@sz.tsinghua.edu.cn
RI Xu, Naihan/C-2778-2018
OI wang, ziqiang/0000-0002-4676-3447
FU special project of Suzhou-Tsinghua innovation leading action
   [2016SZ3012]; international cooperation fund of Shenzhen
   [GJHZ20180929162002061]
FX This works was supported international cooperation fund of Shenzhen
   (GJHZ20180929162002061) and special project of Suzhou-Tsinghua
   innovation leading action (2016SZ3012).
CR Ando K, 2016, PLOS GENET, V12, DOI 10.1371/journal.pgen.1005917
   Barini E, 2016, MOL NEURODEGENER, V11, DOI 10.1186/s13024-016-0082-7
   Bernstein E, 2005, GENE DEV, V19, P1635, DOI 10.1101/gad.1324305
   Chakravarty D, 2014, NAT COMMUN, V5, DOI 10.1038/ncomms6383
   Chen F, 2016, NEUROPHARMACOLOGY, V101, P123, DOI 10.1016/j.neuropharm.2015.07.023
   Chen Q, 2018, CLIN CANCER RES, V24, P684, DOI 10.1158/1078-0432.CCR-17-0605
   Chun W, 2007, FRONT BIOSCI-LANDMRK, V12, P733, DOI 10.2741/2097
   Ernst A, 2013, TRANSL PSYCHIAT, V3, DOI 10.1038/tp.2013.42
   Forloni G, 2018, J ALZHEIMERS DIS, V62, P1261, DOI 10.3233/JAD-170819
   Furcila D, 2018, J ALZHEIMERS DIS, V64, P417, DOI 10.3233/JAD-180173
   Henriques AG, 2015, MOL NEUROBIOL, V52, P1391, DOI 10.1007/s12035-014-8913-4
   Hernandez F, 2013, J ALZHEIMERS DIS, V33, pS141, DOI 10.3233/JAD-2012-129025
   Hu XY, 2018, J EXP MED, V215, P927, DOI 10.1084/jem.20171831
   Hung SY, 2017, J BIOMED SCI, V24, DOI 10.1186/s12929-017-0355-7
   Imamura K, 2014, MOL CELL, V53, P393, DOI 10.1016/j.molcel.2014.01.009
   Iqbal K, 2010, CURR ALZHEIMER RES, V7, P656, DOI 10.2174/156720510793611592
   Iqbal K, 2016, NAT REV NEUROL, V12, DOI 10.1038/nrneurol.2015.225
   Johnson R, 2012, NEUROBIOL DIS, V46, P245, DOI 10.1016/j.nbd.2011.12.006
   Ramos-Rodriguez JJ, 2013, PSYCHONEUROENDOCRINO, V38, P2462, DOI 10.1016/j.psyneuen.2013.05.010
   Katsu T, 2003, NEUROSCI LETT, V353, P53, DOI 10.1016/j.neulet.2003.09.017
   Ke S, 2019, YONSEI MED J, V60, P640, DOI 10.3349/ymj.2019.60.7.640
   Khalil AM, 2009, P NATL ACAD SCI USA, V106, P11667, DOI 10.1073/pnas.0904715106
   Kickstein E, 2010, P NATL ACAD SCI USA, V107, P21830, DOI 10.1073/pnas.0912793107
   Lellahi SM, 2018, J BIOL CHEM, V293, P18965, DOI 10.1074/jbc.RA118.004473
   Li LX, 2019, BASIC CLIN PHARMACOL, V125, P439, DOI 10.1111/bcpt.13279
   Li T, 2008, MOL CELL BIOL, V28, P6473, DOI 10.1128/MCB.00204-08
   Lo Pang-Kuo, 2016, Front Biol (Beijing), V11, P413, DOI 10.1007/s11515-016-1433-z
   MalchiodiAlbedi F, 1997, J NEUROSCI RES, V48, P425, DOI 10.1002/(SICI)1097-4547(19970601)48:5<425::AID-JNR4>3.0.CO;2-G
   Maniar K, 2017, PHARMACOL RES, V117, P103, DOI 10.1016/j.phrs.2016.12.003
   Markowicz-Piasecka M, 2017, METFORMIN FUTURE THE, V34, P2614, DOI DOI 10.1007/s11095-017-2199-y
   Mello SS, 2017, GENE DEV, V31, P1095, DOI 10.1101/gad.284661.116
   Nelson WJ, 2004, SCIENCE, V303, P1483, DOI 10.1126/science.1094291
   Nishimoto Y, 2013, MOL BRAIN, V6, DOI 10.1186/1756-6606-6-31
   Scadden D, 2009, MOL CELL, V35, P395, DOI 10.1016/j.molcel.2009.08.005
   Scheltens P, 2016, LANCET, V388, P505, DOI 10.1016/S0140-6736(15)01124-1
   Selkoe DJ, 2016, EMBO MOL MED, V8, P595, DOI 10.15252/emmm.201606210
   Simonetti M, 2014, NEURON, V83, P104, DOI 10.1016/j.neuron.2014.05.037
   Spreafico M, 2018, INT J MOL SCI, V19, DOI 10.3390/ijms19072022
   Sunwoo JS, 2017, MOL NEUROBIOL, V54, P1577, DOI 10.1007/s12035-016-9928-9
   Tang Y, 2018, INT J MOL MED, V41, P251, DOI 10.3892/ijmm.2017.3245
   Tsai MC, 2010, SCIENCE, V329, P689, DOI 10.1126/science.1192002
   Wang KC, 2011, NATURE, V472, P120, DOI 10.1038/nature09819
   Wang YP, 2016, NAT REV NEUROSCI, V17, P5, DOI 10.1038/nrn.2015.1
   Wang ZQ, 2019, CELL MOL LIFE SCI, V76, P3005, DOI 10.1007/s00018-019-03074-9
   West JA, 2014, MOL CELL, V55, P791, DOI 10.1016/j.molcel.2014.07.012
   Wong CK, 2018, DIABETES, V67, P412, DOI 10.2337/db17-0237
   Wu J, 2019, INTERDISCIP SCI, V11, P645, DOI 10.1007/s12539-019-00319-w
   Xiong H, 2013, J ALZHEIMERS DIS, V37, P623, DOI 10.3233/JAD-130584
   Yan W, 2018, BIOCHEM BIOPH RES CO, V496, P1019, DOI 10.1016/j.bbrc.2017.12.149
   Yao WX, 2019, CELL SIGNAL, V62, DOI 10.1016/j.cellsig.2019.05.013
   Yu X, 2017, CELL PROLIFERAT, V50, DOI 10.1111/cpr.12329
   Zhang L, 2019, MOL NEUROBIOL, V56, P3522, DOI 10.1007/s12035-018-1299-y
   Zhao MY, 2019, NEUROL RES, V41, P489, DOI 10.1080/01616412.2018.1548747
   Zhong JJ, 2017, BRAIN BEHAV IMMUN, V65, P183, DOI 10.1016/j.bbi.2017.05.001
NR 54
TC 10
Z9 10
U1 5
U2 16
PU IMPACT JOURNALS LLC
PI ORCHARD PARK
PA 6666 E QUAKER ST, STE 1, ORCHARD PARK, NY 14127 USA
SN 1945-4589
J9 AGING-US
JI Aging-US
PD NOV 30
PY 2020
VL 12
IS 22
BP 23233
EP 23250
PG 18
WC Cell Biology; Geriatrics & Gerontology
WE Science Citation Index Expanded (SCI-EXPANDED)
SC Cell Biology; Geriatrics & Gerontology
GA PA8PB
UT WOS:000595890300011
PM 33221742
OA Green Published, gold
DA 2022-08-24
ER

PT J
AU Gullett, JM
   Chen, ZY
   O'Shea, A
   Akbar, M
   Bian, J
   Rani, A
   Porges, EC
   Foster, TC
   Woods, AJ
   Modave, F
   Cohen, RA
AF Gullett, Joseph M.
   Chen, Zhaoyi
   O'Shea, Andrew
   Akbar, Maisha
   Bian, Jiang
   Rani, Asha
   Porges, Eric C.
   Foster, Thomas C.
   Woods, Adam J.
   Modave, Francois
   Cohen, Ronald A.
TI MicroRNA predicts cognitive performance in healthy older adults
SO NEUROBIOLOGY OF AGING
LA English
DT Article
DE Machine learning; miRNA; Neurocognitive function; Cognitive aging
ID NIH TOOLBOX COGNITION; BRAIN; VALIDATION; BIOMARKERS; MILD; MIRNA;
   SEGMENTATION; INDEPENDENCE; HIPPOCAMPAL; IMPAIRMENT
AB The expression of microRNA (miRNA) is influenced by ongoing biological processes, including aging, and has begun to play a role in the measurement of neurodegenerative processes in central nervous system. The purpose of this study is to utilize machine learning approaches to determine whether miRNA can be utilized as a blood-based biomarker of cognitive aging. A random forest regression combining miRNA with biological (brain volume), clinical (comorbid conditions), and demographic variables in 115 typically aging older adults explained the greatest level of variance in cognitive performance compared to the other machine learning models explored. Three miRNA (miR-140-5p, miR-197-3p, and miR-501-3p) were top-ranked predictors of multiple cognitive outcomes (Fluid, Crystallized, and Overall Cognition) and past studies of these miRNA link them to cellular senescence, inflammatory signals for atherosclerotic formation, and potential development of neurodegenerative disorders (e.g., Alzheimer's disease). Several novel miRNAs were also linked to age and multiple cognitive functions, findings which together warrant further exploration linking these miRNAs to brain-derived metrics of neurodegeneration in typically aging older adults. (C) 2020 Elsevier Inc. All rights reserved.
C1 [Gullett, Joseph M.; O'Shea, Andrew; Akbar, Maisha; Porges, Eric C.; Woods, Adam J.; Cohen, Ronald A.] Univ Florida, Dept Clin & Hlth Psychol, Ctr Cognit Aging & Memory, 1225 Ctr Dr,POB 100165, Gainesville, FL 32605 USA.
   [Chen, Zhaoyi; Bian, Jiang; Modave, Francois] Univ Florida, Dept Hlth Outcomes & Biomed Informat, Gainesville, FL USA.
   [Rani, Asha; Foster, Thomas C.; Woods, Adam J.] Univ Florida, Dept Neurosci, Gainesville, FL 32610 USA.
RP Gullett, JM (通讯作者)，Univ Florida, Dept Clin & Hlth Psychol, Ctr Cognit Aging & Memory, 1225 Ctr Dr,POB 100165, Gainesville, FL 32605 USA.
EM gullettj@phhp.ufl.edu
OI Gullett, Joseph/0000-0002-8184-7187; Woods, Adam/0000-0002-0786-0236;
   Akbar, Maisha/0000-0001-9740-085X
FU 1-Florida Alzheimer's Disease Research Center [AG047266]; Center for
   Cognitive Aging Memory; Evelyn F. McKnight Brain Research Foundation;
   National Institutes of Health [AG036800, AG037984, AG049711, AG052258,
   K01AG050707-A1, P30-AG028740, R01-AG054077]
FX This work was funded in part by the 1-Florida Alzheimer's Disease
   Research Center (grant number AG047266 to JG), the Center for Cognitive
   Aging & Memory, the Evelyn F. McKnight Brain Research Foundation, and
   the National Institutes of Health (grant numbers AG036800, AG037984,
   AG049711, AG052258, K01AG050707-A1, P30-AG028740, and R01-AG054077).
CR Akhter R, 2018, NEUROBIOL AGING, V63, P110, DOI 10.1016/j.neurobiolaging.2017.11.007
   Akshoomoff N, 2013, MONOGR SOC RES CHILD, V78, P119, DOI 10.1111/mono.12038
   Alexander GE, 2012, FRONT AGING NEUROSCI, V4, DOI 10.3389/fnagi.2012.00021
   Alvarez-Erviti L, 2011, NAT BIOTECHNOL, V29, P341, DOI 10.1038/nbt.1807
   Anton SD, 2015, AGEING RES REV, V24, P304, DOI 10.1016/j.arr.2015.09.005
   Banzhaf-Strathmann J, 2014, EMBO J, V33, P1667, DOI 10.15252/embj.201387576
   Bauer PJ, 2013, MONOGR SOC RES CHILD, V78, P133, DOI 10.1111/mono.12039
   Braver T. S., 2008, HDB AGING COGNITION, P311
   Capitano F, 2017, NEUROBIOL LEARN MEM, V139, P63, DOI 10.1016/j.nlm.2016.12.019
   Cardinale F, 2014, NEUROINFORMATICS, V12, P535, DOI 10.1007/s12021-014-9229-2
   Cogswell JP, 2008, J ALZHEIMERS DIS, V14, P27, DOI 10.3233/jad-2008-14103
   Di Pietro V, 2017, J NEUROTRAUM, V34, P1948, DOI 10.1089/neu.2016.4857
   Dotson VM, 2016, FRONT AGING NEUROSCI, V7, DOI 10.3389/fnagi.2015.00250
   Febo M, 2016, FRONT AGING NEUROSCI, V8, DOI 10.3389/fnagi.2016.00158
   Fischl B, 2002, NEURON, V33, P341, DOI 10.1016/S0896-6273(02)00569-X
   Grasso M, 2014, MOLECULES, V19, P6891, DOI 10.3390/molecules19056891
   Guo R, 2017, J ALZHEIMERS DIS, V60, P1365, DOI 10.3233/JAD-170343
   Hansen KF, 2013, BRAIN STRUCT FUNCT, V218, P817, DOI 10.1007/s00429-012-0431-4
   Hara N, 2017, ACTA NEUROPATHOL COM, V5, DOI 10.1186/s40478-017-0414-z
   Hebert SS, 2009, NEUROBIOL DIS, V33, P422, DOI 10.1016/j.nbd.2008.11.009
   Hromadnikova I, 2019, INT J CARDIOL, V291, P158, DOI 10.1016/j.ijcard.2019.05.036
   Hunter MP, 2008, PLOS ONE, V3, DOI 10.1371/journal.pone.0003694
   Kayano M, 2016, BIOMARK RES, V4, DOI 10.1186/s40364-016-0076-1
   Koutsis G, 2013, CURR TOP MED CHEM, V13, P1573, DOI 10.2174/15680266113139990106
   Larner AJ, 2012, INT PSYCHOGERIATR, V24, P391, DOI 10.1017/S1041610211001839
   Lee JY, 2008, J GERIATR PSYCH NEUR, V21, P104, DOI 10.1177/0891988708316855
   Luis CA, 2009, INT J GERIATR PSYCH, V24, P197, DOI 10.1002/gps.2101
   Maffioletti E, 2016, J AFFECT DISORDERS, V200, P250, DOI 10.1016/j.jad.2016.04.021
   Manzano-Crespo M, 2019, TRANSL NEURODEGENER, V8, DOI 10.1186/s40035-019-0174-8
   Massaro JD, 2019, MOL CELL ENDOCRINOL, V490, P1, DOI 10.1016/j.mce.2019.03.008
   Mooney C, 2015, PLOS ONE, V10, DOI 10.1371/journal.pone.0145316
   Morey RA, 2009, NEUROIMAGE, V45, P855, DOI 10.1016/j.neuroimage.2008.12.033
   Nasreddine ZS, 2005, J AM GERIATR SOC, V53, P695, DOI 10.1111/j.1532-5415.2005.53221.x
   Nissim NR, 2017, FRONT AGING NEUROSCI, V8, DOI 10.3389/fnagi.2016.00328
   O'Shea A, 2016, FRONT AGING NEUROSCI, V8, DOI 10.3389/fnagi.2016.00298
   Patil KS, 2019, PARKINSONISM RELAT D, V64, P202, DOI 10.1016/j.parkreldis.2019.04.010
   Piscopo P, 2019, AGEING RES REV, V50, P131, DOI 10.1016/j.arr.2018.11.005
   Porges EC, 2017, BIOL PSYCHIAT-COGN N, V2, P38, DOI 10.1016/j.bpsc.2016.06.004
   R Development Core Team, 2016, R LANGUAGE ENV STAT
   Rani A, 2017, FRONT AGING NEUROSCI, V9, DOI 10.3389/fnagi.2017.00323
   Regev K, 2017, JAMA NEUROL, V74, P273, DOI 10.1001/jamaneurol.2016.5197
   Rothman AMK, 2016, J CLIN INVEST, V126, P2495, DOI 10.1172/JCI83361
   Salthouse TA, 1998, DEV PSYCHOL, V34, P851, DOI 10.1037/0012-1649.34.5.851
   Salthouse TA, 2009, NEUROBIOL AGING, V30, P507, DOI 10.1016/j.neurobiolaging.2008.09.023
   Shaltiel G, 2013, BRAIN STRUCT FUNCT, V218, P59, DOI 10.1007/s00429-011-0376-z
   Sheinerman KS, 2013, AGING-US, V5, P925, DOI 10.18632/aging.100624
   Sorensen SS, 2014, TRANSL STROKE RES, V5, P711, DOI 10.1007/s12975-014-0364-8
   Teng LL, 2019, J MOL NEUROSCI, V69, P494, DOI 10.1007/s12031-019-01384-y
   Thounaojam MC, 2013, MOL NEUROBIOL, V47, P1034, DOI 10.1007/s12035-013-8400-3
   Toyama K, 2018, ARTERIOSCL THROM VAS, V38, P1392, DOI 10.1161/ATVBAHA.118.310822
   Wang SD, 2019, INFLAMMATION, V42, P1869, DOI 10.1007/s10753-019-01049-3
   Weintraub S, 2013, NEUROLOGY, V80, pS54, DOI 10.1212/WNL.0b013e3182872ded
   Woods AJ, 2013, J NUTR HEALTH AGING, V17, P741, DOI 10.1007/s12603-013-0398-8
   Yoo JK, 2014, EXP GERONTOL, V58, P139, DOI 10.1016/j.exger.2014.07.020
   Zhao LL, 2018, NEUROSCIENCE, V379, P239, DOI 10.1016/j.neuroscience.2018.03.019
NR 55
TC 10
Z9 10
U1 1
U2 6
PU ELSEVIER SCIENCE INC
PI NEW YORK
PA STE 800, 230 PARK AVE, NEW YORK, NY 10169 USA
SN 0197-4580
EI 1558-1497
J9 NEUROBIOL AGING
JI Neurobiol. Aging
PD NOV
PY 2020
VL 95
BP 186
EP 194
DI 10.1016/j.neurobiolaging.2020.07.023
PG 9
WC Geriatrics & Gerontology; Neurosciences
WE Science Citation Index Expanded (SCI-EXPANDED); Social Science Citation Index (SSCI)
SC Geriatrics & Gerontology; Neurosciences & Neurology
GA OI5IV
UT WOS:000583312900019
PM 32846274
OA Green Accepted
DA 2022-08-24
ER

PT J
AU Li, JH
   Li, DH
   Zhou, HT
   Wu, GY
   He, ZJ
   Liao, WH
   Li, YJ
   Zhi, YW
AF Li, Junhua
   Li, Danhua
   Zhou, Huatao
   Wu, Guiyun
   He, Zhijie
   Liao, Wenhua
   Li, Yujuan
   Zhi, Yaowei
TI MicroRNA-338-5p alleviates neuronal apoptosis via directly targeting
   BCL2L11 in APP/PS1 mice
SO AGING-US
LA English
DT Article
DE Alzheimer's disease; MicroRNA-338-5p; neuronal apoptosis; BCL2L11
ID ALZHEIMERS-DISEASE; AMYLOID-BETA; MOUSE MODEL; PATHOPHYSIOLOGY;
   ACTIVATION; EXPRESSION; CASPASE-3; PROTEIN; MIRNAS; RNA
AB MicroRNAs have become pivotal modulators in the pathogenesis of Alzheimer's disease. MiR-338-5p is associated with neuronal differentiation and neurogenesis, and expressed aberrantly in patients with cognitive dysfunction. However, its role and potential mechanism involved in Alzheimer's disease remain to be elucidated. Herein, we showed that the expression of miR-338-5p decreased in APP/PS1 mice, accompanied by the elevation in the expression level of amyloid beta, which indicated a reverse relationship between Alzheimer's disease progression and miR-338-5p. In addition, lentiviral overexpression of miR-338-5p through intrahippocampal injection mitigated the amyloid plaque deposition and cognitive dysfunction in APP/PS1 mice, suggesting a protecting role of miR-338-5p against the development of Alzheimer's disease. Moreover, miR-338-5p decelerated apoptotic loss of neurons in APP/PS1 mice. MiR-338-5p decreased neuronal apoptosis in vitro induced by amyloid beta accumulation, which was attributed to the negative regulation of BCL2L11 by miR-338-5p, since the restoration of BCL2L11 eliminated the protective role of miR-338-5p against neuronal apoptosis. Taken together, all of these results may indicate miR-338-5p as an innovative modulator in the pathogenesis of Alzheimer's disease, and also suggest that the protective effect of miR-338-5p on neuronal apoptosis may underlie its beneficial effect on APP/PS1 mice.
C1 [Li, Junhua; Wu, Guiyun; Li, Yujuan] Sun Yat Sen Univ, Sun Yat Sen Mem Hosp, Dept Anesthesiol, Guangzhou 510120, Peoples R China.
   [Li, Danhua] Sun Yat Sen Univ, Sun Yat Sen Mem Hosp, Dept Pediat, Guangzhou 510120, Peoples R China.
   [Zhou, Huatao] Sun Yat Sen Univ, Sun Yat Sen Mem Hosp, Dept Cardiol, Guangzhou 510120, Peoples R China.
   [He, Zhijie; Liao, Wenhua; Zhi, Yaowei] Sun Yat Sen Univ, Sun Yat Sen Mem Hosp, Dept Intens Care Unit, Guangzhou 510120, Peoples R China.
   [Li, Junhua; Li, Danhua; Zhou, Huatao; Wu, Guiyun; Li, Yujuan] Sun Yat Sen Univ, Lab RNA & Major Dis Brain & Hearts, Guangzhou 510120, Peoples R China.
   [Li, Junhua; Li, Yujuan] Sun Yat Sen Univ, Zhongshan Sch Med, Guangdong Prov Key Lab Brain Funct & Dis, Guangzhou 510080, Peoples R China.
RP Li, YJ (通讯作者)，Sun Yat Sen Univ, Sun Yat Sen Mem Hosp, Dept Anesthesiol, Guangzhou 510120, Peoples R China.; Zhi, YW (通讯作者)，Sun Yat Sen Univ, Sun Yat Sen Mem Hosp, Dept Intens Care Unit, Guangzhou 510120, Peoples R China.; Li, YJ (通讯作者)，Sun Yat Sen Univ, Lab RNA & Major Dis Brain & Hearts, Guangzhou 510120, Peoples R China.; Li, YJ (通讯作者)，Sun Yat Sen Univ, Zhongshan Sch Med, Guangdong Prov Key Lab Brain Funct & Dis, Guangzhou 510080, Peoples R China.
EM liyuj@mail.sysu.edu.cn; zhiyw@mail.sysu.edu.cn
FU National Natural Science Foundation of China [81471352, 81641160,
   81801945]; Natural Science Foundation of Guangdong Province, China
   [2016A030313251, 2016A030313827, 2018A0303130272]; Science and
   Technology Planning Project of Guangzhou, China [201707010207]
FX This work was supported by the National Natural Science Foundation of
   China (No.81471352, No.81641160, No.81801945); the Natural Science
   Foundation of Guangdong Province, China (No.2016A030313251,
   No.2016A030313827, No.2018A0303130272); the Science and Technology
   Planning Project of Guangzhou, China (No. 201707010207).
CR Agarwal V, 2015, ELIFE, V4, DOI 10.7554/eLife.05005
   Anand R, 2014, NEUROPHARMACOLOGY, V76, P27, DOI 10.1016/j.neuropharm.2013.07.004
   Beveridge NJ, 2012, NEUROBIOL DIS, V46, P263, DOI 10.1016/j.nbd.2011.12.029
   Bilegsaikhan E, 2018, J DIGEST DIS, V19, P404, DOI 10.1111/1751-2980.12643
   Chang CN, 2013, PLOS ONE, V8, DOI 10.1371/journal.pone.0061196
   Chen SC, 2017, BIOCHEM BIOPH RES CO, V485, P167, DOI 10.1016/j.bbrc.2017.02.043
   Chen XM, 2017, INT J BIOL SCI, V13, P518, DOI 10.7150/ijbs.17800
   Dai XQ, 2021, MINERVA MED, V112, P533, DOI 10.23736/S0026-4806.19.06280-3
   Dajas-Bailador F, 2012, NAT NEUROSCI, V15, P697, DOI 10.1038/nn.3082
   Dong Y, 2018, MOL MED, V24, DOI 10.1186/s10020-018-0059-9
   Femminella GD, 2015, FRONT PHYSIOL, V6, DOI 10.3389/fphys.2015.00040
   Galimberti D, 2014, J ALZHEIMERS DIS, V42, P1261, DOI 10.3233/JAD-140756
   Gaughwin P, 2011, CEREB CORTEX, V21, P1857, DOI 10.1093/cercor/bhq262
   Hokkanen SRK, 2018, BRAIN PATHOL, V28, P548, DOI 10.1111/bpa.12556
   Hwang DY, 2002, FASEB J, V16, DOI 10.1096/fj.01-0732com
   Im HI, 2012, TRENDS NEUROSCI, V35, P325, DOI 10.1016/j.tins.2012.01.004
   Jembrek MJ, 2015, OXID MED CELL LONGEV, V2015, DOI 10.1155/2015/346783
   Kanninen K, 2009, P NATL ACAD SCI USA, V106, P16505, DOI 10.1073/pnas.0908397106
   Kasa P, 2004, BRAIN RES, V998, P73, DOI 10.1016/j.brainres.2003.11.021
   Kim HS, 2002, NEUROREPORT, V13, P1989, DOI 10.1097/00001756-200210280-00032
   Kos A, 2017, RNA BIOL, V14, P905, DOI 10.1080/15476286.2017.1325067
   Kos A, 2017, MOL NEUROBIOL, V54, P3439, DOI 10.1007/s12035-016-9925-z
   Kos A, 2012, PLOS ONE, V7, DOI 10.1371/journal.pone.0031022
   Kumar A, 2015, PHARMACOL REP, V67, P195, DOI 10.1016/j.pharep.2014.09.004
   LeBlanc Andrea C., 2005, Current Alzheimer Research, V2, P389, DOI 10.2174/156720505774330573
   Lee S, 2018, FOOD FUNCT, V9, P4122, DOI 10.1039/c8fo00795k
   Levenson RW, 2014, ANNU REV CLIN PSYCHO, V10, P581, DOI 10.1146/annurev-clinpsy-032813-153653
   Lim LP, 2005, NATURE, V433, P769, DOI 10.1038/nature03315
   Lugli G, 2015, PLOS ONE, V10, DOI 10.1371/journal.pone.0139233
   Malishev R, 2019, ACS CHEM NEUROSCI, V10, P3555, DOI 10.1021/acschemneuro.9b00177
   Millan MJ, 2017, PROG NEUROBIOL, V156, P1, DOI 10.1016/j.pneurobio.2017.03.004
   Nobili A, 2017, NAT COMMUN, V8, DOI 10.1038/ncomms14727
   Provost P, 2010, BRAIN RES, V1338, P58, DOI 10.1016/j.brainres.2010.03.069
   Putteeraj M, 2017, CNS NEUROL DISORD-DR, V16, P1000, DOI 10.2174/1871527316666170807142311
   Qian Q, 2019, FASEB J, V33, P4404, DOI 10.1096/fj.201801846R
   Rago L, 2014, EMBO J, V33, P906, DOI 10.1002/embj.201386591
   Reddy PH, 2017, BIOCHEM BIOPH RES CO, V483, P1156, DOI 10.1016/j.bbrc.2016.08.067
   Rohn TT, 2008, REV NEUROSCIENCE, V19, P383
   Sarkar S, 2016, BRAIN RES, V1646, P139, DOI 10.1016/j.brainres.2016.05.026
   Selkoe DJ, 2016, EMBO MOL MED, V8, P595, DOI 10.15252/emmm.201606210
   Shukla Girish C, 2011, Mol Cell Pharmacol, V3, P83
   Smrt RD, 2010, STEM CELLS, V28, P1060, DOI 10.1002/stem.431
   Sona A, 2013, INT REV PSYCHIATR, V25, P650, DOI 10.3109/09540261.2013.859128
   SturchlerPierrat C, 1997, P NATL ACAD SCI USA, V94, P13287, DOI 10.1073/pnas.94.24.13287
   Uetsuki T, 1999, J NEUROSCI, V19, P6955, DOI 10.1523/JNEUROSCI.19-16-06955.1999
   Vorhees CV, 2006, NAT PROTOC, V1, P848, DOI 10.1038/nprot.2006.116
   Wahlin TBR, 2011, INT J GERIATR PSYCH, V26, P1019, DOI 10.1002/gps.2655
   You MM, 2019, FRONT AGING NEUROSCI, V10, DOI 10.3389/fnagi.2018.00428
   Zhao YW, 2016, NEUROREPORT, V27, P1018, DOI 10.1097/WNR.0000000000000648
   Zhou P, 2019, ONCOL LETT, V18, P307, DOI 10.3892/ol.2019.10331
NR 50
TC 10
Z9 11
U1 0
U2 9
PU IMPACT JOURNALS LLC
PI ORCHARD PARK
PA 6666 E QUAKER ST, STE 1, ORCHARD PARK, NY 14127 USA
SN 1945-4589
J9 AGING-US
JI Aging-US
PD OCT 31
PY 2020
VL 12
IS 20
BP 20728
EP 20742
DI 10.18632/aging.104005
PG 15
WC Cell Biology; Geriatrics & Gerontology
WE Science Citation Index Expanded (SCI-EXPANDED)
SC Cell Biology; Geriatrics & Gerontology
GA OJ3AX
UT WOS:000583838700058
PM 33087587
OA gold, Green Published
DA 2022-08-24
ER

PT J
AU Kshirsagar, V
   Thingore, C
   Juvekar, A
AF Kshirsagar, Viplav
   Thingore, Chetan
   Juvekar, Archana
TI Insulin resistance: a connecting link between Alzheimer's disease and
   metabolic disorder
SO METABOLIC BRAIN DISEASE
LA English
DT Review
DE Alzheimer's disease; T2DM; Insulin resistance; Gangliosides; miRNA;
   Inflammation
ID AMYLOID PRECURSOR PROTEIN; MILD COGNITIVE IMPAIRMENT; A-BETA OLIGOMERS;
   IN-VIVO; OXIDATIVE STRESS; GM1 GANGLIOSIDE; INCREASED RISK; VASCULAR
   DEMENTIA; TRANSGENIC MICE; GLUCOSE-LEVELS
AB Recent evidence suggests that Alzheimer's disease (AD) is closely linked with insulin resistance, as seen in type 2 diabetes mellitus (T2DM). Insulin signaling is impaired in AD brains due to insulin resistance, ultimately resulting in the formation of neurofibrillary tangles (NFTs). AD and T2DM are connected at molecular, clinical, and epidemiological levels making it imperative to understand the contribution of T2DM, and other metabolic disorders, to AD pathogenesis. In this review, we have discussed various modalities involved in the pathogenesis of these two diseases and explained the contributing parameters. Insulin is vital for maintaining glucose homeostasis and it plays an important role in regulating inflammation. Here, we have discussed the roles of various contributing factors like miRNA, leptin hormone, neuroinflammation, metabolic dysfunction, and gangliosides in insulin impairment both in AD and T2DM. Understanding these mechanisms will be a big step forward for making molecular therapies that may help maintain or prevent both AD and T2DM, thus reducing the burden of both these diseases.
C1 [Kshirsagar, Viplav; Thingore, Chetan; Juvekar, Archana] Inst Chem Technol, Dept Pharmaceut Sci & Technol, Nathalal Parekh Marg,Near Khalsa Coll, Mumbai 400019, Maharashtra, India.
RP Juvekar, A (通讯作者)，Inst Chem Technol, Dept Pharmaceut Sci & Technol, Nathalal Parekh Marg,Near Khalsa Coll, Mumbai 400019, Maharashtra, India.
EM drarchana.juvekar@gmail.com
OI Kshirsagar, Viplav/0000-0001-5857-3213
FU All India Council for Technical Education (AICTE)
FX This review was funded by All India Council for Technical Education
   (AICTE).
CR Agostinho P, 2010, CURR PHARM DESIGN, V16, P2766, DOI 10.2174/138161210793176572
   Agrawal R, 2012, J PHYSIOL-LONDON, V590, P2485, DOI 10.1113/jphysiol.2012.230078
   Ahtiluoto S, 2010, NEUROLOGY, V75, P1195, DOI 10.1212/WNL.0b013e3181f4d7f8
   Albani D, 2009, J NEUROCHEM, V110, P1445, DOI 10.1111/j.1471-4159.2009.06228.x
   Allen RM, 2012, EMBO MOL MED, V4, P882, DOI 10.1002/emmm.201201228
   [Anonymous], 2019, CLASS DIAB MELL
   Arnold SE, 2018, NAT REV NEUROL, V14, P168, DOI 10.1038/nrneurol.2017.185
   Arnoldussen IAC, 2014, EUR NEUROPSYCHOPHARM, V24, P1982, DOI 10.1016/j.euroneuro.2014.03.002
   Baeza-Raja B, 2012, P NATL ACAD SCI USA, V109, P5838, DOI 10.1073/pnas.1103638109
   Barone E, 2014, NEUROBIOL DIS, V62, P144, DOI 10.1016/j.nbd.2013.09.018
   Belfiore M, 2019, SCI REP-UK, V9, DOI 10.1038/s41598-019-41462-0
   Biessels GJ, 2002, EUR J PHARMACOL, V441, P1, DOI 10.1016/S0014-2999(02)01486-3
   Bingham EM, 2002, DIABETES, V51, P3384, DOI 10.2337/diabetes.51.12.3384
   Bloom GS, 2014, JAMA NEUROL, V71, P505, DOI 10.1001/jamaneurol.2013.5847
   Bomfim TR, 2012, J CLIN INVEST, V122, P1339, DOI 10.1172/JCI57256
   Bonda DJ, 2014, NEUROSCI BULL, V30, P243, DOI 10.1007/s12264-013-1424-x
   Bouret SG, 2010, BRAIN RES, V1350, P2, DOI 10.1016/j.brainres.2010.04.011
   Brown RJ, 2018, J CLIN INVEST, V128, P3504, DOI 10.1172/JCI95476
   Brownlee M, 2005, DIABETES, V54, P1615, DOI 10.2337/diabetes.54.6.1615
   Bruce-Keller AJ, 2015, BIOL PSYCHIAT, V77, P607, DOI 10.1016/j.biopsych.2014.07.012
   Cai H, 2012, CURR ALZHEIMER RES, V9, P5, DOI 10.2174/156720512799015064
   Cai WJ, 2012, P NATL ACAD SCI USA, V109, P15888, DOI 10.1073/pnas.1205847109
   Calvo-Ochoa E, 2015, DIABETES-METAB RES, V31, P1, DOI 10.1002/dmrr.2531
   Carro E, 2006, NEUROBIOL AGING, V27, P1618, DOI 10.1016/j.neurobiolaging.2005.09.039
   Castro RE, 2013, J HEPATOL, V58, P119, DOI 10.1016/j.jhep.2012.08.008
   Chowdhury AA, 2018, METAB BRAIN DIS, V33, P681, DOI 10.1007/s11011-017-0147-5
   Chowdhury AA, 2018, PHARMACOL REP, V70, P372, DOI 10.1016/j.pharep.2017.09.006
   Chowdhury GMI, 2014, J CEREBR BLOOD F MET, V34, P1233, DOI 10.1038/jcbfm.2014.77
   Clarke JR, 2015, EMBO MOL MED, V7, P190, DOI 10.15252/emmm.201404183
   Codocedo JF, 2016, MOL NEUROBIOL, V53, P2320, DOI 10.1007/s12035-015-9201-7
   Codocedo JF, 2012, PLOS ONE, V7, DOI 10.1371/journal.pone.0047073
   Cox DJ, 2005, DIABETES CARE, V28, P71, DOI 10.2337/diacare.28.1.71
   Crane PK, 2013, NEW ENGL J MED, V369, P540, DOI [10.1056/NEJMc1311765, 10.1056/NEJMoa1215740]
   Cuellar TL, 2008, P NATL ACAD SCI USA, V105, P5614, DOI 10.1073/pnas.0801689105
   Cufi S, 2012, CELL CYCLE, V11, P1235, DOI 10.4161/cc.11.6.19665
   Cukierman-Yaffe T, 2009, DIABETES CARE, V32, P221, DOI 10.2337/dc08-1153
   Daulatzai MA, 2012, NEUROCHEM RES, V37, P2627, DOI 10.1007/s11064-012-0854-6
   Davalos A, 2011, P NATL ACAD SCI USA, V108, P9232, DOI 10.1073/pnas.1102281108
   de la Monte SM, 2017, DRUGS, V77, P47, DOI 10.1007/s40265-016-0674-0
   de la Monte SM, 2014, BIOCHEM PHARMACOL, V88, P548, DOI 10.1016/j.bcp.2013.12.012
   de la Monte SM, 2011, MOL BRAIN, V4, DOI 10.1186/1756-6606-4-13
   Rodrigues MED, 2019, ALZHEIMERS RES THER, V12, DOI 10.1186/s13195-019-0546-4
   Devi L, 2012, PLOS ONE, V7, DOI 10.1371/journal.pone.0032792
   Dhar M, 2014, MOL ENDOCRINOL, V28, P1073, DOI 10.1210/me.2013-1332
   Dorval V, 2013, FRONT MOL NEUROSCI, V6, DOI 10.3389/fnmol.2013.00024
   Fang MR, 2012, TOXICOL LETT, V209, P94, DOI 10.1016/j.toxlet.2011.11.032
   Frank-Podlech S, 2018, DIABETES CARE, V41, P907, DOI 10.2337/dc17-1867
   Frisardi V, 2010, AGEING RES REV, V9, P399, DOI 10.1016/j.arr.2010.04.007
   Gaspar JM, 2016, ACS CHEM NEUROSCI, V7, P131, DOI 10.1021/acschemneuro.5b00240
   Gaugler J, 2019, ALZHEIMERS DEMENT, V15, P321, DOI 10.1016/j.jalz.2019.01.010
   Gillette-Guyonnet S, 2008, CURR OPIN CLIN NUTR, V11, P686, DOI 10.1097/MCO.0b013e328313968f
   Giovannini MG, 2002, NEUROBIOL DIS, V11, P257, DOI 10.1006/nbdi.2002.0538
   Greco SJ, 2008, BIOCHEM BIOPH RES CO, V376, P536, DOI 10.1016/j.bbrc.2008.09.026
   Grillo CA, 2015, DIABETES, V64, P3927, DOI 10.2337/db15-0596
   Grimm MOW, 2012, PLOS ONE, V7, DOI 10.1371/journal.pone.0034095
   Han JJ, 2006, CELL, V125, P887, DOI 10.1016/j.cell.2006.03.043
   Hayashi H, 2004, J NEUROSCI, V24, P4894, DOI 10.1523/JNEUROSCI.0861-04.2004
   Hebert SS, 2010, HUM MOL GENET, V19, P3959, DOI 10.1093/hmg/ddq311
   Herzer S, 2016, ACTA NEUROPATHOL COM, V4, DOI 10.1186/s40478-016-0354-z
   Higuchi C, 2015, METABOLISM, V64, P489, DOI 10.1016/j.metabol.2014.12.003
   Hirschey MD, 2011, COLD SH Q B, V76, P267, DOI 10.1101/sqb.2011.76.010850
   Hong S, 2014, NEURON, V82, P308, DOI 10.1016/j.neuron.2014.02.027
   Hopperton KE, 2016, J NEUROINFLAMM, V13, DOI 10.1186/s12974-016-0721-5
   Horie NC, 2016, J CLIN ENDOCR METAB, V101, P1104, DOI 10.1210/jc.2015-2315
   Hsu TM, 2014, FRONT AGING NEUROSCI, V6, DOI 10.3389/fnagi.2014.00088
   Huffman DM, 2009, BBA-GEN SUBJECTS, V1790, P1117, DOI 10.1016/j.bbagen.2009.01.008
   Inamori K, 2018, J LIPID RES, V59, P1472, DOI 10.1194/jlr.M085753
   Inokuchi J, 2010, FEBS LETT, V584, P1864, DOI 10.1016/j.febslet.2009.10.012
   International Diabetes Federation, 2019, IDF DIAB ATL 2019
   Jeong W, 2019, MOL CELLS, V42, P739, DOI 10.14348/molcells.2019.0200
   Jequier E, 2002, ANN NY ACAD SCI, V967, P379, DOI 10.1111/j.1749-6632.2002.tb04293.x
   Jiao P, 2011, OBESITY, V19, P483, DOI 10.1038/oby.2010.200
   Joao AL, 2016, OBES REV, V17, P553, DOI 10.1111/obr.12421
   Kabayama K, 2005, GLYCOBIOLOGY, V15, P21, DOI 10.1093/glycob/cwh135
   Kabayama K, 2007, P NATL ACAD SCI USA, V104, P13678, DOI 10.1073/pnas.0703650104
   Kang S, 2017, NEUROPHARMACOLOGY, V113, P467, DOI 10.1016/j.neuropharm.2016.10.029
   Kanoski SE, 2010, J ALZHEIMERS DIS, V21, P207, DOI 10.3233/JAD-2010-091414
   Kawase-Koga Y, 2010, J CELL SCI, V123, P586, DOI 10.1242/jcs.059659
   Kerti L, 2013, NEUROLOGY, V81, P1746, DOI 10.1212/01.wnl.0000435561.00234.ee
   Kim B, 2012, TRENDS ENDOCRIN MET, V23, P133, DOI 10.1016/j.tem.2011.12.004
   Kim DH, 2016, BEHAV BRAIN RES, V311, P384, DOI 10.1016/j.bbr.2016.06.001
   Klein JP, 2003, LANCET NEUROL, V2, P548, DOI 10.1016/S1474-4422(03)00503-9
   Knight EM, 2015, MOL PSYCHIATR, V20, P109, DOI 10.1038/mp.2014.135
   Kuwabara T, 2011, EMBO MOL MED, V3, P742, DOI 10.1002/emmm.201100177
   Kwok MK, 2016, SCI REP-UK, V6, DOI 10.1038/srep36500
   Lange KW, 2017, FOOD SCI HUM WELL, V6, P1, DOI 10.1016/j.fshw.2016.10.003
   Lau P, 2013, EMBO MOL MED, V5, P1613, DOI 10.1002/emmm.201201974
   Lee BC, 2016, CELL METAB, V23, P685, DOI 10.1016/j.cmet.2016.03.002
   Lee J, 2010, J BIOL CHEM, V285, P12604, DOI 10.1074/jbc.M109.094524
   Li JJ, 2012, PHARMACOL BIOCHEM BE, V101, P564, DOI 10.1016/j.pbb.2012.03.002
   Li XL, 2011, AGING-US, V3, P985, DOI 10.18632/aging.100371
   Li XL, 2002, NEUROSCIENCE, V113, P607, DOI 10.1016/S0306-4522(02)00162-8
   Li Z, 2018, CLIN NUTR, V37, P1700, DOI 10.1016/j.clnu.2017.07.008
   Lira FS, 2011, LIPIDS HEALTH DIS, V10, DOI 10.1186/1476-511X-10-37
   Liu Qing Yan, 2014, Am J Neurodegener Dis, V3, P33
   Lukiw WJ, 2007, NEUROREPORT, V18, P297, DOI 10.1097/WNR.0b013e3280148e8b
   MacRae IJ, 2006, SCIENCE, V311, P195, DOI 10.1126/science.1121638
   Martinez NJ, 2013, RNA, V19, P605, DOI 10.1261/rna.036434.112
   McLaurin J, 1998, J BIOL CHEM, V273, P4506, DOI 10.1074/jbc.273.8.4506
   Meier JJ, 2010, DIABETES, V59, P1117, DOI 10.2337/db09-1899
   Meroni M, 2019, NUTRIENTS, V11, DOI 10.3390/nu11112597
   Mindikoglu AL, 2020, J PROTEOMICS, V217, DOI 10.1016/j.jprot.2020.103645
   Misiak B, 2012, BRAIN RES BULL, V89, P144, DOI 10.1016/j.brainresbull.2012.08.003
   Mojtahedi S, 2013, CELL BIOL INT, V37, P276, DOI 10.1002/cbin.10022
   Moloney AM, 2010, NEUROBIOL AGING, V31, P224, DOI 10.1016/j.neurobiolaging.2008.04.002
   Mori K, 2012, J PHYS CHEM B, V116, P5111, DOI 10.1021/jp207881k
   Morrison CD, 2009, BBA-MOL BASIS DIS, V1792, P401, DOI 10.1016/j.bbadis.2008.12.004
   Mosconi L, 2007, P NATL ACAD SCI USA, V104, P19067, DOI 10.1073/pnas.0705036104
   Nelson L, 2014, J ALZHEIMERS DIS, V41, P331, DOI 10.3233/JAD-140024
   Neufeld KM, 2011, NEUROGASTROENT MOTIL, V23, DOI 10.1111/j.1365-2982.2010.01620.x
   Niu L, 2016, J NUTR HEALTH AGING, V20, P509, DOI 10.1007/s12603-015-0601-1
   Nunomura A, 2012, NEUROTOX RES, V22, P231, DOI 10.1007/s12640-012-9331-x
   Okabayashi S, 2015, PLOS ONE, V10, DOI 10.1371/journal.pone.0117362
   Okada C, 2009, SCIENCE, V326, P1275, DOI 10.1126/science.1178705
   Panza F, 2011, CURR ALZHEIMER RES, V8, P492, DOI 10.2174/156720511796391818
   Paula M, 2008, STRESS, V11, P101, DOI 10.1080/10253890701535137
   Peila R, 2002, DIABETES, V51, P1256, DOI 10.2337/diabetes.51.4.1256
   Rajasekar N, 2017, LIFE SCI, V173, P1, DOI 10.1016/j.lfs.2016.09.020
   Ramirez A, 2015, J ALZHEIMERS DIS, V44, P1203, DOI 10.3233/JAD-141521
   Razay G, 2007, ARCH NEUROL-CHICAGO, V64, P93, DOI 10.1001/archneur.64.1.93
   Reiman EM, 2004, P NATL ACAD SCI USA, V101, P284, DOI 10.1073/pnas.2635903100
   Rios JA, 2014, PROG NEUROBIOL, V121, P125, DOI 10.1016/j.pneurobio.2014.07.004
   Ronaghi A, 2019, BRAIN RES BULL, V144, P75, DOI 10.1016/j.brainresbull.2018.11.011
   Rose DP, 2015, CANCERS, V7, P2147, DOI 10.3390/cancers7040883
   Ruiz HH, 2016, ALZHEIMERS DEMENT, V12, P851, DOI 10.1016/j.jalz.2016.01.008
   Santos AS, 2019, FRONT IMMUNOL, V10, DOI 10.3389/fimmu.2019.01637
   Schaffer C, 2015, JALA-J LAB AUTOM, V20, P589, DOI 10.1177/2211068214559979
   Schechter R, 2001, DEV BRAIN RES, V127, P41, DOI 10.1016/S0165-3806(01)00110-9
   Schneeberger M, 2013, MOL METAB, V2, P74, DOI 10.1016/j.molmet.2012.10.001
   Schrijvers EMC, 2010, NEUROLOGY, V75, P1982, DOI 10.1212/WNL.0b013e3181ffe4f6
   Sekimoto J, 2012, FEBS LETT, V586, P191, DOI 10.1016/j.febslet.2011.12.019
   Selkoe DJ, 2016, EMBO MOL MED, V8, P595, DOI 10.15252/emmm.201606210
   Senthilkumaran M, 2016, NEUROCHEM RES, V41, P1612, DOI 10.1007/s11064-016-1875-3
   Sharma S, 2012, SCI REP-UK, V2, DOI 10.1038/srep00431
   Smith P, 2011, J NEUROCHEM, V116, P240, DOI 10.1111/j.1471-4159.2010.07097.x
   Smith PJ, 2019, J ALZHEIMERS DIS, V71, P921, DOI 10.3233/JAD-190569
   Solomon A, 2009, DEMENT GERIATR COGN, V28, P75, DOI 10.1159/000231980
   Stein TD, 2002, J NEUROSCI, V22, P7380
   Sutinen EM, 2012, J NEUROINFLAMM, V9, DOI 10.1186/1742-2094-9-199
   Tagami S, 2002, J BIOL CHEM, V277, P3085, DOI 10.1074/jbc.M103705200
   Talbot K, 2014, NEURODEGENER DIS MAN, V4, P31, DOI [10.2217/nmt.13.73, 10.2217/NMT.13.73]
   Theriault P, 2016, ONCOTARGET, V7, P67808, DOI 10.18632/oncotarget.12179
   Thon M, 2016, FRONT ENDOCRINOL, V7, DOI 10.3389/fendo.2016.00138
   Tripathy JP, 2018, DIABET METAB SYND OB, V11, P381, DOI 10.2147/DMSO.S157376
   Tyagi A, 2020, BBA-MOL BASIS DIS, V1866, DOI 10.1016/j.bbadis.2020.165849
   Uddin Z, 2018, FRONT CHEM, V6, DOI 10.3389/fchem.2018.00040
   van der Heide LP, 2005, J NEUROCHEM, V94, P1158, DOI 10.1111/j.1471-4159.2005.03269.x
   Velayudhan L, 2019, INT PSYCHOGERIATR, V31, P1065, DOI 10.1017/S1041610218001503
   Velazquez R, 2017, NEUROBIOL AGING, V58, P1, DOI 10.1016/j.neurobiolaging.2017.06.003
   Vieira MNN, 2018, NEUROPHARMACOLOGY, V136, P160, DOI 10.1016/j.neuropharm.2017.11.014
   Vilardo E, 2010, J BIOL CHEM, V285, P18344, DOI 10.1074/jbc.M110.112664
   Wang WX, 2011, ACTA NEUROPATHOL, V121, P193, DOI 10.1007/s00401-010-0756-0
   Watts AS, 2013, J ALZHEIMERS DIS, V35, P253, DOI 10.3233/JAD-121168
   Whitmer RA, 2008, NEUROLOGY, V71, P1057, DOI 10.1212/01.wnl.0000306313.89165.ef
   Wilkins HM, 2016, CURR TOP MED CHEM, V16, P849, DOI 10.2174/1568026615666150827095102
   Wilkins HM, 2014, FRONT AGING NEUROSCI, V6, DOI 10.3389/fnagi.2014.00311
   Winocur G, 2005, BEHAV NEUROSCI, V119, P1389, DOI 10.1037/0735-7044.119.5.1389
   Wu HW, 2015, NUTR NEUROSCI, V18, P323, DOI 10.1179/1476830514Y.0000000133
   Xu GF, 2013, MOL BIOL REP, V40, P3577, DOI 10.1007/s11033-012-2431-0
   Yamamoto M, 2019, J NEUROSCI, V39, P4179, DOI 10.1523/JNEUROSCI.2506-18.2019
   Yamamoto N, 2010, J NEUROCHEM, V113, P628, DOI 10.1111/j.1471-4159.2010.06620.x
   Yamashita T, 2003, P NATL ACAD SCI USA, V100, P3445, DOI 10.1073/pnas.0635898100
   Yao ZG, 2016, PHARMACOL BIOCHEM BE, V144, P53, DOI 10.1016/j.pbb.2016.02.012
   Yates KF, 2012, ARTERIOSCL THROM VAS, V32, P2060, DOI 10.1161/ATVBAHA.112.252759
   Yuyama K, 2009, J NEUROCHEM, V109, P1250, DOI 10.1111/j.1471-4159.2009.06046.x
   Zhao WQ, 2004, EUR J PHARMACOL, V490, P71, DOI 10.1016/j.ejphar.2004.02.045
   Zheng Y, 2015, LAB INVEST, V95, P1387, DOI 10.1038/labinvest.2015.112
   Zhou RB, 2011, NATURE, V469, P221, DOI 10.1038/nature09663
   Zhou X, 2014, PLOS ONE, V9, DOI 10.1371/journal.pone.0115148
   Zhou YL, 2017, EUR REV MED PHARMACO, V21, P1787
   Zovoilis A, 2011, EMBO J, V30, P4299, DOI 10.1038/emboj.2011.327
NR 171
TC 10
Z9 11
U1 1
U2 7
PU SPRINGER/PLENUM PUBLISHERS
PI NEW YORK
PA 233 SPRING ST, NEW YORK, NY 10013 USA
SN 0885-7490
EI 1573-7365
J9 METAB BRAIN DIS
JI Metab. Brain Dis.
PD JAN
PY 2021
VL 36
IS 1
BP 67
EP 83
DI 10.1007/s11011-020-00622-2
EA SEP 2020
PG 17
WC Endocrinology & Metabolism; Neurosciences
WE Science Citation Index Expanded (SCI-EXPANDED)
SC Endocrinology & Metabolism; Neurosciences & Neurology
GA PG1MR
UT WOS:000573508400001
PM 32986168
DA 2022-08-24
ER

PT J
AU Zhang, Y
   Zhao, YF
   Liu, Y
   Wang, M
   Yu, WP
   Zhang, L
AF Zhang, Yuan
   Zhao, Yanfang
   Liu, Ying
   Wang, Man
   Yu, Wanpeng
   Zhang, Lei
TI Exploring the regulatory roles of circular RNAs in Alzheimer's disease
SO TRANSLATIONAL NEURODEGENERATION
LA English
DT Review
DE Circular RNA; Alzheimer's disease; Function
ID DIFFERENTIALLY EXPRESSED PROFILES; TRANSCRIPTION; BIOGENESIS;
   IDENTIFICATION; TRANSLATION; ABUNDANT; STRESS; BACE1; GENE; APP
AB Circular RNAs (circRNAs) are a type of covalently closed, single-stranded circular noncoding RNA that can affect the expression of many protein-coding genes. Growing evidence has shown that circRNAs play critical roles in Alzheimer's disease (AD) and may have therapeutic potentials for this disease. CircRNAs play regulatory roles in neural functions and neurological disorders through diverse mechanisms, including acting as microRNA sponges or interacting with proteins to regulate selective splicing or transcription, as well as through epigenetic modification. In this review, we discuss the biogenesis and functions of circRNAs and the research progress on circRNAs in AD to advance the understanding of how circRNAs contribute to this neurological disorder.
C1 [Zhang, Yuan; Liu, Ying; Wang, Man; Zhang, Lei] Qingdao Univ, Affiliated Hosp, Inst Translat Med, Qingdao 266021, Peoples R China.
   [Zhao, Yanfang] Shandong Univ Technol, Sch Life Sci, Inst Biomed Res, Zibo 255000, Peoples R China.
   [Yu, Wanpeng] Qingdao Univ, Sch Basic Med Sci, Qingdao 266021, Peoples R China.
RP Zhang, Y (通讯作者)，Qingdao Univ, Affiliated Hosp, Inst Translat Med, Qingdao 266021, Peoples R China.
EM yuan_zhang84@126.com
RI Liu, Ying/ABF-6380-2021
OI Liu, Ying/0000-0003-1699-9309; Zhang, Yuan/0000-0001-5914-2263
FU National Natural Science Foundation of China [81901085]; Qingdao Applied
   Basic Research Project [19-6-250-cg]
FX This work was supported by the National Natural Science Foundation of
   China (No. 81901085) and Qingdao Applied Basic Research Project
   (19-6-250-cg).
CR Abe N, 2015, SCI REP-UK, V5, DOI 10.1038/srep16435
   Akhter R, 2018, ADV EXP MED BIOL, V1087, P239, DOI 10.1007/978-981-13-1426-1_19
   Ashwal-Fluss R, 2014, MOL CELL, V56, P55, DOI 10.1016/j.molcel.2014.08.019
   Bentley DL, 2014, NAT REV GENET, V15, P163, DOI 10.1038/nrg3662
   Bose R, 2018, ADV EXP MED BIOL, V1087, P81, DOI 10.1007/978-981-13-1426-1_7
   Chao CW, 1998, MOL MED, V4, P614, DOI 10.1007/BF03401761
   Chen DL, 2019, AGING-US, V11, P12002, DOI 10.18632/aging.102529
   Chen I, 2015, WIRES RNA, V6, P563, DOI 10.1002/wrna.1294
   Chen LL, 2016, NAT REV MOL CELL BIO, V17, P205, DOI 10.1038/nrm.2015.32
   COCQUERELLE C, 1993, FASEB J, V7, P155, DOI 10.1096/fasebj.7.1.7678559
   Dube U, 2019, NAT NEUROSCI, V22, P1903, DOI 10.1038/s41593-019-0501-5
   Ebbesen KK, 2016, BBA-GENE REGUL MECH, V1859, P163, DOI 10.1016/j.bbagrm.2015.07.007
   Floris G, 2017, MOL NEUROBIOL, V54, P5156, DOI 10.1007/s12035-016-0055-4
   Gao Y, 2015, GENOME BIOL, V16, DOI 10.1186/s13059-014-0571-3
   Gouras GK, 2015, NEUROTHERAPEUTICS, V12, P3, DOI 10.1007/s13311-014-0313-y
   Granados-Riveron JT, 2016, BBA-GENE REGUL MECH, V1859, P1245, DOI 10.1016/j.bbagrm.2016.07.009
   Hebert SS, 2008, P NATL ACAD SCI USA, V105, P6415, DOI 10.1073/pnas.0710263105
   Heppner FL, 2015, NAT REV NEUROSCI, V16, P358, DOI 10.1038/nrn3880
   Huang GQ, 2017, CANCER LETT, V404, P8, DOI 10.1016/j.canlet.2017.07.002
   Huang JL, 2020, AGEING RES REV, V60, DOI 10.1016/j.arr.2020.101058
   Huang JL, 2018, COMPUT STRUCT BIOTEC, V16, P523, DOI 10.1016/j.csbj.2018.10.010
   Huang JL, 2018, AGING-US, V10, P253, DOI 10.18632/aging.101387
   Lei KX, 2018, EXP CELL RES, V368, P147, DOI 10.1016/j.yexcr.2018.05.002
   Li JQ, 2015, AM J CANCER RES, V5, P472
   Li ZY, 2015, NAT STRUCT MOL BIOL, V22, P256, DOI 10.1038/nsmb.2959
   Liang DM, 2014, GENE DEV, V28, P2233, DOI 10.1101/gad.251926.114
   Long JM, 2011, BIOCHEM BIOPH RES CO, V404, P889, DOI 10.1016/j.bbrc.2010.12.053
   Lu SS, 2019, J NEUROCHEM, V150, P237, DOI 10.1111/jnc.14724
   Lu YJ, 2019, NEUROSCI BULL, V35, P877, DOI 10.1007/s12264-019-00361-0
   Lukiw Walter J., 2013, Frontiers in Genetics, V4, P77, DOI [10.3389/fgene.2013.00077, 10.3389/fgene.2013.00307]
   Memczak S, 2013, NATURE, V495, P333, DOI 10.1038/nature11928
   Meng SJ, 2017, MOL CANCER, V16, DOI 10.1186/s12943-017-0663-2
   Meng XW, 2017, BRIEF BIOINFORM, V18, P547, DOI 10.1093/bib/bbw045
   Pereira PA, 2016, SCI REP-UK, V6, DOI 10.1038/srep19946
   Piwecka M, 2017, SCIENCE, V357, DOI 10.1126/science.aam8526
   Reiss AB, 2018, REV NEUROSCIENCE, V29, P613, DOI 10.1515/revneuro-2017-0063
   Rojo LE, 2008, ARCH MED RES, V39, P1, DOI 10.1016/j.arcmed.2007.10.001
   Rybak-Wolf A, 2015, MOL CELL, V58, P870, DOI 10.1016/j.molcel.2015.03.027
   Salminen A, 2013, PROG NEUROBIOL, V106, P33, DOI 10.1016/j.pneurobio.2013.06.002
   Shang QF, 2019, MOL CANCER, V18, DOI 10.1186/s12943-018-0934-6
   Shen T, 2015, PROTEIN CELL, V6, P871, DOI 10.1007/s13238-015-0202-0
   Shi ZM, 2017, FEBS J, V284, P1096, DOI 10.1111/febs.14045
   Suzuki H, 2006, NUCLEIC ACIDS RES, V34, DOI 10.1093/nar/gkl151
   Wang K, 2010, NUCLEIC ACIDS RES, V38
   Wang RS, 2013, CELL METAB, V17, P685, DOI 10.1016/j.cmet.2013.03.016
   Wang XL, 2014, BBA-MOL BASIS DIS, V1842, P1240, DOI 10.1016/j.bbadis.2013.10.015
   Westholm JO, 2014, CELL REP, V9, P1966, DOI 10.1016/j.celrep.2014.10.062
   Wilkins HM, 2017, BRAIN RES BULL, V133, P71, DOI 10.1016/j.brainresbull.2016.08.009
   Yan RQ, 2014, LANCET NEUROL, V13, P319, DOI 10.1016/S1474-4422(13)70276-X
   Yang H, 2019, CELL CYCLE, V18, P2197, DOI 10.1080/15384101.2019.1629773
   Yang Y, 2017, CELL RES, V27, P626, DOI 10.1038/cr.2017.31
   Yuan HC, 2018, J MOL NEUROSCI, V66, P512, DOI 10.1007/s12031-018-1175-2
   Zhang XO, 2014, CELL, V159, P134, DOI 10.1016/j.cell.2014.09.001
   Zhang Y, 2019, FRONT BIOENG BIOTECH, V7, DOI 10.3389/fbioe.2019.00222
   Zhang Y, 2013, MOL CELL, V51, P792, DOI 10.1016/j.molcel.2013.08.017
   Zhao YH, 2016, GENES-BASEL, V7, DOI 10.3390/genes7120116
NR 56
TC 10
Z9 10
U1 5
U2 9
PU BMC
PI LONDON
PA CAMPUS, 4 CRINAN ST, LONDON N1 9XW, ENGLAND
SN 2047-9158
J9 TRANSL NEURODEGENER
JI Transl. Neurodegener.
PD SEP 21
PY 2020
VL 9
IS 1
AR 35
DI 10.1186/s40035-020-00216-z
PG 8
WC Neurosciences
WE Science Citation Index Expanded (SCI-EXPANDED)
SC Neurosciences & Neurology
GA NV3RL
UT WOS:000574243200001
PM 32951610
OA Green Published, gold
DA 2022-08-24
ER

PT J
AU Dong, XY
   Zheng, DM
   Nao, JF
AF Dong, Xiaoyu
   Zheng, Dongming
   Nao, Jianfei
TI Circulating Exosome microRNAs as Diagnostic Biomarkers of Dementia
SO FRONTIERS IN AGING NEUROSCIENCE
LA English
DT Review
DE exosome miRNA; dementia; cerebrospinal fluid; blood; biomarker
ID ALZHEIMERS-DISEASE; PARKINSONS-DISEASE; CEREBROSPINAL-FLUID; OXIDATIVE
   STRESS; MIRNAS; EXPRESSION; RECOMMENDATIONS; TARGETS; PROTEIN; TAU
AB Dementia is a syndrome of acquired cognitive impairment that leads to a significant decline in a patient's daily life, ability to learn, and the ability to communicate with others. Dementia occurs in many diseases, including Alzheimer's disease (AD), dementia with Lewy bodies, frontotemporal dementia, and Parkinson's disease dementia (PDD). Although the analysis of biomarkers in the cerebrospinal fluid (CSF) and peripheral blood physicochemical analysis can indicate neurological impairment, there are currently no sensitive biomarkers for early clinical diagnosis of dementia or for identifying the cause of dementia. Previous studies have suggested that circulating micro (mi)RNAs may be used as biomarkers for diagnosing neurological disorders. However, miRNAs are susceptible to interference by other components in the peripheral circulation, bringing into question the diagnostic value of circulating miRNAs. Exosomes secreted by most cell types contain proteins, mRNAs, and miRNAs that are closely associated with changes in cellular functions. Exosome miRNAs (ex-miRNAs) are highly stable and resistant to degradation. Therefore, these may serve as useful biomarkers for the early clinical diagnosis of dementia. Here, we review studies of ex-miRNAs that commonly cause clinical dementia and explore whether ex-miRNAs may be used as early diagnostic biomarkers of dementia.
C1 [Dong, Xiaoyu; Zheng, Dongming; Nao, Jianfei] China Med Univ, Shengjing Hosp, Dept Neurol, Shenyang, Peoples R China.
RP Nao, JF (通讯作者)，China Med Univ, Shengjing Hosp, Dept Neurol, Shenyang, Peoples R China.
EM 18940256567@163.com
CR [Anonymous], 2019, CELLS BASEL, DOI DOI 10.3390/CELLS8040307
   Arena A, 2017, CURR ALZHEIMER RES, V14, P1305, DOI 10.2174/1567205014666170706112701
   Arshad AR, 2017, FRONT MOL NEUROSCI, V10, DOI 10.3389/fnmol.2017.00352
   Asselineau D, 2015, J ALZHEIMERS DIS, V46, P837, DOI 10.3233/JAD-142832
   Baiardi S, 2019, ANN CLIN TRANSL NEUR, V6, P263, DOI 10.1002/acn3.697
   Barbagallo C, 2020, CELL MOL NEUROBIOL, V40, P531, DOI 10.1007/s10571-019-00751-y
   Batool A, 2020, FRONT NEUROSCI-SWITZ, V13, DOI 10.3389/fnins.2019.01404
   Bolner A, 2016, CLIN LAB, V62, P105, DOI 10.7754/Clin.Lab.2015.150538
   Cammisuli DM, 2019, FRONT AGING NEUROSCI, V11, DOI 10.3389/fnagi.2019.00303
   Cao XY, 2017, NEUROSCI LETT, V644, P94, DOI 10.1016/j.neulet.2017.02.045
   Cha DJ, 2019, FRONT NEUROSCI-SWITZ, V13, DOI 10.3389/fnins.2019.01208
   Chaudhuri KR, 2006, LANCET NEUROL, V5, P235, DOI 10.1016/S1474-4422(06)70373-8
   Chen JJ, 2020, REV NEUROSCIENCE, V31, P77, DOI 10.1515/revneuro-2019-0001
   Chen PY, 2008, RNA, V14, P263, DOI 10.1261/rna.789808
   Chen YD, 2016, EUR NEUROL, V75, P132, DOI 10.1159/000444253
   Chen-Plotkin AS, 2012, J NEUROSCI, V32, P11213, DOI 10.1523/JNEUROSCI.0521-12.2012
   Cheng L, 2015, MOL PSYCHIATR, V20, P1188, DOI 10.1038/mp.2014.127
   Chopra N, 2021, MOL PSYCHIATR, V26, P5636, DOI 10.1038/s41380-019-0610-2
   Coenen-Stass AML, 2019, RNA BIOL, V16, P696, DOI 10.1080/15476286.2019.1582956
   D'Anca M, 2019, FRONT AGING NEUROSCI, V11, DOI 10.3389/fnagi.2019.00232
   Viegas ATD, 2017, CURR PHARM DESIGN, V23, P669, DOI [10.2174/1381612823666170111, 10.2174/1381612823666170111094702]
   Dos Santos Marcia Cristina T, 2018, Oncotarget, V9, P17455, DOI 10.18632/oncotarget.24736
   Picanco LCD, 2018, CURR MED CHEM, V25, P3141, DOI 10.2174/0929867323666161213101126
   Feng M, 2018, ANN CLIN LAB SCI, V48, P712
   Fernandes A, 2018, BIOCHIMIE, V155, P67, DOI 10.1016/j.biochi.2018.05.015
   Foye C, 2017, PLOS ONE, V12, DOI 10.1371/journal.pone.0189165
   Frisoni GB, 2017, LANCET NEUROL, V16, P661, DOI 10.1016/S1474-4422(17)30159-X
   Gale SA, 2018, AM J MED, V131, P1161, DOI 10.1016/j.amjmed.2018.01.022
   Gamez-Valero A, 2019, TRANSL NEURODEGENER, V8, DOI 10.1186/s40035-019-0169-5
   Gao L, 2015, INT J NEUROSCI, V125, P645, DOI 10.3109/00207454.2014.961454
   Gaur S, 2015, GERIATR GERONTOL INT, V15, P391, DOI 10.1111/ggi.12425
   Graner MW, 2019, ANNU REV GENOM HUM G, V20, P331, DOI 10.1146/annurev-genom-083118-015324
   Gui YX, 2015, ONCOTARGET, V6, P37043, DOI 10.18632/oncotarget.6158
   Hajjari SN, 2017, NEUROL SCI, V38, P1921, DOI 10.1007/s10072-017-3086-3
   Haraszti RA, 2016, J EXTRACELL VESICLES, V5, DOI 10.3402/jev.v5.32570
   Herukka SK, 2017, ALZHEIMERS DEMENT, V13, P285, DOI 10.1016/j.jalz.2016.09.009
   Hinske LC, 2014, DATABASE-OXFORD, DOI 10.1093/database/bau099
   Hoss AG, 2016, FRONT AGING NEUROSCI, V8, DOI 10.3389/fnagi.2016.00036
   Hung ASM, 2016, PROG HISTOCHEM CYTO, V51, P1, DOI 10.1016/j.proghi.2016.01.001
   Islam MT, 2017, NEUROL RES, V39, P73, DOI 10.1080/01616412.2016.1251711
   Jack CR, 2018, ALZHEIMERS DEMENT, V14, P535, DOI 10.1016/j.jalz.2018.02.018
   Jellinger KA, 2018, J NEURAL TRANSM, V125, P615, DOI 10.1007/s00702-017-1821-9
   Jeppesen DK, 2019, CELL, V177, P428, DOI 10.1016/j.cell.2019.02.029
   Jiang Y, 2019, BRAIN RES, V1722, DOI 10.1016/j.brainres.2019.146331
   Jin WX, 2020, MOL CELL, V78, P423, DOI 10.1016/j.molcel.2020.02.024
   Kang UJ, 2019, MOVEMENT DISORD, V34, P536, DOI 10.1002/mds.27646
   Kim W, 2014, NEUROBIOL AGING, V35, P1712, DOI 10.1016/j.neurobiolaging.2014.01.021
   Koritzinsky EH, 2017, J CELL PHYSIOL, V232, P1587, DOI 10.1002/jcp.25387
   Lee ST, 2011, EXP NEUROL, V227, P172, DOI 10.1016/j.expneurol.2010.10.012
   Li N, 2017, NEUROL SCI, V38, P761, DOI 10.1007/s10072-017-2841-9
   Liu CG, 2014, MOL MED REP, V10, P2395, DOI 10.3892/mmr.2014.2484
   Lugli G, 2015, PLOS ONE, V10, DOI 10.1371/journal.pone.0139233
   Machida T, 2015, INT J MOL SCI, V16, P21294, DOI 10.3390/ijms160921294
   Maloney B, 2016, LANCET NEUROL, V15, P760, DOI 10.1016/S1474-4422(16)00065-X
   McKeever PM, 2018, MOL NEUROBIOL, V55, P8826, DOI 10.1007/s12035-018-1032-x
   Molasy M, 2017, J HUM GENET, V62, P105, DOI 10.1038/jhg.2016.91
   Muller M, 2016, J ALZHEIMERS DIS, V52, P1321, DOI 10.3233/JAD-160038
   O'Brien JT, 2015, LANCET, V386, P1698, DOI 10.1016/S0140-6736(15)00463-8
   Olney NT, 2017, NEUROL CLIN, V35, P339, DOI [10.1016/j.ncl.2017.01.008, 10.1016/j.nc1.2017.01.008]
   Paciotti S, 2018, FRONT NEUROL, V9, DOI 10.3389/fneur.2018.00415
   Pan DL, 2019, MBIO, V10, DOI 10.1128/mBio.02856-18
   Pandey S, 2018, CLIN CHIM ACTA, V485, P258, DOI 10.1016/j.cca.2018.07.021
   Rani A, 2017, FRONT AGING NEUROSCI, V9, DOI 10.3389/fnagi.2017.00323
   Riancho J, 2017, J ALZHEIMERS DIS, V57, P483, DOI 10.3233/JAD-161179
   Romay MC, 2019, CURR OPIN HEMATOL, V26, P199, DOI 10.1097/MOH.0000000000000502
   Rossor MN, 2010, LANCET NEUROL, V9, P793, DOI 10.1016/S1474-4422(10)70159-9
   Sacuiu SF, 2016, HAND CLINIC, V138, P123, DOI 10.1016/B978-0-12-802973-2.00008-2
   Sarkar S, 2016, BRAIN RES, V1646, P139, DOI 10.1016/j.brainres.2016.05.026
   Sato S, 2005, NEUROLOGY, V64, P1081, DOI 10.1212/01.WNL.0000154597.24838.6B
   Schneider R, 2018, J NEUROL NEUROSUR PS, V89, P851, DOI 10.1136/jnnp-2017-317492
   Seelan Ratnam S, 2020, Microrna, V9, P168, DOI 10.2174/2211536608666190926114704
   Sierksma A, 2018, MOL NEURODEGENER, V13, DOI 10.1186/s13024-018-0285-1
   Simonsen AH, 2017, ALZHEIMERS DEMENT, V13, P274, DOI 10.1016/j.jalz.2016.09.008
   Song J, 2015, FRONT AGING NEUROSCI, V7, DOI 10.3389/fnagi.2015.00061
   Stavast CJ, 2019, CELLS-BASEL, V8, DOI 10.3390/cells8111465
   Sun YN, 2019, FRONT AGING NEUROSCI, V11, DOI 10.3389/fnagi.2019.00214
   Tafrihi Majid, 2019, Microrna, V8, P4, DOI 10.2174/2211536607666180827111633
   Tan L, 2014, J ALZHEIMERS DIS, V40, P1017, DOI 10.3233/JAD-132144
   Van Giau V, 2016, J NEUROL SCI, V360, P141, DOI 10.1016/j.jns.2015.12.005
   Higa GSV, 2014, MOL NEUROBIOL, V49, P1309, DOI 10.1007/s12035-013-8603-7
   Wang JJ, 2013, MAR BIOTECHNOL, V15, P368, DOI 10.1007/s10126-012-9489-5
   Wei H, 2018, NEUROSCIENCE, V379, P167, DOI 10.1016/j.neuroscience.2018.03.016
   Writing Goup of the Dementia and Cognitive Society of Neurology Committee of Chinese Medical Association, 2010, Zhonghua Yi Xue Za Zhi, V90, P2887
   Yang CC, 2018, J ALZHEIMERS DIS, V61, P1323, DOI 10.3233/JAD-170810
   Yang TT, 2018, BIOMED ENVIRON SCI, V31, P87, DOI 10.3967/bes2018.011
   Yang T, 2017, AGEING RES REV, V34, P15, DOI 10.1016/j.arr.2016.09.007
   Yao XG, 2020, FRONT AGING NEUROSCI, V11, DOI 10.3389/fnagi.2019.00365
   Yao YF, 2018, EUR REV MED PHARMACO, V22, P5278, DOI 10.26355/eurrev_201808_15727
   Zagrean AM, 2018, FRONT NEUROSCI-SWITZ, V12, DOI 10.3389/fnins.2018.00811
   Zhang C, 2020, FRONT PHARMACOL, V11, DOI 10.3389/fphar.2020.00126
   Zhang YQ, 2019, FRONT AGING NEUROSCI, V11, DOI 10.3389/fnagi.2019.00090
   Zhang ZX, 2005, LANCET, V365, P595, DOI 10.1016/S0140-6736(05)70801-1
NR 92
TC 10
Z9 11
U1 4
U2 21
PU FRONTIERS MEDIA SA
PI LAUSANNE
PA AVENUE DU TRIBUNAL FEDERAL 34, LAUSANNE, CH-1015, SWITZERLAND
SN 1663-4365
J9 FRONT AGING NEUROSCI
JI Front. Aging Neurosci.
PD SEP 8
PY 2020
VL 12
AR 580199
DI 10.3389/fnagi.2020.580199
PG 9
WC Geriatrics & Gerontology; Neurosciences
WE Science Citation Index Expanded (SCI-EXPANDED)
SC Geriatrics & Gerontology; Neurosciences & Neurology
GA NV6JG
UT WOS:000574424700001
PM 33093831
OA Green Published, gold
DA 2022-08-24
ER

PT J
AU Norsworthy, PJ
   Thompson, AGB
   Mok, TH
   Guntoro, F
   Dabin, LC
   Nihat, A
   Paterson, RW
   Schott, JM
   Collinge, J
   Mead, S
   Vire, EA
AF Norsworthy, Penny J.
   Thompson, Andrew G. B.
   Mok, Tze H.
   Guntoro, Fernando
   Dabin, Luke C.
   Nihat, Akin
   Paterson, Ross W.
   Schott, Jonathan M.
   Collinge, John
   Mead, Simon
   Vire, Emmanuelle A.
TI A blood miRNA signature associates with sporadic Creutzfeldt-Jakob
   disease diagnosis
SO NATURE COMMUNICATIONS
LA English
DT Article
ID ALZHEIMERS-DISEASE; OUTCOME MEASURE; BINDING-SITES; PRION PROTEIN;
   DYSREGULATION; BIOMARKERS; NEURONS; TISSUE; TDP-43; DEATH
AB Sporadic Creutzfeldt-Jakob disease (sCJD) presents as a rapidly progressive dementia which is usually fatal within six months. No clinical blood tests are available for diagnosis or disease monitoring. Here, we profile blood microRNA (miRNA) expression in sCJD. Sequencing of 57 sCJD patients, and healthy controls reveals differential expression of hsa-let-7i-5p, hsa-miR-16-5p, hsa-miR-93-5p and hsa-miR-106b-3p. Downregulation of hsa-let-7i-5p, hsa-miR-16-5p and hsa-miR-93-5p replicates in an independent cohort using quantitative PCR, with concomitant upregulation of four mRNA targets. Absence of correlation in cross-sectional analysis with clinical phenotypes parallels the lack of association between rate of decline in miRNA expression, and rate of disease progression in a longitudinal cohort of samples from 21 patients. Finally, the miRNA signature shows a high level of accuracy in discriminating sCJD from Alzheimer's disease. These findings highlight molecular alterations in the periphery in sCJD which provide information about differential diagnosis and improve mechanistic understanding of human prion diseases. Sporadic Creutzfeldt-Jakob disease (sCJD) is a rapidly progressive dementia. No clinical blood tests are available for diagnosis. The authors identified three miRNAs in whole-blood that are downregulated in sCJD patients, and discriminate sCJD from Alzheimer's disease patients and healthy controls.
C1 [Norsworthy, Penny J.; Guntoro, Fernando; Dabin, Luke C.; Collinge, John; Mead, Simon; Vire, Emmanuelle A.] UCL, MRC, Prion Unit, Inst Prion Dis, Courtauld Bldg,33 Cleveland St, London W1W 7FF, England.
   [Thompson, Andrew G. B.; Mok, Tze H.; Nihat, Akin; Collinge, John; Mead, Simon] UCL Hosp NHS Fdn Trust, Natl Prion Clin, Natl Hosp Neurol & Neurosurg, Courtauld Bldg,33 Cleveland St, London W1W 7FF, England.
   [Paterson, Ross W.; Schott, Jonathan M.] UCL, Dementia Res Ctr, UCL Inst Neurol, Queen Sq, London WC1N 3BG, England.
RP Mead, S (通讯作者)，UCL, MRC, Prion Unit, Inst Prion Dis, Courtauld Bldg,33 Cleveland St, London W1W 7FF, England.; Mead, S (通讯作者)，UCL Hosp NHS Fdn Trust, Natl Prion Clin, Natl Hosp Neurol & Neurosurg, Courtauld Bldg,33 Cleveland St, London W1W 7FF, England.
EM s.mead@prion.ucl.ac.uk
RI Schott, Jonathan M/A-9065-2011
OI Schott, Jonathan M/0000-0003-2059-024X; Paterson, Ross
   William/0000-0001-9372-3635; Norsworthy, Penny/0000-0002-5572-8491;
   Mead, Simon/0000-0002-4326-1468; Dabin, Luke/0000-0001-6365-291X; Nihat,
   Akin/0000-0003-2892-1402
FU UK Medical Research Council; National Institute of Health Research
   (NIHR) Biomedical Research Centre at UCL Hospitals NHS Foundation Trust;
   NIHR University College London Hospitals Biomedical Research Centre;
   Wolfson Foundation; Engineering and Physical Sciences Research Council;
   MRC Dementias Platform UK; Alzheimer's Research UK (ARUK); Brain
   Research UK; Weston Brain Institute; European Union; NIHR clinical
   lectureship; NIHR; ARUK; Leonard Wolfson Foundation; MRC Clinical
   Research Training Fellow; National Institute for Health Research;
   Alzheimer's Society; MRC [MC_U123160657, G0400713, MC_UU_00024/1,
   MC_UU_00024/9, MC_U123160651] Funding Source: UKRI; Medical Research
   Council [MC_UU_00024/1, MC_U123160651] Funding Source: researchfish;
   National Institute for Health Research [NF-SI-0617-10175] Funding
   Source: researchfish
FX We are very grateful to patients and volunteers who have made this study
   possible by donating blood samples and their time to research; Holger
   Hummerich for helpful discussions; Tony Brooks, Paola Niola, and Mark
   Kristiansen from UCL Genomics for technical assistance with MiSeq; Tracy
   Campbell and Joanna Field for help with metadata acquisition; Richard
   Newton for help with preparation of figures. This study was funded by
   the UK Medical Research Council and the National Institute of Health
   Research (NIHR) Biomedical Research Centre at UCL Hospitals NHS
   Foundation Trust. S.M. and J.C. are NIHR Senior Investigators. J.M.S. is
   supported by the NIHR University College London Hospitals Biomedical
   Research Centre, Wolfson Foundation, Engineering and Physical Sciences
   Research Council, MRC Dementias Platform UK, Alzheimer's Research UK
   (ARUK), Brain Research UK, Weston Brain Institute and European Union's
   Horizon 2020 research and innovation programme. R.W.P. is funded by an
   NIHR clinical lectureship, A.G.B.T. was funded by clinical lectureships
   from NIHR and ARUK, L.C.D. was supported by a Leonard Wolfson Foundation
   PhD fellowship, A.N. is a MRC Clinical Research Training Fellow, F.G. is
   funded by a grant from the National Institute for Health Research, and
   T.H.M. is funded by a clinical research fellowship from the Alzheimer's
   Society. The sponsor provided financial support for the research but was
   not involved in the design and conduct of the study; collection,
   management, analysis and interpretation of the data; preparation, review
   or approval of the manuscript; and decision to submit the manuscript for
   publication.
CR Abe M, 2013, TRENDS CELL BIOL, V23, P30, DOI 10.1016/j.tcb.2012.08.013
   Ash PEA, 2014, BRAIN RES, V1584, P52, DOI 10.1016/j.brainres.2014.05.052
   Balakrishnan I, 2014, STEM CELLS, V32, P662, DOI 10.1002/stem.1531
   Bellingham SA, 2012, NUCLEIC ACIDS RES, V40, P10937, DOI 10.1093/nar/gks832
   Blondal T, 2013, METHODS, V59, pS1, DOI 10.1016/j.ymeth.2012.09.015
   Boese AS, 2016, MOL CELL NEUROSCI, V71, P13, DOI 10.1016/j.mcn.2015.12.001
   BOLTON DC, 1982, SCIENCE, V218, P1309, DOI 10.1126/science.6815801
   Boudreau RL, 2014, NEURON, V81, P294, DOI 10.1016/j.neuron.2013.10.062
   Burak K, 2018, NEUROBIOL DIS, V112, P1, DOI 10.1016/j.nbd.2017.12.011
   Chen EY, 2013, BMC BIOINFORMATICS, V14, DOI 10.1186/1471-2105-14-128
   Cheng L, 2015, MOL PSYCHIATR, V20, P1188, DOI 10.1038/mp.2014.127
   Choi EM, 2009, LAB INVEST, V89, P624, DOI 10.1038/labinvest.2009.30
   Collinge J, 2001, ANNU REV NEUROSCI, V24, P519, DOI 10.1146/annurev.neuro.24.1.519
   Correia CN, 2017, FRONT IMMUNOL, V8, DOI 10.3389/fimmu.2017.00118
   Dong H, 2015, DIS MARKERS, V2015, DOI 10.1155/2015/625659
   Dubois B, 2014, LANCET NEUROL, V13, P614, DOI 10.1016/S1474-4422(14)70090-0
   Fuchs WF, 2018, FRONT GENET, V9, P435, DOI DOI 10.3389/fgene.2018.00435
   Giovanni A, 2000, J BIOL CHEM, V275, P11553, DOI 10.1074/jbc.275.16.11553
   Glatzel M, 2003, NEW ENGL J MED, V349, P1812, DOI 10.1056/NEJMoa030351
   Gupta S, 2012, CELL DEATH DIS, V3, DOI 10.1038/cddis.2012.74
   He L, 2004, NAT REV GENET, V5, P522, DOI 10.1038/nrg1379
   Head MW, 2005, BRIT J OPHTHALMOL, V89, P1131, DOI 10.1136/bjo.2004.063495
   Hebert SS, 2009, TRENDS NEUROSCI, V32, P199, DOI 10.1016/j.tins.2008.12.003
   Hoglinger GU, 2007, P NATL ACAD SCI USA, V104, P3585, DOI 10.1073/pnas.0611671104
   Jung M, 2010, CLIN CHEM, V56, P998, DOI 10.1373/clinchem.2009.141580
   Kai K, 2018, SEMIN CELL DEV BIOL, V78, P22, DOI 10.1016/j.semcdb.2017.12.011
   Kanata E, 2018, FRONT AGING NEUROSCI, V10, DOI 10.3389/fnagi.2018.00220
   Karagkouni D, 2018, NUCLEIC ACIDS RES, V46, pD239, DOI 10.1093/nar/gkx1141
   Kirschner Michaela B., 2013, Frontiers in Genetics, V4, P94, DOI 10.3389/fgene.2013.00094
   Kishore S, 2011, NAT METHODS, V8, P559, DOI [10.1038/NMETH.1608, 10.1038/nmeth.1608]
   Kuleshov MV, 2016, NUCLEIC ACIDS RES, V44, pW90, DOI 10.1093/nar/gkw377
   Lau P, 2013, EMBO MOL MED, V5, P1613, DOI 10.1002/emmm.201201974
   Liguori M, 2018, FRONT MOL NEUROSCI, V11, DOI 10.3389/fnmol.2018.00288
   Liu W, 2012, NEUROBIOL AGING, V33, P522, DOI 10.1016/j.neurobiolaging.2010.04.034
   Llorens F, 2018, PLOS PATHOG, V14, DOI 10.1371/journal.ppat.1006802
   Lonsdale J, 2013, NAT GENET, V45, P580, DOI 10.1038/ng.2653
   Ludwig N, 2019, GENOM PROTEOM BIOINF, V17, P430, DOI 10.1016/j.gpb.2019.09.004
   Majer A, 2012, PLOS PATHOG, V8, DOI 10.1371/journal.ppat.1003002
   McKeever PM, 2018, MOL NEUROBIOL, V55, P8826, DOI 10.1007/s12035-018-1032-x
   Mead S, 2016, JAMA NEUROL, V73, P447, DOI 10.1001/jamaneurol.2015.4885
   Orru CD, 2018, MBIO, V9, DOI 10.1128/mBio.02095-18
   Orru CD, 2017, SCI TRANSL MED, V9, DOI 10.1126/scitranslmed.aam7785
   Parchi P, 1999, ANN NEUROL, V46, P224, DOI 10.1002/1531-8249(199908)46:2<224::AID-ANA12>3.0.CO;2-W
   Polymenidou M, 2011, CELL, V147, P498, DOI 10.1016/j.cell.2011.10.011
   Ranganathan S, 2003, AM J PATHOL, V162, P823, DOI 10.1016/S0002-9440(10)63879-5
   Rayner KJ, 2013, J LIPID RES, V54, P1174, DOI 10.1194/jlr.R034991
   Sergeant N., 2012, INT J ALZHEIMERS DIS, V2012
   Slota JA, 2019, SCI REP-UK, V9, DOI 10.1038/s41598-019-56249-6
   Smethurst P, 2015, NEUROPATH APPL NEURO, V41, P578, DOI 10.1111/nan.12206
   Smethurst P, 2016, NEUROBIOL DIS, V96, P236, DOI 10.1016/j.nbd.2016.08.007
   Sorensen SS, 2016, TRANSL NEURODEGENER, V5, DOI 10.1186/s40035-016-0053-5
   Staffaroni AM, 2019, JAMA NEUROL, V76, P969, DOI 10.1001/jamaneurol.2019.1071
   Stefani IC, 2012, CURR ALZHEIMER RES, V9, P373
   Tan L, 2015, MOL NEUROBIOL, V51, P1249, DOI 10.1007/s12035-014-8803-9
   Terry C, 2016, OPEN BIOL, V6, DOI 10.1098/rsob.160035
   Thompson AGB, 2013, BRAIN, V136, P1116, DOI 10.1093/brain/awt048
   Thompson AGB, 2018, J NEUROL NEUROSUR PS, V89, P955, DOI 10.1136/jnnp-2017-317793
   Vanderweyde T, 2012, J NEUROSCI, V32, P8270, DOI 10.1523/JNEUROSCI.1592-12.2012
   Viswambharan V, 2017, BIOMARK MED, V11, P151, DOI 10.2217/bmm-2016-0242
   Windl O, 1996, HUM GENET, V98, P259, DOI 10.1007/s004390050204
NR 60
TC 10
Z9 10
U1 0
U2 3
PU NATURE PUBLISHING GROUP
PI LONDON
PA MACMILLAN BUILDING, 4 CRINAN ST, LONDON N1 9XW, ENGLAND
SN 2041-1723
J9 NAT COMMUN
JI Nat. Commun.
PD AUG 7
PY 2020
VL 11
IS 1
AR 3960
DI 10.1038/s41467-020-17655-x
PG 11
WC Multidisciplinary Sciences
WE Science Citation Index Expanded (SCI-EXPANDED)
SC Science & Technology - Other Topics
GA NC3ET
UT WOS:000561098400013
PM 32769986
OA Green Published, gold, Green Submitted
DA 2022-08-24
ER

PT J
AU Aharon, A
   Spector, P
   Ahmad, RS
   Horrany, N
   Sabbach, A
   Brenner, B
   Aharon-Peretz, J
AF Aharon, Anat
   Spector, Polina
   Ahmad, Rawan Sayed
   Horrany, Nizar
   Sabbach, Annie
   Brenner, Benjamin
   Aharon-Peretz, Judith
TI Extracellular Vesicles of Alzheimer's Disease Patients as a Biomarker
   for Disease Progression
SO MOLECULAR NEUROBIOLOGY
LA English
DT Article
DE Alzheimer's disease (AD); Extracellular vesicles (EVs); Cytokines;
   MicroRNA (miRNA)
ID DOWN-REGULATED EXPRESSION; AMYLOID-BETA; COGNITIVE DECLINE; CELL;
   MICROPARTICLES; MYELIN; BLOOD; TAU; MACROPHAGES; POPULATIONS
AB Alzheimer's disease (AD) is a progressive neurodegenerative brain pathology and the most common form of dementia. Evidence suggests that extracellular vesicles (EVs) containing cytokines and microRNA are involved in inflammation regulation. The current study aimed to explore a potential impact of AD patients' EVs on disease progression. Blood samples were collected after obtaining signed informed consent (No. 0462-14-RMB) from 42 AD patients at three stages of disease severity and from 19 healthy controls (HC). EV size and concentration were studied by nanotracking analysis. EV membrane antigens were defined by flow cytometry and Western blot; EV protein contents were screened by protein array; the miRNA content was screened by nanostring technology and validated by RT-PCR. HC and AD patients' EVs consisted of a mixture of small (< 100 nm) and larger vesicles. The myelin oligodendrocyte glycoprotein (MOG) expression on EVs correlated with disease severity. EVs of patients with moderate and severe AD had significantly higher levels of MOG, compared with mild AD patients. Levels of EVs expressing the axonal glycoprotein CD171 were significantly higher in severe AD patients than in HC. Increase in endothelial EVs was observed in AD patients. An above twofold increase was found in the content of inflammatory cytokines and > 50% decrease in growth factors in AD patients' EVs compared with HC-EVs. Levels of let-7g-5p, miR126-3p, miR142-3p, miR-146a-5p, and mir223-3p correlated with disease severity. Neural damage, specific miRNA downregulation, and inflammatory cytokine upregulation, found in patients' EVs, might be used as a biomarker reflecting AD severity.
C1 [Aharon, Anat; Ahmad, Rawan Sayed] Tel Aviv Sourasky Med Ctr, Tel Aviv, Israel.
   [Aharon, Anat; Sabbach, Annie; Brenner, Benjamin] Rambam Hlth Care Campus, Dept Hematol & Bone Marrow Transplantat, Haifa, Israel.
   [Aharon, Anat; Brenner, Benjamin; Aharon-Peretz, Judith] Technion Israel Inst Technol, Bruce Rappaport Fac Med, Haifa, Israel.
   [Spector, Polina; Horrany, Nizar; Aharon-Peretz, Judith] Rambam Hlth Care Campus, Cognit Neurol Unit, Haifa, Israel.
RP Aharon, A (通讯作者)，Tel Aviv Sourasky Med Ctr, Tel Aviv, Israel.; Aharon, A (通讯作者)，Rambam Hlth Care Campus, Dept Hematol & Bone Marrow Transplantat, Haifa, Israel.; Aharon, A (通讯作者)，Technion Israel Inst Technol, Bruce Rappaport Fac Med, Haifa, Israel.
EM anataha@tlvmc.gov.il
CR Abels ER, 2016, CELL MOL NEUROBIOL, V36, P301, DOI 10.1007/s10571-016-0366-z
   Absalon S, 2013, J NEUROSCI, V33, P14645, DOI 10.1523/JNEUROSCI.1327-13.2013
   Aggarwal NT, 2015, INDIAN J MED RES, V142, P369, DOI 10.4103/0971-5916.169193
   Agliardi C, 2020, NEURAL REGEN RES, V15, P55, DOI 10.4103/1673-5374.264454
   Aharon A, 2008, THROMB HAEMOSTASIS, V100, P878, DOI 10.1160/TH07-11-0691
   AKIYAMA H, 1994, BRAIN RES, V639, P171, DOI 10.1016/0006-8993(94)91779-5
   Ambros Victor, 2004, Methods Mol Biol, V265, P131
   Andreu Z, 2014, FRONT IMMUNOL, V5, DOI 10.3389/fimmu.2014.00442
   Asahina M, 2001, CLIN NEUROPATHOL, V20, P60
   Battistelli M, 2020, BIOLOGY-BASEL, V9, DOI 10.3390/biology9010021
   Becker A, 2016, CANCER CELL, V30, P836, DOI 10.1016/j.ccell.2016.10.009
   Bianco F, 2005, J IMMUNOL, V174, P7268, DOI 10.4049/jimmunol.174.11.7268
   Bloom GS, 2014, JAMA NEUROL, V71, P505, DOI 10.1001/jamaneurol.2013.5847
   Budnik V, 2016, NAT REV NEUROSCI, V17, P160, DOI 10.1038/nrn.2015.29
   Caso F, 2016, NEURODEGENER DIS, V16, P26, DOI 10.1159/000441422
   Colombo E, 2012, FRONT PHYSIOL, V3, DOI 10.3389/fphys.2012.00063
   Couch Y, 2017, STROKE, V48, P2292, DOI 10.1161/STROKEAHA.117.017236
   Croese T, 2018, MOL ASPECTS MED, V60, P52, DOI 10.1016/j.mam.2017.11.006
   Dong H, 2015, DIS MARKERS, V2015, DOI 10.1155/2015/625659
   Ender F, 2020, INT J MOL SCI, V21, DOI 10.3390/ijms21010291
   Fruhbeis C, 2013, FRONT CELL NEUROSCI, V7, DOI 10.3389/fncel.2013.00182
   Gardiner C, 2013, J EXTRACELLULAR VESI, V2
   Guo HW, 2019, NEUROSCI RES, V142, P49, DOI 10.1016/j.neures.2018.04.003
   Guo SW, 2019, ACS NANO, V13, P10015, DOI 10.1021/acsnano.9b01892
   Hosseinzadeh S, 2013, BEHAV BRAIN RES, V256, P503, DOI 10.1016/j.bbr.2013.09.019
   Inaguma S, 2016, ONCOTARGET, V7, P55276, DOI 10.18632/oncotarget.10527
   Jia LH, 2016, CELL BIOCHEM FUNCT, V34, P233, DOI 10.1002/cbf.3184
   Jin KL, 2003, AGING CELL, V2, P175, DOI 10.1046/j.1474-9728.2003.00046.x
   Katzenell S, 2012, THROMB RES, V130, P479, DOI 10.1016/j.thromres.2012.03.026
   Kissel K, 2006, TRANSFUSION, V46, P818, DOI 10.1111/j.1537-2995.2006.00802.x
   Kowal J, 2016, P NATL ACAD SCI USA, V113, pE968, DOI 10.1073/pnas.1521230113
   Krstic D, 2013, NAT REV NEUROL, V9, P25, DOI 10.1038/nrneurol.2012.236
   Kumar P, 2013, PLOS ONE, V8, DOI 10.1371/journal.pone.0069807
   Lea J, 2017, ONCOTARGET, V8, P14395, DOI 10.18632/oncotarget.14795
   Liebner S, 2018, ACTA NEUROPATHOL, V135, P311, DOI 10.1007/s00401-018-1815-1
   Lim NS, 2016, ANN CLIN TRANSL NEUR, V3, P346, DOI 10.1002/acn3.299
   Liu Y, 2016, MOL IMMUNOL, V80, P11, DOI 10.1016/j.molimm.2016.10.009
   Lorincz AM, 2014, J EXTRACELL VESICLES, V3, DOI 10.3402/jev.v3.25465
   Lugli G, 2015, PLOS ONE, V10, DOI 10.1371/journal.pone.0139233
   Maas SLN, 2015, J CONTROL RELEASE, V200, P87, DOI 10.1016/j.jconrel.2014.12.041
   Malishkevich A, 2016, J ALZHEIMERS DIS, V50, P249, DOI 10.3233/JAD-150799
   McAleese KE, 2017, ACTA NEUROPATHOL, V134, P459, DOI 10.1007/s00401-017-1738-2
   Miners JS, 2018, J CEREBR BLOOD F MET, V38, P103, DOI 10.1177/0271678X17690761
   Minter MR, 2016, J NEUROCHEM, V136, P457, DOI 10.1111/jnc.13411
   Nasrabady SE, 2018, ACTA NEUROPATHOL COM, V6, DOI 10.1186/s40478-018-0515-3
   Perez-Gonzalez R, 2012, J BIOL CHEM, V287, P43108, DOI 10.1074/jbc.M112.404467
   Peschl P, 2017, FRONT IMMUNOL, V8, DOI 10.3389/fimmu.2017.00529
   Piccin A, 2007, BLOOD REV, V21, P157, DOI 10.1016/j.blre.2006.09.001
   Rajendran L, 2006, P NATL ACAD SCI USA, V103, P11172, DOI 10.1073/pnas.0603838103
   Ramanathan S, 2016, AUTOIMMUN REV, V15, P307, DOI 10.1016/j.autrev.2015.12.004
   RATHJEN FG, 1984, EMBO J, V3, P1
   Rodosthenous RS, 2016, PART FIBRE TOXICOL, V13, DOI 10.1186/s12989-016-0121-0
   Sagare AP, 2013, J ALZHEIMERS DIS, V33, pS87, DOI 10.3233/JAD-2012-129037
   Saman S, 2012, J BIOL CHEM, V287, P3842, DOI 10.1074/jbc.M111.277061
   Samatov TR, 2016, PROG HISTOCHEM CYTO, V51, P25, DOI 10.1016/j.proghi.2016.05.001
   Schiera G, 2015, BIOMED RES INT, V2015, DOI 10.1155/2015/152926
   Simak J, 2006, TRANSFUS MED REV, V20, P1, DOI 10.1016/j.tmrv.2005.08.001
   Szatanek R, 2017, INT J MOL SCI, V18, DOI 10.3390/ijms18061153
   Thery Clotilde, 2006, Curr Protoc Cell Biol, VChapter 3, DOI 10.1002/0471143030.cb0322s30
   Toledo JB, 2013, BRAIN, V136, P2697, DOI 10.1093/brain/awt188
   Vercruysse P, 2018, FRONT MOL NEUROSCI, V11, DOI 10.3389/fnmol.2018.00002
   Vlachos IS, 2012, NUCLEIC ACIDS RES, V40, pW498, DOI 10.1093/nar/gks494
   Wang C, 2018, BIOL PSYCHOL, V138, P35, DOI 10.1016/j.biopsycho.2018.08.005
   Wang HW, 2018, FRONT IMMUNOL, V9, DOI 10.3389/fimmu.2018.00293
   Wang WY, 2015, ANN TRANSL MED, V3, DOI 10.3978/j.issn.2305-5839.2015.03.49
   Wang YS, 2017, ONCOTARGET, V8
   Wattmo C, 2017, ALZHEIMERS RES THER, V9, DOI 10.1186/s13195-017-0294-2
   Willenborg DO, 1996, J IMMUNOL, V157, P3223
   Xue SR, 2012, DEMENT GERIATR COGN, V34, P174, DOI 10.1159/000343491
   Yamamoto S, 2015, SCI REP-UK, V5, DOI 10.1038/srep08505
   Yamazaki Y, 2017, INT J MOL SCI, V18, DOI 10.3390/ijms18091965
   Yang YY, 2018, J NEUROINFLAMM, V15, DOI 10.1186/s12974-018-1204-7
   Yuana Y, 2015, J EXTRACELL VESICLES, V4, DOI 10.3402/jev.v4.29260
   Yuyama K, 2015, FEBS LETT, V589, P84, DOI 10.1016/j.febslet.2014.11.027
   Zhan XH, 2014, CURR ALZHEIMER RES, V11, P232, DOI 10.2174/1567205011666140131120922
   Zhang CH, 2008, BASIC RES CARDIOL, V103, P398, DOI 10.1007/s00395-008-0733-0
   Zhang NJ, 2017, MOL IMMUNOL, V91, P42, DOI 10.1016/j.molimm.2017.08.026
NR 77
TC 10
Z9 10
U1 5
U2 9
PU SPRINGER
PI NEW YORK
PA ONE NEW YORK PLAZA, SUITE 4600, NEW YORK, NY, UNITED STATES
SN 0893-7648
EI 1559-1182
J9 MOL NEUROBIOL
JI Mol. Neurobiol.
PD OCT
PY 2020
VL 57
IS 10
BP 4156
EP 4169
DI 10.1007/s12035-020-02013-1
EA JUL 2020
PG 14
WC Neurosciences
WE Science Citation Index Expanded (SCI-EXPANDED)
SC Neurosciences & Neurology
GA NJ1KR
UT WOS:000550879400001
PM 32676990
DA 2022-08-24
ER

PT J
AU Bahlakeh, G
   Gorji, A
   Soltani, H
   Ghadiri, T
AF Bahlakeh, Gozal
   Gorji, Ali
   Soltani, Hamid
   Ghadiri, Tahereh
TI MicroRNA alterations in neuropathologic cognitive disorders with an
   emphasis on dementia: Lessons from animal models
SO JOURNAL OF CELLULAR PHYSIOLOGY
LA English
DT Review
DE amyloid beta; cognition; dementia; memory; miRNA; tau
ID FOCAL CEREBRAL-ISCHEMIA; MOUSE MODEL; ALZHEIMERS-DISEASE; TAU
   PHOSPHORYLATION; EXPRESSION PROFILES; APP/PS1 MICE; IMPAIRMENT; MEMORY;
   DEFICITS; PATHWAY
AB Cognitive dysfunction is a state of losing or having difficulties in remembering, learning, focusing, or making decisions that impact individual healthy life. Small single-stranded and nonprotein coding RNAs, microRNAs (miRNAs) participate actively in regulatory processes, incorporate cognitive signaling pathways, and intensely affect cognitive evolution. miRNAs exert their modification activities through translational or transcriptional processes. Reportedly, cognitive impairment and dementia are rising, especially in developing countries. Herein we provided a brief review of original studies addressing miRNA changes in the most common neurological diseases with a focus on dementia and Alzheimer's disease. It must be noted that an increase in the level of certain miRNAs but a decrease in other ones deteriorate cognitive performance. The current review revealed that induction of miR-214-3p, miR-302, miR-21, miR- 200b/c, miR-207, miR-132, miR-188-3p and 5p, and miR-873 improved cognitive impairment in various cognitive tasks. On the other hand, intentionally lowering the level of miR-34a, miR-124, miR-574, and miR-191a enhanced cognitive function and memory. Synaptic dysfunction is a core cause of cognitive dysfunction; miRNA-34, miRNA-34-c, miRNA-124, miRNA-188-5p, miRNA-210-5p, miRNA-335-3p, and miRNA-134 strongly influence synaptic-related mechanisms. The downregulation of miRNA-132 aggregates both amyloid and tau in tauopathy. Concerning the massive burden of neurological diseases worldwide, the future challenge is the translation of animal model knowledge into the detection of pathophysiological stages of neurocognitive disorders and designing efficient therapeutic strategies. While the delivery procedure of agomir or antagomir miRNAs into the brain is invasive and only applied in animal studies, finding a safe and specific delivery route is a priority.
C1 [Bahlakeh, Gozal] Tabriz Univ Med Sci, Fac Med, Dept Anat, Tabriz, Iran.
   [Gorji, Ali] Westfalische Wilhelms Univ Munster, Dept Neurol, Epilepsy Res Ctr, Munster, Germany.
   [Gorji, Ali] Westfalische Wilhelms Univ Munster, Inst Translat Neurol, Munster, Germany.
   [Gorji, Ali; Ghadiri, Tahereh] Khatam Alanbia Hosp, Shefa Neurosci Res Ctr, Tehran, Iran.
   [Gorji, Ali] Mashhad Univ Med Sci, Neurosci Res Ctr, Mashhad, Razavi Khorasan, Iran.
   [Soltani, Hamid; Ghadiri, Tahereh] Tabriz Univ Med Sci, Fac Adv Med Sci, Dept Neurosci, 29 Bahman Blvd, East Azarbayjan 5166614766, Tabriz, Iran.
RP Ghadiri, T (通讯作者)，Tabriz Univ Med Sci, Fac Adv Med Sci, Dept Neurosci, 29 Bahman Blvd, East Azarbayjan 5166614766, Tabriz, Iran.
EM ghadirit@tbzmed.ac.ir
RI Ghadiri, Tahereh/AAU-7811-2020
OI Ghadiri, Tahereh/0000-0002-3568-8699
FU Tabriz University of Medical Sciences [39344]
FX Tabriz University of Medical Sciences, Grant/Award Number: 39344
CR Ayers Duncan, 2018, Noncoding RNA Res, V3, P188, DOI 10.1016/j.ncrna.2018.09.002
   Banzhaf-Strathmann J., 2014, EMBO J
   Barter JD, 2018, NEUROSCIENTIST, V24, P516, DOI 10.1177/1073858418780971
   Brionne TC, 2003, NEURON, V40, P1133, DOI 10.1016/S0896-6273(03)00766-9
   Cai JL, 2013, DEV BIOL, V376, P62, DOI 10.1016/j.ydbio.2013.01.012
   Chatterjee N, 2016, CELL DEATH DISCOV, V2, DOI 10.1038/cddiscovery.2016.83
   Che H, 2014, CELL PHYSIOL BIOCHEM, V33, P11, DOI 10.1159/000356646
   Cheng C, 2013, J BIOL CHEM, V288, P13748, DOI 10.1074/jbc.M112.381392
   Chi W, 2014, NEUROSCIENCE, V277, P111, DOI 10.1016/j.neuroscience.2014.06.062
   Chopra N, 2021, MOL PSYCHIATR, V26, P5636, DOI 10.1038/s41380-019-0610-2
   Cosin-Tomas M, 2018, FRONT GENET, V9, DOI 10.3389/fgene.2018.00596
   Cui GH, 2018, FASEB J, V32, P654, DOI 10.1096/fj.201700600R
   Cui L, 2014, PLOS ONE, V9, DOI 10.1371/journal.pone.0089019
   Dias IHK, 2018, J ALZHEIMERS DIS, V64, P1009, DOI 10.3233/JAD-180201
   Dong HX, 2019, MOL MED REP, V20, P735, DOI 10.3892/mmr.2019.10269
   Dong JD, 2018, BRAIN RES BULL, V140, P80, DOI 10.1016/j.brainresbull.2018.04.007
   El Fatimy R, 2018, ACTA NEUROPATHOL, V136, P537, DOI 10.1007/s00401-018-1880-5
   Gao HB, 2017, BEHAV BRAIN RES, V335, P80, DOI 10.1016/j.bbr.2017.06.025
   Gascon E, 2014, NAT MED, V20, P1444, DOI 10.1038/nm.3717
   Ge XT, 2014, SCI REP-UK, V4, DOI 10.1038/srep06718
   Ghasemi-Kasman M, 2018, MOL CELL NEUROSCI, V86, P50, DOI 10.1016/j.mcn.2017.11.012
   Grasso M, 2019, NEUROBIOL AGING, V84, DOI 10.1016/j.neurobiolaging.2019.01.024
   Ha M, 2014, NAT REV MOL CELL BIO, V15, P509, DOI 10.1038/nrm3838
   Hebert SS, 2009, NEUROBIOL DIS, V33, P422, DOI 10.1016/j.nbd.2008.11.009
   Hernandez-Rapp J, 2016, SCI REP-UK, V6, DOI 10.1038/srep30953
   Higaki S, 2018, PLOS ONE, V13, DOI 10.1371/journal.pone.0196929
   Hong HH, 2017, J ALZHEIMERS DIS, V59, P1449, DOI 10.3233/JAD-170156
   Hu T, 2015, J MOL NEUROSCI, V57, P114, DOI 10.1007/s12031-015-0584-8
   Huang R, 2019, J STROKE CEREBROVASC, V28, P1, DOI 10.1016/j.jstrokecerebrovasdis.2018.08.023
   Jian CD, 2017, LIFE SCI, V182, P104, DOI 10.1016/j.lfs.2017.05.023
   Jiang Y, 2018, MED SCI MONITOR, V24, P5635, DOI 10.12659/MSM.908765
   Jimenez-Mateos EM, 2012, NAT MED, V18, P1087, DOI 10.1038/nm.2834
   Kao YC, 2018, INT J MOL SCI, V19, DOI 10.3390/ijms19082323
   Kenny Aidan, 2018, Int J Physiol Pathophysiol Pharmacol, V10, P172
   Lee K, 2016, SCI REP-UK, V6, DOI 10.1038/srep34433
   Li F, 2015, BRAIN RES, V1627, P177, DOI 10.1016/j.brainres.2015.09.022
   Li GF, 2018, NEUROSCI LETT, V675, P152, DOI 10.1016/j.neulet.2018.03.052
   Li MM, 2014, SCI REP-UK, V4, DOI 10.1038/srep04734
   Li RG, 2019, MOL MED REP, V20, P4893, DOI 10.3892/mmr.2019.10755
   Liao YH, 2016, BRAIN RES BULL, V125, P205, DOI 10.1016/j.brainresbull.2016.07.008
   Lippi G, 2016, NEURON, V92, P1337, DOI 10.1016/j.neuron.2016.11.017
   Liu CY, 2012, J NEUROCHEM, V120, P830, DOI 10.1111/j.1471-4159.2011.07624.x
   Liu DA, 2017, MOL THER, V25, P752, DOI 10.1016/j.ymthe.2017.01.018
   Liu PF, 2018, CELL PHYSIOL BIOCHEM, V49, P78, DOI 10.1159/000492844
   Liu W, 2016, BIOCHEM BIOPH RES CO, V478, P852, DOI 10.1016/j.bbrc.2016.08.037
   Liu XS, 2013, J BIOL CHEM, V288, P12478, DOI 10.1074/jbc.M112.449025
   Liu X, 2019, INT J MOL MED, V44, P1729, DOI 10.3892/ijmm.2019.4331
   Liu XX, 2015, PLOS ONE, V10, DOI 10.1371/journal.pone.0126123
   Loohuis NFMO, 2012, CELL MOL LIFE SCI, V69, P89, DOI 10.1007/s00018-011-0788-1
   Lu XH, 2017, AM J TRANSL RES, V9, P1344
   Luceri C, 2017, EUR J NUTR, V56, P865, DOI 10.1007/s00394-015-1134-4
   Mai H, 2019, MOL THER-NUCL ACIDS, V18, P681, DOI 10.1016/j.omtn.2019.10.002
   Matsuyama H, 2020, INT J MOL SCI, V21, DOI 10.3390/ijms21010132
   Mavrodaris A, 2013, B WORLD HEALTH ORGAN, V91, P773, DOI 10.2471/BLT.13.118422
   Mo YY, 2012, CELL MOL LIFE SCI, V69, P3529, DOI 10.1007/s00018-012-1123-1
   Mohammadipoor-Ghasemabad L, 2019, NEUROSCIENCE, V414, P49, DOI 10.1016/j.neuroscience.2019.06.037
   Mohammadipoor-Ghasemabad L, 2019, IRAN J BASIC MED SCI, V22, P485, DOI 10.22038/ijbms.2019.31988.7734
   Persengiev S, 2011, NEUROBIOL AGING, V32, DOI 10.1016/j.neurobiolaging.2010.03.014
   Qiao J, 2020, CELL DEATH DIFFER, V27, P808, DOI 10.1038/s41418-019-0388-4
   Ragusa M, 2016, FRONT CELL NEUROSCI, V10, DOI 10.3389/fncel.2016.00051
   Raihan O, 2018, NEUROSCIENCE, V390, P160, DOI 10.1016/j.neuroscience.2018.08.003
   Redell JB, 2011, J NEUROSCI RES, V89, P212, DOI 10.1002/jnr.22539
   Ren ZX, 2018, FRONT MOL NEUROSCI, V11, DOI 10.3389/fnmol.2018.00388
   Rusca Nicole, 2011, Mol Biol Int, V2011, P437301, DOI 10.4061/2011/437301
   Saab BJ, 2014, NEUROPHARMACOLOGY, V80, P61, DOI 10.1016/j.neuropharm.2014.01.026
   Shi R, 2018, NEUROCHEM RES, V43, P1529, DOI 10.1007/s11064-018-2567-y
   Siegel G, 2011, CURR OPIN GENET DEV, V21, P491, DOI 10.1016/j.gde.2011.04.008
   Smith PY, 2015, HUM MOL GENET, V24, P6721, DOI 10.1093/hmg/ddv377
   Sorensen SS, 2016, TRANSL NEURODEGENER, V5, DOI 10.1186/s40035-016-0053-5
   Sorensen SS, 2014, TRANSL STROKE RES, V5, P711, DOI 10.1007/s12975-014-0364-8
   Sun JH, 2017, CELL PHYSIOL BIOCHEM, V43, P636, DOI 10.1159/000480647
   Sun LQ, 2018, BEHAV BRAIN RES, V340, P126, DOI 10.1016/j.bbr.2016.09.020
   Sun LQ, 2017, ONCOTARGET, V8, P59181, DOI 10.18632/oncotarget.19469
   Sun P., 2020, STROKE S1, V51, pA112
   Toyama K, 2018, ARTERIOSCL THROM VAS, V38, P1392, DOI 10.1161/ATVBAHA.118.310822
   Treiber T, 2019, NAT REV MOL CELL BIO, V20, P5, DOI 10.1038/s41580-018-0059-1
   Turcatel G, 2012, PLOS ONE, V7, DOI 10.1371/journal.pone.0031032
   Vemuganti R, 2013, NEUROCHEM INT, V63, P438, DOI 10.1016/j.neuint.2013.07.014
   Wang WY, 2012, LEARN MEMORY, V19, P359, DOI 10.1101/lm.026492.112
   Wang X, 2018, BIOL PSYCHIAT, V83, P395, DOI 10.1016/j.biopsych.2017.07.023
   Woldemichael BT, 2016, BIOCHEM PHARMACOL, V104, P1, DOI 10.1016/j.bcp.2015.11.021
   Wong HKA, 2013, HUM MOL GENET, V22, P3077, DOI 10.1093/hmg/ddt164
   Xu B, 2012, NEUROBIOL DIS, V46, P291, DOI 10.1016/j.nbd.2012.02.016
   Xu N, 2019, INVEST OPHTH VIS SCI, V60
   Xu YL, 2018, NEUROSCI LETT, V670, P94, DOI 10.1016/j.neulet.2018.01.045
   Yin S, 2019, CLIN EXP HYPERTENS, V41, P708, DOI 10.1080/10641963.2018.1545846
   Yu P, 2019, J CEREBR BLOOD F MET, V39, P2497, DOI 10.1177/0271678X18800593
   Yuan YM, 2019, NEUROSCIENCE, V398, P12, DOI 10.1016/j.neuroscience.2018.11.041
   Zhang J, 2014, J NEUROSCI, V34, P14919, DOI 10.1523/JNEUROSCI.1165-14.2014
   Zhang LY, 2019, NEUROBIOL AGING, V73, P41, DOI 10.1016/j.neurobiolaging.2018.09.011
   Zhang M, 2013, BRAIN RES, V1503, P43, DOI 10.1016/j.brainres.2013.01.052
   Zhang YQ, 2016, NEUROTOXICOLOGY, V56, P139, DOI 10.1016/j.neuro.2016.07.004
   Zhao HP, 2014, BRAIN RES, V1592, P65, DOI 10.1016/j.brainres.2014.09.055
   Zhao YN, 2013, BIOCHEM BIOPH RES CO, V435, P597, DOI 10.1016/j.bbrc.2013.05.025
   Zhou HM, 2016, J NEUROL SCI, V367, P3, DOI 10.1016/j.jns.2016.05.038
   Zuo XK, 2019, EXP NEUROL, V316, P12, DOI 10.1016/j.expneurol.2019.03.017
NR 96
TC 10
Z9 11
U1 3
U2 14
PU WILEY
PI HOBOKEN
PA 111 RIVER ST, HOBOKEN 07030-5774, NJ USA
SN 0021-9541
EI 1097-4652
J9 J CELL PHYSIOL
JI J. Cell. Physiol.
PD FEB
PY 2021
VL 236
IS 2
BP 806
EP 823
DI 10.1002/jcp.29908
EA JUN 2020
PG 18
WC Cell Biology; Physiology
WE Science Citation Index Expanded (SCI-EXPANDED)
SC Cell Biology; Physiology
GA OU0IY
UT WOS:000544026100001
PM 32602584
DA 2022-08-24
ER

PT J
AU Barbato, C
   Giacovazzo, G
   Albiero, F
   Scardigli, R
   Scopa, C
   Ciotti, MT
   Strimpakos, G
   Coccurello, R
   Ruberti, F
AF Barbato, C.
   Giacovazzo, G.
   Albiero, F.
   Scardigli, R.
   Scopa, C.
   Ciotti, M. T.
   Strimpakos, G.
   Coccurello, R.
   Ruberti, F.
TI Cognitive Decline and Modulation of Alzheimer's Disease-Related Genes
   After Inhibition of MicroRNA-101 in Mouse Hippocampal Neurons
SO MOLECULAR NEUROBIOLOGY
LA English
DT Article
DE miR-101; APP; AMPK; Hippocampus; Ageing; Alzheimer's disease
ID A-BETA; AMYLOID-BETA; SYNAPTIC PLASTICITY; DEFICITS; PATHWAY; MICE;
   OVEREXPRESSION; MECHANISMS; EXPRESSION; OLIGOMERS
AB MicroRNAs have emerged as regulators of brain development and function. Reduction of miR-101 expression has been reported in rodent hippocampus during ageing, in the brain of Alzheimer's disease (AD) patients and in AD animal models. In this study, we investigated the behavioral and molecular consequences of inhibition of endogenous miR-101 in 4-5-month-old C57BL/6J mice, infused with lentiviral particles expressing a miR-101 sponge (pLSyn-miR-101 sponge) in the CA1 field of the hippocampus. The sponge-infected mouse model showed cognitive impairment. The pLSyn-miR-101 sponge-infected mice were unable to discriminate either a novel object location or a novel object as assessed by object place recognition (OPR) and novel object recognition (NOR) tasks, respectively. Moreover, the sponge-infected mice evaluated for contextual memory in inhibitory avoidance task showed shorter retention latency compared to control pLSyn mice. These cognitive impairment features were associated with increased hippocampal expression of relevant miR-101 target genes, amyloid precursor protein (APP), RanBP9 and Rab5 and overproduction of amyloid beta (A beta) 42 levels, the more toxic species of A beta peptide. Notably, phosphorylation-dependent AMP-activated protein kinase (AMPK) hyperactivation is associated with AD pathology and age-dependent memory decline, and we found AMPK hyperphosphorylation in the hippocampus of pLSyn-miR-101 sponge mice. This study demonstrates that mimicking age-associated loss of miR-101 in hippocampal neurons induces cognitive decline and modulation of AD-related genes in mice.
C1 [Barbato, C.; Ciotti, M. T.; Strimpakos, G.; Ruberti, F.] Natl Res Council CNR, Inst Biochem & Cell Biol IBBC, Campus A Buzzati Traverso,Via E Ramarini 32, Monterotondo, RM, Italy.
   [Barbato, C.] Univ Sapienza Rome, IBBC, CNR, Dept Sense Organs, Viale Policlin 155, I-00161 Rome, Italy.
   [Giacovazzo, G.; Coccurello, R.] IRCCS Santa Lucia Fdn, European Ctr Brain Res CERC, Preclin Neurosci, Via Fosso Fiorano 64, I-00143 Rome, Italy.
   [Albiero, F.] Natl Res Council CNR, Inst Cell Biol & Neurobiol, Via Fosso Fiorano 64, I-000143 Rome, Italy.
   [Scardigli, R.] Natl Res Council CNR, Inst Translat Pharmacol, Via Fosso Cavaliere 100, I-00133 Rome, Italy.
   [Scardigli, R.; Scopa, C.] European Brain Res Inst EBRI, Viale Regina Elena 295, I-00161 Rome, Italy.
   [Coccurello, R.] Natl Res Council CNR, Inst Complex Syst ISC, Via Taurini 19, I-00185 Rome, Italy.
RP Ruberti, F (通讯作者)，Natl Res Council CNR, Inst Biochem & Cell Biol IBBC, Campus A Buzzati Traverso,Via E Ramarini 32, Monterotondo, RM, Italy.
EM francesca.ruberti@cnr.it
RI Coccurello, Roberto/F-8460-2015; Barbato, Christian/B-8080-2015
OI Barbato, Christian/0000-0003-1737-9064; Giacovazzo,
   Giacomo/0000-0001-7430-2835; COCCURELLO, ROBERTO/0000-0001-7059-7015;
   Ruberti, Francesca/0000-0001-5880-9564; STRIMPAKOS,
   GEORGIOS/0000-0002-6021-9704
FU Consiglio Nazionale delle Ricerche, Aging Programme [DSB.AD009.001.004];
   Italian Ministry of Health (Ricerca Corrente)
FX This work was supported by the Consiglio Nazionale delle Ricerche, Aging
   Programme DSB.AD009.001.004 IBCN Workpackage 1.9 "Study of molecular and
   cellular mechanisms involved in the pathogenesis and progression of
   Alzheimer's Disease" to Francesca Ruberti & Christian Barbato. The
   Italian Ministry of Health (Ricerca Corrente) also supported the work.
CR Ameen-Ali KE, 2019, J ALZHEIMERS DIS, V68, P609, DOI 10.3233/JAD-181238
   Barak B, 2013, TRANSL PSYCHIAT, V3, DOI 10.1038/tp.2013.77
   Barbato C, 2014, FRONT CELL NEUROSCI, V8, DOI 10.3389/fncel.2014.00037
   Bartel DP, 2018, CELL, V173, P20, DOI 10.1016/j.cell.2018.03.006
   Billings LM, 2005, NEURON, V45, P675, DOI 10.1016/j.neuron.2005.01.040
   Bishop NA, 2010, NATURE, V464, P529, DOI 10.1038/nature08983
   Burgos K, 2014, PLOS ONE, V9, DOI 10.1371/journal.pone.0094839
   Che H, 2014, CELL PHYSIOL BIOCHEM, V33, P11, DOI 10.1159/000356646
   Coccurello R, 2000, PSYCHOPHARMACOLOGY, V152, P189, DOI 10.1007/s002130000515
   Coccurello R, 2012, NEUROPSYCHOPHARMACOL, V37, P1122, DOI 10.1038/npp.2011.296
   Cohen JL, 2017, EUR J NEUROSCI, V46, P2241, DOI 10.1111/ejn.13624
   Creighton SD, 2019, SCI REP-UK, V9, DOI 10.1038/s41598-018-37312-0
   DHooge R, 1996, NEUROREPORT, V7, P2807, DOI 10.1097/00001756-199611040-00080
   Ebert MS, 2007, NAT METHODS, V4, P721, DOI 10.1038/NMETH1079
   Fan XL, 2017, ANNU REV NEUROSCI, V40, P251, DOI 10.1146/annurev-neuro-072116-031357
   Frankel LB, 2011, EMBO J, V30, P4628, DOI 10.1038/emboj.2011.331
   Garcia-Osta A, 2009, LEARN MEMORY, V16, P267, DOI 10.1101/lm.1310209
   Ginsberg SD, 2010, J ALZHEIMERS DIS, V22, P631, DOI 10.3233/JAD-2010-101080
   Gulisano W, 2019, J NEUROSCI, V39, P5986, DOI 10.1523/JNEUROSCI.0163-19.2019
   Han Y, 2016, NEUROPSYCHOPHARMACOL, V41, P1849, DOI 10.1038/npp.2015.355
   Hebert SS, 2008, P NATL ACAD SCI USA, V105, P6415, DOI 10.1073/pnas.0710263105
   Hu ZH, 2017, CURR OPIN NEUROBIOL, V45, P24, DOI 10.1016/j.conb.2017.02.014
   Kim DH, 2019, EXP NEUROBIOL, V28, P146, DOI 10.5607/en.2019.28.2.146
   Knobloch M, 2007, NEUROBIOL AGING, V28, P1297, DOI 10.1016/j.neurobiolaging.2006.06.019
   Lesne SE, 2013, BRAIN, V136, P1383, DOI 10.1093/brain/awt062
   Lippi G, 2016, NEURON, V92, P1337, DOI 10.1016/j.neuron.2016.11.017
   Liu DA, 2017, MOL THER, V25, P752, DOI 10.1016/j.ymthe.2017.01.018
   Long JM, 2011, BIOCHEM BIOPH RES CO, V404, P889, DOI 10.1016/j.bbrc.2010.12.053
   Ma T, 2014, J NEUROSCI, V34, P12230, DOI 10.1523/JNEUROSCI.1694-14.2014
   Mairet-Coello G, 2013, NEURON, V78, P94, DOI 10.1016/j.neuron.2013.02.003
   Mohammed CPD, 2016, AGING CELL, V15, P380, DOI 10.1111/acel.12444
   Naslund J, 2000, JAMA-J AM MED ASSOC, V283, P1571, DOI 10.1001/jama.283.12.1571
   Nunez-Iglesias J, 2010, PLOS ONE, V5, DOI 10.1371/journal.pone.0008898
   Ochiishi T, 2019, SCI REP-UK, V9, DOI 10.1038/s41598-019-53415-8
   Palavicini JP, 2014, J ALZHEIMERS DIS, V39, P727, DOI 10.3233/JAD-131550
   Puzzo D, 2011, ANN NEUROL, V69, P819, DOI 10.1002/ana.22313
   Roullet P, 2001, J NEUROSCI, V21, P2143, DOI 10.1523/JNEUROSCI.21-06-02143.2001
   Selkoe DJ, 2016, EMBO MOL MED, V8, P595, DOI 10.15252/emmm.201606210
   Simon AM, 2009, NEUROBIOL DIS, V33, P369, DOI 10.1016/j.nbd.2008.11.005
   Teich AF, 2013, PLOS ONE, V8, DOI 10.1371/journal.pone.0055647
   Vilardo E, 2010, J BIOL CHEM, V285, P18344, DOI 10.1074/jbc.M110.112664
   Vingtdeux V, 2011, ACTA NEUROPATHOL, V121, P337, DOI 10.1007/s00401-010-0759-x
   Wang ML, 2019, FRONT GENET, V10, DOI 10.3389/fgene.2019.00153
   Wang XY, 2009, BRAIN RES BULL, V80, P268, DOI 10.1016/j.brainresbull.2009.08.006
   Wimmer ME, 2012, NEUROBIOL AGING, V33, P2220, DOI 10.1016/j.neurobiolaging.2011.07.007
   Woo JA, 2015, CELL DEATH DIS, V6, DOI 10.1038/cddis.2015.37
   Woo JA, 2012, CELL DEATH DIFFER, V19, P1413, DOI 10.1038/cdd.2012.14
   Yang WZ, 2019, FRONT AGING NEUROSCI, V11, DOI 10.3389/fnagi.2019.00246
   Zhang R, 2012, J ALZHEIMERS DIS, V31, P801, DOI 10.3233/JAD-2012-120151
   Zhao Y, 2017, BRAIN RES, V1669, P55, DOI 10.1016/j.brainres.2017.05.020
NR 50
TC 10
Z9 11
U1 0
U2 10
PU SPRINGER
PI NEW YORK
PA ONE NEW YORK PLAZA, SUITE 4600, NEW YORK, NY, UNITED STATES
SN 0893-7648
EI 1559-1182
J9 MOL NEUROBIOL
JI Mol. Neurobiol.
PD JUL
PY 2020
VL 57
IS 7
BP 3183
EP 3194
DI 10.1007/s12035-020-01957-8
EA JUN 2020
PG 12
WC Neurosciences
WE Science Citation Index Expanded (SCI-EXPANDED)
SC Neurosciences & Neurology
GA MC7MN
UT WOS:000538324500001
PM 32504417
OA Green Published
DA 2022-08-24
ER

PT J
AU Mei, LY
   Shuai, Z
   Zhao, HM
   Xia, SN
   Jin, Z
   Xu, Y
   Yang, L
   Qu, Y
   Huang, SY
   Duan, MJ
   Mao, M
   An, XB
   Mishra, CD
   Zhang, XY
   Sun, LH
   Ai, J
AF Mei-Ling, Yan
   Shuai, Zhang
   Zhao, Hong-Mei
   Xia, Sheng-Nan
   Jin, Zhuo
   Xu, Yi
   Yang, Lin
   Qu, Yang
   Huang, Si-Yu
   Duan, Ming-Jing
   Mao, Meng
   An, Xiao-Bin
   Mishra, Chandan
   Zhang, Xin-Yu
   Sun, Li-Hua
   Ai, Jing
TI MicroRNA-153 impairs presynaptic plasticity by blocking vesicle release
   following chronic brain hypoperfusion
SO CELL COMMUNICATION AND SIGNALING
LA English
DT Article
DE Chronic brain hypoperfusion; Presynaptic plasticity; microRNA-153;
   Synaptic vesicle fusion; Low cerebral blood flow
ID CHRONIC CEREBRAL HYPOPERFUSION; IMPROVES COGNITIVE IMPAIRMENT; SYNAPTIC
   VESICLE; NEUROTRANSMITTER RELEASE; ALZHEIMERS-DISEASE;
   MEMBRANE-PROTEINS; AMYLOID-BETA; RAT; EXOCYTOSIS; FUSION
AB Background Chronic brain hypoperfusion (CBH) is closely related to Alzheimer's disease (AD) and vascular dementia (VaD). Meanwhile, synaptic pathology plays a prominent role in the initial stage of AD and VaD. However, whether and how CBH impairs presynaptic plasticity is currently unclear. Methods In the present study, we performed a battery of techniques, including primary neuronal culture, patch clamp, stereotaxic injection of the lentiviral vectors, morris water maze (MWM), dual luciferase reporter assay, FM1-43 fluorescence dye evaluation, qRT-PCR and western blot, to investigate the regulatory effect of miR-153 on hippocampal synaptic vesicle release both in vivo and in vitro. The CBH rat model was generated by bilateral common carotid artery ligation (2VO). Results Compared to sham rats, 2VO rats presented decreased field excitatory postsynaptic potential (fEPSP) amplitude and increased paired-pulse ratios (PPRs) in the CA3-CA1 pathway, as well as significantly decreased expression of multiple vesicle fusion-related proteins, including SNAP-25, VAMP-2, syntaxin-1A and synaptotagmin-1, in the hippocampi. The levels of microRNA-153 (miR-153) were upregulated in the hippocampi of rats following 2VO surgery, and in the plasma of dementia patients. The expression of the vesicle fusion-related proteins affected by 2VO was inhibited by miR-153, elevated by miR-153 inhibition, and unchanged by binding-site mutation or miR masks. FM1-43 fluorescence images showed that miR-153 blunted vesicle exocytosis, but this effect was prevented by either 2 '-O-methyl antisense oligoribonucleotides to miR-153 (AMO-153) and miR-masking of the miR-153 binding site in the 3 ' untranslated region (3'UTR) of the Snap25, Vamp2, Stx1a and Syt1 genes. Overexpression of miR-153 by lentiviral vector-mediated miR-153 mimics (lenti-pre-miR-153) decreased the fEPSP amplitude and elevated the PPR in the rat hippocampus, whereas overexpression of the antisense molecule (lenti-AMO-153) reversed these changes triggered by 2VO. Furthermore, lenti-AMO-153 attenuated the cognitive decline of 2VO rats. Conclusions Overexpression of miR-153 controls CBH-induced presynaptic vesicle release impairment by posttranscriptionally regulating the expression of four vesicle release-related proteins by targeting the 3'UTRs of the Stx1a, Snap25, Vamp2 and Syt1 genes. These findings identify a novel mechanism of presynaptic plasticity impairment during CBH, which may be a new drug target for prevention or treatment of AD and VaD.
C1 [Mei-Ling, Yan; Shuai, Zhang; Zhao, Hong-Mei; Xia, Sheng-Nan; Jin, Zhuo; Xu, Yi; Yang, Lin; Qu, Yang; Huang, Si-Yu; Duan, Ming-Jing; Mao, Meng; An, Xiao-Bin; Mishra, Chandan; Zhang, Xin-Yu; Sun, Li-Hua; Ai, Jing] Harbin Med Univ, Dept Pharmacol, Coll Pharm, Harbin 150086, Heilongjiang, Peoples R China.
RP Ai, J (通讯作者)，Harbin Med Univ, Dept Pharmacol, Coll Pharm, Harbin 150086, Heilongjiang, Peoples R China.
EM azhrbmu@126.com
RI MAO, MENG/GON-7539-2022
FU National Natural Science Foundation of China [81671052, 81870849,
   81471115]; Natural Science Foundation of Heilongjiang Province
   [ZD2018004]
FX This work was supported by the National Natural Science Foundation of
   China (81671052, 81870849 and 81471115) and the Key Project of the
   Natural Science Foundation of Heilongjiang Province (ZD2018004) to J. A.
CR Ai J, 2013, J NEUROSCI, V33, P3989, DOI 10.1523/JNEUROSCI.1997-12.2013
   Ai J, 2010, BIOCHEM BIOPH RES CO, V391, P73, DOI 10.1016/j.bbrc.2009.11.005
   Chakroborty S, 2019, MOL NEURODEGENER, V14, DOI 10.1186/s13024-019-0307-7
   Che H, 2017, MOL NEUROBIOL, V54, P2595, DOI 10.1007/s12035-016-9856-8
   Chen X, 2017, CELL DEATH DIS, V8, DOI 10.1038/cddis.2017.243
   de la Torre J, 2018, J ALZHEIMERS DIS, V63, P35, DOI 10.3233/JAD-180004
   Dulubova I, 2007, P NATL ACAD SCI USA, V104, P2697, DOI 10.1073/pnas.0611318104
   Duncombe J, 2017, CLIN SCI, V131, P2451, DOI 10.1042/CS20160727
   Farkas E, 2007, BRAIN RES REV, V54, P162, DOI 10.1016/j.brainresrev.2007.01.003
   Gaffield MA, 2006, NAT PROTOC, V1, P2916, DOI 10.1038/nprot.2006.476
   Gengler S, 2010, PLOS ONE, V5, DOI 10.1371/journal.pone.0009764
   Greber S, 1999, ELECTROPHORESIS, V20, P928
   Hu SZ, 2015, J ALZHEIMERS DIS, V48, P673, DOI 10.3233/JAD-150432
   Ivannikov MV, 2013, J MOL NEUROSCI, V49, P223, DOI 10.1007/s12031-012-9848-8
   Kamat PK, 2014, METHODSX, V1, P102, DOI 10.1016/j.mex.2014.08.002
   Liang HC, 2018, ONCOGENE, V37, P1961, DOI 10.1038/s41388-017-0089-8
   Liu CD, 2016, NEUROBIOL AGING, V45, P76, DOI 10.1016/j.neurobiolaging.2016.05.010
   Mannironi C, 2018, MOL NEUROBIOL, V55, P3301, DOI 10.1007/s12035-017-0564-9
   Mathew RS, 2016, ELIFE, V5, DOI 10.7554/eLife.22467
   Mathis DM, 2011, JOVE-J VIS EXP, DOI 10.3791/2330
   MCMAHON HT, 1995, CELL, V83, P111, DOI 10.1016/0092-8674(95)90239-2
   Peng Y, 2007, J PHARMACOL EXP THER, V321, P902, DOI 10.1124/jpet.106.118760
   Peng Y, 2010, J NEUROSCI, V30, P8180, DOI 10.1523/JNEUROSCI.0340-10.2010
   Scheff SW, 2015, J ALZHEIMERS DIS, V43, P1073, DOI 10.3233/JAD-141518
   Scheff SW, 2014, BIOCHEM PHARMACOL, V88, P517, DOI 10.1016/j.bcp.2013.12.028
   Selkoe DJ, 2002, SCIENCE, V298, P789, DOI 10.1126/science.1074069
   Shimohama S, 1997, BIOCHEM BIOPH RES CO, V236, P239, DOI 10.1006/bbrc.1997.6940
   Siegert S, 2015, NAT NEUROSCI, V18, P1008, DOI 10.1038/nn.4023
   Sinclair LI, 2015, NEUROPATH APPL NEURO, V41, P533, DOI 10.1111/nan.12215
   Sudhof TC, 2013, NEURON, V80, P675, DOI 10.1016/j.neuron.2013.10.022
   Sudhof TC, 2013, NAT MED, V19, P1227, DOI 10.1038/nm.3338
   Sun LH, 2015, J NEUROCHEM, V134, P1139, DOI 10.1111/jnc.13212
   Sun LH, 2015, MOL NEURODEGENER, V10, DOI 10.1186/s13024-015-0032-9
   Sun LL, 2018, J MOL CELL CARDIOL, V120, P12, DOI 10.1016/j.yjmcc.2018.05.009
   Ting JT, 2014, METHODS MOL BIOL, V1183, P221, DOI 10.1007/978-1-4939-1096-0_14
   Ueno Y, 2015, J CEREBR BLOOD F MET, V35, P382, DOI 10.1038/jcbfm.2014.210
   Villanueva-Castillo C, 2017, NEUROBIOL AGING, V49, P119, DOI 10.1016/j.neurobiolaging.2016.09.010
   Wei CY, 2013, PLOS ONE, V8, DOI 10.1371/journal.pone.0057080
   Yao ZH, 2019, NEURAL PLAST, V2019, DOI 10.1155/2019/2158285
   Yoon TY, 2011, CURR TOP MEMBR, V68, P161, DOI 10.1016/B978-0-12-385891-7.00007-6
   Zhou P, 2013, NEURON, V80, P470, DOI 10.1016/j.neuron.2013.09.010
   Zhou P, 2013, EMBO J, V32, P159, DOI 10.1038/emboj.2012.307
   Zhou QJ, 2017, NATURE, V548, P420, DOI 10.1038/nature23484
NR 43
TC 10
Z9 10
U1 1
U2 4
PU BMC
PI LONDON
PA CAMPUS, 4 CRINAN ST, LONDON N1 9XW, ENGLAND
EI 1478-811X
J9 CELL COMMUN SIGNAL
JI Cell Commun. Signal.
PD APR 6
PY 2020
VL 18
IS 1
AR 57
DI 10.1186/s12964-020-00551-8
PG 16
WC Cell Biology
WE Science Citation Index Expanded (SCI-EXPANDED)
SC Cell Biology
GA LE3YS
UT WOS:000526657000001
PM 32252776
OA Green Published, gold
DA 2022-08-24
ER

PT J
AU Kikuchi, M
   Sekiya, M
   Hara, N
   Miyashita, A
   Kuwano, R
   Ikeuchi, T
   Iijima, KM
   Nakaya, A
AF Kikuchi, Masataka
   Sekiya, Michiko
   Hara, Norikazu
   Miyashita, Akinori
   Kuwano, Ryozo
   Ikeuchi, Takeshi
   Iijima, Koichi M.
   Nakaya, Akihiro
TI Disruption of a RAC1-centred network is associated with Alzheimer's
   disease pathology and causes age-dependent neurodegeneration
SO HUMAN MOLECULAR GENETICS
LA English
DT Article
ID PROTEIN-KINASE-C; GENOME-WIDE ASSOCIATION; IDENTIFIES VARIANTS;
   STRUCTURAL BASIS; INNATE IMMUNITY; NADPH OXIDASE; BRAIN-REGIONS;
   ACTIVATION; EXPRESSION; RAC
AB The molecular biological mechanisms of Alzheimer's disease (AD) involve disease-associated crosstalk through many genes and include a loss of normal as well as a gain of abnormal interactions among genes. A protein domain network (PDN) is a collection of physical bindings that occur between protein domains, and the states of the PDNs in patients with AD are likely to be perturbed compared to those in normal healthy individuals. To identify PDN changes that cause neurodegeneration, we analysed the PDNs that occur among genes co-expressed in each of three brain regions at each stage of AD. Our analysis revealed that the PDNs collapsed with the progression of AD stage and identified five hub genes, including Rac1, as key players in PDN collapse. Using publicly available as well as our own gene expression data, we confirmed that the mRNA expression level of the RAC1 gene was downregulated in the entorhinal cortex (EC) of AD brains. To test the causality of these changes in neurodegeneration, we utilized Drosophila as a genetic model and found that modest knockdown of Rac1 in neurons was sufficient to cause age-dependent behavioural deficits and neurodegeneration. Finally, we identified a microRNA, hsa-miR-101-3p, as a potential regulator of RAC1 in AD brains. As the Braak neurofibrillary tangle (NFT) stage progressed, the expression levels of hsa-miR-101-3p were increased specifically in the EC. Furthermore, overexpression of hsa-miR-101-3p in the human neuronal cell line SH-SY5Y caused RAC1 downregulation. These results highlight the utility of our integrated network approach for identifying causal changes leading to neurodegeneration in AD.
C1 [Kikuchi, Masataka; Nakaya, Akihiro] Osaka Univ, Grad Sch Med, Dept Genome Informat, Osaka 5650871, Japan.
   [Sekiya, Michiko; Iijima, Koichi M.] Natl Ctr Geriatr & Gerontol, Ctr Dev Adv Med Dementia, Dept Alzheimers Dis Res, Obu, Aichi 4748511, Japan.
   [Sekiya, Michiko; Iijima, Koichi M.] Nagoya City Univ, Grad Sch Pharmaceut Sci, Dept Expt Gerontol, Nagoya, Aichi 4678603, Japan.
   [Hara, Norikazu; Miyashita, Akinori; Kuwano, Ryozo; Ikeuchi, Takeshi] Niigata Univ, Brain Res Inst, Dept Mol Genet, Niigata 9518585, Japan.
   [Kuwano, Ryozo] Asahigawaso Res Inst, Asahigawaso Med Welfare Ctr, Okayama 7038207, Japan.
RP Kikuchi, M (通讯作者)，2-2 Yamadaoka, Suita, Osaka 5650871, Japan.; Iijima, KM (通讯作者)，7-430 Morioka Cho, Obu, Aichi 4748511, Japan.
EM kikuchi@gi.med.osaka-u.ac.jp; iijimakm@ncgg.go.jp
OI Hara, Norikazu/0000-0001-8525-3469
FU Research and Development Grants for Dementia; Japan Agency for Medical
   Research and Development (AMED); Ministry of Education, Culture, Sports,
   Science and Technology (MEXT) [17K15049, 18K07517, 16K08637]; National
   Center for Geriatrics and Gerontology, Japan [19-49, 19-7]
FX This work was supported by Research and Development Grants for Dementia
   (M.K., A.M., T.I., A.N.) and Program for an Integrated Database of
   Clinical and Genomic Information (T.I., A.N.) from the Japan Agency for
   Medical Research and Development (AMED); Grants-in-Aid for Scientific
   Research (grant numbers 17K15049 to M.K., 18K07517 to M.S., and 16K08637
   to K.M.I.) from the Ministry of Education, Culture, Sports, Science and
   Technology (MEXT); and the Research Funding for Longevity Science from
   the National Center for Geriatrics and Gerontology, Japan (grant numbers
   19-49 to M.S. and No. 19-7 to K.M.I.). The funders had no role in the
   study design, data collection and analyses, decision to publish, or
   preparation of the manuscript.
CR Allen M, 2018, ALZHEIMERS DEMENT, V14, P352, DOI 10.1016/j.jalz.2017.09.012
   Bartel DP, 2018, CELL, V173, P20, DOI 10.1016/j.cell.2018.03.006
   Belmadani S, 2017, DIABETES, V66, P23, DOI 10.2337/dbi16-0058
   Berchtold NC, 2013, NEUROBIOL AGING, V34, P1653, DOI 10.1016/j.neurobiolaging.2012.11.024
   Blalock EM, 2004, P NATL ACAD SCI USA, V101, P2173, DOI 10.1073/pnas.0308512100
   Bossi A, 2009, MOL SYST BIOL, V5, DOI 10.1038/msb.2009.17
   BRAAK H, 1991, ACTA NEUROPATHOL, V82, P239, DOI 10.1007/BF00308809
   Castellano F, 2000, J CELL SCI, V113, P2955
   Chan D, 2011, J BIOL CHEM, V286, DOI 10.1074/jbc.M111.234005
   Cheng L, 2015, MOL PSYCHIATR, V20, P1188, DOI 10.1038/mp.2014.127
   Chhatriwala MK, 2007, J MOL BIOL, V368, P1307, DOI 10.1016/j.jmb.2007.02.060
   Chrencik JE, 2008, J MOL BIOL, V380, P828, DOI 10.1016/j.jmb.2008.05.024
   Clark TA, 2007, GENOME BIOL, V8, DOI 10.1186/gb-2007-8-4-r64
   COLE G, 1988, BRAIN RES, V452, P165, DOI 10.1016/0006-8993(88)90021-2
   Corominas R, 2014, NAT COMMUN, V5, DOI 10.1038/ncomms4650
   de la Mata M, 2015, EMBO REP, V16, P500, DOI 10.15252/embr.201540078
   De Smet EG, 2015, THORAX, V70, P782, DOI 10.1136/thoraxjnl-2014-206560
   Fiala M, 2005, J ALZHEIMERS DIS, V7, P221, DOI 10.3233/jad-2005-7304
   Fiala M, 2010, EXP GERONTOL, V45, P57, DOI 10.1016/j.exger.2009.08.003
   Grizot S, 2001, BIOCHEMISTRY-US, V40, P10007, DOI 10.1021/bi010288k
   Guerreiro R, 2013, NEW ENGL J MED, V368, P117, DOI 10.1056/NEJMoa1211851
   Haditsch U, 2009, MOL CELL NEUROSCI, V41, P409, DOI 10.1016/j.mcn.2009.04.005
   Hara N, 2017, ACTA NEUROPATHOL COM, V5, DOI 10.1186/s40478-017-0414-z
   Harold D, 2009, NAT GENET, V41, P1088, DOI 10.1038/ng.440
   Harraz MM, 2008, J CLIN INVEST, V118, P659, DOI 10.1172/JCI34060
   Hayashi-Takagi A, 2015, NATURE, V525, P333, DOI 10.1038/nature15257
   Heneka MT, 2015, LANCET NEUROL, V14, P388, DOI 10.1016/S1474-4422(15)70016-5
   Heneka MT, 2015, NAT IMMUNOL, V16, P229, DOI 10.1038/ni.3102
   Heppner FL, 2015, NAT REV NEUROSCI, V16, P358, DOI 10.1038/nrn3880
   Hokama M, 2014, CEREB CORTEX, V24, P2476, DOI 10.1093/cercor/bht101
   Hopperton K, 2018, MOL PSYCHIATR, V23, P177, DOI 10.1038/mp.2017.246
   Hua ZL, 2015, NEURAL DEV, V10, DOI 10.1186/s13064-015-0049-3
   Iijima K, 2004, P NATL ACAD SCI USA, V101, P6623, DOI 10.1073/pnas.0400895101
   Iijima K, 2008, PLOS ONE, V3, DOI 10.1371/journal.pone.0001703
   Irizarry RA, 2003, BIOSTATISTICS, V4, P249, DOI 10.1093/biostatistics/4.2.249
   Jansen IE, 2019, NAT GENET, V51, P404, DOI 10.1038/s41588-018-0311-9
   Jonsson T, 2013, NEW ENGL J MED, V368, P107, DOI 10.1056/NEJMoa1211103
   Kanekura K, 2005, J BIOL CHEM, V280, P4532, DOI 10.1074/jbc.M410508200
   Kang HJ, 2011, NATURE, V478, P483, DOI 10.1038/nature10523
   Keren-Shaul H, 2017, CELL, V169, P1276, DOI 10.1016/j.cell.2017.05.018
   Kikuchi M, 2013, PLOS ONE, V8, DOI 10.1371/journal.pone.0076162
   Lambert JC, 2013, NAT GENET, V45, P1452, DOI 10.1038/ng.2802
   Lambert JC, 2010, J ALZHEIMERS DIS, V20, P1107, DOI 10.3233/JAD-2010-100018
   Lambert JC, 2009, NAT GENET, V41, P1094, DOI 10.1038/ng.439
   Lapouge K, 2000, MOL CELL, V6, P899, DOI 10.1016/S1097-2765(05)00091-2
   Lee Y, 2018, MOL NEUROBIOL, V55, P5658, DOI 10.1007/s12035-017-0770-5
   Li CY, 2017, AM J TRANSL RES, V9, P2088
   Li JH, 2014, NUCLEIC ACIDS RES, V42, pD92, DOI 10.1093/nar/gkt1248
   Liang WS, 2008, PHYSIOL GENOMICS, V33, P240, DOI 10.1152/physiolgenomics.00242.2007
   Liu YL, 2016, CURR BIOL, V26, P2351, DOI 10.1016/j.cub.2016.06.056
   Long JM, 2011, BIOCHEM BIOPH RES CO, V404, P889, DOI 10.1016/j.bbrc.2010.12.053
   Mao Yingyu, 2015, Small GTPases, V6, P89, DOI 10.4161/21541248.2014.989785
   Mathys H, 2017, CELL REP, V21, P366, DOI 10.1016/j.celrep.2017.09.039
   Matsui C, 2012, BRAIN PATHOL, V22, P776, DOI 10.1111/j.1750-3639.2012.00587.x
   Meyer MJ, 2013, BIOINFORMATICS, V29, P1577, DOI 10.1093/bioinformatics/btt181
   Miller JA, 2008, J NEUROSCI, V28, P1410, DOI 10.1523/JNEUROSCI.4098-07.2008
   Miller JA, 2010, P NATL ACAD SCI USA, V107, P12698, DOI 10.1073/pnas.0914257107
   Miyashita A., 2014, TRANSL PSYCHIAT, Ve396, P4
   Modha R, 2008, J BIOL CHEM, V283, P1492, DOI 10.1074/jbc.M706760200
   Nixon RA, 2005, NEUROBIOL AGING, V26, P373, DOI 10.1016/j.neurobiolaging.2004.09.018
   Olds James L., 1993, Acta Neurobiologiae Experimentalis (Warsaw), V53, P197
   Pascale A, 1998, MOL NEUROBIOL, V16, P49, DOI 10.1007/BF02740602
   Ray M, 2008, GENOME BIOL, V9, DOI 10.1186/gb-2008-9-10-r148
   Sarner S, 2000, MOL CELL BIOL, V20, P158, DOI 10.1128/MCB.20.1.158-172.2000
   Seyfried NT, 2017, CELL SYST, V4, P60, DOI 10.1016/j.cels.2016.11.006
   Shuai YC, 2010, CELL, V140, P579, DOI 10.1016/j.cell.2009.12.044
   Silva ART, 2012, PLOS ONE, V7, DOI 10.1371/journal.pone.0048751
   Sims R, 2017, NAT GENET, V49, P1373, DOI 10.1038/ng.3916
   Spring AM, 2016, PLOS GENET, V12, DOI 10.1371/journal.pgen.1005886
   Swarup V, 2019, NAT MED, V25, P152, DOI 10.1038/s41591-018-0223-3
   Tarricone C, 2001, NATURE, V411, P215, DOI 10.1038/35075620
   Vilardo E, 2010, J BIOL CHEM, V285, P18344, DOI 10.1074/jbc.M110.112664
   Walter RB, 2008, J LEUKOCYTE BIOL, V83, P200, DOI 10.1189/jlb.0607388
   WANG HY, 1994, NEUROBIOL AGING, V15, P293, DOI 10.1016/0197-4580(94)90023-X
   Wang MH, 2016, GENOME MED, V8, DOI 10.1186/s13073-016-0355-3
   Welter D, 2014, NUCLEIC ACIDS RES, V42, pD1001, DOI 10.1093/nar/gkt1229
   Xu JD, 2008, J BIOL CHEM, V283, P17503, DOI 10.1074/jbc.M800917200
   Xu M, 2018, ALZHEIMERS DEMENT, V14, P215, DOI 10.1016/j.jalz.2017.08.012
   Yamaguchi Y, 2001, J BIOL CHEM, V276, P18977, DOI 10.1074/jbc.M100254200
   Zhang B, 2013, CELL, V153, P707, DOI 10.1016/j.cell.2013.03.030
   Zhou YY, 2019, NAT COMMUN, V10, DOI 10.1038/s41467-019-09234-6
   Zhu QY, 2010, J IMMUNOL, V185, P7435, DOI 10.4049/jimmunol.1000798
NR 82
TC 10
Z9 10
U1 0
U2 2
PU OXFORD UNIV PRESS
PI OXFORD
PA GREAT CLARENDON ST, OXFORD OX2 6DP, ENGLAND
SN 0964-6906
EI 1460-2083
J9 HUM MOL GENET
JI Hum. Mol. Genet.
PD MAR 1
PY 2020
VL 29
IS 5
BP 817
EP 833
DI 10.1093/hmg/ddz320
PG 17
WC Biochemistry & Molecular Biology; Genetics & Heredity
WE Science Citation Index Expanded (SCI-EXPANDED)
SC Biochemistry & Molecular Biology; Genetics & Heredity
GA LE4RH
UT WOS:000526706500010
PM 31942999
OA Green Published, hybrid, Green Submitted
DA 2022-08-24
ER

PT J
AU Yuan, J
   Wu, YP
   Li, L
   Liu, CQ
AF Yuan, Jiao
   Wu, Yanpeng
   Li, Lu
   Liu, Chuanqin
TI MicroRNA-425-5p promotes tau phosphorylation and cell apoptosis in
   Alzheimer's disease by targeting heat shock protein B8
SO JOURNAL OF NEURAL TRANSMISSION
LA English
DT Article
DE MicroRNA-425-5p; AD; GSK-3 beta; HSPB8; Apoptosis
ID MISFOLDED PROTEINS; AUTOPHAGIC REMOVAL; AMYLOID-BETA; HSPB8
AB Alzheimer's disease (AD) is the most prevalent and age-related dementia accompanied by neurodegenerative disorder, memory loss, and abnormal behaviors. Recent studies have shown an increasing interest in studying the role of microRNAs (miRNAs) and their potential values in the early diagnostics of AD. MiR-425-5p has extensively expression within various tissues and organs, acting as an important regulator in many pathological procedures. The functions of miR-425-5p involved in AD were investigated in the present study. The results showed that miR-425-5p was upregulated in patients with AD and HEK293/tau cells. Transfections with miR-425-5p overexpression vector significantly enhanced cell apoptosis, activated glycogen synthase kinase-3 beta (GSK-3 beta), and increased tau phosphorylation in HEK293/tau cells. Heat shock protein B8 (HSPB8) was directly targeted by miR-425-5p. Upregulation of miR-425-5p induced cell apoptosis and promoted tau phosphorylation partially via targeting HSPB8 in AD. Therefore, miR-425-5p might act as a new therapeutic target for AD treatment.
C1 [Yuan, Jiao; Wu, Yanpeng; Li, Lu; Liu, Chuanqin] Qingdao Mental Hlth Ctr, 299 Nanjing Rd, Qingdao 266000, Shandong, Peoples R China.
RP Liu, CQ (通讯作者)，Qingdao Mental Hlth Ctr, 299 Nanjing Rd, Qingdao 266000, Shandong, Peoples R China.
EM gz1004@163.com
CR Absalon S, 2013, J NEUROSCI, V33, P14645, DOI 10.1523/JNEUROSCI.1327-13.2013
   Banzhaf-Strathmann J, 2014, EMBO J, V33, P1667, DOI 10.15252/embj.201387576
   Crippa V, 2010, AUTOPHAGY, V6, P958, DOI 10.4161/auto.6.7.13042
   Crippa V, 2010, HUM MOL GENET, V19, P3440, DOI 10.1093/hmg/ddq257
   Delay C, 2012, NEUROBIOL DIS, V46, P285, DOI 10.1016/j.nbd.2012.01.003
   Fang F, 2017, ONCOTARGET, V8, P31758, DOI 10.18632/oncotarget.15958
   Fontaine JM, 2006, FASEB J, V20, P2168, DOI 10.1096/fj.06-5911fje
   Geekiyanage H, 2012, EXP NEUROL, V235, P491, DOI 10.1016/j.expneurol.2011.11.026
   Geekiyanage H, 2011, J NEUROSCI, V31, P14820, DOI 10.1523/JNEUROSCI.3883-11.2011
   Hamouda MA, 2014, ONCOTARGET, V5, P6252, DOI 10.18632/oncotarget.2193
   HARDY JA, 1992, SCIENCE, V256, P184, DOI 10.1126/science.1566067
   Irobi J, 2010, HUM MOL GENET, V19, P3254, DOI 10.1093/hmg/ddq234
   Jiang BM, 2017, ONCOTARGET, V8, P94172, DOI 10.18632/oncotarget.21613
   KHACHATURIAN ZS, 1985, ARCH NEUROL-CHICAGO, V42, P1097, DOI 10.1001/archneur.1985.04060100083029
   Kumar S, 2017, PROG MOL BIOL TRANSL, V146, P47, DOI 10.1016/bs.pmbts.2016.12.013
   Lu M, 2008, PLOS ONE, V3, DOI 10.1371/journal.pone.0003420
   Ma XH, 2017, NEUROSCI LETT, V661, P57, DOI 10.1016/j.neulet.2017.09.043
   Nelson PT, 2008, BRAIN PATHOL, V18, P130, DOI 10.1111/j.1750-3639.2007.00120.x
   Nunez-Iglesias J, 2010, PLOS ONE, V5, DOI 10.1371/journal.pone.0008898
   Schonrock N, 2010, PLOS ONE, V5, DOI 10.1371/journal.pone.0011070
   Sun LW, 2017, ANN CLIN BIOCHEM, V54, P127, DOI 10.1177/0004563216649377
   Wang XY, 2009, BRAIN RES BULL, V80, P268, DOI 10.1016/j.brainresbull.2009.08.006
   Yu G, 2011, J ALZHEIMERS DIS, V24, P525, DOI 10.3233/JAD-2011-101779
   Zhang Y, 2016, J CELL MOL MED, V20, P360, DOI 10.1111/jcmm.12742
   Zhang ZQ, 2015, EXP THER MED, V9, P1617, DOI 10.3892/etm.2015.2318
   Zhu HC, 2012, BRAIN RES BULL, V88, P596, DOI 10.1016/j.brainresbull.2012.05.018
NR 26
TC 10
Z9 10
U1 0
U2 7
PU SPRINGER WIEN
PI WIEN
PA SACHSENPLATZ 4-6, PO BOX 89, A-1201 WIEN, AUSTRIA
SN 0300-9564
EI 1435-1463
J9 J NEURAL TRANSM
JI J. Neural Transm.
PD MAR
PY 2020
VL 127
IS 3
BP 339
EP 346
DI 10.1007/s00702-019-02134-5
PG 8
WC Clinical Neurology; Neurosciences
WE Science Citation Index Expanded (SCI-EXPANDED)
SC Neurosciences & Neurology
GA KX0BP
UT WOS:000521548900005
PM 31919655
DA 2022-08-24
ER

PT J
AU Quan, XM
   Liang, H
   Chen, Y
   Qin, QX
   Wei, YF
   Liang, ZJ
AF Quan, Xuemei
   Liang, Huo
   Chen, Ya
   Qin, Qixiong
   Wei, Yunfei
   Liang, Zhijian
TI Related Network and Differential Expression Analyses Identify Nuclear
   Genes and Pathways in the Hippocampus of Alzheimer Disease
SO MEDICAL SCIENCE MONITOR
LA English
DT Article
DE Alzheimer Disease; Gene Expression Profiling; Hippocampus
ID MESSENGER-RNA; FYN; PHOSPHORYLATION; BETA; TAU
AB Background: Alzheimer disease (AD) is a typical progressive and destructive neurodegenerative disease that has been studied extensively. However, genetic features and molecular mechanisms underlying AD remain unclear. Here we used bioinformatics to investigate the candidate nuclear genes involved in the molecular mechanisms of AD.
   Material/Methods: First, we used Gene Expression Omnibus (GEO) database to obtain the expression profiles of the mRNAs from hippocampus microarray and identify differentially expressed genes (DEGs) the plier algorithm. Second, functional annotation and visualization of the DEGs were conducted by the Gene Ontology (GO) and Kyoto Encyclopedia of Genes and Genomes (KEGG) enrichment analysis. Finally, BioGRID, IntAct, STRING, and Cytoscape were utilized to construct a protein-protein interaction (PPI) network. Hub genes were analytically obtained from the PPI network and the microRNA (miRNA)-target network.
   Results: Two hippocampus microarrays (GSE5281 and GSE48350) were obtained from the GEO database, comprising 161 and 253 cases separately. Among these, 118 upregulated genes and 694 downregulated genes were identified. The upregulated DEGs were mainly involved in positive regulation of transcription from RNA polymerase II promoter, positive regulation of cartilage development, and response to wounding. The downregulated DEGs were enriched in chemical synaptic transmission, neurotransmitter secretion, and learning. By combining the results of PPI and miRNA-target network, 8 genes and 2 hub miRNAs were identified, including YWHAZ, DLG4, AGAP2, EGFR, TGFBR3, PSD3, RDX, BRWD1, and hsa-miR-106b-5p and hsa-miR-93-5p. These target genes are highly enriched in various key pathways, such as amyloid-beta formation, regulation of cardiocyte differentiation, and actin cytoskeleton reorganization.
   Conclusions: In this study, YWHAZ, DLG4, AGAP2, EGFR, TGFBR3, PSD3, RDX, and BRWD1 were identified as candidate genes for future molecular studies in AD, which is expected to improve our understanding of its cause and potential molecular mechanisms. Nuclear genes, DEGs, and related networks identified by integrated bioinformatics analysis may serve as diagnostic and therapeutic targets for AD.
C1 [Quan, Xuemei; Chen, Ya; Qin, Qixiong; Liang, Zhijian] Guangxi Med Univ, Affiliated Hosp 1, Dept Neurol, Nanning, Guangxi, Peoples R China.
   [Liang, Huo] Guangxi Int Zhuang Med Hosp, Dept Rehabil, Nanning, Guangxi, Peoples R China.
   [Wei, Yunfei] Guangxi Med Univ, Affiliated Hosp 2, Dept Neurol, Nanning, Guangxi, Peoples R China.
RP Liang, ZJ (通讯作者)，Guangxi Med Univ, Affiliated Hosp 1, Dept Neurol, Nanning, Guangxi, Peoples R China.
EM liangzhijian@gxmu.edu.cn
FU National Key R&D Program of China [2018YFC1311305]; Guangxi Natural
   Science Foundation [2016GXNSFAA380281]
FX This work was supported by National Key R&D Program of China
   (2017YFC1307500), National Key R&D Program of China (2018YFC1311305),
   Guangxi Natural Science Foundation (GNFC No. 2016GXNSFAA380281)
CR Aitken A, 2006, SEMIN CANCER BIOL, V16, P162, DOI 10.1016/j.semcancer.2006.03.005
   Ambros V, 2004, NATURE, V431, P350, DOI 10.1038/nature02871
   Apostolova Liana G, 2016, Continuum (Minneap Minn), V22, P419, DOI 10.1212/CON.0000000000000307
   Bartel DP, 2004, CELL, V116, P281, DOI 10.1016/S0092-8674(04)00045-5
   Berchtold NC, 2013, NEUROBIOL AGING, V34, P1653, DOI 10.1016/j.neurobiolaging.2012.11.024
   Blalock EM, 2005, AGEING RES REV, V4, P481, DOI 10.1016/j.arr.2005.06.006
   Chandrasekaran K, 1998, BRAIN RES, V796, P13, DOI 10.1016/S0006-8993(98)00248-0
   Chou CH, 2016, NUCLEIC ACIDS RES, V44, pD239, DOI 10.1093/nar/gkv1258
   Cruchaga C, 2012, PLOS ONE, V7, DOI 10.1371/journal.pone.0031039
   Deb A, 2018, AGING MENT HEALTH, V22, P619, DOI 10.1080/13607863.2017.1286454
   Gaugler J, 2019, ALZHEIMERS DEMENT, V15, P321, DOI 10.1016/j.jalz.2019.01.010
   Heron Melonie, 2018, Natl Vital Stat Rep, V67, P1
   Hippius Hanns, 2003, Dialogues Clin Neurosci, V5, P101
   Hurd MD, 2013, NEW ENGL J MED, V368, P1326, DOI 10.1056/NEJMsa1204629
   Kong W, 2009, MOL NEURODEGENER, V4, DOI 10.1186/1750-1326-4-5
   Larson M, 2012, J NEUROSCI, V32, P16857, DOI 10.1523/JNEUROSCI.1858-12.2012
   Lee G, 2004, J NEUROSCI, V24, P2304, DOI 10.1523/JNEUROSCI.4162-03.2004
   Lewis BP, 2005, CELL, V120, P15, DOI 10.1016/j.cell.2004.12.035
   Liang WS, 2008, P NATL ACAD SCI USA, V105, P4441, DOI 10.1073/pnas.0709259105
   Lukiw WJ, 2007, NEUROREPORT, V18, P297, DOI 10.1097/WNR.0b013e3280148e8b
   Maki M, 2002, J NEUROPATH EXP NEUR, V61, P176, DOI 10.1093/jnen/61.2.176
   Masuda A, 2016, NEUROBIOL LEARN MEM, V135, P73, DOI 10.1016/j.nlm.2016.07.001
   Millan MJ, 2017, PROG NEUROBIOL, V156, P1, DOI 10.1016/j.pneurobio.2017.03.004
   Nerlich A, 2007, PLANT PHYSIOL, V144, P904, DOI 10.1104/pp.107.095414
   Pedersen KM, 1998, J BIOL CHEM, V273, P31494, DOI 10.1074/jbc.273.47.31494
   Um JW, 2012, NAT NEUROSCI, V15, P1227, DOI 10.1038/nn.3178
   van den Boom J, 2006, INT J CANCER, V119, P2330, DOI 10.1002/ijc.22108
   Wong N, 2015, NUCLEIC ACIDS RES, V43, pD146, DOI 10.1093/nar/gku1104
NR 28
TC 10
Z9 11
U1 0
U2 12
PU INT SCIENTIFIC INFORMATION, INC
PI MELVILLE
PA 150 BROADHOLLOW RD, STE 114, MELVILLE, NY 11747 USA
SN 1643-3750
J9 MED SCI MONITOR
JI Med. Sci. Monitor
PD JAN 28
PY 2020
VL 26
AR e919311
DI 10.12659/MSM.919311
PG 11
WC Medicine, Research & Experimental
WE Science Citation Index Expanded (SCI-EXPANDED)
SC Research & Experimental Medicine
GA KG1IF
UT WOS:000509694500001
PM 31989994
OA Green Published
DA 2022-08-24
ER

PT J
AU Chaves, JCS
   Machado, FT
   Almeida, MF
   Bacovsky, TB
   Ferrari, MFR
AF Chaves, Juliana C. S.
   Machado, Felippe T.
   Almeida, Michael F.
   Bacovsky, Tatiana B.
   Ferrari, Merari F. R.
TI microRNAs expression correlates with levels of APP, DYRK1A,
   hyperphosphorylated Tau and BDNF in the hippocampus of a mouse model for
   Down syndrome during ageing
SO NEUROSCIENCE LETTERS
LA English
DT Article
DE Hyperphosporylation of Tau; Alzheimer's disease; Ageing
ID FUNCTIONAL-LINK; NEURODEGENERATION; PHOSPHORYLATION; LOCALIZATION;
   PHENOTYPES; PROTEIN
AB Down syndrome (DS) patients are more susceptible to Alzheimer's disease (AD) due to the presence of three copies of genes on chromosome 21 such as DYRK1A, which encodes a broad acting kinase, and APP (amyloid precursor protein), leading to formation of amyloid beta (A beta) peptide and hyperphosphorylation of Tau. In this study, we investigated the association among miRNAs miR-17, -20a, -101, -106b, -199b, -26a, 26b and some of their target mRNAs such as APP, DYRK1A and BDNF, as well as the levels of hyperphosphorylated Tau in the hippocampus of a 2 and 5 months old mice model of trisomy 21 (Ts65Dn). Results indicated that increased APP expression in the hippocampus of 5-months old DS mice might be correlated with decrease in miR-17, -20a, -101 and -106b. Whereas at 2 months of age normal levels of APP expression in the hippocampus was correlated with increased levels of miR-17, -101 and -106b in DS mice. DYRK1A mRNA also increased in the hippocampus of 5 months old DS mice and it is associated with decreased levels of miR-199b. Increased levels of DYRK1A in 5-month old mice are associated with increased phosphorylation of Tau at Thr212 residue but not at Ser199-202. Tau pathology is accompanied by decreased expression of BDNF and increased miR-26a/b in mice of 5 months of age. Taken together, data indicate that miR-17, -20a, -26a/b, -101, -106b and -199b might be interesting targets to mitigate Tau and A beta pathology in DS.
C1 [Chaves, Juliana C. S.; Machado, Felippe T.; Almeida, Michael F.; Bacovsky, Tatiana B.; Ferrari, Merari F. R.] Univ Sao Paulo, Inst Biociencias, Dept Genet Biol & Evolut, Rua Matao 277,Cidade Univ, BR-05508090 Sao Paulo, SP, Brazil.
RP Ferrari, MFR (通讯作者)，Univ Sao Paulo, Inst Biociencias, Dept Genet Biol & Evolut, Rua Matao 277,Cidade Univ, BR-05508090 Sao Paulo, SP, Brazil.
EM merari@usp.br
RI Almeida, Michael Fernandes de/ABB-6908-2021; Ferrari, Merari F.
   R./N-1210-2019
OI Ferrari, Merari F. R./0000-0001-7396-2196; Almeida, Michael
   F/0000-0002-0188-2717
FU Fundacao de Amparo a Pesquisa do Estado de Sao Paulo (FAPESP)
   [2015/18961-2, 2015/10892-1, 2018/07592-4]; Conselho Nacional de
   desenvolvimento Cientifico e Tecnologico (CNPq) [471999/2013-0,
   401670/2013-9]; Coordenacao de Aperfeicoamento de Pessoal de Nivel
   Superior (CAPES) [001]; CNPq; FAPESP
FX This study was supported by research grants from Fundacao de Amparo a
   Pesquisa do Estado de Sao Paulo (FAPESP) (2015/18961-2; 2015/10892-1;
   2018/07592-4), Conselho Nacional de desenvolvimento Cientifico e
   Tecnologico (CNPq) (471999/2013-0; 401670/2013-9) and Coordenacao de
   Aperfeicoamento de Pessoal de Nivel Superior (CAPES) (Finance code 001).
   J.C.S.C. and F.T.M. received fellowships from CNPq and FAPESP; M.F.A.
   and T.B.B. received fellowships from FAPESP.
CR Abbassi R, 2015, PHARMACOL THERAPEUT, V151, P87, DOI 10.1016/j.pharmthera.2015.03.004
   Ballatore C, 2007, NAT REV NEUROSCI, V8, P663, DOI 10.1038/nrn2194
   Baxter LL, 2000, HUM MOL GENET, V9, P195, DOI 10.1093/hmg/9.2.195
   Belichenko PV, 2015, PLOS ONE, V10, DOI 10.1371/journal.pone.0134861
   Bushati N, 2008, CURR OPIN NEUROBIOL, V18, P292, DOI 10.1016/j.conb.2008.07.001
   Cao DD, 2016, INT J MOL SCI, V17, DOI 10.3390/ijms17060842
   Caputo V, 2011, PLOS ONE, V6, DOI 10.1371/journal.pone.0028656
   Cramer N, 2012, NEURAL PLAST, V2012, DOI 10.1155/2012/101542
   Head E, 2016, CURR ALZHEIMER RES, V13, P18, DOI 10.2174/1567205012666151020114607
   Jin NN, 2015, J BIOL CHEM, V290, P15219, DOI 10.1074/jbc.M115.645507
   Junn E, 2012, PHARMACOL THERAPEUT, V133, P142, DOI 10.1016/j.pharmthera.2011.10.002
   Kern DS, 2011, CELL TRANSPLANT, V20, P371, DOI 10.3727/096368910X528085
   Kim H, 2016, DIS MODEL MECH, V9, P839, DOI 10.1242/dmm.025668
   Krichevsky AM, 2006, STEM CELLS, V24, P857, DOI 10.1634/stemcells.2005-0441
   Liu F, 2008, FASEB J, V22, P3224, DOI 10.1096/fj.07-104539
   Okuda M, 2016, BIOORG MED CHEM LETT, V26, P5024, DOI 10.1016/j.bmcl.2016.08.092
   Reddy PH, 2016, BIOCH BIOPHYS RES CO
   Rueda N, 2012, NEURAL PLAST, V2012, DOI 10.1155/2012/584071
   Ryoo SR, 2008, J NEUROCHEM, V104, P1333, DOI 10.1111/j.1471-4159.2007.05075.x
   Ryoo SR, 2007, J BIOL CHEM, V282, P34850, DOI 10.1074/jbc.M707358200
   Sakai A, 2017, NAT COMMUN, V8, DOI 10.1038/ncomms16079
   Sebastiao AM, 2011, BBA-BIOMEMBRANES, V1808, P1340, DOI 10.1016/j.bbamem.2010.06.028
   Shaik MM, 2018, GENES-BASEL, V9, DOI 10.3390/genes9040174
   Stotani S, 2016, FUTURE MED CHEM, V8, P681, DOI 10.4155/fmc-2016-0013
   Tang Z, 2015, BBA-MOL CELL RES, V1853, P1646, DOI 10.1016/j.bbamcr.2015.03.003
   Ventura A, 2008, CELL, V132, P875, DOI 10.1016/j.cell.2008.02.019
   Wegiel J, 2011, FEBS J, V278, P236, DOI 10.1111/j.1742-4658.2010.07955.x
   WEINGARTEN MD, 1975, P NATL ACAD SCI USA, V72, P1858, DOI 10.1073/pnas.72.5.1858
   Yin XM, 2017, SCI REP-UK, V7, DOI 10.1038/s41598-017-00682-y
   Zhao Q, 2017, J MOL NEUROSCI, V61, P79, DOI 10.1007/s12031-016-0840-6
   Zheng H, 2006, MOL NEURODEGENER, V1, DOI 10.1186/1750-1326-1-5
NR 31
TC 10
Z9 11
U1 0
U2 4
PU ELSEVIER IRELAND LTD
PI CLARE
PA ELSEVIER HOUSE, BROOKVALE PLAZA, EAST PARK SHANNON, CO, CLARE, 00000,
   IRELAND
SN 0304-3940
EI 1872-7972
J9 NEUROSCI LETT
JI Neurosci. Lett.
PD JAN 1
PY 2020
VL 714
AR 134541
DI 10.1016/j.neulet.2019.134541
PG 6
WC Neurosciences
WE Science Citation Index Expanded (SCI-EXPANDED)
SC Neurosciences & Neurology
GA JW2JU
UT WOS:000502884800010
PM 31605772
OA hybrid
DA 2022-08-24
ER

PT J
AU Souza, VC
   Morais, GS
   Henriques, AD
   Machado-Silva, W
   Perez, DIV
   Brito, CJ
   Camargos, EF
   Moraes, CF
   Nobrega, OT
AF Souza, Vinicius Carolino
   Morais, Gilberto Santos, Jr.
   Henriques, Adriane Dallanora
   Machado-Silva, Wilcelly
   Perez, Diego Ignacio Valenzuela
   Brito, Ciro Jose
   Camargos, Einstein Francisco
   Moraes, Clayton Franco
   Nobrega, Otavio Toledo
TI Whole-Blood Levels of MicroRNA-9 Are Decreased in Patients With
   Late-Onset Alzheimer Disease
SO AMERICAN JOURNAL OF ALZHEIMERS DISEASE AND OTHER DEMENTIAS
LA English
DT Article
DE Alzheimer disease; microRNAs; blood; biomarker; aging
AB Recent evidence suggests changes in circulating microRNA levels may be promising biomarkers for the clinical diagnosis of Alzheimer disease (AD). We hypothesized that whole-blood microRNAs may be useful to identify individuals with established AD. For this purpose, a sample of community-dwelling women (>= 55 years old) carrying the ApoE SMALL ELEMENT OF4 allele were clinically evaluated using the American Psychiatric Association/Diagnostic and Statistical Manual of Mental Disorders, Fourth edition and the Alzheimer Disease Assessment Scale-Cognitive Subscale criteria to diagnose probable AD, and the Clinical Dementia Rating scale to stage the dementia. A set of 25 mature microRNAs was rationally selected for evaluation based on experimental evidence of interaction with genes linked to the late-onset AD neuropathology. Whole-blood concentrations were determined by quantitative real-time polymerase chain reaction. Compared to patients without dementia, a median 3-fold decrease in miR-9 levels was found among patients with AD (P = .001). Our findings support blood-borne miR-9 as a candidate biomarker for probable AD, embodied by evidence from the literature of its implication in amyloidogenesis.
C1 [Souza, Vinicius Carolino; Morais, Gilberto Santos, Jr.; Henriques, Adriane Dallanora; Machado-Silva, Wilcelly; Camargos, Einstein Francisco; Moraes, Clayton Franco; Nobrega, Otavio Toledo] Univ Brasilia, Med Fac, Brasilia, DF, Brazil.
   [Perez, Diego Ignacio Valenzuela] Univ Santo Tomas, Kinesiol Sch, Puerto Mont, Chile.
   [Perez, Diego Ignacio Valenzuela] Univ Santo Tomas, Phys Act & Sports Sci Master Program, Puerto Mont, Chile.
   [Brito, Ciro Jose] Univ Fed Juiz de Fora, Phys Educ Dept, Juiz De Fora, MG, Brazil.
   [Moraes, Clayton Franco] Univ Catolica Brasilia, Gerontol Program, Brasilia, DF, Brazil.
RP Nobrega, OT (通讯作者)，Grad Program Med Sci, Campus Univ Darcy Ribeiro,Asa Norte, BR-70910900 Brasilia, DF, Brazil.
EM otavionobrega@unb.br
RI Nobrega, Otavio T/J-7738-2012; Morais, Gilberto/AAD-4611-2020
OI Nobrega, Otavio T/0000-0003-1775-7176; Morais,
   Gilberto/0000-0003-1511-0387; Valenzuela Perez, Diego
   Ignacio/0000-0002-9884-1187
CR Alzheimers Assoc, 2015, ALZHEIMERS DEMENT, V11, P332, DOI 10.1016/j.jalz.2015.02.003
   American Psychiatric Association, 2013, DIAGNOSTIC STAT MANU, DOI [10.1176/appi.books.9780890425596, DOI 10.1176/APPI.BOOKS.9780890425596]
   Banks WA, 2010, NEUROBIOL DIS, V37, P26, DOI 10.1016/j.nbd.2009.07.031
   Bateman RJ, 2012, NEW ENGL J MED, V367, P795, DOI 10.1056/NEJMoa1202753
   Benedet AL, 2012, DEMENT GERIATR COGN, V33, P311, DOI 10.1159/000339672
   Bonda DJ, 2011, LANCET NEUROL, V10, P275, DOI 10.1016/S1474-4422(11)70013-8
   Brookmeyer R, 1998, AM J PUBLIC HEALTH, V88, P1337, DOI 10.2105/AJPH.88.9.1337
   Cogswell JP, 2008, J ALZHEIMERS DIS, V14, P27, DOI 10.3233/jad-2008-14103
   DeCarli C, 2003, LANCET NEUROL, V2, P15, DOI 10.1016/S1474-4422(03)00262-X
   Delay C, 2012, NEUROBIOL DIS, V46, P285, DOI 10.1016/j.nbd.2012.01.003
   Donohoe GG, 1999, CLIN CHEM, V45, P143
   Dorval V, 2013, FRONT MOL NEUROSCI, V6, DOI 10.3389/fnmol.2013.00024
   Douaud G, 2013, J NEUROSCI, V33, P2147, DOI 10.1523/JNEUROSCI.4437-12.2013
   Femminella GD, 2015, FRONT PHYSIOL, V6, DOI 10.3389/fphys.2015.00040
   Femminella GD, 2014, J ALZHEIMERS DIS, V42, P369, DOI 10.3233/JAD-140513
   Femminella GD, 2013, J ALZHEIMERS DIS, V34, P341, DOI 10.3233/JAD-121813
   Fransquet PD, 2018, CLIN BIOCHEM, V58, P5, DOI 10.1016/j.clinbiochem.2018.05.020
   Furney SJ, 2011, J ALZHEIMERS DIS, V26, P395, DOI 10.3233/JAD-2011-0044
   Galluzzi S, 2013, J NEUROL, V260, P640, DOI 10.1007/s00415-012-6694-0
   Geekiyanage H, 2012, EXP NEUROL, V235, P491, DOI 10.1016/j.expneurol.2011.11.026
   Geekiyanage H, 2011, J NEUROSCI, V31, P14820, DOI 10.1523/JNEUROSCI.3883-11.2011
   Goodall EF, 2013, FRONT CELL NEUROSCI, V7, DOI 10.3389/fncel.2013.00178
   Grasso M, 2014, MOLECULES, V19, P6891, DOI 10.3390/molecules19056891
   Gupta P, 2017, CURR ALZHEIMER RES, V14, P1198, DOI 10.2174/1567205014666170829101016
   Hebert SS, 2008, P NATL ACAD SCI USA, V105, P6415, DOI 10.1073/pnas.0710263105
   Hebert SS, 2009, NEUROBIOL DIS, V33, P422, DOI 10.1016/j.nbd.2008.11.009
   Henriques AD, 2018, EXP GERONTOL, V107, P169, DOI 10.1016/j.exger.2018.01.002
   Holohan Kelly N., 2013, Frontiers in Genetics, V3, P323, DOI 10.3389/fgene.2012.00323
   Honea RA, 2012, J ALZHEIMERS DIS, V31, P659, DOI 10.3233/JAD-2012-120676
   Hunter MP, 2008, PLOS ONE, V3, DOI 10.1371/journal.pone.0003694
   Jack CR, 2013, NEURON, V80, P1347, DOI 10.1016/j.neuron.2013.12.003
   Johnson KA, 2013, J NUCL MED, V54, P476, DOI 10.2967/jnumed.113.120618
   Julien C, 2009, J NEUROPATH EXP NEUR, V68, P48, DOI 10.1097/NEN.0b013e3181922348
   Keller A, 2011, NAT METHODS, V8, P841, DOI [10.1038/NMETH.1682, 10.1038/nmeth.1682]
   Kiko T, 2014, J ALZHEIMERS DIS, V39, P253, DOI 10.3233/JAD-130932
   Kumar P, 2013, PLOS ONE, V8, DOI 10.1371/journal.pone.0069807
   Langbaum JB, 2013, NAT REV NEUROL, V9, P371, DOI 10.1038/nrneurol.2013.107
   Li Y, 2006, GENE DEV, V20, P2793, DOI 10.1101/gad.1466306
   Livak KJ, 2001, METHODS, V25, P402, DOI 10.1006/meth.2001.1262
   Lukiw WJ, 2007, NEUROREPORT, V18, P297, DOI 10.1097/WNR.0b013e3280148e8b
   Mairet-Coello G, 2013, NEURON, V78, P94, DOI 10.1016/j.neuron.2013.02.003
   Minor J, 2012, ORAL ONCOL, V48, P73, DOI 10.1016/j.oraloncology.2011.11.006
   Moraes CF, 2012, PSYCHOGERIATRICS, V12, P62, DOI 10.1111/j.1479-8301.2011.00378.x
   MORRIS JC, 1993, NEUROLOGY, V43, P2412, DOI 10.1212/WNL.43.11.2412-a
   Nelson PT, 2010, J ALZHEIMERS DIS, V21, P75, DOI 10.3233/JAD-2010-091603
   Nitrini R, 2005, ARQ NEURO-PSIQUIAT, V63, P720, DOI 10.1590/S0004-282X2005000400034
   Nunez-Iglesias J, 2010, PLOS ONE, V5, DOI 10.1371/journal.pone.0008898
   Pusic AD, 2014, EXPERT REV NEUROTHER, V14, P353, DOI 10.1586/14737175.2014.890893
   Quintas JL, 2014, PSYCHOGERIATRICS, V14, P11, DOI 10.1111/psyg.12029
   Riedel BC, 2016, J STEROID BIOCHEM, V160, P134, DOI 10.1016/j.jsbmb.2016.03.012
   Roe CM, 2013, NEUROLOGY, V80, P1784, DOI 10.1212/WNL.0b013e3182918ca6
   Salminen A, 2011, J NEUROCHEM, V118, P460, DOI 10.1111/j.1471-4159.2011.07331.x
   Schipper HM, 2007, GENE REGUL SYST BIO, V1, P263
   Schonrock N, 2010, PLOS ONE, V5, DOI 10.1371/journal.pone.0011070
   Sethi P, 2009, NEUROSCI LETT, V459, P100, DOI 10.1016/j.neulet.2009.04.052
   Shaffer JL, 2013, RADIOLOGY, V266, P583, DOI 10.1148/radiol.12120010
   Shaik MM, 2018, GENES-BASEL, V9, DOI 10.3390/genes9040174
   Shioya M, 2010, NEUROPATH APPL NEURO, V36, P320, DOI 10.1111/j.1365-2990.2010.01076.x
   Stark A, 2005, CELL, V123, P1133, DOI 10.1016/j.cell.2005.11.023
   Stricker NH, 2012, BRAIN IMAGING BEHAV, V6, P599, DOI 10.1007/s11682-012-9171-6
   Vos S, 2012, NEUROBIOL AGING, V33, P2272, DOI 10.1016/j.neurobiolaging.2011.12.017
   Wang Q, 2012, J EXP CLIN CANC RES, V31, DOI 10.1186/1756-9966-31-97
   Wang WX, 2008, J NEUROSCI, V28, P1213, DOI 10.1523/JNEUROSCI.5065-07.2008
   Yang XF, 2012, PLOS ONE, V7, DOI 10.1371/journal.pone.0047406
   Yilmaz SG, 2016, OMICS, V20, P456, DOI 10.1089/omi.2016.0099
   Yuva-Aydemir Y, 2011, RNA BIOL, V8, P557, DOI 10.4161/rna.8.4.16019
   Zhuang XY, 2011, MOL THER, V19, P1769, DOI 10.1038/mt.2011.164
NR 67
TC 10
Z9 11
U1 0
U2 1
PU SAGE PUBLICATIONS INC
PI THOUSAND OAKS
PA 2455 TELLER RD, THOUSAND OAKS, CA 91320 USA
SN 1533-3175
EI 1938-2731
J9 AM J ALZHEIMERS DIS
JI Am. J. Alzheimers Dis. Other Dement.
PY 2020
VL 35
AR 1533317520911573
DI 10.1177/1533317520911573
PG 9
WC Geriatrics & Gerontology; Clinical Neurology
WE Science Citation Index Expanded (SCI-EXPANDED)
SC Geriatrics & Gerontology; Neurosciences & Neurology
GA QD0QS
UT WOS:000615233800005
PM 32301334
OA gold
DA 2022-08-24
ER

PT J
AU Wang, D
   Fei, ZF
   Luo, S
   Wang, H
AF Wang, Dan
   Fei, Zhifu
   Luo, Song
   Wang, Hai
TI MiR-335-5p Inhibits beta-Amyloid (A beta) Accumulation to Attenuate
   Cognitive Deficits Through Targeting c-jun-N-terminal Kinase 3 in
   Alzheimer's Disease
SO CURRENT NEUROVASCULAR RESEARCH
LA English
DT Article
DE Alzheimer's disease; miR-335-5p; JNK3; beta-Amyloid; cognitive deficits;
   APP/PS1
ID DOWN-REGULATION; BRAIN; TAU; JNK; HYPERPHOSPHORYLATION; RECEPTORS;
   MICRORNAS; MECHANISM; MIGRATION; OLIGOMERS
AB Objective: Alzheimer's disease (AD), also known as senile dementia, is a common neurodegenerative disease characterized by progressive cognitive impairment and personality changes. Numerous evidences have suggested that microRNAs (miRNAs) are involved in the pathogenesis and development of AD. However, the exact role of miR-335-5p in the progression of AD is still not clearly clarified.
   Methods: The protein and mRNA levels were measured by western blot and RNA extraction and quantitative real-time PCR (qRT-PCR), respectively. The relationship between miR-335-5p and c-jun-N-terminal kinase 3 (JNK3) was confirmed by dual-luciferase reporter assay. SH-SY5Y cells were transfected with APP mutant gene to establish the in vitro AD cell model. Flow cytometry and western blot were performed to evaluate cell apoptosis. The APP/PS1 transgenic mice were used as an in vivo AD model. Morris water maze test was performed to assess the effect of miR335-5p on the cognitive deficits in APP/PS1 transgenic mice.
   Results: The JNK3 mRNA expression and protein levels of JNK3 and 13-Amyloid (AJ3) were sig- nificantly up-regulated, and the mRNA expression of miR-335-5p was down-regulated in the brain tissues of AD patients. The expression levels of miR-335-5p and JNK3 were significantly inversely correlated. Further, the dual Luciferase assay verified the relationship between miR-3355p and JNK3. Overexpression of miR-335-5p significantly decreased the protein levels of JNK3 and All and inhibited apoptosis in SI I-SY5Y/APPswe cells, whereas the inhibition of miR-335-5p obtained the opposite results. Moreover, the overexpression of miR-335-5p remarkably improved the cognitive abilities of APP/PSI mice.
   Conclusion: The results revealed that the increased JNK3 expression, negatively regulated by miR-335-5p, may be a potential mechanism that contributes to AJI accumulation and AD progression, indicating a novel approach for AD treatment.
C1 [Wang, Dan] Hefei Binhu Hosp, Dept Geriatr, Hefei, Anhui, Peoples R China.
   [Fei, Zhifu] Yingshang Cty Peoples Hosp, Dept Internal Med, Fuyang, Anhui, Peoples R China.
   [Luo, Song] Bengbu Med Coll, Dept Neurol, Affiliated Hosp 1, Bengbu, Anhui, Peoples R China.
   [Wang, Hai] Tongde Hosp Zhejiang Prov, Dept Lab, Xihu Dist Gucui Rd 234, Hangzhou 310012, Zhejiang, Peoples R China.
RP Wang, H (通讯作者)，Tongde Hosp Zhejiang Prov, Dept Lab, Xihu Dist Gucui Rd 234, Hangzhou 310012, Zhejiang, Peoples R China.
EM Wanghaimeds@126.com
CR Ansari A, 2019, NEUROBIOL AGING, V82, P102, DOI 10.1016/j.neurobiolaging.2019.06.005
   Bartel DP, 2009, CELL, V136, P215, DOI 10.1016/j.cell.2009.01.002
   Bartel DP, 2004, CELL, V116, P281, DOI 10.1016/S0092-8674(04)00045-5
   Cao J, 2016, AM J CANCER RES, V6, P2361
   Chami L, 2012, MOL NEURODEGENER, V7, DOI 10.1186/1750-1326-7-52
   Chang YJ, 2014, FEBS J, V281, P2674, DOI 10.1111/febs.12813
   Cole SL, 2008, J BIOL CHEM, V283, P29621, DOI 10.1074/jbc.R800015200
   Colombo A, 2009, NEUROBIOL DIS, V33, P518, DOI 10.1016/j.nbd.2008.12.014
   Crimins JL, 2013, AGEING RES REV, V12, P757, DOI 10.1016/j.arr.2013.03.002
   DENMAN R, 1993, ARCH BIOCHEM BIOPHYS, V305, P392, DOI 10.1006/abbi.1993.1437
   Fu Y, 2019, METAB BRAIN DIS, V34, P1355, DOI 10.1007/s11011-019-00438-9
   Gao Y, 2018, CURR ALZHEIMER RES, V15, P283, DOI 10.2174/1567205014666170417111859
   GRAVINA SA, 1995, J BIOL CHEM, V270, P7013, DOI 10.1074/jbc.270.13.7013
   He YQ, 2014, J BIOMED SEMANT, V5, DOI 10.1186/2041-1480-5-29
   Heyn H, 2011, INT J CANCER, V129, P2797, DOI 10.1002/ijc.25962
   Huang YD, 2012, CELL, V148, P1204, DOI 10.1016/j.cell.2012.02.040
   Humpel C, 2017, CURR NEUROVASC RES, V14, P290, DOI 10.2174/1567202614666170705150535
   Ji QL, 2019, CURR NEUROVASC RES, V16, P473, DOI 10.2174/1567202616666191111124516
   Karch CM, 2015, BIOL PSYCHIAT, V77, P43, DOI 10.1016/j.biopsych.2014.05.006
   Kuan CY, 1999, NEURON, V22, P667, DOI 10.1016/S0896-6273(00)80727-8
   Li HL, 2014, INT J ONCOL, V45, P197, DOI 10.3892/ijo.2014.2415
   Li JD, 2018, ARTECH HSE MOB COMM, P1
   Li J, 2019, J CELL BIOCHEM, V120, P9936, DOI 10.1002/jcb.28276
   Liao Q, 2019, CURR NEUROVASC RES, V16, P373, DOI 10.2174/1567202616666190906102343
   Liu QS, 2019, CURR NEUROVASC RES, V16, P365, DOI 10.2174/1567202616666190906125444
   Maiese K, 2019, CURR NEUROVASC RES, V16, P1, DOI 10.2174/1567202616666190208094159
   Makhaeva GF, 2015, SCI REP-UK, V5, DOI 10.1038/srep13164
   Nalivaeva NN, 2013, FEBS LETT, V587, P2046, DOI 10.1016/j.febslet.2013.05.010
   Oz M, 2016, NEUROMETHODS, V117, P149, DOI 10.1007/978-1-4939-3768-4_9
   Park JH, 2017, CURR NEUROVASC RES, V14, P158, DOI 10.2174/1567202614666170328094042
   Ploia C, 2011, J ALZHEIMERS DIS, V26, P315, DOI 10.3233/JAD-2011-110320
   Reus GZ, 2016, CURR NEUROVASC RES, V13, P107, DOI 10.2174/1567202613666160219115832
   Satoh J, 2012, EXP NEUROL, V235, P436, DOI 10.1016/j.expneurol.2011.09.003
   Si WW, 2019, INT J MOL MED, V43, P1452, DOI 10.3892/ijmm.2019.4073
   Tan L, 2017, CURR NEUROVASC RES, V14, P3, DOI 10.2174/1567202613666161027101100
   Tornero-Esteban P, 2015, BMC MUSCULOSKEL DIS, V16, DOI 10.1186/s12891-015-0652-9
   Walsh DM, 2002, NATURE, V416, P535, DOI 10.1038/416535a
   Wang F, 2018, HEPATOLOGY, V67, P940, DOI 10.1002/hep.29586
   Wang JZ, 2013, J ALZHEIMERS DIS, V33, pS123, DOI 10.3233/JAD-2012-129031
   Wang WX, 2011, ACTA NEUROPATHOL, V121, P193, DOI 10.1007/s00401-010-0756-0
   Wang Y, 2018, MOL CANCER, V17, DOI 10.1186/s12943-018-0837-6
   Wang Y, 2017, CANCER SCI, V108, P859, DOI 10.1111/cas.13201
   Wu YB, 2017, CURR NEUROVASC RES, V14, P117, DOI 10.2174/1567202614666170404115912
   Xiang KJ, 2016, CURR NEUROVASC RES, V13, P321, DOI 10.2174/1567202613666160823164136
   Yoon SO, 2012, NEURON, V75, P824, DOI 10.1016/j.neuron.2012.06.024
   Yuan M, 2016, INT J CLIN EXP MED, V9, P19595
   Zhang J, 2011, J BONE MINER RES, V26, P1953, DOI 10.1002/jbmr.377
   Zhang L, 2017, J BONE MINER RES, V32, P2466, DOI 10.1002/jbmr.3230
   Zhang LL, 2018, DNA CELL BIOL, V37, P46, DOI 10.1089/dna.2017.3926
NR 49
TC 10
Z9 10
U1 1
U2 6
PU BENTHAM SCIENCE PUBL LTD
PI SHARJAH
PA EXECUTIVE STE Y-2, PO BOX 7917, SAIF ZONE, 1200 BR SHARJAH, U ARAB
   EMIRATES
SN 1567-2026
EI 1875-5739
J9 CURR NEUROVASC RES
JI Curr. Neurovasc. Res.
PY 2020
VL 17
IS 1
BP 93
EP 101
DI 10.2174/1567202617666200128141938
PG 9
WC Clinical Neurology; Neurosciences
WE Science Citation Index Expanded (SCI-EXPANDED)
SC Neurosciences & Neurology
GA LK7UE
UT WOS:000531066300013
PM 32003672
DA 2022-08-24
ER

PT J
AU Qin, LX
   Tan, JQ
   Zhang, HN
   Tang, JG
   Jiang, B
   Shen, XM
   Tang, BS
   Wang, CY
AF Qin, Li-xia
   Tan, Jie-qiong
   Zhang, Hai-nan
   Tang, Jian-guang
   Jiang, Bo
   Shen, Xiang-min
   Tang, Bei-sha
   Wang, Chun-yu
TI Preliminary study of hsa-miR-626 change in the cerebrospinal fluid of
   Parkinson's disease patients
SO JOURNAL OF CLINICAL NEUROSCIENCE
LA English
DT Article
DE hsa-miR-626; Parkinson's disease; Cerebrospinal fluid; Biomarker;
   microRNAs
ID CIRCULATING MICRORNAS; ALZHEIMERS-DISEASE; BIOMARKERS;
   NEURODEGENERATION; IDENTIFICATION; CRITERIA; SAMPLES
AB microRNAs have been reported to suppress tumor growth, invasion, and metastasis and play roles in neurodegeneration disorders. Moreover, changes in microRNAs are found in the peripheral blood, cerebrospinal fluid (CSF), and brain tissues in patients of central nervous system diseases, including glioma, Alzheimer's disease (AD), Parkinson's disease (PD), multiple sclerosis and depression. Compared with other bodily fluids, CSF is the most accurate at representing the pathological processes of the brain. To understand whether microRNA expression may be dysregulated in the patients of PD, and to further discover potential diagnostic biomarkers and promising therapeutic targets for PD, we used real-time polymerase chain reaction (RT-PCR) to compare CSF microRNAs from 20 PD patients, 13 AD patients and 27 controls with other neurologic disorders such as encephalitis and Guillain-Barre syndrome. Finally, we found that the mean expression level of hsa-miR-626 was significantly reduced in the CSF of patients with PD compared with AD and controls. Our approach potentially identified a biomarker in CSF that upon further investigation, could be used for the detection, diagnosis, and monitoring of PD in combination with other PD biomarkers. (C) 2019 Elsevier Ltd. All rights reserved.
C1 [Zhang, Hai-nan; Tang, Jian-guang; Jiang, Bo; Shen, Xiang-min; Wang, Chun-yu] Cent S Univ, Dept Neurol, Xiangya Hosp 2, 139 People Rd, Changsha 410011, Hunan, Peoples R China.
   [Qin, Li-xia; Tang, Bei-sha] Cent S Univ, Xiangya Hosp, Dept Neurol, Changsha, Hunan, Peoples R China.
   [Tan, Jie-qiong; Tang, Bei-sha] Cent S Univ, Ctr Med Genet, Changsha, Hunan, Peoples R China.
   [Tang, Bei-sha] Natl Clin Res Ctr Geriatr Dis, Changsha, Hunan, Peoples R China.
   [Tang, Bei-sha] Cent S Univ, Key Lab Hunan Prov Neurodegenerat Disorders, Changsha, Hunan, Peoples R China.
RP Wang, CY (通讯作者)，Cent S Univ, Dept Neurol, Xiangya Hosp 2, 139 People Rd, Changsha 410011, Hunan, Peoples R China.
EM 18759036@qq.com
FU National Natural Science Foundation of China [81000542, 81200870,
   30900469, 81430023, 81130021, 81361120404]; Science and Technology
   Program of Hunan province [2014TT2014]; SRFDP [20120162120079]
FX This work was supported by grants from the National Natural Science
   Foundation of China (81000542, 81200870, 30900469, 81430023, 81130021,
   81361120404); the Science and Technology Program of Hunan province
   (2014TT2014), and SRFDP (20120162120079). We thank all participants for
   their contribution to this research. We would like to thank Julie Zhou
   for polishing the manuscript.
CR Abe M, 2013, TRENDS CELL BIOL, V23, P30, DOI 10.1016/j.tcb.2012.08.013
   Ambros V, 2004, NATURE, V431, P350, DOI 10.1038/nature02871
   Baraniskin A, 2011, BLOOD, V117, P3140, DOI 10.1182/blood-2010-09-308684
   Bartel DP, 2009, CELL, V136, P215, DOI 10.1016/j.cell.2009.01.002
   CALNE DB, 1992, ANN NEUROL, V32, pS125, DOI 10.1002/ana.410320721
   Clancy C, 2015, CANCER BIOMARK, V15, P103, DOI 10.3233/CBM-140456
   Cogswell JP, 2008, J ALZHEIMERS DIS, V14, P27, DOI 10.3233/jad-2008-14103
   Dawson TM, 2003, SCIENCE, V302, P819, DOI 10.1126/science.1087753
   de Mena L, 2010, AM J MED GENET B, V153B, P1234, DOI 10.1002/ajmg.b.31086
   Hawkes CH, 2010, PARKINSONISM RELAT D, V16, P79, DOI 10.1016/j.parkreldis.2009.08.007
   Heyer MP, 2012, J NEUROSCI, V32, P10887, DOI 10.1523/JNEUROSCI.1732-12.2012
   Iyengar B-R, 2014, FRONT CELL NEUROSCI, V8, P47
   Jasinski-Bergner S, 2014, JNCI-J NATL CANCER I, V106, DOI 10.1093/jnci/dju257
   Katoh M, 2014, FRONT CELL DEV BIOL, V2, DOI 10.3389/fcell.2014.00061
   Khoo SK, 2012, J PARKINSON DIS, V2, P321, DOI 10.3233/JPD-012144
   Kim J, 2007, SCIENCE, V317, P1220, DOI 10.1126/science.1140481
   Lees AJ, 2009, LANCET, V373, P2055, DOI 10.1016/S0140-6736(09)60492-X
   Marques TM, 2017, MOL NEUROBIOL, V54, P7736, DOI 10.1007/s12035-016-0253-0
   MCKHANN G, 1984, NEUROLOGY, V34, P939, DOI 10.1212/WNL.34.7.939
   Minones-Moyano E, 2011, HUM MOL GENET, V20, P3067, DOI 10.1093/hmg/ddr210
   Mitchell PS, 2008, P NATL ACAD SCI USA, V105, P10513, DOI 10.1073/pnas.0804549105
   Mo MS, 2017, ONCOTARGET, V8, P15, DOI 10.18632/oncotarget.13905
   Obeso JA, 2017, MOVEMENT DISORD, V32, P1264, DOI 10.1002/mds.27115
   Postuma RB, 2015, MOVEMENT DISORD, V30, P1591, DOI 10.1002/mds.26424
   Silverberg N, 2018, ALZHEIMERS DEMENT, V14, P576, DOI 10.1016/j.jalz.2018.03.004
   Tsitsiou E, 2009, CURR OPIN PHARMACOL, V9, P514, DOI 10.1016/j.coph.2009.05.003
   Viprey VF, 2012, ANAL BIOCHEM, V421, P566, DOI 10.1016/j.ab.2011.10.022
   Wang XY, 2009, BRAIN RES BULL, V80, P268, DOI 10.1016/j.brainresbull.2009.08.006
   Wu KL, 2015, TUMOR BIOL, V36, P1973, DOI 10.1007/s13277-014-2803-2
   Yang JY, 2014, AM J CANCER RES, V4, P663
NR 30
TC 10
Z9 12
U1 0
U2 13
PU ELSEVIER SCI LTD
PI OXFORD
PA THE BOULEVARD, LANGFORD LANE, KIDLINGTON, OXFORD OX5 1GB, OXON, ENGLAND
SN 0967-5868
EI 1532-2653
J9 J CLIN NEUROSCI
JI J. Clin. Neurosci.
PD DEC
PY 2019
VL 70
BP 198
EP 201
DI 10.1016/j.jocn.2019.08.082
PG 4
WC Clinical Neurology; Neurosciences
WE Science Citation Index Expanded (SCI-EXPANDED)
SC Neurosciences & Neurology
GA JS5QM
UT WOS:000500360600036
PM 31492481
DA 2022-08-24
ER

PT J
AU Li, AD
   Tong, L
   Xu, N
   Ye, Y
   Nie, PY
   Wang, ZY
   Ji, LL
AF Li, Ang-Di
   Tong, Lei
   Xu, Nan
   Ye, Yao
   Nie, Peng-Yin
   Wang, Zhen-Yu
   Ji, Li-Li
TI miR-124 regulates cerebromicrovascular function in APP/PS1 transgenic
   mice via C1ql3
SO BRAIN RESEARCH BULLETIN
LA English
DT Article
DE Alzheimer's disease; Cerebromicrovasculature; microRNA-124; C1ql3
ID BLOOD-BRAIN-BARRIER; ALZHEIMERS-DISEASE; EXPRESSION; MICRORNA-124;
   IDENTIFICATION; PROLIFERATION; RECOGNITION; PHENOTYPE; BREAKDOWN; GENES
AB Many neurodegenerative diseases, such as Alzheimer's disease (AD) and Parkinson's disease, are associated with microvascular dysfunction, but the cellular and molecular mechanisms are poorly understood. Recently, microRNAs (miRNAs) have been suggested to be involved in the microvascular dysfunction and subsequent memory impairment. MicroRNA-124 (miR-124) is one of the most abundant miRNAs in the brain that is dysregulated in the hippocampus of AD animals. To explore the role of miR-124 in AD pathology, we employed the APP/PS1 transgenic mice and found downregulation of miR-124 and upregulation of complement C1q-like protein 3 (C1ql3) in the hippocampus and cerebral cortex. Downregulation of miR-124 expression resulted in A beta deposition and a variety of cerebromicrovascular impairments, including the decline in microvascular density, reduced angiogenesis, accompanied by C1ql3 alteration. Treatment with lentivirus-mediated overexpression of miR-124 or the C1q inhibitor C1INH rescued breakdown of blood-brain barrier, promoted angiogenesis and reduced A beta deposition, and finally alleviated learning and memory deficit in APP/PS1 mice. Moreover, we found that C1ql3, a component of the classical complement, might be a potential target of miR-124. These results suggested that miR-124 was involved in the angiogenesis and vascular integrity in the hippocampus and the cerebral cortex of the AD mice by regulating the classical complement C1ql3.
C1 [Li, Ang-Di; Tong, Lei; Xu, Nan; Ye, Yao; Nie, Peng-Yin; Wang, Zhen-Yu; Ji, Li-Li] China Med Univ, Coll Basic Med Sci, Dept Anat, Shenyang, Liaoning, Peoples R China.
RP Wang, ZY; Ji, LL (通讯作者)，China Med Univ, Coll Basic Med Sci, Dept Anat, Shenyang, Liaoning, Peoples R China.
EM zywang@cmu.edu.cn; llji@cmu.edu.cn
FU Natural Science Foundation of Liaoning Province, China [2015020459,
   201602825and20170541011]
FX This work was supported by grants from the Natural Science Foundation of
   Liaoning Province, China (No.2015020459, 201602825and20170541011).
CR Ahn KC, 2018, NEUROSCIENCE, V385, P246, DOI 10.1016/j.neuroscience.2018.05.002
   Akerblom M, 2012, J NEUROSCI, V32, P8879, DOI 10.1523/JNEUROSCI.0558-12.2012
   Alata W, 2015, J CEREBR BLOOD F MET, V35, P86, DOI 10.1038/jcbfm.2014.172
   Bartel DP, 2009, CELL, V136, P215, DOI 10.1016/j.cell.2009.01.002
   Bergamaschini L, 1999, CLIN EXP IMMUNOL, V115, P526
   Cogswell JP, 2008, J ALZHEIMERS DIS, V14, P27, DOI 10.3233/jad-2008-14103
   Fang MR, 2012, TOXICOL LETT, V209, P94, DOI 10.1016/j.toxlet.2011.11.032
   Faraco G, 2016, J CEREBR BLOOD F MET, V36, P241, DOI 10.1038/jcbfm.2015.79
   Fonseca MI, 2004, J NEUROSCI, V24, P6457, DOI 10.1523/JNEUROSCI.0901-04.2004
   Hebert SS, 2009, NEUROBIOL DIS, V33, P422, DOI 10.1016/j.nbd.2008.11.009
   Iadecola C, 2004, NAT REV NEUROSCI, V5, P347, DOI 10.1038/nrn1387
   Iijima T, 2010, EUR J NEUROSCI, V31, P1606, DOI 10.1111/j.1460-9568.2010.07202.x
   Iturria-Medina Y, 2016, NAT COMMUN, V7, DOI 10.1038/ncomms11934
   Kang K, 2013, J BIOL CHEM, V288, P25414, DOI 10.1074/jbc.M113.460287
   Kong Y, 2015, CURR MOL MED, V15, P980, DOI 10.2174/1566524016666151123114608
   Lagos-Quintana M, 2002, CURR BIOL, V12, P735, DOI 10.1016/S0960-9822(02)00809-6
   Lal A, 2009, MOL CELL, V35, P610, DOI 10.1016/j.molcel.2009.08.020
   Landgraf P, 2007, CELL, V129, P1401, DOI 10.1016/j.cell.2007.04.040
   Li XK, 2010, NAT REV NEUROSCI, V11, P329, DOI 10.1038/nrn2739
   Lin CY, 2013, EXP NEUROL, V250, P20, DOI 10.1016/j.expneurol.2013.08.019
   Liu Q, 2017, J CELL MOL MED, V21, P2823, DOI 10.1111/jcmm.13196
   Lukiw WJ, 2008, J BIOL CHEM, V283, P31315, DOI 10.1074/jbc.M805371200
   Martinelli DC, 2016, NEURON, V91, P1034, DOI 10.1016/j.neuron.2016.07.002
   Montagne A, 2015, NEURON, V85, P296, DOI 10.1016/j.neuron.2014.12.032
   Nation DA, 2019, NAT MED, V25, P270, DOI 10.1038/s41591-018-0297-y
   Saab BJ, 2014, NEUROPHARMACOLOGY, V80, P61, DOI 10.1016/j.neuropharm.2014.01.026
   Smith P, 2011, J NEUROCHEM, V116, P240, DOI 10.1111/j.1471-4159.2010.07097.x
   Sweeney MD, 2018, NAT REV NEUROL, V14, P133, DOI 10.1038/nrneurol.2017.188
   Toth P, 2017, AM J PHYSIOL-HEART C, V312, pH1, DOI 10.1152/ajpheart.00581.2016
   Villela D, 2016, NEURAL PLAST, V2016, DOI 10.1155/2016/2584940
   Wang DR, 2014, CIRC RES, V114, P67, DOI 10.1161/CIRCRESAHA.114.301633
   Wang SW, 2018, EUR REV MED PHARMACO, V22, P498, DOI 10.26355/eurrev_201801_14201
   Wang WX, 2008, J NEUROSCI, V28, P1213, DOI 10.1523/JNEUROSCI.5065-07.2008
   Yuzaki M, 2011, CURR OPIN NEUROBIOL, V21, P215, DOI 10.1016/j.conb.2011.01.010
   Zenaro E, 2017, NEUROBIOL DIS, V107, P41, DOI 10.1016/j.nbd.2016.07.007
   Zlokovic BV, 2011, NAT REV NEUROSCI, V12, P723, DOI 10.1038/nrn3114
NR 36
TC 10
Z9 11
U1 0
U2 8
PU PERGAMON-ELSEVIER SCIENCE LTD
PI OXFORD
PA THE BOULEVARD, LANGFORD LANE, KIDLINGTON, OXFORD OX5 1GB, ENGLAND
SN 0361-9230
EI 1873-2747
J9 BRAIN RES BULL
JI Brain Res. Bull.
PD NOV
PY 2019
VL 153
BP 214
EP 222
DI 10.1016/j.brainresbull.2019.09.002
PG 9
WC Neurosciences
WE Science Citation Index Expanded (SCI-EXPANDED)
SC Neurosciences & Neurology
GA JP5UU
UT WOS:000498330200023
PM 31499089
DA 2022-08-24
ER

PT J
AU Eivani, M
   Alijanpour, S
   Arefian, E
   Rezayof, A
AF Eivani, Mehdi
   Alijanpour, Sakineh
   Arefian, Ehsan
   Rezayof, Ameneh
TI Corticolimbic analysis of microRNAs and protein expressions in
   scopolamine-induced memory loss under stress
SO NEUROBIOLOGY OF LEARNING AND MEMORY
LA English
DT Article
DE Scopolamine; Stress; Memory loss; Signaling pathways; Rat(s)
ID MUSCARINIC ACETYLCHOLINE-RECEPTORS; SYNAPTIC PLASTICITY;
   ALZHEIMERS-DISEASE; C-FOS; NEUROTROPHIC FACTOR; PREFRONTAL CORTEX; RAT
   HIPPOCAMPUS; BRAIN; BDNF; CONSOLIDATION
AB The aim of the present study was to assess the alterations of corticolimbic microRNAs and protein expressions in the effect of scopolamine with or without stress on passive-avoidance memory in male Wistar rats. The expressions of miR-1, miR-10 and miR-26 and also the levels of p-CREB, CREB, C-FOS and BDNF in the prefrontal cortex (PFC), the hippocampus and the amygdala were evaluated using RT-qPCR and Western blotting techniques. The data showed that the administration of a muscarinic receptor antagonist, scopolamine or the exposure to 30 min stress significantly induced memory loss. Interestingly, the injection of an ineffective dose of scopolamine (0.5 mg/kg) alongside with exposure to an ineffective time of stress (10 min) impaired memory formation, suggesting a potentiative effect of stress on scopolamine response. Our results showed that memory formation was associated with the down-regulated expression of miR-1, miR-10 and miR-26 in the PFC and the hippocampus, but not the amygdala. The relative expression increase of miR-1 and miR-10 in the PFC and the hippocampus was shown in memory loss induced by scopolamine administration or 30-min stress. The PFC level of miR-10 and also hippocampal level of miR-1 and miR-10 were significantly up-regulated, while amygdala miR-1 and miR-26 were down-regulated in scopolamine-induced memory loss under stress. Memory formation increased BDNF, C-FOS and p-CREB/CREB in the PFC, the hippocampus and the amygdala. In contrast, the PFC, hippocampal and amygdala protein expressions were significantly decreased in memory loss induced by scopolamine administration (2 mg/kg), stress exposure (for 30 min) or scopolamine (0.5 mg/kg) plus stress (10 min). One of the most significant findings to emerge from this study is that the stress exposure potentiated the amnesic effect of scopolamine may via affecting the expressions of miRs and proteins in the PFC, the hippocampus and the amygdala. It is possible to hypothesis that corticolimbic signaling pathways play a critical role in relationship between stress and Alzheimer's disease.
C1 [Eivani, Mehdi; Rezayof, Ameneh] Univ Tehran, Coll Sci, Sch Biol, Neurosci Lab,Dept Anim Biol, Tehran, Iran.
   [Alijanpour, Sakineh] Gonbad Kavous Univ, Fac Sci, Dept Biol, Gonbad Kavous, Iran.
   [Arefian, Ehsan] Univ Tehran, Coll Sci, Sch Biol, Mol Virol Lab,Dept Microbiol, Tehran, Iran.
RP Rezayof, A (通讯作者)，Univ Tehran, Coll Sci, Sch Biol, Dept Anim Biol, POB 4155-6455, Tehran, Iran.
EM rezayof@khayam.ut.ac.ir
RI Alijanpour, SAkineh/AAA-3416-2021; Arfiane, Ehsan/N-3912-2017
OI Arfiane, Ehsan/0000-0002-0758-4710; Alijanpour,
   Sakineh/0000-0002-0235-9776; Eivani, Mehdi/0000-0003-0460-4672
CR Alijanpour S, 2015, BEHAV BRAIN RES, V292, P109, DOI 10.1016/j.bbr.2015.06.003
   Arnsten AFT, 2009, NAT REV NEUROSCI, V10, P410, DOI 10.1038/nrn2648
   Balderas I, 2012, NEUROBIOL LEARN MEM, V97, P418, DOI 10.1016/j.nlm.2012.03.006
   Bitner RS, 2012, BIOCHEM PHARMACOL, V83, P705, DOI 10.1016/j.bcp.2011.11.009
   Capitano F, 2017, NEUROBIOL LEARN MEM, V139, P63, DOI 10.1016/j.nlm.2016.12.019
   Caputo V, 2011, PLOS ONE, V6, DOI 10.1371/journal.pone.0028656
   Caruso A, 2018, PHARMACOL RES, V132, P130, DOI 10.1016/j.phrs.2018.04.017
   Chandler DJ, 2013, BRAIN RES, V1522, P38, DOI 10.1016/j.brainres.2013.04.057
   Chandramohan Y, 2008, EUR J NEUROSCI, V27, P2701, DOI 10.1111/j.1460-9568.2008.06230.x
   Chen DY, 2012, NAT NEUROSCI, V15, P1707, DOI 10.1038/nn.3266
   Cobb SR, 2005, J PHYSIOL-LONDON, V562, P81, DOI 10.1113/jphysiol.2004.076539
   Dannenberg H, 2017, FRONT NEURAL CIRCUIT, V11, DOI 10.3389/fncir.2017.00102
   Dedovic K, 2009, NEUROIMAGE, V47, P864, DOI 10.1016/j.neuroimage.2009.05.074
   Di Liberto V, 2017, PSYCHOPHARMACOLOGY, V234, P559, DOI 10.1007/s00213-016-4498-0
   DUTAR P, 1995, PHYSIOL REV, V75, P393, DOI 10.1152/physrev.1995.75.2.393
   Femminella GD, 2015, FRONT PHYSIOL, V6, DOI 10.3389/fphys.2015.00040
   Fleischmann A, 2003, J NEUROSCI, V23, P9116
   Gao HB, 2017, BEHAV BRAIN RES, V335, P80, DOI 10.1016/j.bbr.2017.06.025
   Gil-Bea FJ, 2011, HIPPOCAMPUS, V21, P999, DOI 10.1002/hipo.20812
   Griggs EM, 2013, J NEUROSCI, V33, P1734, DOI 10.1523/JNEUROSCI.2873-12.2013
   Gutman David A, 2002, Semin Clin Neuropsychiatry, V7, P89, DOI 10.1053/scnp.2002.31781
   Hebert SS, 2008, P NATL ACAD SCI USA, V105, P6415, DOI 10.1073/pnas.0710263105
   Huang Y, 2011, J PHYSIOL BIOCHEM, V67, P129, DOI 10.1007/s13105-010-0050-6
   Hunter RG, 2012, CURR DRUG TARGETS, V13, P607, DOI 10.2174/138945012800398982
   Izquierdo I, 1997, NEUROBIOL LEARN MEM, V68, P285, DOI 10.1006/nlme.1997.3799
   Jarome TJ, 2014, FRONT MOL NEUROSCI, V7, DOI 10.3389/fnmol.2014.00061
   Jee YS, 2008, NEUROSCI LETT, V443, P188, DOI 10.1016/j.neulet.2008.07.078
   Joels M, 2009, NAT REV NEUROSCI, V10, P459, DOI 10.1038/nrn2632
   Jones CK, 2008, J NEUROSCI, V28, P10422, DOI 10.1523/JNEUROSCI.1850-08.2008
   Jung MW, 2008, REV NEUROSCIENCE, V19, P29
   Justice NJ, 2018, NEUROBIOL STRESS, V8, P127, DOI 10.1016/j.ynstr.2018.04.002
   Kaufer D, 1998, NATURE, V393, P373, DOI 10.1038/30741
   Keifer Joyce, 2015, Microrna, V4, P101
   Kihara T, 2004, ACTA NEUROBIOL EXP, V64, P99
   Kruse AC, 2014, NAT REV DRUG DISCOV, V13, P549, DOI 10.1038/nrd4295
   Langmead CJ, 2008, PHARMACOL THERAPEUT, V117, P232, DOI 10.1016/j.pharmthera.2007.09.009
   Lee ST, 2012, ANN NEUROL, V72, P269, DOI 10.1002/ana.23588
   Leung AKL, 2010, MOL CELL, V40, P205, DOI 10.1016/j.molcel.2010.09.027
   LEVEY AI, 1995, J NEUROSCI, V15, P4077
   Li XQ, 2016, EXP THER MED, V11, P1993, DOI 10.3892/etm.2016.3162
   Lin Q, 2011, NAT NEUROSCI, V14, P1115, DOI 10.1038/nn.2891
   Mark GP, 1996, NEUROSCIENCE, V74, P767, DOI 10.1016/0306-4522(96)00211-4
   Mattick JS, 2006, HUM MOL GENET, V15, pR17, DOI 10.1093/hmg/ddl046
   Medeiros R, 2011, AM J PATHOL, V179, P980, DOI 10.1016/j.ajpath.2011.04.041
   Meerson A, 2010, J MOL NEUROSCI, V40, P47, DOI 10.1007/s12031-009-9252-1
   Meeter M, 2004, HIPPOCAMPUS, V14, P722, DOI 10.1002/hipo.10214
   Mukilan M, 2015, NEUROBIOL LEARN MEM, V120, P41, DOI 10.1016/j.nlm.2015.02.010
   Muller JF, 2011, J COMP NEUROL, V519, P790, DOI 10.1002/cne.22550
   Navakkode S, 2012, HIPPOCAMPUS, V22, P335, DOI 10.1002/hipo.20902
   Paxinos G., 2007, RAT BRAIN STEREOTAXI
   Qian Y, 2017, FRONT PHARMACOL, V8, DOI 10.3389/fphar.2017.00770
   Radecki DT, 2005, HIPPOCAMPUS, V15, P246, DOI 10.1002/hipo.20048
   Rinaldi A, 2010, BEHAV BRAIN RES, V208, P265, DOI 10.1016/j.bbr.2009.11.012
   Rodriguez-Ortiz CJ, 2014, J ALZHEIMERS DIS, V42, P1229, DOI 10.3233/JAD-140204
   RodriguezPuertas R, 1997, SYNAPSE, V26, P341, DOI 10.1002/(SICI)1098-2396(199708)26:4<341::AID-SYN2>3.0.CO;2-6
   Roozendaal B, 2003, PROG NEURO-PSYCHOPH, V27, P1213, DOI 10.1016/j.pnpbp.2003.09.015
   Saab BJ, 2014, NEUROPHARMACOLOGY, V80, P61, DOI 10.1016/j.neuropharm.2014.01.026
   Saraf MK, 2010, NEUROCHEM RES, V35, P279, DOI 10.1007/s11064-009-0051-4
   Sardari M, 2015, NEUROSCIENCE, V300, P609, DOI 10.1016/j.neuroscience.2015.05.031
   Sarter M, 2003, NEUROBIOL LEARN MEM, V80, P245, DOI 10.1016/S1074-7427(03)00070-4
   Schaaf M J, 2000, Stress, V3, P201, DOI 10.3109/10253890009001124
   Schratt GM, 2006, NATURE, V439, P283, DOI 10.1038/nature04367
   Shaltiel G, 2013, BRAIN STRUCT FUNCT, V218, P59, DOI 10.1007/s00429-011-0376-z
   Shi SS, 2010, YONSEI MED J, V51, P661, DOI 10.3349/ymj.2010.51.5.661
   Shinoe T, 2005, J NEUROSCI, V25, P11194, DOI 10.1523/JNEUROSCI.2338-05.2005
   Shor OL, 2009, NEUROSCI LETT, V449, P220, DOI 10.1016/j.neulet.2008.11.012
   Simon DJ, 2008, CELL, V133, P903, DOI 10.1016/j.cell.2008.04.035
   Smalheiser NR, 2010, ASN NEURO, V2, DOI 10.1042/AN20090055
   Tasker JG, 2011, STRESS, V14, P398, DOI 10.3109/10253890.2011.586446
   Tirgar F, 2018, PROG NEURO-PSYCHOPH, V82, P62, DOI 10.1016/j.pnpbp.2017.11.027
   Tsang SWY, 2006, NEUROBIOL AGING, V27, P1216, DOI 10.1016/j.neurobiolaging.2005.07.010
   Tyler WJ, 2002, LEARN MEMORY, V9, P224, DOI 10.1101/lm.51202
   Varendi K, 2014, CELL MOL LIFE SCI, V71, P4443, DOI 10.1007/s00018-014-1628-x
   Volk N, 2014, J NEUROSCI, V34, P15070, DOI 10.1523/JNEUROSCI.0855-14.2014
   Wang CM, 2013, PHARMACOL BIOCHEM BE, V106, P57, DOI 10.1016/j.pbb.2013.03.010
   Wang Q, 2008, NEUROSCIENCE, V154, P1100, DOI 10.1016/j.neuroscience.2008.04.026
   Wang X, 2013, MOL NEUROBIOL, V47, P373, DOI 10.1007/s12035-012-8355-9
   Wei CW, 2017, LIFE SCI, V188, P118, DOI 10.1016/j.lfs.2017.08.033
   Wess J, 2003, TRENDS PHARMACOL SCI, V24, P414, DOI 10.1016/S0165-6147(03)00195-0
   Wu BW, 2018, J CELL PHYSIOL, V233, P5281, DOI 10.1002/jcp.26328
   Wu W, 2013, BEHAV BRAIN RES, V253, P212, DOI 10.1016/j.bbr.2013.07.052
   Wu YY, 2015, SCI REP-UK, V5, DOI 10.1038/srep15032
   Xu L, 1998, P NATL ACAD SCI USA, V95, P3204, DOI 10.1073/pnas.95.6.3204
   Xu Y, 2006, BRAIN RES, V1122, P56, DOI 10.1016/j.brainres.2006.09.009
NR 84
TC 10
Z9 10
U1 0
U2 5
PU ACADEMIC PRESS INC ELSEVIER SCIENCE
PI SAN DIEGO
PA 525 B ST, STE 1900, SAN DIEGO, CA 92101-4495 USA
SN 1074-7427
EI 1095-9564
J9 NEUROBIOL LEARN MEM
JI Neurobiol. Learn. Mem.
PD OCT
PY 2019
VL 164
AR 107065
DI 10.1016/j.nlm.2019.107065
PG 12
WC Behavioral Sciences; Neurosciences; Psychology; Psychology,
   Multidisciplinary
WE Science Citation Index Expanded (SCI-EXPANDED); Social Science Citation Index (SSCI)
SC Behavioral Sciences; Neurosciences & Neurology; Psychology
GA IZ8IY
UT WOS:000487349100010
PM 31400468
DA 2022-08-24
ER

PT J
AU Park, JS
   Kim, ST
   Kim, SY
   Jo, MG
   Choi, MJ
   Kim, MO
AF Park, Jun Sung
   Kim, Sang Tae
   Kim, Sang Yun
   Jo, Min Gi
   Choi, Myeong Jun
   Kim, Myeong Ok
TI A novel kit for early diagnosis of Alzheimer's disease using a
   fluorescent nanoparticle imaging
SO SCIENTIFIC REPORTS
LA English
DT Article
ID AMYLOID-BETA; BIOMARKERS; THERAPY; NANOTECHNOLOGY; THERAPEUTICS;
   INFLAMMATION; METABOLISM; ANTIBODIES; PROTEIN; INJURY
AB Alzheimer's disease (AD) is a progressive neurodegenerative disease and chronic illness with long preclinical phases and a long clinical duration. Until recently, a lack of potential therapeutic agents against AD was the primary focus of research, which resulted in less effort directed towards developing useful diagnostic approaches. In this study, we developed a WO2002/088706 kit that is composed of fluorescent nanoparticles for the early detection of AD. We provided a fluorescent nanoparticle for detecting markers and a kit for the early diagnosis of AD. The kit consists of a probe molecule comprising an oligonucleotide capable of detecting one or more AD-specific microRNAs (miRNAs) and biomarkers related to AD. Through screening, we selected miR-106b, miR-146b, miR-181a, miR-200a, miR-34a, miR-124b, miR-153, miR-155, A beta(1-)(42) monomer (mA beta), A beta(1-)(42) oligomer (oA beta), UCHL1, NLRP3, Tau, STAT3, SORL1, Clusterin, APOE3, APOE4, Nogo-A, IL-13, and Visfatin to serve as AD- and inflammation-related markers. For detection of kit-binding properties, we checked the expression levels of amyloid beta (A beta), tau protein, and inflammatory mediators in APP/PS/ApoE knockdown (KD) mice and a control group using co-localisation analysis conducted with a confoca I microscope. Using a similar approach, we checked the expression levels of miRNAs in HT22 cells. Finally, we used the plasma from AD patients to confirm that our fluorescent nanoparticles and the WO2002/088706 kit will provide a possible early diagnosis to serve as an AD detector that can be further improved for future studies on targeting AD.
C1 [Park, Jun Sung; Jo, Min Gi; Kim, Myeong Ok] GNU, Coll Nat Sci, Div Life Sci & Appl Life Sci BK21 Plus, Jinju 52802, South Korea.
   [Kim, Sang Tae; Kim, Sang Yun] Seoul Natl Univ, Bundang Hosp, Dept Neurol, Seongnam Si 13605, Gyeonggi Do, South Korea.
   [Choi, Myeong Jun] Phytos Inc, Res & Dev Ctr, Anyang Mega Valley 609,268, Anyang, Gyeonggi Do, South Korea.
RP Kim, MO (通讯作者)，GNU, Coll Nat Sci, Div Life Sci & Appl Life Sci BK21 Plus, Jinju 52802, South Korea.
EM mokim@gnu.ac.kr
RI Kim, Myeong Ok/AAS-1488-2021
OI Kim, Myeong Ok/0000-0003-4317-1072; Jo, Min Gi/0000-0002-2863-6989
FU Brain Research Program through the National Research Foundation of Korea
   - Ministry of Science, ICT [2016M3C7A1904391]
FX This research was supported by the Brain Research Program through the
   National Research Foundation of Korea funded by the Ministry of Science,
   ICT (2016M3C7A1904391).
CR Akassoglou K, 2017, J NEUROSCI, V37, P10808, DOI 10.1523/JNEUROSCI.1826-17.2017
   Akiyama H, 2000, NEUROBIOL AGING, V21, P383, DOI 10.1016/S0197-4580(00)00124-X
   Alzheimer A, 1995, Clin Anat, V8, P429
   Anand R, 2014, NEUROPHARMACOLOGY, V76, P27, DOI 10.1016/j.neuropharm.2013.07.004
   Ansari SA, 2017, CURR OPIN PSYCHIATR, V30, P128, DOI 10.1097/YCO.0000000000000310
   Barone E, 2014, BIOCHEM PHARMACOL, V88, P605, DOI 10.1016/j.bcp.2013.10.030
   Bhomia M, 2016, SCI REP-UK, V6, DOI 10.1038/srep28148
   Brambilla D, 2011, NANOMED-NANOTECHNOL, V7, P521, DOI 10.1016/j.nano.2011.03.008
   Canter RG, 2016, NATURE, V539, P187, DOI 10.1038/nature20412
   Chan HN, 2017, CHEM SCI, V8, P4012, DOI 10.1039/c6sc05615f
   Congdon EE, 2018, NAT REV NEUROL, V14, P399, DOI 10.1038/s41582-018-0013-z
   de la Torre JC, 2014, NEW ENGL J MED, V370, P1459, DOI 10.1056/NEJMc1402193
   DeMarino C, 2017, J NEUROIMMUNE PHARM, V12, P31, DOI 10.1007/s11481-016-9692-7
   Du XX, 2017, TOXICOL LETT, V280, P195, DOI 10.1016/j.toxlet.2017.08.082
   Eskici G, 2012, BIOCHEMISTRY-US, V51, P6289, DOI 10.1021/bi3006169
   Farokhzad OC, 2009, ACS NANO, V3, P16, DOI 10.1021/nn900002m
   Femminella GD, 2015, FRONT PHYSIOL, V6, DOI 10.3389/fphys.2015.00040
   Fernandez PL, 2013, J ALZHEIMERS DIS, V33, P297, DOI 10.3233/JAD-2012-121222
   Finnan J L, 1980, Nucleic Acids Symp Ser, P133
   FUJII K, 1989, J IMMUNOL METHODS, V124, P63
   Giacobini E, 2013, NAT REV NEUROL, V9, P677, DOI 10.1038/nrneurol.2013.223
   GLENNER GG, 1984, BIOCHEM BIOPH RES CO, V120, P885, DOI 10.1016/S0006-291X(84)80190-4
   Guedes JR, 2014, HUM MOL GENET, V23, P6286, DOI 10.1093/hmg/ddu348
   Hardy J, 2002, SCIENCE, V297, P353, DOI 10.1126/science.1072994
   Hebert SS, 2009, NEUROBIOL DIS, V33, P422, DOI 10.1016/j.nbd.2008.11.009
   Heppner FL, 2015, NAT REV NEUROSCI, V16, P358, DOI 10.1038/nrn3880
   Jack CR, 2011, ALZHEIMERS DEMENT, V7, P257, DOI 10.1016/j.jalz.2011.03.004
   Jack CR, 2010, LANCET NEUROL, V9, P119, DOI 10.1016/S1474-4422(09)70299-6
   Jo MG, 2019, MOL NEUROBIOL, V56, P39, DOI 10.1007/s12035-018-1020-1
   Kim MW, 2017, SCI REP-UK, V7, DOI 10.1038/s41598-017-12632-9
   Langbaum JB, 2013, NAT REV NEUROL, V9, P371, DOI 10.1038/nrneurol.2013.107
   Laske C, 2015, ALZHEIMERS DEMENT, V11, P561, DOI 10.1016/j.jalz.2014.06.004
   Lee DY, 2004, J INT NEUROPSYCH SOC, V10, P72, DOI 10.1017/s1355617704101094
   Lee JH, 2002, J GERONTOL B-PSYCHOL, V57, pP47, DOI 10.1093/geronb/57.1.P47
   Levsky JM, 2003, J CELL SCI, V116, P2833, DOI 10.1242/jcs.00633
   Long JM, 2012, J BIOL CHEM, V287, P31298, DOI 10.1074/jbc.M112.366336
   Lv SG, 2017, J CANCER, V8, P48, DOI 10.7150/jca.16644
   Masters CL, 2015, NAT REV DIS PRIMERS, V1, DOI 10.1038/nrdp.2015.56
   McGeer EG, 2003, PROG NEURO-PSYCHOPH, V27, P741, DOI 10.1016/S0278-5846(03)00124-6
   Muresan V, 2015, EXP CELL RES, V334, P45, DOI 10.1016/j.yexcr.2014.12.014
   Pratico D, 2000, NEUROBIOL AGING, V21, P441, DOI 10.1016/S0197-4580(00)00141-X
   Puertas S, 2013, BIOSENS BIOELECTRON, V43, P274, DOI 10.1016/j.bios.2012.12.010
   Ricci M, 2006, CURR MED CHEM, V13, P1757, DOI 10.2174/092986706777452461
   Saint-Aubert L, 2017, MOL NEURODEGENER, V12, DOI 10.1186/s13024-017-0162-3
   Scheltens P, 2016, LANCET, V388, P505, DOI 10.1016/S0140-6736(15)01124-1
   Shah SA, 2017, MOL PSYCHIATR, V22, P407, DOI 10.1038/mp.2016.23
   Sheinerman KS, 2017, ALZHEIMERS RES THER, V9, DOI 10.1186/s13195-017-0316-0
   Smith PY, 2015, HUM MOL GENET, V24, P6721, DOI 10.1093/hmg/ddv377
   Szaruga M, 2017, CELL, V170, P443, DOI 10.1016/j.cell.2017.07.004
   Ul Amin F, 2017, NANOSCALE, V9, P10619, DOI 10.1039/c7nr00772h
   Ul Amin F, 2017, J NANOBIOTECHNOL, V15, DOI 10.1186/s12951-016-0227-4
   Wang J, 2017, NAT REV NEUROL, V13, P612, DOI 10.1038/nrneurol.2017.111
   Yoon G, 2018, MOL NEUROBIOL, V55, P6673, DOI 10.1007/s12035-017-0847-1
NR 53
TC 10
Z9 11
U1 3
U2 18
PU NATURE PUBLISHING GROUP
PI LONDON
PA MACMILLAN BUILDING, 4 CRINAN ST, LONDON N1 9XW, ENGLAND
SN 2045-2322
J9 SCI REP-UK
JI Sci Rep
PD SEP 12
PY 2019
VL 9
AR 13184
DI 10.1038/s41598-019-49711-y
PG 12
WC Multidisciplinary Sciences
WE Science Citation Index Expanded (SCI-EXPANDED)
SC Science & Technology - Other Topics
GA IW8BB
UT WOS:000485216700006
PM 31515517
OA Green Published, gold
DA 2022-08-24
ER

PT J
AU Liu, HY
   Fu, X
   Li, YF
   Li, XL
   Ma, ZY
   Zhang, Y
   Gao, QC
AF Liu, Hong-Ying
   Fu, Xian
   Li, You-Fu
   Li, Xian-Liang
   Ma, Zhen-Yu
   Zhang, Ying
   Gao, Qing-Chun
TI miR-15b-5p targeting amyloid precursor protein is involved in the
   anti-amyloid eflect of curcumin in swAPP695-HEK293 cells
SO NEURAL REGENERATION RESEARCH
LA English
DT Article
DE nerve regeneration; Alzheimer's disease; natural plant drug;
   curcuminoids; miRNAs; amyloid precursor protein; amyloid-beta; 3
   '-untranslated region; Luciferase assays; neurons; neural regeneration
ID POTENTIAL BIOMARKERS; UP-REGULATION; EXPRESSION; PROGRESSION;
   PREVENTION; DIAGNOSIS; MIRNAS; CANCER; APP
AB Curcumin exerts a neuroprotective effect on Alzheimer's disease; however, it is not known whether microRNAs are involved in this protective effect. This study was conducted using swAPP695-HEK293 cells as an Alzheimer's disease cell model. swAPP695-HEK293 cells were treated with 0, 0.5, 1, 2, 5, and 10 mu M curcumin for 24 hours. The changes in miR-15b-5p, miR-19a-3p, miR-195-5p, miR-101-3p, miR-216b-5p, miR-16-5p and miR-185-5p expression were assessed by real-time quantitative polymerase chain reaction. The mRNA and protein levels of amyloid precursor protein, amyloid-beta 40 and amyloid-beta 42 were evaluated by quantitative real-time polymerase chain reaction, western blot assays and enzyme-linked immunosorbent assays. swAPP695-HEK293 cells were transfected with miR-15b-5p mimic, or treated with 1 mu M curcumin 24 hours before miR-15b-5p inhibitor transfection. The effects of curcumin on amyloid precursor protein, amyloid-beta 40 and amyloid-beta 42 levels were evaluated by western blot assays and enzyme-linked immunosorbent assay. Luciferase assays were used to analyze the interaction between miR-15b-5p and the 3'-untranslated region of amyloid precursor protein. The results show that amyloid precursor protein and amyloid-beta expression were enhanced in swAPP695-HEK293 cells compared with HEK293 parental cells. Curcumin suppressed the expression of amyloid precursor protein and amyloid-beta and up-regulated the expression of miR-15b-5p in swAPP695-HEK293 cells. In addition, we found a negative association of miR-15b-5p expression with amyloid precursor protein and amyloid-beta levels in the curcumin-treated cells. Luciferase assays revealed that miR-15b-5p impaired the luciferase activity of the plasmid harboring the 3'-untranslated region of amyloid precursor protein. These findings indicate that curcumin down-regulates the expression of amyloid precursor protein and amyloid-beta in swAPP695-HEK293 cells, which was partially mediated by miR-15b-5p via targeting of the 3'-untranslated region of amyloid precursor protein.
C1 [Liu, Hong-Ying; Fu, Xian; Li, You-Fu; Li, Xian-Liang; Ma, Zhen-Yu; Zhang, Ying; Gao, Qing-Chun] Guangzhou Med Univ, Affiliated Hosp 2, Dept Neurol, Guangzhou, Guangdong, Peoples R China.
RP Gao, QC (通讯作者)，Guangzhou Med Univ, Affiliated Hosp 2, Dept Neurol, Guangzhou, Guangdong, Peoples R China.
EM qcgao@263.net
FU Science and Technology Planning Project of Guangdong Province of China
   [2016A020226022]; Medical and Health Technology Project of Guangzhou of
   China [20161A011068]; Guangzhou Science Technology and Innovation
   Commission, China [201704020043]
FX This study was supported by the Science and Technology Planning Project
   of Guangdong Province of China, No. 2016A020226022 (to HYL); the Medical
   and Health Technology Project of Guangzhou of China, No. 20161A011068
   (to HYL); the Guangzhou Science Technology and Innovation Commission,
   China, No. 201704020043 (to QCG). The funders had no roles in the study
   design, conduction of experiment, data collection and analysis, decision
   to publish, or preparation of the manuscript.
CR Alzheimer's Assoc, 2018, ALZHEIMERS DEMENT, V14, P367, DOI 10.1016/j.jalz.2018.02.001
   Austin SA, 2009, J NEUROSCI, V29, P14451, DOI 10.1523/JNEUROSCI.3107-09.2009
   Bekris LM, 2015, NEURODEGENER DIS MAN, V5, P61, DOI [10.2217/nmt.14.52, 10.2217/NMT.14.52]
   Boyanapalli Sarandeep S S, 2015, Curr Pharmacol Rep, V1, P129
   Chang L, 2016, CANCER LETT, V383, P183, DOI 10.1016/j.canlet.2016.09.034
   Chen M, 2018, NEURAL REGEN RES, V13, P742, DOI 10.4103/1673-5374.230303
   Cox SJ, 2018, BIOPHYS J, V114, p226A, DOI 10.1016/j.bpj.2017.11.1261
   Galimberti D, 2014, J ALZHEIMERS DIS, V42, P1261, DOI 10.3233/JAD-140756
   Goozee KG, 2016, BRIT J NUTR, V115, P449, DOI 10.1017/S0007114515004687
   Jiang Y, 2010, P NATL ACAD SCI USA, V107, P1630, DOI 10.1073/pnas.0908953107
   Jiao DM, 2017, PLOS ONE, V12, DOI 10.1371/journal.pone.0172470
   Kumar P, 2013, PLOS ONE, V8, DOI 10.1371/journal.pone.0069807
   Lin W, 2018, CLIN TRIALS DEGENER, V3, P66
   Liu CG, 2014, INT J MOL MED, V34, P160, DOI 10.3892/ijmm.2014.1780
   Liu HY, 2010, NEUROSCI LETT, V485, P83, DOI 10.1016/j.neulet.2010.08.035
   Livak KJ, 2001, METHODS, V25, P402, DOI 10.1006/meth.2001.1262
   Long JM, 2012, J BIOL CHEM, V287, P31298, DOI 10.1074/jbc.M112.366336
   Long JM, 2011, BIOCHEM BIOPH RES CO, V404, P889, DOI 10.1016/j.bbrc.2010.12.053
   Lugli G, 2015, PLOS ONE, V10, DOI 10.1371/journal.pone.0139233
   Lukiw WJ, 2012, MOL NEUROBIOL, V46, P11, DOI 10.1007/s12035-012-8234-4
   Ma J, 2014, TOXICOL LETT, V231, P82, DOI 10.1016/j.toxlet.2014.09.014
   Momtazi AA, 2016, MOL DIAGN THER, V20, P335, DOI 10.1007/s40291-016-0202-7
   Nhan HS, 2015, ACTA NEUROPATHOL, V129, P1, DOI 10.1007/s00401-014-1347-2
   Patel N, 2008, MOL NEURODEGENER, V3, DOI 10.1186/1750-1326-3-10
   Rockenstein E, 2001, J NEUROSCI RES, V66, P573, DOI 10.1002/jnr.1247
   Rupaimoole R, 2017, NAT REV DRUG DISCOV, V16, P203, DOI 10.1038/nrd.2016.246
   Sandur SK, 2007, CARCINOGENESIS, V28, P1765, DOI 10.1093/carcin/bgm123
   Somparn P, 2007, BIOL PHARM BULL, V30, P74, DOI 10.1248/bpb.30.74
   Sun CC, 2017, MOL THER-NUCL ACIDS, V9, P100, DOI 10.1016/j.omtn.2017.08.015
   Toden S, 2015, CANCER PREV RES, V8, P431, DOI 10.1158/1940-6207.CAPR-14-0354
   Wan YQ, 2015, PLOS ONE, V10, DOI 10.1371/journal.pone.0121975
   Wang XH, 2018, NEURAL REGEN RES, V13, P2067, DOI 10.4103/1673-5374.241444
   Ye MX, 2015, CANCER LETT, V357, P196, DOI 10.1016/j.canlet.2014.11.028
   Zhang JP, 2015, THERANOSTICS, V5, P733, DOI 10.7150/thno.10305
   2015, NEUROBIOL AGING, V36, P169, DOI DOI 10.1016/J.NEUROBIOLAGING.2014.07.029
   2015, J NEUROSCI, V35, P1213, DOI DOI 10.1523/JNEUROSCI.0705-15.2015
NR 36
TC 10
Z9 11
U1 1
U2 14
PU WOLTERS KLUWER MEDKNOW PUBLICATIONS
PI MUMBAI
PA WOLTERS KLUWER INDIA PVT LTD , A-202, 2ND FLR, QUBE, C T S  NO 1498A-2
   VILLAGE MAROL, ANDHERI EAST, MUMBAI, 400059, INDIA
SN 1673-5374
EI 1876-7958
J9 NEURAL REGEN RES
JI Neural Regen. Res.
PD SEP
PY 2019
VL 14
IS 9
BP 1603
EP 1609
DI 10.4103/1673-5374.255979
PG 7
WC Cell Biology; Neurosciences
WE Science Citation Index Expanded (SCI-EXPANDED)
SC Cell Biology; Neurosciences & Neurology
GA HY3XE
UT WOS:000468060200026
PM 31089060
OA Green Published, gold
DA 2022-08-24
ER

PT J
AU Zhang, YH
   Bai, SF
   Yan, JQ
AF Zhang, Ya-Heng
   Bai, Shu-Feng
   Yan, Jun-Qiang
TI Blood circulating miRNAs as biomarkers of Alzheimer's disease: a
   systematic review and meta-analysis
SO BIOMARKERS IN MEDICINE
LA English
DT Review
DE Alzheimer's disease; biomarkers; blood; dementia; meta-analysis; miRNAs;
   systematic review
ID GLOBAL PREVALENCE; DIAGNOSTIC-VALUE; MICRORNAS; CANCER; IDENTIFICATION;
   EXPRESSION; DEMENTIA; BRAIN
AB Aim: It is already known that miRNAs can be differentially expressed in Alzheimer's disease (AD). We aimed to evaluate the performance of miRNAs from blood as potential biomarkers for AD. Materials & methods: MEDLINE, PubMed and Embase were searched for studies about peripheral blood miRNAs that could discriminate patients with AD from cognitively normal controls. The data regarding the specificity and sensitivity were extracted. STATA 14.0 was used to analyze the data. Results: Ten studies containing 770 AD and 664 normal controls. The analysis showed that miRNAs presented excellent diagnostic performance and the overall sensitivity was 0.80 (95% CI: 0.75-0.83), specificity was 0.83 (95% CI: 0.78-0.87) and diagnostic odds ratio was 14 (95% CI: 11-19). Subgroup analysis suggested that the Caucasian group and blood group showed a better performance in AD diagnosis and the diagnostic odds ratio was 42 and 34, respectively. Conclusion: This meta-analysis showed that miRNAs may be a promising biomarkers for AD.
C1 [Zhang, Ya-Heng; Bai, Shu-Feng; Yan, Jun-Qiang] Henan Univ Sci & Technol, Coll Clin Med, Affiliated Hosp 1, Luoyang 471003, Peoples R China.
RP Bai, SF (通讯作者)，Henan Univ Sci & Technol, Coll Clin Med, Affiliated Hosp 1, Luoyang 471003, Peoples R China.
EM 19555937@qq.com
FU Department of Neurology, The First Affiliated Hospital; College of
   Clinical Medicine of Henan University of Science and Technology
FX This work was supported by the Department of Neurology, The First
   Affiliated Hospital, and the College of Clinical Medicine of Henan
   University of Science and Technology. The authors have no other relevant
   affiliations or financial involvement with any organization or entity
   with a financial interest in or financial conflict with the
   subjectmatter ormaterials discussed in the manuscript apart from those
   disclosed.
CR Bateman RJ, 2012, NEW ENGL J MED, V367, P795, DOI 10.1056/NEJMoa1202753
   Bekris LM, 2013, BIOMARKERS, V18, P455, DOI 10.3109/1354750X.2013.814073
   Brodersen P, 2009, NAT REV MOL CELL BIO, V10, P141, DOI 10.1038/nrm2619
   Calin GA, 2006, NAT REV CANCER, V6, P857, DOI 10.1038/nrc1997
   Chen X, 2008, CELL RES, V18, P997, DOI 10.1038/cr.2008.282
   Cogswell JP, 2008, J ALZHEIMERS DIS, V14, P27, DOI 10.3233/jad-2008-14103
   Danborg PB, 2014, BIOMARKERS, V19, P259, DOI 10.3109/1354750X.2014.904001
   Delay C, 2012, NEUROBIOL DIS, V46, P285, DOI 10.1016/j.nbd.2012.01.003
   Ding ZY, 2014, TUMOR BIOL, V35, P8837, DOI 10.1007/s13277-014-2133-4
   Femminella GD, 2015, FRONT PHYSIOL, V6, DOI 10.3389/fphys.2015.00040
   Ferri CP, 2005, LANCET, V366, P2112, DOI 10.1016/S0140-6736(05)67889-0
   Goodall EF, 2013, FRONT CELL NEUROSCI, V7, DOI 10.3389/fncel.2013.00178
   Guo ZQ, 2014, TUMOR BIOL, V35, P10395, DOI 10.1007/s13277-014-2330-1
   Heidenreich PA, 2013, CIRC-HEART FAIL, V6, P606, DOI 10.1161/HHF.0b013e318291329a
   Jack CR, 2010, LANCET NEUROL, V9, P119, DOI 10.1016/S1474-4422(09)70299-6
   Karube Y, 2005, CANCER SCI, V96, P111, DOI 10.1111/j.1349-7006.2005.00015.x
   Kumar S, 2018, FRONT AGING NEUROSCI, V10, P1
   Kumar S, 2017, HUM MOL GENET, V26, P3808, DOI 10.1093/hmg/ddx267
   Kumar S, 2016, BBA-MOL BASIS DIS, V1862, P1617, DOI 10.1016/j.bbadis.2016.06.001
   Lau P, 2014, AGEING RES REV, V17, P43, DOI 10.1016/j.arr.2014.02.006
   Li Q, 2014, TUMOR BIOL, V35, P10467, DOI 10.1007/s13277-014-2364-4
   Liu CG, 2014, INT J MOL MED, V34, P160, DOI 10.3892/ijmm.2014.1780
   Mattie MD, 2006, MOL CANCER, V5, DOI 10.1186/1476-4598-5-24
   Sheinerman KS, 2013, FRONT CELL NEUROSCI, V7, DOI 10.3389/fncel.2013.00150
   Prince M, 2013, ALZHEIMERS DEMENT, V9, P63, DOI 10.1016/j.jalz.2012.11.007
   Serpente M, 2011, J ALZHEIMERS DIS, V26, P787, DOI 10.3233/JAD-2011-110074
   Tan L, 2014, J NEUROL SCI, V336, P52, DOI 10.1016/j.jns.2013.10.002
   Vickers KC, 2011, NAT CELL BIOL, V13, P423, DOI 10.1038/ncb2210
   Whiting PF, 2011, ANN INTERN MED, V155, P529, DOI 10.7326/0003-4819-155-8-201110180-00009
   Wu RJ, 2014, TUMOR BIOL, V35, P8829, DOI 10.1007/s13277-014-2106-7
   Zafari S, 2015, GERONTOLOGY, V61, P497, DOI 10.1159/000375236
   Zamora Javier, 2006, BMC Med Res Methodol, V6, P31, DOI 10.1186/1471-2288-6-31
   Zhang S, 2014, COCHRANE DB SYST REV, DOI 10.1002/14651858.CD010386.pub2
   Zhang Y, 2014, TUMOR BIOL, V35, P9343, DOI 10.1007/s13277-014-2209-1
NR 34
TC 10
Z9 10
U1 0
U2 2
PU FUTURE MEDICINE LTD
PI LONDON
PA UNITEC HOUSE, 3RD FLOOR, 2 ALBERT PLACE, FINCHLEY CENTRAL, LONDON, N3
   1QB, ENGLAND
SN 1752-0363
EI 1752-0371
J9 BIOMARK MED
JI Biomark. Med.
PD AUG
PY 2019
VL 13
IS 12
BP 1047
EP 1056
DI 10.2217/bmm-2018-0341
PG 10
WC Medicine, Research & Experimental
WE Science Citation Index Expanded (SCI-EXPANDED)
SC Research & Experimental Medicine
GA JE3EU
UT WOS:000490577600008
PM 31385521
DA 2022-08-24
ER

PT J
AU Neuner, SM
   Ding, SY
   Kaczorowski, CC
AF Neuner, Sarah M.
   Ding, Shengyuan
   Kaczorowski, Catherine C.
TI Knockdown of heterochromatin protein 1 binding protein 3 recapitulates
   phenotypic, cellular, and molecular features of aging
SO AGING CELL
LA English
DT Article
DE aging; cognitive decline; electrophysiology; transcriptomics; viral
   vectors
ID LONG-TERM POTENTIATION; SYNAPTIC PLASTICITY; IDENTIFIES HP1BP3;
   HIPPOCAMPAL; MEMORY; NEURONS; MICE; CONSOLIDATION; EXCITABILITY;
   REGULATOR
AB Identifying genetic factors that modify an individual's susceptibility to cognitive decline in aging is critical to understanding biological processes involved and mitigating risk associated with a number of age-related disorders. Recently, heterochromatin protein 1 binding protein 3 (Hp1bp3) was identified as a mediator of cognitive aging. Here, we provide a mechanistic explanation for these findings and show that targeted knockdown of Hp1bp3 in the hippocampus by 50%-75% is sufficient to induce cognitive deficits and transcriptional changes reminiscent of those observed in aging and Alzheimer's disease brains. Specifically, neuroinflammatory-related pathways become activated following Hp1bp3 knockdown in combination with a robust decrease in genes involved in synaptic activity and neuronal function. To test the hypothesis that Hp1bp3 mediates susceptibility to cognitive deficits via a role in neuronal excitability, we performed slice electrophysiology demonstrate transcriptional changes after Hp1bp3 knockdown manifest functionally as a reduction in hippocampal neuronal intrinsic excitability and synaptic plasticity. In addition, as Hp1bp3 is a known mediator of miRNA biogenesis, here we profile the miRNA transcriptome and identify mir-223 as a putative regulator of a portion of observed mRNA changes, particularly those that are inflammatory-related. In summary, work here identifies Hp1bp3 as a critical mediator of aging-related changes at the phenotypic, cellular, and molecular level and will help inform the development of therapeutics designed to target either Hp1bp3 or its downstream effectors in order to promote cognitive longevity.
C1 [Neuner, Sarah M.; Ding, Shengyuan; Kaczorowski, Catherine C.] Jackson Lab, 600 Main St, Bar Harbor, ME 04609 USA.
   [Neuner, Sarah M.] Univ Tennessee, Hlth Sci Ctr, Neurosci Inst, Memphis, TN USA.
RP Kaczorowski, CC (通讯作者)，Jackson Lab, 600 Main St, Bar Harbor, ME 04609 USA.
EM catherine.kaczorowski@jax.org
OI Neuner, Sarah/0000-0001-5091-401X; Kaczorowski,
   Catherine/0000-0001-5430-0816
FU National Institute on Aging [F31AG050357, R01AG054180]; NATIONAL
   INSTITUTE OF DIABETES AND DIGESTIVE AND KIDNEY DISEASES [R01DK102918]
   Funding Source: NIH RePORTER; NATIONAL INSTITUTE ON AGING [F31AG050357,
   R01AG054180] Funding Source: NIH RePORTER
FX National Institute on Aging, Grant/Award Number: F31AG050357,
   R01AG054180
CR ABRAHAM WC, 1988, BRAIN RES, V462, P40, DOI 10.1016/0006-8993(88)90582-3
   Alberini CM, 2015, CSH PERSPECT BIOL, V7, DOI 10.1101/cshperspect.a021741
   BLISS TVP, 1993, NATURE, V361, P31, DOI 10.1038/361031a0
   Blosa M, 2015, J PHYSIOL-LONDON, V593, P4341, DOI 10.1113/JP270849
   Chen XB, 2011, J NEUROSCI, V31, P6329, DOI 10.1523/JNEUROSCI.5968-10.2011
   Da Silva WC, 2008, HIPPOCAMPUS, V18, P29, DOI 10.1002/hipo.20362
   Disterhoft JF, 2004, AGEING RES REV, V3, P383, DOI 10.1016/j.arr.2004.07.001
   Dutta B, 2014, MOL CELL PROTEOMICS, V13, P2183, DOI 10.1074/mcp.M113.034975
   Garfinkel BP, 2015, ENDOCRINOLOGY, V156, P4558, DOI 10.1210/en.2015-1668
   Garfinkel BP, 2015, NUCLEIC ACIDS RES, V43, P2074, DOI 10.1093/nar/gkv089
   Graves AR, 2016, J NEUROPHYSIOL, V116, P466, DOI 10.1152/jn.00186.2016
   Gutierrez H, 2011, TRENDS NEUROSCI, V34, P316, DOI 10.1016/j.tins.2011.03.001
   Guzowski JF, 2000, J NEUROSCI, V20, P3993
   Harraz Maged M, 2014, Mol Cell Ther, V2
   Harraz MM, 2012, P NATL ACAD SCI USA, V109, P18962, DOI 10.1073/pnas.1121288109
   Kaczorowski CC, 2011, NEUROBIOL AGING, V32, P1452, DOI 10.1016/j.neurobiolaging.2009.09.003
   Kaczorowski CC, 2009, LEARN MEMORY, V16, P362, DOI 10.1101/lm.1365609
   Kandel ER, 2001, SCIENCE, V294, P1030, DOI 10.1126/science.1067020
   Kramer A, 2014, BIOINFORMATICS, V30, P523, DOI 10.1093/bioinformatics/btt703
   Liberzon A, 2011, BIOINFORMATICS, V27, P1739, DOI 10.1093/bioinformatics/btr260
   Liu HM, 2016, MOL CELL, V63, P420, DOI 10.1016/j.molcel.2016.06.014
   Lopez-Otin C, 2013, CELL, V153, P1194, DOI 10.1016/j.cell.2013.05.039
   Lu T, 2004, NATURE, V429, P883, DOI 10.1038/nature02661
   Lu TX, 2013, J IMMUNOL, V190, P1576, DOI 10.4049/jimmunol.1202897
   Matsuyama S, 1997, BRAIN RES, V763, P127, DOI 10.1016/S0006-8993(97)00444-7
   McClearn GE, 1997, SCIENCE, V276, P1560, DOI 10.1126/science.276.5318.1560
   Moriguchi S, 2006, P NATL ACAD SCI USA, V103, P10811, DOI 10.1073/pnas.0509863103
   Neuner SM, 2016, NEUROBIOL AGING, V46, P58, DOI 10.1016/j.neurobiolaging.2016.06.008
   Nguyen PV, 2000, LEARN MEMORY, V7, P170, DOI 10.1101/lm.7.3.170
   Paxinos G., 2013, MOUSE BRAIN STEREOTA, V4th
   Peirce JL, 2004, BMC GENET, V5, DOI 10.1186/1471-2156-5-7
   Penner MR, 2011, NEUROBIOL AGING, V32, P2198, DOI 10.1016/j.neurobiolaging.2010.01.009
   Philip VM, 2010, GENES BRAIN BEHAV, V9, P129, DOI 10.1111/j.1601-183X.2009.00540.x
   Plath N, 2006, NEURON, V52, P437, DOI 10.1016/j.neuron.2006.08.024
   Schimanski LA, 2005, BEHAV NEUROSCI, V119, P38, DOI 10.1037/0735-7044.119.1.38
   Shepherd JD, 2011, NAT NEUROSCI, V14, P279, DOI 10.1038/nn.2708
   Sittig LJ, 2016, NEURON, V91, P1253, DOI 10.1016/j.neuron.2016.08.013
   Tang YP, 1999, NATURE, V401, P63, DOI 10.1038/43432
   Tsitsiou E, 2009, CURR OPIN PHARMACOL, V9, P514, DOI 10.1016/j.coph.2009.05.003
   Van Eldik Linda J, 2016, Alzheimers Dement (N Y), V2, P99, DOI 10.1016/j.trci.2016.05.001
   von Engelhardt J, 2010, SCIENCE, V327, P1518, DOI 10.1126/science.1184178
   Wang J, 2013, NUCLEIC ACIDS RES, V41, pW77, DOI 10.1093/nar/gkt439
   Yuan XY, 2018, J LEUKOCYTE BIOL, V104, P515, DOI 10.1002/JLB.3MR0218-079R
   Zhang W, 2003, NAT REV NEUROSCI, V4, P885, DOI 10.1038/nrn1248
   Zhang Y, 2014, J NEUROSCI, V34, P11929, DOI [10.1523/JNEUROSCI.1860-14.2014, 10.11772/j.issn.1001-9081.2014.07.1929]
NR 45
TC 10
Z9 10
U1 0
U2 2
PU WILEY
PI HOBOKEN
PA 111 RIVER ST, HOBOKEN 07030-5774, NJ USA
SN 1474-9718
EI 1474-9726
J9 AGING CELL
JI Aging Cell
PD FEB
PY 2019
VL 18
IS 1
AR e12886
DI 10.1111/acel.12886
PG 12
WC Cell Biology; Geriatrics & Gerontology
WE Science Citation Index Expanded (SCI-EXPANDED)
SC Cell Biology; Geriatrics & Gerontology
GA HL8WI
UT WOS:000459022900036
PM 30549219
OA Green Published, gold
DA 2022-08-24
ER

PT J
AU Amlie-Wolf, A
   Tang, M
   Way, J
   Dombroski, B
   Jiang, M
   Vrettos, N
   Chou, YF
   Zhao, Y
   Kuzma, A
   Mlynarski, EE
   Leung, YY
   Brown, CD
   Wang, LS
   Schellenberg, GD
AF Amlie-Wolf, Alexandre
   Tang, Mitchell
   Way, Jessica
   Dombroski, Beth
   Jiang, Ming
   Vrettos, Nicholas
   Chou, Yi-Fan
   Zhao, Yi
   Kuzma, Amanda
   Mlynarski, Elisabeth E.
   Leung, Yuk Yee
   Brown, Christopher D.
   Wang, Li-San
   Schellenberg, Gerard D.
TI Inferring the Molecular Mechanisms of Noncoding Alzheimer's
   Disease-Associated Genetic Variants
SO JOURNAL OF ALZHEIMERS DISEASE
LA English
DT Article
DE Alzheimer's disease; bioinformatics; genetics; genomics; long noncoding
   RNA
ID INNATE IMMUNITY; DNA ELEMENTS; RISK; EXPRESSION; CD33; WEBGESTALT;
   ENCYCLOPEDIA; ENHANCERS; DATABASE; CD2AP
AB Most of the loci identified by genome-wide association studies (GWAS) for late-onset Alzheimer's disease (LOAD) are in strong linkage disequilibrium (LD) with nearby variants all of which could be the actual functional variants, often in non-protein-coding regions and implicating underlying gene regulatory mechanisms. We set out to characterize the causal variants, regulatory mechanisms, tissue contexts, and target genes underlying these associations. We applied our INFERNO algorithm to the top 19 non-APOE loci from the IGAP GWAS study. INFERNO annotated all LD-expanded variants at each locus with tissue-specific regulatory activity. Bayesian co-localization analysis of summary statistics and eQTL data was performed to identify tissue-specific target genes. INFERNO identified enhancer dysregulation in all 19 tag regions analyzed, significant enrichments of enhancer overlaps in the immune-related blood category, and co-localized eQTL signals overlapping enhancers from the matching tissue class in ten regions (ABCA7, BIN1, CASS4, CD2AP, CD33, CELE], CLU, EPHAL FERMT2, ZCWPW1). In several cases, we identified dysregulation of long noncoding RNA (lncRNA) transcripts and applied the lncRNA target identification algorithm from INFERNO to characterize their downstream biological effects. We also validated the allele-specific effects of several variants on enhancer function using luciferase expression assays. By integrating functional genomics with GWAS signals, our analysis yielded insights into the regulatory mechanisms, tissue contexts, genes, and biological processes affected by noncoding genetic variation associated with LOAD risk.
C1 [Amlie-Wolf, Alexandre; Brown, Christopher D.; Wang, Li-San; Schellenberg, Gerard D.] Univ Penn, Perelman Sch Med, Genom & Computat Biol Grad Grp, Philadelphia, PA 19104 USA.
   [Amlie-Wolf, Alexandre; Tang, Mitchell; Way, Jessica; Dombroski, Beth; Jiang, Ming; Chou, Yi-Fan; Zhao, Yi; Kuzma, Amanda; Mlynarski, Elisabeth E.; Leung, Yuk Yee; Brown, Christopher D.; Wang, Li-San; Schellenberg, Gerard D.] Univ Penn, Penn Neurodegenerat Genom Ctr, Perelman Sch Med, Dept Pathol & Lab Med, Philadelphia, PA 19104 USA.
   [Vrettos, Nicholas; Leung, Yuk Yee; Wang, Li-San; Schellenberg, Gerard D.] Univ Penn, Perelman Sch Med, Dept Pathol & Lab Med, Philadelphia, PA 19104 USA.
   [Brown, Christopher D.; Wang, Li-San; Schellenberg, Gerard D.] Univ Penn, Perelman Sch Med, Dept Genet, Philadelphia, PA 19104 USA.
RP Wang, LS; Schellenberg, GD (通讯作者)，Univ Penn, Perelman Sch Med, Dept Pathol & Lab Med, Philadelphia, PA 19104 USA.
EM lswang@pennmedicine.upenn.edu; gerardsc@pennmedicine.upenn.edu
RI Tang, Mitchell/GMJ-0542-2022
OI Leung, Yuk Yee/0000-0002-3047-5440
FU National Institutes of Health [U01-AG032984, UF1-AG047133, U54-AG052427,
   U24-AG041689, R01-GM099962, P30-AG010124, RF1-AG055477, U54-NS100693,
   T32-AG00255]; French National Foundation on Alzheimer's disease and
   related disorders; LABEX (laboratory of excellence program investment
   for the future) DISTALZ grant; Inserm; Institut Pasteur de Lille,
   Universite de Lille 2; Lille University Hospital; Medical Research
   Council [503480]; Alzheimer's Research UK [503176]; Wellcome Trust
   [082604/2/07/Z]; German Federal Ministry of Education and Research
   (BMBF): Competence Network Dementia (CND) [01GI0102, 01GI0711,
   01GI0420]; NIH/NIA [R01 AG033193, U01 AG032984, U24 AG021886, U01
   AG016976]; NIA [AG081220]; AGES [N01-AG-12100]; NHLBI [R01 HL105756];
   Icelandic Heart Association; Erasmus Medical Center; Erasmus University;
   Alzheimer's Association [ADGC-10196728]; NATIONAL INSTITUTE ON AGING
   [P30AG010124] Funding Source: NIH RePORTER
FX This work was supported by the National Institutes of Health [grant
   numbers U01-AG032984, UF1-AG047133, U54-AG052427, U24-AG041689,
   R01-GM099962, P30-AG010124, RF1-AG055477, U54-NS100693, and
   T32-AG00255]. The funders had no role in study design, data collection
   and analysis, decision to publish, or preparation of the manuscript. We
   gratefully acknowledge Adam Naj, Ian Mellis, and Eddie Lee for providing
   writing help and feedback on these results. We thank the International
   Genomics of Alzheimer's Project (IGAP) for providing summary results
   data for these analyses. The investigators within IGAP contributed to
   the design and implementation of IGAP and/or provided data but did not
   participate in analysis or writing of this report. IGAP was made
   possible by the generous participation of the control subjects, the
   patients, and their families. The i-Select chips was funded by the
   French National Foundation on Alzheimer's disease and related disorders.
   EADI was supported by the LABEX (laboratory of excellence program
   investment for the future) DISTALZ grant, Inserm, Institut Pasteur de
   Lille, Universite de Lille 2 and the Lille University Hospital. GERAD
   was supported by the Medical Research Council (Grant n. 503480),
   Alzheimer's Research UK (Grant n. 503176), the Wellcome Trust (Grant n.
   082604/2/07/Z) and German Federal Ministry of Education and Research
   (BMBF): Competence Network Dementia (CND) grant n. 01GI0102, 01GI0711,
   01GI0420. CHARGE was partly supported by the NIH/NIA grant R01 AG033193
   and the NIA AG081220 and AGES contract N01-AG-12100, the NHLBI grant R01
   HL105756, the Icelandic Heart Association, and the Erasmus Medical
   Center and Erasmus University. ADGC was supported by the NIH/NIA grants:
   U01 AG032984, U24 AG021886, U01 AG016976, and the Alzheimer's
   Association grant ADGC-10196728.
CR Agarwal V, 2015, ELIFE, V4, DOI 10.7554/eLife.05005
   Altshuler DM, 2015, NATURE, V526, P68, DOI 10.1038/nature15393
   Alzheimers Assoc, 2015, ALZHEIMERS DEMENT, V11, P332, DOI 10.1016/j.jalz.2015.02.003
   Amlie-Wolf A, 2018, NUCLEIC ACIDS RES, V46, P8740, DOI 10.1093/nar/gky686
   Andersson R, 2014, NATURE, V507, P455, DOI 10.1038/nature12787
   [Anonymous], 2017, R LANG ENV STAT COMP
   Ardlie KG, 2015, SCIENCE, V348, P648, DOI 10.1126/science.1262110
   Bradshaw EM, 2013, NAT NEUROSCI, V16, P848, DOI 10.1038/nn.3435
   Bulger M, 2011, CELL, V144, P327, DOI 10.1016/j.cell.2011.01.024
   Bulger M, 2010, DEV BIOL, V339, P250, DOI 10.1016/j.ydbio.2009.11.035
   Chapuis J, 2013, MOL PSYCHIATR, V18, P1225, DOI 10.1038/mp.2013.1
   Chiba T, 2009, MOL PSYCHIATR, V14, P206, DOI 10.1038/mp.2008.105
   Claussnitzer M, 2015, NEW ENGL J MED, V373, P895, DOI 10.1056/NEJMoa1502214
   CORDER EH, 1993, SCIENCE, V261, P921, DOI 10.1126/science.8346443
   Corradin O, 2014, GENOME MED, V6, DOI 10.1186/s13073-014-0085-3
   Dunham I, 2012, NATURE, V489, P57, DOI 10.1038/nature11247
   Engreitz JM, 2016, NAT REV MOL CELL BIO, V17, P756, DOI 10.1038/nrm.2016.126
   Ernst J, 2012, NAT METHODS, V9, P215, DOI 10.1038/nmeth.1906
   Ernst J, 2011, NATURE, V473, P43, DOI 10.1038/nature09906
   Escott-Price V, 2015, BRAIN, V138, P3673, DOI 10.1093/brain/awv268
   Evseeva I, 2010, EUR J HUM GENET, V18, P924, DOI 10.1038/ejhg.2010.32
   Femminella GD, 2015, FRONT PHYSIOL, V6, DOI 10.3389/fphys.2015.00040
   Forrest ARR, 2014, NATURE, V507, P462, DOI 10.1038/nature13182
   Fujita Y, 2009, BMC CELL BIOL, V10, DOI 10.1186/1471-2121-10-6
   Gagliano SA, 2016, ANN CLIN TRANSL NEUR, V3, P924, DOI 10.1002/acn3.369
   Gatz M, 1997, J GERONTOL A-BIOL, V52, pM117, DOI 10.1093/gerona/52A.2.M117
   Gaulton KJ, 2015, NAT GENET, V47, P1415, DOI 10.1038/ng.3437
   Giambartolomei C, 2014, PLOS GENET, V10, DOI 10.1371/journal.pgen.1004383
   Gjoneska E, 2015, NATURE, V518, P365, DOI 10.1038/nature14252
   Griciuc A, 2013, NEURON, V78, P631, DOI 10.1016/j.neuron.2013.04.014
   Heinz S, 2010, MOL CELL, V38, P576, DOI 10.1016/j.molcel.2010.05.004
   Heneka MT, 2015, NAT IMMUNOL, V16, P229, DOI 10.1038/ni.3102
   Heppner FL, 2015, NAT REV NEUROSCI, V16, P358, DOI 10.1038/nrn3880
   Kuksa PP, 2019, BIOINFORMATICS, V35, P1033, DOI 10.1093/bioinformatics/bty709
   Kundaje A, 2015, NATURE, V518, P317, DOI 10.1038/nature14248
   Kuzma A, 2016, ALZHEIMERS DEMENT, V12, P1200, DOI 10.1016/j.jalz.2016.08.018
   Kuznetsova A, 2017, J STAT SOFTW, V82, P1, DOI 10.18637/jss.v082.i13
   Lambert JC, 2013, NAT GENET, V45, P1452, DOI 10.1038/ng.2802
   Lanni C, 2013, J NEUROCHEM, V125, P790, DOI 10.1111/jnc.12154
   LAWSON LJ, 1990, NEUROSCIENCE, V39, P151, DOI 10.1016/0306-4522(90)90229-W
   Leung YY, 2016, NUCLEIC ACIDS RES, V44, pD216, DOI 10.1093/nar/gkv1188
   Lynch DK, 2003, J BIOL CHEM, V278, P21805, DOI 10.1074/jbc.M211407200
   Malik M, 2013, J NEUROSCI, V33, P13320, DOI 10.1523/JNEUROSCI.1224-13.2013
   Maurano MT, 2012, SCIENCE, V337, P1190, DOI 10.1126/science.1222794
   Naj AC, 2011, NAT GENET, V43, P436, DOI 10.1038/ng.801
   Ong CT, 2011, NAT REV GENET, V12, P283, DOI 10.1038/nrg2957
   Potthoff MJ, 2007, DEVELOPMENT, V134, P4131, DOI 10.1242/dev.008367
   Roussos P, 2014, CELL REP, V9, P1417, DOI 10.1016/j.celrep.2014.10.015
   Shabalin AA, 2012, BIOINFORMATICS, V28, P1353, DOI 10.1093/bioinformatics/bts163
   Sims R, 2017, NAT GENET, V49, P1373, DOI 10.1038/ng.3916
   Sullivan AL, 2011, MOL CELL BIOL, V31, P861, DOI 10.1128/MCB.00836-10
   Tansey KE, 2018, GENOME MED, V10, DOI 10.1186/s13073-018-0523-8
   Wadsworth TL, 2008, J ALZHEIMERS DIS, V14, P225
   Wang J, 2017, NUCLEIC ACIDS RES, V45, pW130, DOI 10.1093/nar/gkx356
   Wang J, 2013, NUCLEIC ACIDS RES, V41, pW77, DOI 10.1093/nar/gkt439
   Wittkopp PJ, 2012, NAT REV GENET, V13, P59, DOI 10.1038/nrg3095
   Yong J, 2006, J BIOL CHEM, V281, P31202, DOI 10.1074/jbc.M607287200
   Yue F, 2014, NATURE, V515, P355, DOI 10.1038/nature13992
   Zhang B, 2005, NUCLEIC ACIDS RES, V33, pW741, DOI 10.1093/nar/gki475
   Zhang Y, 2014, J NEUROSCI, V34, P11929, DOI [10.1523/JNEUROSCI.1860-14.2014, 10.11772/j.issn.1001-9081.2014.07.1929]
   Zou FG, 2012, PLOS GENET, V8, DOI 10.1371/journal.pgen.1002707
NR 61
TC 10
Z9 10
U1 1
U2 2
PU IOS PRESS
PI AMSTERDAM
PA NIEUWE HEMWEG 6B, 1013 BG AMSTERDAM, NETHERLANDS
SN 1387-2877
EI 1875-8908
J9 J ALZHEIMERS DIS
JI J. Alzheimers Dis.
PY 2019
VL 72
IS 1
BP 301
EP 318
DI 10.3233/JAD-190568
PG 18
WC Neurosciences
WE Science Citation Index Expanded (SCI-EXPANDED)
SC Neurosciences & Neurology
GA JT1TQ
UT WOS:000500780700025
PM 31561366
OA Green Accepted, Green Submitted
DA 2022-08-24
ER

PT J
AU Chen, LJ
   Guo, XB
   Li, ZT
   He, YS
AF Chen, Lijuan
   Guo, XiaoBing
   Li, Zhengtao
   He, Yongsheng
TI Relationship between long non-coding RNAs and Alzheimer's disease: a
   systematic review
SO PATHOLOGY RESEARCH AND PRACTICE
LA English
DT Review
DE Long non-coding RNAs; Alzheimer's disease; Neurotoxicity; Amyloid beta
   peptide; Regulatory factors
ID AMYLOID PRECURSOR PROTEIN; NEUROPROTECTIVE ROLE; NEUROTROPHIC FACTOR;
   CELL-DEATH; EXPRESSION; INHIBITION; BIOMARKERS; BACE1; NDM29; TAU
AB Alzheimer disease (AD), is a typical progressive and destructive neurodegenerative disease. It is the leading cause of senile dementia that is mainly represented as neurocognitive symptoms, including progressive memory impairment, cognitive disorder, personality change and language barrier, etc. The pathogeny and nosogenesis of AD have not been clearly explained. AD is characterized by extracellular senile plaques (SP) formed by beta amyloid (A beta) deposition and neurofibrillary tangles in neuronal cells formed by hyperphosphorylation of tau, as well as the deficiency of neuronal with gliosis. However, the complete spectrum of regulating factors in molecular level that affect the pathogenesis of AD is unclear. Long non-coding RNAs (lncRNAs) are involved in numerous neurodegenerative diseases, such as Parkinson's disease (PD) and AD. It is increasingly recognized that lncRNAs is tightly related to the pathogenesis and prevention and cure of AD. In the review, we highlighted the roles of lncRNAs in AD pathways and discussed increasing interest in targeting and regulating lncRNAs for the therapeutics of AD.
C1 [Chen, Lijuan; Li, Zhengtao; He, Yongsheng] Yunnan Labreal Biotechnol Co LTD, Kunming 650500, Yunnan, Peoples R China.
   [Guo, XiaoBing] Kunming Med Univ, Dept Human Anat & Tissue Embryol, Kunming 650500, Yunnan, Peoples R China.
RP He, YS (通讯作者)，Yunnan Labreal Biotechnol Co LTD, Kunming 650500, Yunnan, Peoples R China.
EM labreal@163.com
FU Labreal Biotech (Kunming) CO., LTD.
FX This work was supported entirely by the Labreal Biotech (Kunming) CO.,
   LTD. We thank Y. Xiong for critical reading.
CR Afagh A, 1996, EXP NEUROL, V138, P22, DOI 10.1006/exnr.1996.0043
   Alloisio S, 2017, MOL NEUROBIOL, V54, P6097, DOI 10.1007/s12035-016-0161-3
   Amarger V, 2014, NUTRIENTS, V6, P4200, DOI 10.3390/nu6104200
   Anand R, 2014, NEUROPHARMACOLOGY, V76, P27, DOI 10.1016/j.neuropharm.2013.07.004
   Andersen OM, 2005, P NATL ACAD SCI USA, V102, P13461, DOI 10.1073/pnas.0503689102
   Ballard C, 2011, LANCET, V377, P1019, DOI 10.1016/S0140-6736(10)61349-9
   Ballatore C, 2007, NAT REV NEUROSCI, V8, P663, DOI 10.1038/nrn2194
   Basavaraju Manasa, 2016, BioMolecular Concepts, V7, P241, DOI 10.1515/bmc-2016-0014
   Bi Y, 2010, DEV GROWTH DIFFER, V52, P419, DOI 10.1111/j.1440-169X.2010.01182.x
   Bird TD, 2008, GENET MED, V10, P231, DOI 10.1097/GIM.0b013e31816b64dc
   Blennow K, 2015, TRENDS PHARMACOL SCI, V36, P297, DOI 10.1016/j.tips.2015.03.002
   Braak H, 2015, ADV ANAT EMBRYOL CEL, V215, P1, DOI 10.1007/978-3-319-12679-1_1
   Briggs JA, 2015, NEURON, V88, P861, DOI 10.1016/j.neuron.2015.09.045
   Bruno E, 2010, NEUROSCI LETT, V482, P112, DOI 10.1016/j.neulet.2010.07.012
   Caillet-Boudin ML, 2015, MOL NEURODEGENER, V10, DOI 10.1186/s13024-015-0025-8
   Chen ZH, 2016, J NEUROCHEM, V136, P10, DOI 10.1111/jnc.13062
   Ciarlo E, 2013, DIS MODEL MECH, V6, P424, DOI 10.1242/dmm.009761
   Derrien Thomas, 2012, Frontiers in Genetics, V2, P107, DOI 10.3389/fgene.2011.00107
   Diniz BS, 2011, NEUROMOL MED, V13, P217, DOI 10.1007/s12017-011-8154-x
   Dong YP, 2017, J HEMATOL ONCOL, V10, DOI 10.1186/s13045-016-0370-2
   Dorszewska J, 2016, CURR ALZHEIMER RES, V13, P952, DOI 10.2174/1567205013666160314150501
   Faghihi MA, 2008, NAT MED, V14, P723, DOI 10.1038/nm1784
   Faghihi MA, 2010, GENOME BIOL, V11, DOI 10.1186/gb-2010-11-5-r56
   Gavazzo P, 2013, FRONT CELL NEUROSCI, V7, DOI 10.3389/fncel.2013.00203
   Gavazzo P, 2011, J NEUROCHEM, V119, P989, DOI 10.1111/j.1471-4159.2011.07492.x
   Giorgetti S, 2018, INT J MOL SCI, V19, DOI 10.3390/ijms19092677
   Gomez-Tortosa E, 2018, J ALZHEIMERS DIS, V61, P1275, DOI 10.3233/JAD-170590
   Gu C, 2018, DNA CELL BIOL, V37, P220, DOI 10.1089/dna.2017.4012
   HARDY JA, 1992, SCIENCE, V256, P184, DOI 10.1126/science.1566067
   Herrera-Rivero M, 2015, J THEOR BIOL, V376, P32, DOI 10.1016/j.jtbi.2015.03.039
   Holtzman DM, 2012, CSH PERSPECT MED, V2, DOI 10.1101/cshperspect.a006312
   Hu T, 2015, CANCER CELL INT, V15, DOI 10.1186/s12935-015-0183-3
   Huang WD, 2017, J MOL NEUROSCI, V62, P35, DOI 10.1007/s12031-017-0907-z
   Idda ML, 2018, WIRES RNA, V9, DOI 10.1002/wrna.1463
   Jian CD, 2017, LIFE SCI, V182, P104, DOI 10.1016/j.lfs.2017.05.023
   Jones Bryony, 2013, Nat Rev Neurol, V9, P5, DOI 10.1038/nrneurol.2012.254
   Kang MJ, 2014, CELL REP, V7, P1401, DOI 10.1016/j.celrep.2014.04.050
   Khorkova O, 2015, ADV DRUG DELIVER REV, V87, P15, DOI 10.1016/j.addr.2015.05.012
   Kim J, 2015, J NEUROSCI, V35, P14717, DOI 10.1523/JNEUROSCI.2053-15.2015
   Kim J, 2016, BBA-GENE REGUL MECH, V1859, P209, DOI 10.1016/j.bbagrm.2015.06.013
   Laske C, 2011, INT J NEUROPSYCHOPH, V14, P399, DOI 10.1017/S1461145710001008
   Lau P, 2014, AGEING RES REV, V17, P43, DOI 10.1016/j.arr.2014.02.006
   Lautner R, 2014, JAMA PSYCHIAT, V71, P1183, DOI 10.1001/jamapsychiatry.2014.1060
   Leem E, 2014, J NUTR BIOCHEM, V25, P801, DOI 10.1016/j.jnutbio.2014.03.006
   Li GD, 2017, NEUROBIOL AGING, V53, DOI 10.1016/j.neurobiolaging.2016.12.023
   Li HY, 2018, NEUROREPORT, V29, P1061, DOI 10.1097/WNR.0000000000001057
   Lista S, 2015, J ALZHEIMERS DIS, V47, P291, DOI 10.3233/JAD-143006
   Liu Q, 2015, J NEURO-ONCOL, V122, P283, DOI 10.1007/s11060-015-1718-0
   Liu T, 2014, MOL MED REP, V10, P1275, DOI 10.3892/mmr.2014.2351
   Liu X, 2019, HEPATOLOGY, V69, P1004, DOI 10.1002/hep.30266
   Luo Q, 2016, CLIN INTERV AGING, V11, P867, DOI 10.2147/CIA.S107037
   Ma M, 2018, ATHEROSCLEROSIS, V277, P113, DOI 10.1016/j.atherosclerosis.2018.08.031
   Magistri M, 2015, J ALZHEIMERS DIS, V48, P647, DOI 10.3233/JAD-150398
   Massone S, 2012, BBA-MOL CELL RES, V1823, P1170, DOI 10.1016/j.bbamcr.2012.05.001
   Massone S, 2011, NEUROBIOL DIS, V41, P308, DOI 10.1016/j.nbd.2010.09.019
   Meller VH, 2015, ANNU REV GENET, V49, P673, DOI 10.1146/annurev-genet-112414-055205
   Memczak S, 2013, NATURE, V495, P333, DOI 10.1038/nature11928
   Millan MJ, 2017, PROG NEUROBIOL, V156, P1, DOI 10.1016/j.pneurobio.2017.03.004
   Miller JA, 2014, NATURE, V508, P199, DOI 10.1038/nature13185
   Ming J, 2017, E J TRANSLATIONAL ME, V4, P71
   Modarresi  F., 2011, INT J ALZHEIMERS DIS, V3
   Modarresi F, 2012, NAT BIOTECHNOL, V30, P453, DOI 10.1038/nbt.2158
   Mus E, 2007, P NATL ACAD SCI USA, V104, P10679, DOI 10.1073/pnas.0701532104
   Nelson PT, 2009, J NEUROPATH EXP NEUR, V68, P1, DOI 10.1097/NEN.0b013e3181919a48
   Nicolas G, 2018, ALZHEIMERS DEMENT, V14, P1632, DOI 10.1016/j.jalz.2018.06.3056
   Oddo S, 2008, J CELL MOL MED, V12, P363, DOI 10.1111/j.1582-4934.2008.00276.x
   Overk CR, 2014, BIOCHEM PHARMACOL, V88, P508, DOI 10.1016/j.bcp.2014.01.015
   Pereira PA, 2016, SCI REP-UK, V6, DOI 10.1038/srep19946
   Poon WW, 2011, NEUROBIOL AGING, V32, P821, DOI 10.1016/j.neurobiolaging.2009.05.012
   Porquet D, 2015, AGE OMAHA, V37, P1
   Priante G, 2018, BIOSCIENCE REP, V38, DOI 10.1042/BSR20171228
   Qiu Chengxuan, 2009, Dialogues Clin Neurosci, V11, P111
   Querfurth HW, 2010, NEW ENGL J MED, V362, P329, DOI 10.1056/NEJMra0909142
   Rivandi M, 2019, J CELL PHYSIOL, V234, P1230, DOI 10.1002/jcp.27136
   Rodriguez GA, 2014, J NEUROINFLAMM, V11, DOI 10.1186/1742-2094-11-111
   Ryan NS, 2010, BIOMARK MED, V4, P99, DOI 10.2217/BMM.09.92
   Saarenpaa T, 2017, PLOS ONE, V12, DOI 10.1371/journal.pone.0176166
   Sadanandavalli R. C., 2017, INDIAN J MED RES, V145, P723
   Saftig P, 2015, PROG NEUROBIOL, V135, P1, DOI 10.1016/j.pneurobio.2015.10.003
   Shi CH, 2017, BRAIN RES BULL, V132, P160, DOI 10.1016/j.brainresbull.2017.03.010
   Singer O, 2005, NAT NEUROSCI, V8, P1343, DOI 10.1038/nn1531
   Singh R, 2016, CELL DEATH DIS, V7, DOI 10.1038/cddis.2016.168
   Smith PY, 2015, HUM MOL GENET, V24, P6721, DOI 10.1093/hmg/ddv377
   Sun XJ, 2015, FRONT PHARMACOL, V6, DOI 10.3389/fphar.2015.00221
   Tan L, 2013, MOL NEUROBIOL, V47, P382, DOI 10.1007/s12035-012-8359-5
   Thomson DW, 2016, NAT REV GENET, V17, P272, DOI 10.1038/nrg.2016.20
   Tu SC, 2014, MOL NEURODEGENER, V9, DOI 10.1186/1750-1326-9-48
   Tyler SJ, 2002, BIOCHEM BIOPH RES CO, V299, P373, DOI 10.1016/S0006-291X(02)02635-9
   Vecera M, 2018, INT J MOL SCI, V19, DOI 10.3390/ijms19092754
   Vella S, 2015, SCI REP-UK, V5, DOI 10.1038/srep18144
   von Einem B, 2010, EXP NEUROL, V225, P85, DOI 10.1016/j.expneurol.2010.05.017
   Willnow TE, 2013, J CELL SCI, V126, P2751, DOI 10.1242/jcs.125393
   Wilusz JE, 2009, GENE DEV, V23, P1494, DOI 10.1101/gad.1800909
   Yamada K, 2015, MOL NEURODEGENER, V10, DOI 10.1186/s13024-015-0052-5
   Yamanaka Y, 2015, CELL REP, V11, P967, DOI 10.1016/j.celrep.2015.04.011
   Yang B, 2017, MOL NEUROBIOL, V54, P4833, DOI 10.1007/s12035-016-0038-5
   Yang GS, 2015, MOL MED REP, V12, P3081, DOI 10.3892/mmr.2015.3728
   Yuan JP, 2018, DNA CELL BIOL, V37, P750, DOI 10.1089/dna.2018.4215
   Zeng Y, 2010, J ALZHEIMERS DIS, V21, P823, DOI 10.3233/JAD-2010-100264
   Zhang B, 2015, EUR REV MED PHARMACO, V19, P4020
   Zhang LQ, 2009, GLIA, V57, P1178, DOI 10.1002/glia.20840
   Zhang ZJ, 2016, CURR TOP MED CHEM, V16, P511, DOI 10.2174/1568026615666150813142956
   Zheng L. Y., 2018, CHIN J CLIN, V12, P95
   Zhou XL, 2015, NEUROBIOL AGING, V36, P2925, DOI 10.1016/j.neurobiolaging.2015.07.015
   Zhu JJ, 2013, SCI CHINA LIFE SCI, V56, P876, DOI 10.1007/s11427-013-4553-6
NR 105
TC 10
Z9 10
U1 0
U2 12
PU ELSEVIER GMBH
PI MUNICH
PA HACKERBRUCKE 6, 80335 MUNICH, GERMANY
SN 0344-0338
EI 1618-0631
J9 PATHOL RES PRACT
JI Pathol. Res. Pract.
PD JAN
PY 2019
VL 215
IS 1
BP 12
EP 20
DI 10.1016/j.prp.2018.11.012
PG 9
WC Pathology
WE Science Citation Index Expanded (SCI-EXPANDED)
SC Pathology
GA HK6KU
UT WOS:000458088800003
PM 30470438
DA 2022-08-24
ER

PT J
AU Maiese, K
AF Maiese, Kenneth
TI MicroRNAs for the Treatment of Dementia and Alzheimer's Disease
SO CURRENT NEUROVASCULAR RESEARCH
LA English
DT Editorial Material
C1 [Maiese, Kenneth] Neurol & Neurosci UMDNJ, 205 South Orange Ave,F1220, Newark, NJ 07101 USA.
RP Maiese, K (通讯作者)，Neurol & Neurosci UMDNJ, 205 South Orange Ave,F1220, Newark, NJ 07101 USA.
EM wntin75@yahoo.com
NR 0
TC 10
Z9 10
U1 0
U2 1
PU BENTHAM SCIENCE PUBL LTD
PI SHARJAH
PA EXECUTIVE STE Y-2, PO BOX 7917, SAIF ZONE, 1200 BR SHARJAH, U ARAB
   EMIRATES
SN 1567-2026
EI 1875-5739
J9 CURR NEUROVASC RES
JI Curr. Neurovasc. Res.
PY 2019
VL 16
IS 1
BP 1
EP 2
DI 10.2174/1567202616666190208094159
PG 2
WC Clinical Neurology; Neurosciences
WE Science Citation Index Expanded (SCI-EXPANDED)
SC Neurosciences & Neurology
GA HX9RL
UT WOS:000467745900001
PM 30732557
DA 2022-08-24
ER

PT J
AU Yang, XC
   Mao, X
   Ding, XM
   Guan, FJ
   Jia, YF
   Luo, L
   Li, B
   Tan, HL
   Cao, CX
AF Yang, Xuecheng
   Mao, Xin
   Ding, Xuemei
   Guan, Fengju
   Jia, Yuefeng
   Luo, Lei
   Li, Bin
   Tan, Hailin
   Cao, Caixia
TI miR-146a down-regulation alleviates H2O2-induced cytotoxicity of PC12
   cells by regulating MCL1/JAK/STAT pathway: miR-146a down-regulation
   relieves H2O2-induced PC12 cells cytotoxicity by MCL1/JAK/STAT
SO CELL BIOLOGY AND TOXICOLOGY
LA English
DT Article
DE H2O2; JAK; STAT pathway; MCL1; miR-146a; Oxidative stress; PC12 cells
ID SPINAL-CORD-INJURY; NF-KAPPA-B; OXIDATIVE STRESS; PC-12 CELLS;
   ALZHEIMER-DISEASE; APOPTOSIS; JAK/STAT; PROTECTS; PATHOGENESIS;
   INHIBITION
AB Oxidative stress and miRNAs have been confirmed to play an important role in neurological diseases. The study aimed to explore the underlying effect and mechanisms of miR-146a in H2O2-induced injury of PC12 cells. Here, PC12 cells were stimulated with 200M of H2O2 to construct oxidative injury model. Cell injury was evaluated on the basis of the changes in cell viability, migration, invasion, apoptosis, and DNA damage. Results revealed that miR-146a expression was up-regulated in H2O2-induced PC12 cells. Functional analysis showed that down-regulation of miR-146a alleviated H2O2-induced cytotoxicity in PC12 cells. Dual-luciferase reporter and western blot assay verified that MCL1 was a direct target gene of miR-146a. Moreover, anti-miR-146a-mediated suppression on cell cytotoxicity was abated following MCL1 knockdown in H2O2-induced PC12 cells. Furthermore, MCL1 activated JAK/STAT signaling pathway and MCL1 overexpression attenuated H2O2-induced cytotoxicity in PC12 cells by JAK/STAT signaling pathway. In conclusion, this study suggested that suppression of miR-146a abated H2O2-induced cytotoxicity in PC12 cells via regulating MCL1/JAK/STAT pathway.
C1 [Yang, Xuecheng; Mao, Xin; Ding, Xuemei; Guan, Fengju; Jia, Yuefeng; Luo, Lei; Li, Bin; Tan, Hailin] Qingdao Univ, Dept Urol, Affiliated Hosp, Qingdao 266003, Peoples R China.
   [Cao, Caixia] Qingdao Univ, Dept Endocrinol, Affiliated Hosp, 16 Jiangsu Rd, Qingdao 266003, Peoples R China.
RP Cao, CX (通讯作者)，Qingdao Univ, Dept Endocrinol, Affiliated Hosp, 16 Jiangsu Rd, Qingdao 266003, Peoples R China.
EM caocaixiaay@163.com
OI Guan, Feng-Ju/0000-0002-8560-9733
FU Science and Technology Project of Shandong Province [2011YD18006,
   J16LL58]
FX This study was supported by the Science and Technology Project of
   Shandong Province (No. 2011YD18006 and No. J16LL58).
CR Arena A, 2017, CURR ALZHEIMER RES, V14, P1305, DOI 10.2174/1567205014666170706112701
   Aronica E, 2010, EUR J NEUROSCI, V31, P1100, DOI 10.1111/j.1460-9568.2010.07122.x
   Calin GA, 2007, J CLIN INVEST, V117, P2059, DOI 10.1172/JCI32577
   Cao DD, 2016, INT J MOL SCI, V17, DOI 10.3390/ijms17060842
   Carvalho AN, 2017, CURR DRUG TARGETS, V18, P705, DOI 10.2174/1389450117666160401120514
   Chen L, 2016, J RECEPT SIG TRANSD, V36, P98, DOI 10.3109/10799893.2015.1049363
   Cheng BH, 2013, NEUROCHEM INT, V62, P620, DOI 10.1016/j.neuint.2012.09.011
   Coskun M, 2013, PHARMACOL RES, V76, P1, DOI 10.1016/j.phrs.2013.06.007
   Cui JG, 2010, J BIOL CHEM, V285, P38951, DOI 10.1074/jbc.M110.178848
   Demelash A, 2017, ONCOTARGET, V8, P28154, DOI 10.18632/oncotarget.15962
   Guo Y, 2017, J SPINAL CORD MED, V12, P1, DOI 10.1080/10790268.2017.1336319
   Haenisch S, 2016, ACS CHEM NEUROSCI, V7, P1585, DOI 10.1021/acschemneuro.6b00222
   Ji GH, 2013, PLOS ONE, V8, DOI 10.1371/journal.pone.0069351
   Jiang R, 2017, INT J CLIN EXP PATHO, V10, P5171
   Kamat PK, 2016, MOL NEUROBIOL, V53, P2451, DOI 10.1007/s12035-015-9212-4
   Kotschy A, 2016, NATURE, V538, P477, DOI 10.1038/nature19830
   La Fortezza M, 2016, DEVELOPMENT, V143, P2907, DOI 10.1242/dev.132340
   Li PF, 2017, MOL NEUROBIOL, V54, P2901, DOI 10.1007/s12035-016-9842-1
   Li R, 2017, INT J CLIN EXP PATHO, V10, P6210
   Li R, 2017, BIOMED PHARMACOTHER, V92, P952, DOI 10.1016/j.biopha.2017.05.122
   Lin P, 2015, MOL MED REP, V12, P7699, DOI 10.3892/mmr.2015.4400
   Lukiw WJ, 2008, J BIOL CHEM, V283, P31315, DOI 10.1074/jbc.M805371200
   Lv RX, 2017, EXP THER MED, V14, P2053, DOI 10.3892/etm.2017.4725
   Ouyang YB, 2014, NEUROSCI LETT, V565, P53, DOI 10.1016/j.neulet.2013.11.015
   Patel M, 2016, TRENDS PHARMACOL SCI, V37, P768, DOI 10.1016/j.tips.2016.06.007
   Rani V, 2016, LIFE SCI, V148, P183, DOI 10.1016/j.lfs.2016.02.002
   Shaker ME, 2016, FOOD CHEM TOXICOL, V96, P290, DOI 10.1016/j.fct.2016.08.018
   Shao Y, 2015, J MOL NEUROSCI, V56, P461, DOI 10.1007/s12031-015-0522-9
   Shenoy AR, 2014, EUR J IMMUNOL, V44, P2500, DOI 10.1002/eji.201344238
   Visavadiya NP, 2016, REDOX BIOL, V8, P59, DOI 10.1016/j.redox.2015.12.011
   Wang M, 2016, MOL NEUROBIOL, V53, P932, DOI 10.1007/s12035-014-9062-5
NR 31
TC 10
Z9 10
U1 5
U2 21
PU SPRINGER
PI DORDRECHT
PA VAN GODEWIJCKSTRAAT 30, 3311 GZ DORDRECHT, NETHERLANDS
SN 0742-2091
EI 1573-6822
J9 CELL BIOL TOXICOL
JI Cell Biol. Toxicol.
PD DEC
PY 2018
VL 34
IS 6
BP 479
EP 489
DI 10.1007/s10565-018-9424-2
PG 11
WC Cell Biology; Toxicology
WE Science Citation Index Expanded (SCI-EXPANDED)
SC Cell Biology; Toxicology
GA GY7RM
UT WOS:000448811600007
PM 29484526
DA 2022-08-24
ER

PT J
AU Jin, LR
   Wan, WB
   Wang, LY
   Wang, CP
   Xiao, JQ
   Zhang, F
   Zhao, J
   Wang, J
   Zhan, C
   Zhong, CJ
AF Jin, Lirong
   Wan, Wenbin
   Wang, Lingyan
   Wang, Changpeng
   Xiao, Jianqiu
   Zhang, Feng
   Zhao, Jue
   Wang, Jian
   Zhan, Cheng
   Zhong, Chunjiu
TI Elevated microRNA-520d-5p in the serum of patients with Parkinson's
   disease, possibly through regulation of cereloplasmin expression
SO NEUROSCIENCE LETTERS
LA English
DT Article
DE Parkinson's disease; Ceruloplasmin; microRNA; miR-520d-5p; Serum
   biomarker
ID NIGRAL IRON DEPOSITION; CERULOPLASMIN LEVELS; OXIDATIVE STRESS;
   MICRORNAS; DIAGNOSIS; NEURONS; TARGETS; MIRNAS; CELLS; CNS
AB Iron metabolism dysfunction and redox-active iron-induced oxidative stress in the brain may contribute to the pathogenesis of Parkinson's disease. We have previously demonstrated that reduced serum ceruloplasmin level exacerbates nigral iron deposition in Parkinson's disease, although the underlying cause of the low serum ceruloplasmin level in Parkinson's disease remains unknown. Fluorescent quantitative real-time polymerase chain reaction analysis revealed that patients with Parkinson's disease had higher serum levels of microRNA (miR)-520d-5p than controls (p = 0.0011). Patients with Alzheimer's disease or multiple system atrophy did not have significantly elevated miR-520d-5p levels. Expression of miR-520d-5p did not correlate with disease severity or the motor phenotype of Parkinson's disease. Luciferase assays confirmed that miR-520d-5p was associated with ceruloplasmin gene expression, as predicted by the TargetScan tool and miRBase. In vitro experiments showed that miR-520d-5p reduced ceruloplasmin gene expression in the U251 astrocyte cell line. Our data suggest that miR-520d-5p may be a potential regulator of ceruloplasmin gene expression in vitro.
C1 [Jin, Lirong; Wan, Wenbin; Wang, Changpeng; Zhong, Chunjiu] Fudan Univ, Zhongshan Hosp, Dept Neurol, Shanghai, Peoples R China.
   [Wang, Lingyan] Fudan Univ, Zhongshan Hosp, Biomed Res Ctr, Shanghai, Peoples R China.
   [Xiao, Jianqiu; Zhang, Feng] Fudan Univ, Sch Life Sci, Shanghai, Peoples R China.
   [Zhao, Jue; Wang, Jian] Fudan Univ, Huashan Hosp, Dept Neurol, Shanghai, Peoples R China.
   [Zhan, Cheng] Fudan Univ, Zhongshan Hosp, Dept Thorac Surg, Shanghai, Peoples R China.
RP Jin, LR; Zhong, CJ (通讯作者)，Fudan Univ, Zhongshan Hosp, Dept Neurol, Shanghai, Peoples R China.
EM jinlr99@163.com; zhongcj@163.com
RI Zhang, Feng/C-7735-2009; Xiao, Jianqiu/AAB-7860-2021; Zhan,
   Cheng/F-3265-2014
OI Zhang, Feng/0000-0003-4556-8276; Zhan, Cheng/0000-0001-8745-9276; Xiao,
   Jianqiu/0000-0002-8896-9187
FU National Natural Science Foundation of China [81200973, 91332201];
   Science and Technology Commission of Shanghai Municipality [18ZR1406500]
FX This work was supported by the National Natural Science Foundation of
   China (grant no. 81200973, 91332201) and the funding from Science and
   Technology Commission of Shanghai Municipality (18ZR1406500).
CR Ayton S, 2014, MOL NEURODEGENER, V9, DOI 10.1186/1750-1326-9-27
   Binolfi A, 2016, NAT COMMUN, V7, DOI 10.1038/ncomms10251
   Bove F, 2015, NEUROLOGY, V85, P1085, DOI 10.1212/WNL.0000000000001956
   Cho HJ, 2013, HUM MOL GENET, V22, P608, DOI 10.1093/hmg/dds470
   Cignarelli M, 1996, INT J OBESITY, V20, P809
   Correia NC, 2016, ONCOTARGET, V7, P8268, DOI 10.18632/oncotarget.6987
   de Mena L, 2010, AM J MED GENET B, V153B, P1234, DOI 10.1002/ajmg.b.31086
   Devos D, 2014, ANTIOXID REDOX SIGN, V21, P195, DOI 10.1089/ars.2013.5593
   Dias V, 2013, J PARKINSON DIS, V3, P461, DOI 10.3233/JPD-130230
   Doxakis E, 2010, J BIOL CHEM, V285, P12726, DOI 10.1074/jbc.M109.086827
   Fasano A, 2008, MOVEMENT DISORD, V23, P751, DOI 10.1002/mds.21938
   Ghanbari M, 2016, HUM MUTAT, V37, P292, DOI 10.1002/humu.22943
   Gilman S, 2008, NEUROLOGY, V71, P670, DOI 10.1212/01.wnl.0000324625.00404.15
   Gitlin JD, 1998, PEDIATR RES, V44, P271, DOI 10.1203/00006450-199809000-00001
   Giurgea N, 2005, MED SCI MONITOR, V11, pRA48
   Gonzalez-Jimenez E, 2016, BIOFACTORS, V42, P163, DOI 10.1002/biof.1258
   Grasso M, 2015, EXPERIENTIA SUPPL, V106, P151, DOI 10.1007/978-3-0348-0955-9_7
   Grolez G, 2015, BMC NEUROL, V15, DOI 10.1186/s12883-015-0331-3
   Grunblatt Edna, 2012, Parkinsonism Relat Disord, V18 Suppl 1, pS45, DOI 10.1016/S1353-8020(11)70016-5
   HUGHES AJ, 1992, J NEUROL NEUROSUR PS, V55, P181, DOI 10.1136/jnnp.55.3.181
   Ishihara Y, 2014, DRUGS R&D, V14, P253, DOI 10.1007/s40268-014-0064-6
   Jeong SY, 2003, J BIOL CHEM, V278, P27144, DOI 10.1074/jbc.M301988200
   Jin L, 2012, EUR J NEUROL, V19, P969, DOI 10.1111/j.1468-1331.2011.03658.x
   Jin LR, 2011, BRAIN, V134, P50, DOI 10.1093/brain/awq319
   Kamal MA, 2015, CNS NEUROL DISORD-DR, V14, P492, DOI 10.2174/1871527314666150225143637
   Kono S, 2012, CURR DRUG TARGETS, V13, P1190, DOI 10.2174/138945012802002320
   Lee KTW, 2016, CRIT REV ONCOL HEMAT, V103, P1, DOI 10.1016/j.critrevonc.2016.04.006
   Lu D, 2016, FRONT GENET, V7, DOI [10.3389/fgene.2015.00053, 10.3389/fgene.2016.00053]
   Martinez-Hernandez R, 2011, NEUROCHEM RES, V36, P2111, DOI 10.1007/s11064-011-0535-x
   Montes S, 2014, OXID MED CELL LONGEV, V2014, DOI 10.1155/2014/147251
   Olivieri S, 2011, J NEUROSCI, V31, P18568, DOI 10.1523/JNEUROSCI.3768-11.2011
   Palm T, 2012, RNA BIOL, V9, P720, DOI 10.4161/rna.19984
   Pan XL, 2016, EBIOMEDICINE, V3, P155, DOI 10.1016/j.ebiom.2015.11.039
   Patel BN, 2002, J NEUROSCI, V22, P6578
   Santulli G, 2016, J CELL PHYSIOL, V231, P1638, DOI 10.1002/jcp.25276
   Sekiyama K, 2014, BIOCHEM BIOPH RES CO, V452, P226, DOI 10.1016/j.bbrc.2014.06.028
   Stoicea N, 2016, FRONT GENET, V7, DOI 10.3389/fgene.2016.00011
   Takano K, 2007, AM J PHYSIOL-CELL PH, V293, pC1884, DOI 10.1152/ajpcell.00305.2007
   Tao H, 2015, EXPERT OPIN THER TAR, V19, P707, DOI 10.1517/14728222.2014.1001740
   Torsdottir G, 1999, PHARMACOL TOXICOL, V85, P239, DOI 10.1111/j.1600-0773.1999.tb02015.x
   Tsukerman P, 2014, ONCOTARGET, V5, P12141, DOI 10.18632/oncotarget.2559
   Wan WB, 2017, FRONT NEUROL, V8, DOI 10.3389/fneur.2017.00001
   Wan WB, 2015, J NEUROCHEM, V134, P382, DOI 10.1111/jnc.13122
   Wang K, 2014, CIRC RES, V114, P1377, DOI 10.1161/CIRCRESAHA.114.302476
   Ward R, 2014, LANCET NEUROL, V13, P1045, DOI 10.1016/S1474-4422(14)70117-6
   Winter J, 2009, NAT CELL BIOL, V11, P228, DOI 10.1038/ncb0309-228
   Xilouri M, 2016, MOVEMENT DISORD, V31, P178, DOI 10.1002/mds.26477
   Xiong R, 2014, NEUROBIOL AGING, V35, P705, DOI 10.1016/j.neurobiolaging.2013.09.027
   Yan L, 2015, AM J CANCER RES, V5, P1447
   Yang DH, 2012, J CELL SCI, V125, P1673, DOI 10.1242/jcs.086421
   Zhan C, 2016, DIS ESOPHAGUS, V29, P920, DOI 10.1111/dote.12416
   Zhan C, 2014, BIOCHEM BIOPH RES CO, V453, P375, DOI 10.1016/j.bbrc.2014.09.086
   Zhang AS, 2009, J BIOL CHEM, V284, P711, DOI 10.1074/jbc.R800017200
   Zhao N, 2015, NEUROSCI BULL, V31, P245, DOI 10.1007/s12264-014-1512-6
   Zhao N, 2014, PARKINSONISM RELAT D, V20, P1177, DOI 10.1016/j.parkreldis.2014.08.016
   Zucca FA, 2017, PROG NEUROBIOL, V155, P96, DOI 10.1016/j.pneurobio.2015.09.012
NR 56
TC 10
Z9 11
U1 3
U2 10
PU ELSEVIER IRELAND LTD
PI CLARE
PA ELSEVIER HOUSE, BROOKVALE PLAZA, EAST PARK SHANNON, CO, CLARE, 00000,
   IRELAND
SN 0304-3940
EI 1872-7972
J9 NEUROSCI LETT
JI Neurosci. Lett.
PD NOV 20
PY 2018
VL 687
BP 88
EP 93
DI 10.1016/j.neulet.2018.09.034
PG 6
WC Neurosciences
WE Science Citation Index Expanded (SCI-EXPANDED)
SC Neurosciences & Neurology
GA HD2MZ
UT WOS:000452346000015
PM 30243884
DA 2022-08-24
ER

PT J
AU Chu, TT
   Shu, YW
   Qu, Y
   Gao, SS
   Zhang, LM
AF Chu, Tingting
   Shu, Yongwei
   Qu, Yang
   Gao, Shasha
   Zhang, Liming
TI miR-26b inhibits total neurite outgrowth, promotes cells apoptosis and
   downregulates neprilysin in Alzheimer's disease
SO INTERNATIONAL JOURNAL OF CLINICAL AND EXPERIMENTAL PATHOLOGY
LA English
DT Article
DE miR-26b; PC12; Alzheimers disease; neurite outgrowth; apoptosis
ID NEURONAL DIFFERENTIATION; TAU-PHOSPHORYLATION; EXPRESSION; CLEARANCE;
   PEPTIDE; TARGET; MIRNA
AB This study aimed to investigate the effect of miR-26b expression on neurites outgrowth and cells apoptosis in PC12 cellular model of Alzheimers disease (AD). PC12 cells were stimulated by nerve growth factor and insulted by A beta(1-42) to establish PC12 cellular AD model. Methyl thiazolyl tetrazolium (MTT) assay was then used to detect cells viability. Blank mimic, miR-26b mimic, blank inhibitor and miR-26b inhibitor plasmids were transferred into PC12 cellular AD models as NC1-mimic, miR-26b mimic, NC2-inhibitor and miR-26b inhibitor groups respectively. mRNA level, protein level, total neurite outgrowth and cells apoptosis were determined by qPCR, western blot, microscope and Hoechst/PI, respectively. MTT reduction rate was decreased in A beta(1-42) insult group compared to control group (P<0.001). After plasmids transfection, the total neuritis growth was found to be reduced in miR-26b mimic group compared with NC1-mimic group (P<0.05) while was elevated in miR-26b inhibitor group compared with NC2- inhibitor group (P<0.01). As to cells apoptosis, the percentage of apoptosis cells was increased in miR-26b mimic group than NC1-mimic group (P<0.05), and was decreased in miR-26b inhibitor group than NC2-inhibitor group (P<0.05). In addition, neprilysin (NEP) protein and mRNA expressions were decreased in miR-26b mimic group than NC1-mimic group and was increased in miR-26b inhibitor group than NC2-inhibitor group. However, protein or mRNA expression of EIF2S1 and aTTP was not affected by miR-26b. In conclusion, miR-26b inhibits neurite outgrowth, induces cells apoptosis and downregulates NEP expression in PC12 cellular AD model
C1 [Chu, Tingting; Zhang, Liming] Harbin Med Univ, Affiliated Hosp 1, Dept Neurol, 23 Youzheng St, Harbin 150001, Peoples R China.
   [Chu, Tingting; Shu, Yongwei; Qu, Yang] Harbin Med Univ, Affiliated Hosp 4, Dept Neurol 1, Harbin, Peoples R China.
   [Gao, Shasha] Peide Hosp, Dept Med, Mishan, Peoples R China.
RP Zhang, LM (通讯作者)，Harbin Med Univ, Affiliated Hosp 1, Dept Neurol, 23 Youzheng St, Harbin 150001, Peoples R China.
EM zhanglm0001@126.com
FU Digestive Department of The Second Hospital of Shandong University
FX This study was supported partly by the Digestive Department of The
   Second Hospital of Shandong University.
CR Absalon S, 2013, J NEUROSCI, V33, P14645, DOI 10.1523/JNEUROSCI.1327-13.2013
   Banzhaf-Strathmann J, 2014, EMBO J, V33, P1667, DOI 10.15252/embj.201387576
   Chang WS, 2017, MED SCI MONITOR, V23, P2721, DOI 10.12659/MSM.905064
   Delay C, 2011, INT J ALZHEIMERS DIS, V2011
   Dill H, 2012, GENE DEV, V26, P25, DOI 10.1101/gad.177774.111
   Dweep H, 2014, METHODS MOL BIOL, V1182, P289, DOI 10.1007/978-1-4939-1062-5_25
   Gupta P, 2017, CURR ALZHEIMER RES, V14, P1198, DOI 10.2174/1567205014666170829101016
   Ha M, 2014, NAT REV MOL CELL BIO, V15, P509, DOI 10.1038/nrm3838
   Hama E, 2001, J BIOCHEM-TOKYO, V130, P721, DOI 10.1093/oxfordjournals.jbchem.a003040
   Hill JM, 2016, NEUROCHEM RES, V41, P96, DOI 10.1007/s11064-015-1734-7
   Hu YK, 2013, NEUROSCI BULL, V29, P745, DOI 10.1007/s12264-013-1348-5
   Iwata N, 2013, SCI REP-UK, V3, DOI 10.1038/srep01472
   Lin CY, 2016, J CONTROL RELEASE, V235, P268, DOI 10.1016/j.jconrel.2016.06.001
   Liu Qing Yan, 2014, Am J Neurodegener Dis, V3, P33
   Liu W, 2012, NEUROBIOL AGING, V33, P522, DOI 10.1016/j.neurobiolaging.2010.04.034
   Nasica-Labouze J, 2015, CHEM REV, V115, P3518, DOI 10.1021/cr500638n
   Park MH, 2013, BRAIN RES, V1529, P113, DOI 10.1016/j.brainres.2013.05.045
   Pinero J, 2017, NUCLEIC ACIDS RES, V45, pD833, DOI 10.1093/nar/gkw943
   Satoh J, 2015, BIOMARK INSIGHTS, V10, P21, DOI [10.4137/BMI.S25132, 10.4137/BMIMI.S25132]
   Scheltens P, 2016, LANCET, V388, P505, DOI 10.1016/S0140-6736(15)01124-1
   Sheng M., 2012, COLD SPRING HARB PER, V4
   Spiegel J, 2016, J ALZHEIMERS DIS, V49, P93, DOI 10.3233/JAD-150167
   Wang Y, 2017, NEUROBIOL AGING, V51, P156, DOI 10.1016/j.neurobiolaging.2016.12.015
   Yasojima K, 2001, BRAIN RES, V919, P115, DOI 10.1016/S0006-8993(01)03008-6
   Zhao YH, 2014, MOL NEUROBIOL, V50, P97, DOI 10.1007/s12035-013-8595-3
   Zhu HC, 2012, BRAIN RES BULL, V88, P596, DOI 10.1016/j.brainresbull.2012.05.018
   Zhuang H, 2015, NEUROSCI LETT, V600, P69, DOI 10.1016/j.neulet.2015.05.061
   Zovoilis A, 2011, EMBO J, V30, P4299, DOI 10.1038/emboj.2011.327
NR 28
TC 10
Z9 10
U1 0
U2 3
PU E-CENTURY PUBLISHING CORP
PI MADISON
PA 40 WHITE OAKS LN, MADISON, WI 53711 USA
SN 1936-2625
J9 INT J CLIN EXP PATHO
JI Int. J. Clin. Exp. Pathol.
PY 2018
VL 11
IS 7
BP 3383
EP 3390
PG 8
WC Oncology; Pathology
WE Science Citation Index Expanded (SCI-EXPANDED)
SC Oncology; Pathology
GA GO8VF
UT WOS:000440376300021
PM 31949715
DA 2022-08-24
ER

PT J
AU Habib, R
   Noureen, N
   Nadeem, N
AF Habib, Rabia
   Noureen, Nighat
   Nadeem, Neha
TI Decoding Common Features of Neurodegenerative Disorders: From
   Differentially Expressed Genes to Pathways
SO CURRENT GENOMICS
LA English
DT Article
DE Neurodegeneration; Alzheimer's; Parkinson's; Frontotemporal dementia;
   Amyotrophic lateral sclerosis; Dysregulated genes; Retrograde
   endocannabinoid signaling; Calcium signaling
ID FRONTOTEMPORAL LOBAR DEGENERATION; GROWTH-FACTOR RECEPTOR; RHO-FAMILY
   GTPASES; ALZHEIMERS-DISEASE; PARKINSONS-DISEASE; NEURONAL DEVELOPMENT;
   CARBOXYPEPTIDASE-M; INTERACTION NETWORKS; MULTIPLE-SCLEROSIS; BINDING
   PROTEIN
AB . Background: Neurodegeneration is a progressive/irreversible loss of neurons, building blocks of our nervous system. Their degeneration gradually collapses the entire structural and functional system manifesting in myriads of clinical disorders categorized as Neurodegenerative Disorders (NDs) such as Alzheimer's Disease, (AD), Parkinson's Disease (PD), Frontotemporal Dementia (FTD) and Amyotrophic Lateral Sclerosis (ALS). NDs are characterized by a puzzling interplay of molecular and cellular defects affecting subset of neuronal populations in specific affected brain areas.
   Objective: In present study, comparative in silico analysis was performed by utilizing gene expression datasets of AD, PD, FTD and ALS to identify potential common features to gain insights into complex molecular pathophysiology of the selected NDs.
   Methods: Gene expression data of four disorders were subjected to the identification of Differential Gene Expression (DEG) and their mapping on biological processes, KEGG pathways and molecular functions. Detailed comparative analysis was performed to highlight the common grounds of these disorders at various stages.
   Results: Astoundingly, 106 DEGs were found to be common across all disorders. Alongwith in total 100 GO terms and 7 KEGG pathways were found to be significantly enriched across all disorders. EGER, CDC42 and CREBBP have been identified as the significantly interacting nodes in gene-gene interaction and in Protein-Protein Interaction (PPI) network as well. Furthermore, interaction of common DEGs targets with miRNA's has been scrutinized.
   Conclusion: The complex molecular underpinnings of these disorders are currently elusive. Despite heterogeneous clinical and pathological expressions, common features have been recognized in many NDs which provide evidence of their convergence.
C1 [Habib, Rabia; Noureen, Nighat; Nadeem, Neha] COMSATS Inst Informat Technol, Biosci Dept, Islamabad, Pakistan.
RP Noureen, N (通讯作者)，COMSATS Inst Informat Technol, Biosci Dept, Islamabad, Pakistan.
EM nighat.noureen@comsats.edu.pk
RI Habib, Rabia/AAF-3131-2021
OI Habib, Rabia/0000-0002-1886-9834; Noureen, Nighat/0000-0001-7495-8201
CR Aberg K, 2006, P NATL ACAD SCI USA, V103, P7482, DOI 10.1073/pnas.0601213103
   Alzheimers Assoc, 2011, ALZHEIMERS DEMENT, V7, P208, DOI 10.1016/j.jalz.2011.02.004
   Armstrong RA, 2005, NEUROPATHOLOGY, V25, P111, DOI 10.1111/j.1440-1789.2005.00605.x
   Ashburner M, 2000, NAT GENET, V25, P25, DOI 10.1038/75556
   Barrett T, 2013, NUCLEIC ACIDS RES, V41, pD991, DOI 10.1093/nar/gks1193
   Blalock EM, 2004, P NATL ACAD SCI USA, V101, P2173, DOI 10.1073/pnas.0308512100
   Bockbrader K, 2008, FUTUR NEUROL, V3, P655, DOI 10.2217/14796708.3.6.655
   Caccamo A, 2010, P NATL ACAD SCI USA, V107, P22687, DOI 10.1073/pnas.1012851108
   Capitano F, 2017, NEUROBIOL LEARN MEM, V139, P63, DOI 10.1016/j.nlm.2016.12.019
   Chen-Plotkin AS, 2008, HUM MOL GENET, V17, P1349, DOI 10.1093/hmg/ddn023
   Chin CH, 2014, BMC SYST BIOL, V8, DOI 10.1186/1752-0509-8-S4-S11
   Choi M, 2014, BIOCHEM BIOPH RES CO, V446, P79, DOI 10.1016/j.bbrc.2014.02.066
   Deiteren K, 2009, CLIN CHIM ACTA, V399, P24, DOI 10.1016/j.cca.2008.10.003
   Desai BS, 2007, CELL TRANSPLANT, V16, P285, DOI 10.3727/000000007783464731
   Driver JA, 2014, BIOGERONTOLOGY, V15, P547, DOI 10.1007/s10522-014-9523-2
   Driver JA, 2012, J GERIATR ONCOL, V3, P58, DOI 10.1016/j.jgo.2011.11.007
   Durrenberger PF, 2015, J NEURAL TRANSM, V122, P1055, DOI 10.1007/s00702-014-1293-0
   Edgar R, 2002, NUCLEIC ACIDS RES, V30, P207, DOI 10.1093/nar/30.1.207
   Estrada C, 2006, CONT NEUROS, P265, DOI 10.1007/978-1-59745-021-8_20
   Fan YN, 2016, NUCLEIC ACIDS RES, V44, pW135, DOI 10.1093/nar/gkw288
   Firoz A, 2014, INT J GENOMICS, V2014, DOI 10.1155/2014/837365
   Freiesleben S, 2016, SCI REP-UK, V6, DOI 10.1038/srep34512
   Garvalov BK, 2007, J NEUROSCI, V27, P13117, DOI 10.1523/JNEUROSCI.3322-07.2007
   Goodall EF, 2013, FRONT CELL NEUROSCI, V7, DOI 10.3389/fncel.2013.00178
   Goodman RH, 2000, GENE DEV, V14, P1553
   Govek EE, 2005, GENE DEV, V19, P1, DOI 10.1101/gad.1256405
   He BS, 2017, MEDICINE, V96, DOI 10.1097/MD.0000000000006938
   He BS, 2017, MOL MED REP, V15, P3681, DOI 10.3892/mmr.2017.6445
   Henderson DM, 2007, MOL BIOL CELL, V18, P2698, DOI 10.1091/mbc.E06-09-0831
   Kanehisa M, 2010, NUCLEIC ACIDS RES, V38, pD355, DOI 10.1093/nar/gkp896
   Kim Sun Y, 2017, Nutr Healthy Aging, V4, P113, DOI 10.3233/NHA-160009
   Kwon DN, 2014, PLOS ONE, V9, DOI 10.1371/journal.pone.0107559
   Landgraf P, 2007, CELL, V129, P1401, DOI 10.1016/j.cell.2007.04.040
   Linseman DA, 2008, FRONT BIOSCI-LANDMRK, V13, P657, DOI 10.2741/2710
   Liu C, 2014, BMC BIOINFORMATICS, V15, DOI 10.1186/1471-2105-15-S17-S5
   Maiese K, 2015, ANAL CELL PATHOL, V2015, DOI 10.1155/2015/569392
   Uranga RM, 2013, J BIOL CHEM, V288, P19773, DOI 10.1074/jbc.M113.457622
   MCGWIRE GB, 1995, J BIOL CHEM, V270, P17154, DOI 10.1074/jbc.270.29.17154
   Mei Y, 2009, P NATL ACAD SCI USA, V106, P5153, DOI 10.1073/pnas.0901104106
   MIETTINEN PJ, 1995, NATURE, V376, P337, DOI 10.1038/376337a0
   Mizrachi E, 2017, P NATL ACAD SCI USA, V114, P1195, DOI 10.1073/pnas.1620119114
   Mohandas E., 2009, Indian Journal of Psychiatry, V51, P65
   Moran LB, 2006, NEUROGENETICS, V7, P1, DOI 10.1007/s10048-005-0020-2
   Mou T, 2017, WORLD J SURG ONCOL, V15, DOI 10.1186/s12957-017-1127-2
   NAGAE A, 1992, J NEUROCHEM, V59, P2201
   Offen D, 2009, J MOL NEUROSCI, V38, P85, DOI 10.1007/s12031-007-9004-z
   Olszewska DA, 2016, CURR NEUROL NEUROSCI, V16, DOI 10.1007/s11910-016-0707-9
   Peng X, 2013, PROTEIN CELL, V4, P231, DOI 10.1007/s13238-012-2098-2
   Plumb J, 2002, BRAIN PATHOL, V12, P154
   Plun-Favreau H, 2010, PLOS GENET, V6, DOI 10.1371/journal.pgen.1001257
   Przedborski S, 2003, J CLIN INVEST, V111, P3, DOI 10.1172/JCI200317522
   Rakshit H, 2014, PLOS ONE, V9, DOI 10.1371/journal.pone.0103047
   Ritchie ME, 2015, NUCLEIC ACIDS RES, V43, DOI 10.1093/nar/gkv007
   Rogers T.J., 2014, NEUROINFLAMMATION NE, P463
   Rosales-Corral SA, 2012, J PINEAL RES, V52, P167, DOI 10.1111/j.1600-079X.2011.00937.x
   Saura CA, 2011, REV NEUROSCIENCE, V22, P153, DOI 10.1515/RNS.2011.018
   Schulz-Schaeffer WJ, 2010, ACTA NEUROPATHOL, V120, P131, DOI 10.1007/s00401-010-0711-0
   Sean D, 2007, BIOINFORMATICS, V23, P1846, DOI 10.1093/bioinformatics/btm254
   Sethi KD, 2002, CURR OPIN NEUROL, V15, P457, DOI 10.1097/00019052-200208000-00009
   Shannon P, 2003, GENOME RES, V13, P2498, DOI 10.1101/gr.1239303
   Sibilia M, 1998, EMBO J, V17, P719, DOI 10.1093/emboj/17.3.719
   Siddiqui S., 2012, ENDOCRINOL, V2012
   Sleegers K, 2010, ANNU REV NEUROSCI, V33, P71, DOI 10.1146/annurev-neuro-060909-153144
   Sonntag KC, 2012, EXP NEUROL, V235, P427, DOI 10.1016/j.expneurol.2011.11.035
   Stankiewicz TR, 2014, FRONT CELL NEUROSCI, V8, DOI 10.3389/fncel.2014.00314
   Sun D, 2010, J NEUROTRAUM, V27, P923, DOI 10.1089/neu.2009.1209
   Szklarczyk D, 2015, NUCLEIC ACIDS RES, V43, pD447, DOI 10.1093/nar/gku1003
   Taylor JP, 2016, NATURE, V539, P197, DOI 10.1038/nature20413
   Teixeira Ana L., 2012, Frontiers in Genetics, V3, P286, DOI 10.3389/fgene.2012.00286
   Tell RW, 2014, P NATL ACAD SCI USA, V111, P12787, DOI 10.1073/pnas.1404881111
   Tietz S, 2015, J CELL BIOL, V209, P493, DOI 10.1083/jcb.201412147
   Tolias KF, 2011, PROG NEUROBIOL, V94, P133, DOI 10.1016/j.pneurobio.2011.04.011
   van Dongen S, 2000, INSR0010  NAT RES I
   Vernet C, 1997, TRENDS GENET, V13, P479, DOI 10.1016/S0168-9525(97)01269-9
   Villares J, 1998, EXP NEUROL, V154, P146, DOI 10.1006/exnr.1998.6933
   Vo N, 2001, J BIOL CHEM, V276, P13505, DOI 10.1074/jbc.R000025200
   Wenk GL, 2003, J CLIN PSYCHIAT, V64, P7
   Wright Derek W, 2014, F1000Res, V3, P246, DOI 10.12688/f1000research.5499.1
NR 78
TC 10
Z9 10
U1 1
U2 6
PU BENTHAM SCIENCE PUBL LTD
PI SHARJAH
PA EXECUTIVE STE Y-2, PO BOX 7917, SAIF ZONE, 1200 BR SHARJAH, U ARAB
   EMIRATES
SN 1389-2029
EI 1875-5488
J9 CURR GENOMICS
JI Curr. Genomics
PY 2018
VL 19
IS 4
BP 300
EP 312
DI 10.2174/1389202918666171005100549
PG 13
WC Biochemistry & Molecular Biology; Genetics & Heredity
WE Science Citation Index Expanded (SCI-EXPANDED)
SC Biochemistry & Molecular Biology; Genetics & Heredity
GA GC1MT
UT WOS:000429546700005
PM 29755292
OA Green Published, Green Submitted
DA 2022-08-24
ER

PT J
AU Han, CC
   Li, YF
   Wang, Y
   Cui, DQ
   Luo, TT
   Zhang, YW
   Ma, Y
   Wei, W
AF Han, Chenchen
   Li, Yifan
   Wang, Yang
   Cui, Dongqian
   Luo, Tingting
   Zhang, Yuwen
   Ma, Yang
   Wei, Wei
TI Development of Inflammatory Immune Response-Related Drugs Based on G
   Protein-Coupled Receptor Kinase 2
SO CELLULAR PHYSIOLOGY AND BIOCHEMISTRY
LA English
DT Review
DE Inflammatory immune response (IIR); Soft regulation of inflammatory
   immune responses (SRIIR); G protein-coupled receptor kinase 2 (GRK2);
   GRK2 inhibitors; Disease
ID FIBROBLAST-LIKE SYNOVIOCYTES; MOLECULAR-MECHANISM; CHEMOKINE RECEPTOR;
   INSULIN-RESISTANCE; DOWN-REGULATION; GRK2; BETA; HYPERTENSION; DESIGN;
   CELLS
AB G protein-coupled receptor kinase 2 (GRK2), as a vital Ser/Thr kinase, is an important regulatory protein in the inflammatory immune response (IIR) by maintaining the balance between the function of inflammatory immune cells and non-conventional inflammatory immune cells and regulating inflammatory immune cell infiltration, inflammatory cytokine secretion, and the signaling associated with endothelial function. However, the imbalance of GRK2 expression and activity plays an important role in the development of IIR-related diseases, such as hypertension, heart failure, Alzheimer's disease, type 2 diabetes mellitus, insulin resistance, rheumatoid arthritis, thyroid cancer, multiple sclerosis, and liver cancer. Small molecule GRK2 inhibitors, including balanol, Takeda inhibitors, paroxetine and derivatives, M119 and gallein, peptides, RNA aptamers, Raf kinase inhibitory protein, and microRNAs, that can directly inhibit GRK2 kinase activity have been identified by different strategies. This review discusses recent progress in one of the hallmark molecular abnormalities of GRK2 in IIR-related diseases and explores the soft regulation of IIR by innovative drugs reducing the excessive activity of GRK2 to basal levels, without damaging normal physiological function, to ameliorate inflammatory disorders.
C1 [Han, Chenchen; Li, Yifan; Wang, Yang; Cui, Dongqian; Luo, Tingting; Zhang, Yuwen; Ma, Yang; Wei, Wei] Anhui Med Univ, Anhui Collaborat Innovat Ctr Antiinflammatory & I, Inst Clin Pharmacol, Key Lab Antiinflammatory & Immune Med,Minist Educ, Hefei, Anhui, Peoples R China.
RP Ma, Y; Wei, W (通讯作者)，Anhui Med Univ, Inst Clin Pharmacol, Key Lab Antiinflammatory & Immune Med, Minist Educ, Meishan Rd 81, Hefei 230032, Anhui, Peoples R China.
EM mayang_ahmu@126.com; wwei@ahmu.edu.cn
FU National Natural Science Foundation of China [81330081, 81673444,
   81502123]
FX This research was supported by National Natural Science Foundation of
   China (No. 81330081; 81673444; 81502123).
CR Abd Alla J, 2016, J BIOL CHEM, V291, P2583, DOI 10.1074/jbc.M115.702688
   Alves JC, 2009, P NATL ACAD SCI USA, V106, P4018, DOI 10.1073/pnas.0900196106
   Anhe FF, 2015, GUT, V64, P872, DOI 10.1136/gutjnl-2014-307142
   Aragay AM, 1998, P NATL ACAD SCI USA, V95, P2985, DOI 10.1073/pnas.95.6.2985
   Aramori I, 1997, EMBO J, V16, P4606, DOI 10.1093/emboj/16.15.4606
   Avendano MS, 2014, HYPERTENSION, V63, P369, DOI 10.1161/HYPERTENSIONAHA.113.01991
   Balducci C, 2017, BRAIN BEHAV IMMUN, V60, P188, DOI 10.1016/j.bbi.2016.10.012
   Bonacci TM, 2006, SCIENCE, V312, P443, DOI 10.1126/science.1120378
   Bryant KJ, 2011, J BIOL CHEM, V286, P2492, DOI 10.1074/jbc.M110.123927
   Buemi M, 2004, CURR MED RES OPIN, V20, P19, DOI 10.1185/030079903125002720
   Buitrago D, 2012, ANN SURG ONCOL, V19, P973, DOI 10.1245/s10434-011-2029-0
   Burzynski LC, 2015, J BIOL CHEM, V290, P25188, DOI 10.1074/jbc.M115.667915
   Carotenuto A, 2013, EUR J MED CHEM, V69, P384, DOI 10.1016/j.ejmech.2013.08.039
   Chang Y, 2016, SCI REP-UK, V6, DOI 10.1038/srep26239
   Chen JY, 2012, PLANTA MED, V78, P665, DOI 10.1055/s-0031-1298327
   Ciccarelli M, 2011, CIRCULATION, V123, P1953, DOI 10.1161/CIRCULATIONAHA.110.988642
   Croxford AL, 2015, IMMUNITY, V43, P502, DOI 10.1016/j.immuni.2015.08.010
   Degos V, 2013, ANN NEUROL, V73, P667, DOI 10.1002/ana.23868
   Deiss K, 2012, J BIOL CHEM, V287, P23407, DOI 10.1074/jbc.M112.363812
   Esteras N, 2016, CURR ALZHEIMER RES, V13, P439, DOI 10.2174/1567205013666151116124912
   Filer A, 2017, ANN RHEUM DIS, V76, P2105, DOI 10.1136/annrheumdis-2017-211286
   Gomez-Monterrey I, 2014, BIOPOLYMERS, V101, P121, DOI 10.1002/bip.22295
   Hah YS, 2010, ARTHRITIS RHEUM-US, V62, P2313, DOI 10.1002/art.27545
   Hamel Y, 2016, J AUTOIMMUN, V73, P54, DOI 10.1016/j.jaut.2016.06.003
   Han WH, 2017, INVEST OPHTH VIS SCI, V58, P3826, DOI 10.1167/iovs.17-21929
   Hase H, 2008, ARTHRITIS RHEUM-US, V58, P3356, DOI 10.1002/art.23971
   Homan KT, 2014, MOL PHARMACOL, V85, P237, DOI 10.1124/mol.113.089631
   Hsieh CL, 2017, SCI REP-UK, V7, DOI 10.1038/s41598-017-08835-9
   Hu MM, 2015, PLOS PATHOG, V11, DOI 10.1371/journal.ppat.1005171
   Huang JA, 2007, AM J PHYSIOL-GASTR L, V292, pG867, DOI 10.1152/ajpgi.00326.2006
   Izkhakov E, 2017, THYROID, V27, P793, DOI 10.1089/thy.2016.0481
   Jimenez-Sainz MC, 2006, MOL BIOL CELL, V17, P25, DOI 10.1091/mbc.e05-05-0399
   Kannan N, 2007, P NATL ACAD SCI USA, V104, P1272, DOI 10.1073/pnas.0610251104
   Larmonier N, 2007, CANCER IMMUNOL IMMUN, V56, P48, DOI 10.1007/s00262-006-0160-8
   LI W, 2017, BIOMED RES INT, V2017
   Lin HV, 2011, DIABETES, V60, P700, DOI 10.2337/db10-1056
   Lin PJ, 2017, ALZHEIMERS DEMENT, V13, P1174, DOI 10.1016/j.jalz.2017.08.010
   Liu Z, 2013, J IMMUNOL, V191, P857, DOI 10.4049/jimmunol.1300790
   Loniewski K, 2008, MOL IMMUNOL, V45, P2312, DOI 10.1016/j.molimm.2007.11.012
   Ma Y, 2016, ONCOL REP, V35, P3068, DOI 10.3892/or.2016.4641
   Maillet M, 2008, J BIOL CHEM, V283, P31246, DOI 10.1074/jbc.M806085200
   Mayer G, 2008, RNA, V14, P524, DOI 10.1261/rna.821908
   Metaye T, 2008, J ENDOCRINOL, V198, P101, DOI 10.1677/JOE-07-0562
   Mezzaroma E, 2011, P NATL ACAD SCI USA, V108, P19725, DOI 10.1073/pnas.1108586108
   Nakou ES, 2013, INT J CARDIOL, V170, P96, DOI 10.1016/j.ijcard.2013.10.038
   Niv MY, 2004, J BIOL CHEM, V279, P1242, DOI 10.1074/jbc.M306723200
   Noort AR, 2015, ARTHRITIS RES THER, V17, DOI 10.1186/s13075-015-0527-3
   Penela P, 2014, CURR OPIN CELL BIOL, V27, P10, DOI 10.1016/j.ceb.2013.10.005
   Penela P, 2012, SCI SIGNAL, V5, DOI 10.1126/scisignal.2003098
   Peregrin S, 2006, CURR BIOL, V16, P2042, DOI 10.1016/j.cub.2006.08.083
   Prasad SVN, 2001, J BIOL CHEM, V276, P18953, DOI 10.1074/jbc.M102376200
   Putnam K, 2012, AM J PHYSIOL-HEART C, V302, pH1219, DOI 10.1152/ajpheart.00796.2011
   Rengo G, 2014, EUR J PREV CARDIOL, V21, P4, DOI 10.1177/2047487313491656
   Rosser EC, 2015, IMMUNITY, V42, P607, DOI 10.1016/j.immuni.2015.04.005
   Ryder M, 2008, ENDOCR-RELAT CANCER, V15, P1069, DOI 10.1677/ERC-08-0036
   Schumacher SM, 2015, SCI TRANSL MED, V7, DOI 10.1126/scitranslmed.aaa0154
   Sharma R, 2003, AM J CARDIOL, V92, P188, DOI 10.1016/S0002-9149(03)00536-8
   Sorriento D, 2015, J CARDIOVASC TRANSL, V8, P493, DOI 10.1007/s12265-015-9646-0
   Suematsu M, 2002, MICROCIRCULATION, V9, P259, DOI 10.1038/sj.mn.7800141
   Taguchi K, 2013, ACTA PHYSIOL, V207, P142, DOI 10.1111/j.1748-1716.2012.02473.x
   Taguchi K, 2017, SCI REP-UK, V7, DOI 10.1038/s41598-017-08998-5
   Tain YL, 2017, J NUTR BIOCHEM, V48, P120, DOI 10.1016/j.jnutbio.2017.06.007
   Tang JM, 2017, CHEM COMMUN, V53, P10520, DOI 10.1039/c7cc05971j
   Tesmer JJG, 2010, J MED CHEM, V53, P1867, DOI 10.1021/jm9017515
   Tesmer VM, 2012, STRUCTURE, V20, P1300, DOI 10.1016/j.str.2012.05.002
   Thal DM, 2012, ACS CHEM BIOL, V7, P1830, DOI 10.1021/cb3003013
   Thal DM, 2011, MOL PHARMACOL, V80, P294, DOI 10.1124/mol.111.071522
   Toyoda Y, 2014, ARTHRITIS RHEUMATOL, V66, P560, DOI 10.1002/art.38263
   Verina T, 2011, NEUROTOXICOLOGY, V32, P215, DOI 10.1016/j.neuro.2010.11.003
   Verschoor CP, 2017, J INFECT DIS, V216, P191, DOI 10.1093/infdis/jix257
   Virdis A, 2003, CURR OPIN NEPHROL HY, V12, P181, DOI 10.1097/00041552-200303000-00009
   Vroon A, 2005, J IMMUNOL, V174, P4400, DOI 10.4049/jimmunol.174.7.4400
   Vroon A, 2004, J LEUKOCYTE BIOL, V75, P901, DOI 10.1189/jlb.0403136
   Vroon A, 2006, J LEUKOCYTE BIOL, V80, P1214, DOI 10.1189/jlb.0606373
   Waldschmidt HV, 2016, J MED CHEM, V59, P3793, DOI 10.1021/acs.jmedchem.5b02000
   Wang QT, 2017, SCI REP-UK, V7, DOI 10.1038/srep45364
   Wang QT, 2017, CIRCULATION, V135, P73, DOI 10.1161/CIRCULATIONAHA.116.022281
   Waqas SFH, 2017, J CLIN INVEST, V127, P3559, DOI 10.1172/JCI95841
   Wei Wei, 2016, Chinese Pharmacological Bulletin, V32, P297, DOI 10.3969/j.issn.1001-1978.2016.03.001
   Wu HX, 2016, SCI REP-UK, V6, DOI 10.1038/srep24548
   Xing WJ, 2013, AM J PHYSIOL-HEART C, V305, pH1111, DOI 10.1152/ajpheart.00290.2013
NR 81
TC 10
Z9 10
U1 4
U2 10
PU KARGER
PI BASEL
PA ALLSCHWILERSTRASSE 10, CH-4009 BASEL, SWITZERLAND
SN 1015-8987
EI 1421-9778
J9 CELL PHYSIOL BIOCHEM
JI Cell. Physiol. Biochem.
PY 2018
VL 51
IS 2
BP 729
EP 745
DI 10.1159/000495329
PG 17
WC Cell Biology; Physiology
[truncated: 4,062,616 more chars]
