# Supplementary material for: Bibliometric analysis of research on Alzheimer’s disease and non-coding RNAs: Opportunities and challenges
Source: Front Aging Neurosci. 2022 Oct 18;14:1037068. doi: 10.3389/fnagi.2022.1037068 (PMC9623309; doi:10.3389/fnagi.2022.1037068)
Supplement: Supplementary file 1 [file Data_Sheet_1.ZIP › Supplementary Material 1/For CiteSpace and VOSview/download3.txt]

FN Clarivate Analytics Web of Science
VR 1.0
PT J
AU Lukiw, W
   Jaber, V
   Zhao, YH
AF Lukiw, Walter
   Jaber, Vivian
   Zhao, Yuhai
TI microRNAs (miRNAs) in Alzheimer's Disease (AD) and Age-Related Macular
   Degeneration (AMD) Contribute Interactively to Amyloidogenesis,
   Inflammatory Neurodegeneration, and Altered Innate-Immune Signaling
SO ANNALS OF NEUROLOGY
LA English
DT Meeting Abstract
CT 143rd Annual Meeting of the American-Neurological-Association (ANA)
CY OCT 21-23, 2018
CL Atlanta, GA
SP Amer Neurol Assoc
C1 [Lukiw, Walter; Jaber, Vivian; Zhao, Yuhai] LSU Neurosci Ctr, New Orleans, LA USA.
FU NIH [NEI-EY006311, NIA-AG18031, NIA-AG038834]
FX Research supported in part by NIH grants NEI-EY006311, NIA-AG18031 and
   NIA-AG038834 (WJL)
NR 0
TC 1
Z9 1
U1 0
U2 0
PU WILEY
PI HOBOKEN
PA 111 RIVER ST, HOBOKEN 07030-5774, NJ USA
SN 0364-5134
EI 1531-8249
J9 ANN NEUROL
JI Ann. Neurol.
PD OCT
PY 2018
VL 84
SU 22
MA S150
BP S61
EP S62
PG 2
WC Clinical Neurology; Neurosciences
WE Science Citation Index Expanded (SCI-EXPANDED); Conference Proceedings Citation Index - Science (CPCI-S)
SC Neurosciences & Neurology
GA GV9ZK
UT WOS:000446520900054
DA 2022-08-24
ER

PT J
AU Lukiw, WJ
   Jaber, V
   Zhao, YH
AF Lukiw, Walter J.
   Jaber, Vivian
   Zhao, Yuhai
TI Microbiome-Derived Bacteroides fragilis Lipopolysaccharide-Mediated
   Up-Regulation of NF-kB (p50/p65) and microRNA-146a in Sporadic
   Alzheimer's Disease (AD)
SO ANNALS OF NEUROLOGY
LA English
DT Meeting Abstract
CT 143rd Annual Meeting of the American-Neurological-Association (ANA)
CY OCT 21-23, 2018
CL Atlanta, GA
SP Amer Neurol Assoc
C1 [Lukiw, Walter J.; Jaber, Vivian; Zhao, Yuhai] Louisiana State Univ, Ctr Neurosci, New Orleans, LA USA.
NR 0
TC 1
Z9 1
U1 0
U2 4
PU WILEY
PI HOBOKEN
PA 111 RIVER ST, HOBOKEN 07030-5774, NJ USA
SN 0364-5134
EI 1531-8249
J9 ANN NEUROL
JI Ann. Neurol.
PD OCT
PY 2018
VL 84
SU 22
MA S174
BP S71
EP S71
PG 1
WC Clinical Neurology; Neurosciences
WE Science Citation Index Expanded (SCI-EXPANDED); Conference Proceedings Citation Index - Science (CPCI-S)
SC Neurosciences & Neurology
GA GV9ZK
UT WOS:000446520900077
DA 2022-08-24
ER

PT J
AU Kosikova, N
   Cente, M
   Cigankova, V
   Koson, P
   Filipcik, P
AF Kosikova, Nina
   Cente, Martin
   Cigankova, Viera
   Koson, Peter
   Filipcik, Peter
TI miRNAs as biofluid markers for diagnostics of Alzheimer's disease:
   recent status and perspectives
SO GENERAL PHYSIOLOGY AND BIOPHYSICS
LA English
DT Review
DE Alzheimer's disease; miRNA; Biomarker; Diagnostics; Cerebrospinal fluid;
   Blood
ID MICRORNA EXPRESSION PROFILES; HUMAN CEREBROSPINAL-FLUID; TAU-PROTEIN;
   PHOSPHORYLATED-TAU; POTENTIAL BIOMARKERS; PARKINSONS-DISEASE;
   BIOCHEMICAL MARKER; CIRCULATING MIRNAS; BLOOD BIOMARKERS; SANDWICH ELISA
AB After many decades of research in the field of neurodegeneration, we have no effective cure for Alzheimer's disease (AD), a major form of dementia. It is mainly due to the lack of early, reliable and sensitive biomarkers and incomplete understanding of disease mechanisms at molecular level. Several recently employed biomarkers, especially their combinations, can discriminate advanced stages of AD from other forms of dementia or neuropathy. They do not provide much information on molecular mechanisms of disease, rather they reflect the amount of key histopathological markers in the diseased brain. This review is focussed on novel class of potentially very promising AD biomarkers: extracellular miRNAs in body liquids, such as cerebrospinal fluid and blood. Those have a great potential not only to indicate the presence of AD, but more importantly, to reflect the molecular mechanisms playing a role early at the beginning of the pathogenic pathways consequently leading to AD. We believe this comprehensive review on deregulated miRNAs in AD can be a good source of information for thorough in silico analyses aiming to identify, develop and validate of miRNAs as "diseases mechanism engaged" candidate biomarkers. Having such molecules could bring us closer to the goal - successful treatment of AD.
C1 [Kosikova, Nina; Cente, Martin; Koson, Peter; Filipcik, Peter] Slovak Acad Sci, Inst Neuroimmunol, Dubrayska Cesta 9, Bratislava 84510, Slovakia.
   [Cigankova, Viera] Univ Vet Med & Pharm Kosice, Kosice, Slovakia.
   [Koson, Peter] St Michaels Hosp, Dept Neurol, Bratislava, Slovakia.
RP Filipcik, P (通讯作者)，Slovak Acad Sci, Inst Neuroimmunol, Dubrayska Cesta 9, Bratislava 84510, Slovakia.
EM peter.filipcik@savba.sk
RI Filipcik, Peter/AGE-9297-2022
OI Filipcik, Peter/0000-0001-8919-5964; Cente, Martin/0000-0003-1420-1017
FU  [VEGA 2/0141/15];  [VEGA 2/147/16]
FX This work was supported by VEGA 2/0141/15 and VEGA 2/147/16.
CR Alexandrov Peter N, 2012, Int J Biochem Mol Biol, V3, P365
   Arroyo JD, 2011, P NATL ACAD SCI USA, V108, P5003, DOI 10.1073/pnas.1019055108
   Atkinson AJ, 2001, CLIN PHARMACOL THER, V69, P89, DOI 10.1067/mcp.2000.113989
   Avigad S, 2016, GENE CHROMOSOME CANC, V55, P328, DOI 10.1002/gcc.22334
   Bekris LM, 2013, BIOMARKERS, V18, P455, DOI 10.3109/1354750X.2013.814073
   Bhatnagar S, 2014, FRONT MOL NEUROSCI, V7, DOI 10.3389/fnmol.2014.00002
   Bian S, 2011, MOL NEUROBIOL, V44, P359, DOI 10.1007/s12035-011-8211-3
   Blennow K, 2003, LANCET NEUROL, V2, P605, DOI 10.1016/S1474-4422(03)00530-1
   Blennow K, 1995, MOL CHEM NEUROPATHOL, V26, P231, DOI 10.1007/BF02815140
   Blennow K, 2016, NAT REV DIS PRIMERS, V2, DOI 10.1038/nrdp.2016.84
   Buch KBN, 1999, NEUROSCI LETT, V277, P21
   Buerger K, 2003, AM J PSYCHIAT, V160, P376, DOI 10.1176/appi.ajp.160.2.376
   Buerger K, 2002, ARCH NEUROL-CHICAGO, V59, P1267, DOI 10.1001/archneur.59.8.1267
   Carlsen AL, 2013, ARTHRITIS RHEUM-US, V65, P1324, DOI 10.1002/art.37890
   Chen X, 2012, TRENDS CELL BIOL, V22, P125, DOI 10.1016/j.tcb.2011.12.001
   Cheng L, 2015, MOL PSYCHIATR, V20, P1188, DOI 10.1038/mp.2014.127
   Chouliaras L, 2011, BRAIN BEHAV IMMUN, V25, P616, DOI 10.1016/j.bbi.2010.11.016
   Cocucci E, 2015, TRENDS CELL BIOL, V25, P364, DOI 10.1016/j.tcb.2015.01.004
   Cocucci E, 2011, CURR BIOL, V21, pR940, DOI 10.1016/j.cub.2011.10.011
   Cortez MA, 2011, NAT REV CLIN ONCOL, V8, P467, DOI 10.1038/nrclinonc.2011.76
   Cosin-Tomas M, 2017, MOL NEUROBIOL, V54, P5550, DOI 10.1007/s12035-016-0088-8
   Dangla-Valls A, 2017, MOL NEUROBIOL, V54, P6647, DOI 10.1007/s12035-016-0106-x
   De Guire V, 2013, CLIN BIOCHEM, V46, P846, DOI 10.1016/j.clinbiochem.2013.03.015
   Denk J, 2015, PLOS ONE, V10, DOI 10.1371/journal.pone.0126423
   Dong H, 2015, DIS MARKERS, V2015, DOI 10.1155/2015/625659
   Dujardin S, 2014, PLOS ONE, V9, DOI 10.1371/journal.pone.0100760
   Fraga MF, 2009, CURR OPIN IMMUNOL, V21, P446, DOI 10.1016/j.coi.2009.04.003
   Frigerio CS, 2013, NEUROLOGY, V81, P2103, DOI 10.1212/01.wnl.0000437306.37850.22
   Frisoni GB, 2017, LANCET NEUROL, V16, P661, DOI 10.1016/S1474-4422(17)30159-X
   Fukuyama R, 2000, EUR NEUROL, V43, P155, DOI 10.1159/000008156
   Galimberti D, 2014, J ALZHEIMERS DIS, V42, P1261, DOI 10.3233/JAD-140756
   Geekiyanage H, 2012, EXP NEUROL, V235, P491, DOI 10.1016/j.expneurol.2011.11.026
   Gilad S, 2012, J MOL DIAGN, V14, P510, DOI 10.1016/j.jmoldx.2012.03.004
   Gregory RI, 2004, NATURE, V432, P235, DOI 10.1038/nature03120
   Gui YX, 2015, ONCOTARGET, V6, P37043, DOI 10.18632/oncotarget.6158
   Guo R, 2017, J ALZHEIMERS DIS, V60, P1365, DOI 10.3233/JAD-170343
   Hara N, 2017, ACTA NEUROPATHOL COM, V5, DOI 10.1186/s40478-017-0414-z
   Holmberg B, 2003, MOVEMENT DISORD, V18, P186, DOI 10.1002/mds.10321
   Hu YY, 2002, AM J PATHOL, V160, P1269, DOI 10.1016/S0002-9440(10)62554-0
   Hunter MP, 2008, PLOS ONE, V3, DOI 10.1371/journal.pone.0003694
   Ishiguro K, 1999, NEUROSCI LETT, V270, P91, DOI 10.1016/S0304-3940(99)00476-0
   Itoh N, 2001, ANN NEUROL, V50, P150, DOI 10.1002/ana.1054
   Jack CR, 2018, ALZHEIMERS DEMENT, V14, P535, DOI 10.1016/j.jalz.2018.02.018
   JARRETT JT, 1993, BIOCHEMISTRY-US, V32, P4693, DOI 10.1021/bi00069a001
   Jia LH, 2016, CELL BIOCHEM FUNCT, V34, P233, DOI 10.1002/cbf.3184
   Karnati HK, 2015, J ALZHEIMERS DIS, V48, P563, DOI 10.3233/JAD-150395
   Katoh M, 2014, FRONT CELL DEV BIOL, V2, DOI 10.3389/fcell.2014.00061
   Keller A, 2016, ALZHEIMERS DEMENT, V12, P565, DOI 10.1016/j.jalz.2015.12.012
   Kiko T, 2014, J ALZHEIMERS DIS, V39, P253, DOI 10.3233/JAD-130932
   Kohnken R, 2000, NEUROSCI LETT, V287, P187, DOI 10.1016/S0304-3940(00)01178-2
   Kumar P, 2013, PLOS ONE, V8, DOI 10.1371/journal.pone.0069807
   Kumar S, 2018, FRONT AGING NEUROSCI, V10, DOI 10.3389/fnagi.2018.00041
   Kumar S, 2017, HUM MOL GENET, V26, P3808, DOI 10.1093/hmg/ddx267
   Lashley T, 2018, DIS MODEL MECH, V11, DOI 10.1242/dmm.031781
   LEE RC, 1993, CELL, V75, P843, DOI 10.1016/0092-8674(93)90529-Y
   Lee Y, 2004, EMBO J, V23, P4051, DOI 10.1038/sj.emboj.7600385
   Leidinger P, 2013, GENOME BIOL, V14, DOI 10.1186/gb-2013-14-7-r78
   Lewczuk P, 2018, WORLD J BIOL PSYCHIA, V19, P244, DOI 10.1080/15622975.2017.1375556
   Lewczuk P, 2015, J ALZHEIMERS DIS, V43, P183, DOI 10.3233/JAD-140771
   Liu CG, 2014, BRAIN RES, V1583, P55, DOI 10.1016/j.brainres.2014.04.026
   Lugli G, 2015, PLOS ONE, V10, DOI 10.1371/journal.pone.0139233
   Lukiw WJ, 2007, NEUROREPORT, V18, P297, DOI 10.1097/WNR.0b013e3280148e8b
   Lukiw WJ, 2012, NEUROREPORT, V23, P621, DOI [10.1097/00001756-201207110-00009, 10.1097/WNR.0b013e32835542b0]
   Lund E, 2004, SCIENCE, V303, P95, DOI 10.1126/science.1090599
   Lusardi TA, 2017, J ALZHEIMERS DIS, V55, P1223, DOI 10.3233/JAD-160835
   MORI H, 1995, NEUROSCI LETT, V186, P181, DOI 10.1016/0304-3940(95)11291-4
   Motamedi V, 2018, SLEEP MED, V43, P71, DOI 10.1016/j.sleep.2017.11.1121
   MOTTER R, 1995, ANN NEUROL, V38, P643, DOI 10.1002/ana.410380413
   Muller M, 2016, MOL NEUROBIOL, V53, P2894, DOI 10.1007/s12035-015-9156-8
   Muller M, 2014, NEUROBIOL AGING, V35, P152, DOI 10.1016/j.neurobiolaging.2013.07.005
   Nagaraj S, 2017, ONCOTARGET, V8, P16122, DOI 10.18632/oncotarget.15109
   Nelson PT, 2012, J NEUROPATH EXP NEUR, V71, P362, DOI 10.1097/NEN.0b013e31825018f7
   Nelson PT, 2011, ACTA NEUROPATHOL, V121, P571, DOI 10.1007/s00401-011-0826-y
   Nelson PT, 2010, J ALZHEIMERS DIS, V21, P75, DOI 10.3233/JAD-2010-091603
   Reddy PH, 2017, PROG MOL BIOL TRANSL, V146, P127, DOI 10.1016/bs.pmbts.2016.12.009
   Reddy PH, 2017, BIOCHEM BIOPH RES CO, V483, P1156, DOI 10.1016/j.bbrc.2016.08.067
   Ren RJ, 2016, MOL NEUROBIOL, V53, P5772, DOI 10.1007/s12035-015-9484-8
   Riancho J, 2017, J ALZHEIMERS DIS, V57, P483, DOI 10.3233/JAD-161179
   Riemenschneider M, 2002, NEUROLOGY, V58, P1622, DOI 10.1212/WNL.58.11.1622
   Saman S, 2012, J BIOL CHEM, V287, P3842, DOI 10.1074/jbc.M111.277061
   Satoh J, 2015, BIOMARK INSIGHTS, V10, P21, DOI [10.4137/BMI.S25132, 10.4137/BMIMI.S25132]
   Schipper HM, 2007, GENE REGUL SYST BIO, V1, P263
   Sharova E, 2016, BRIT J CANCER, V114, P1362, DOI 10.1038/bjc.2016.151
   Sheinerman KS, 2017, ALZHEIMERS RES THER, V9, DOI 10.1186/s13195-017-0316-0
   Sheinerman KS, 2013, AGING-US, V5, P925, DOI 10.18632/aging.100624
   Shi M, 2016, ALZHEIMERS DEMENT, V12, P1125, DOI 10.1016/j.jalz.2016.04.003
   Shoji M, 1998, J NEUROL SCI, V158, P134, DOI 10.1016/S0022-510X(98)00122-1
   Sjogren M, 2000, J NEURAL TRANSM, V107, P563, DOI 10.1007/s007020070079
   Sjogren M, 2002, DEMENT GERIATR COGN, V13, P112, DOI 10.1159/000048642
   Sjogren M, 2001, J NEUROL NEUROSUR PS, V70, P624, DOI 10.1136/jnnp.70.5.624
   Song L, 2016, ALZHEIMERS RES THER, V8, DOI 10.1186/s13195-016-0225-7
   Sorensen SS, 2016, TRANSL NEURODEGENER, V5, DOI 10.1186/s40035-016-0053-5
   Stolp HB, 2013, FRONT INTEGR NEUROSC, V7, DOI 10.3389/fnint.2013.00061
   Strozyk D, 2003, NEUROLOGY, V60, P652, DOI 10.1212/01.WNL.0000046581.81650.D0
   Takahashi RH, 2002, AM J PATHOL, V161, P1869, DOI 10.1016/S0002-9440(10)64463-X
   Tan L, 2015, MOL NEUROBIOL, V51, P1249, DOI 10.1007/s12035-014-8803-9
   Tan L, 2014, J ALZHEIMERS DIS, V40, P1017, DOI 10.3233/JAD-132144
   Tan L, 2014, J NEUROL SCI, V336, P52, DOI 10.1016/j.jns.2013.10.002
   Thery C, 2002, NAT REV IMMUNOL, V2, P569, DOI 10.1038/nri855
   Tiribuzi R, 2014, NEUROBIOL AGING, V35, P345, DOI 10.1016/j.neurobiolaging.2013.08.003
   Tolppanen AM, 2013, LANCET DIABETES ENDO, V1, P164, DOI 10.1016/S2213-8587(13)70091-3
   Tsui NBY, 2002, CLIN CHEM, V48, P1647
   Turchinovich A, 2011, NUCLEIC ACIDS RES, V39, P7223, DOI 10.1093/nar/gkr254
   Turola E, 2012, FRONT PHYSIOL, V3, DOI 10.3389/fphys.2012.00149
   van de Haar HJ, 2016, NEUROBIOL AGING, V45, P190, DOI 10.1016/j.neurobiolaging.2016.06.006
   Van den Hove DL, 2014, NEUROBIOL AGING, V35, P731, DOI 10.1016/j.neurobiolaging.2013.10.082
   VANDERMEEREN M, 1993, J NEUROCHEM, V61, P1828, DOI 10.1111/j.1471-4159.1993.tb09823.x
   Vanmechelen E, 2000, NEUROSCI LETT, V285, P49, DOI 10.1016/S0304-3940(00)01036-3
   VIGOPELFREY C, 1995, NEUROLOGY, V45, P788, DOI 10.1212/WNL.45.4.788
   Villa C, 2013, J ALZHEIMERS DIS, V35, P487, DOI 10.3233/JAD-122263
   Wang WX, 2008, J NEUROSCI, V28, P1213, DOI 10.1523/JNEUROSCI.5065-07.2008
   Wu YQ, 2017, TOHOKU J EXP MED, V242, P129, DOI 10.1620/tjem.242.129
   Zhu Y, 2015, EXP THER MED, V9, P1013, DOI 10.3892/etm.2015.2179
NR 113
TC 1
Z9 1
U1 2
U2 11
PU GENERAL PHYSIOL AND BIOPHYSICS
PI BRATISLAVA
PA INST OF MOLEC PHYSIOL GENETICS SLOVAK ACAD OF SCI VLARSKA 5, 83334
   BRATISLAVA, SLOVAKIA
SN 0231-5882
EI 1338-4325
J9 GEN PHYSIOL BIOPHYS
JI Gen. Physiol. Biophys.
PD SEP
PY 2018
VL 37
IS 5
BP 495
EP 514
DI 10.4149/gpb_2018019
PG 20
WC Biochemistry & Molecular Biology; Biophysics; Physiology
WE Science Citation Index Expanded (SCI-EXPANDED)
SC Biochemistry & Molecular Biology; Biophysics; Physiology
GA GX9CT
UT WOS:000448096800002
PM 30307401
OA gold
DA 2022-08-24
ER

PT J
AU Cui, X
   Li, Q
   Sun, YN
   Wang, RX
   Pan, CX
AF Cui, Xu
   Li, Qin
   Sun, Yunong
   Wang, Ruoxu
   Pan, Chuxiong
TI Morphine and sufentanil treatment alters microRNA profiling in neurons
SO INTERNATIONAL JOURNAL OF CLINICAL AND EXPERIMENTAL MEDICINE
LA English
DT Article
DE Morphine; sufentanil; microRNA; anesthetics; Alzheimer's disease;
   profiling
ID HIGH-DOSE MORPHINE; OPIOID ANALGESICS; FENTANYL; RELEASE
AB Opioids are morphine-like substances that bind to opioid receptors and are often used to relieve pain. Whether this kind of drugs, including natural product morphine and synthetic product sufentanil, have a protective or destructive effect on nervous system is still unclear. Here, we investigated the alterations of microRNA expression profile after morphine and sufentanil treatment in cultured mouse neurons using microarray. Five microRNA upregulated and 15 microRNA downregulated after morphine treatment and 5 microRNA upregulated and 5 microRNA downregulated after sufentanil treatment with the cutoff of 2-fold change. Our data suggest that microRNA alteration may be involved in opioid drugs' effects in the central nervous system.
C1 [Cui, Xu; Pan, Chuxiong] Capital Med Univ, Beijing Tongren Hosp, Dept Anesthesiol, Beijing 100730, Peoples R China.
   [Li, Qin] Peking Univ, PKU IDG McGovern Inst Brain Res, Coll Life Sci, State Key Lab Membrane Biol, Beijing 100871, Peoples R China.
   [Sun, Yunong] Hendrix Coll, 1600 Washington Ave, Conway, AR 72032 USA.
   [Wang, Ruoxu] Wuhan Univ, Coll Life Sci, Wuhan 430027, Hubei, Peoples R China.
RP Pan, CX (通讯作者)，Capital Med Univ, Beijing Tongren Hosp, Dept Anesthesiol, Beijing 100730, Peoples R China.
EM pandedao@126.com
FU National Natural Science Foundation of China [81301065, 81301131,
   81571037, 81671044]; Talent Training Plan of Beijing [D003034000031]
FX This work was supported by the National Natural Science Foundation of
   China (81301065, 81301131, 81571037 and 81671044) and Talent Training
   Plan of Beijing (D003034000031).
CR Basak I, 2016, CELL MOL LIFE SCI, V73, P811, DOI 10.1007/s00018-015-2093-x
   Brown JN, 2012, MOL CELL PROTEOMICS, V11, P605, DOI 10.1074/mcp.M111.016121
   Cui J, 2011, J NEUROSCI, V31, P16227, DOI 10.1523/JNEUROSCI.3915-11.2011
   Ebert B, 1998, BIOCHEM PHARMACOL, V56, P553, DOI 10.1016/S0006-2952(98)00088-4
   Lin X, 2009, FEBS J, V276, P2022, DOI 10.1111/j.1742-4658.2009.06938.x
   Loflin R, 2015, ANN EMERG MED, V65, P55, DOI 10.1016/j.annemergmed.2014.08.017
   Manglik A, 2016, NATURE, V537, P185, DOI 10.1038/nature19112
   Mohr AM, 2015, SEMIN LIVER DIS, V35, P3, DOI 10.1055/s-0034-1397344
   Qian L, 2007, J IMMUNOL, V179, P1198, DOI 10.4049/jimmunol.179.2.1198
   Sakurada T, 2005, NEUROTOXICOLOGY, V26, P801, DOI 10.1016/j.neuro.2004.12.011
   Stefano GB, 2012, FOLIA BIOL-PRAGUE, V58, P49
   Sueoka N, 1996, CARCINOGENESIS, V17, P2337, DOI 10.1093/carcin/17.11.2337
   Vuckovic S, 2009, CURR MED CHEM, V16, P2468, DOI 10.2174/092986709788682074
   Zhao LX, 2010, AUTOPHAGY, V6, P386, DOI 10.4161/auto.6.3.11289
NR 14
TC 1
Z9 1
U1 0
U2 11
PU E-CENTURY PUBLISHING CORP
PI MADISON
PA 40 WHITE OAKS LN, MADISON, WI 53711 USA
SN 1940-5901
J9 INT J CLIN EXP MED
JI Int. J. Clin. Exp. Med.
PY 2018
VL 11
IS 6
BP 5992
EP 5996
PG 5
WC Medicine, Research & Experimental
WE Science Citation Index Expanded (SCI-EXPANDED)
SC Research & Experimental Medicine
GA GL8HL
UT WOS:000437459200068
DA 2022-08-24
ER

PT J
AU Jiang, R
   Zhang, C
   Zhang, ZY
   Liu, GY
   Gu, R
   Wu, H
AF Jiang, Rui
   Zhang, Chao
   Zhang, Ziyan
   Liu, Guangyao
   Gu, Rui
   Wu, Han
TI Knockdown of miR-125-3p protects against oxidative stress in PC-12 cells
   by targeting MEF2
SO INTERNATIONAL JOURNAL OF CLINICAL AND EXPERIMENTAL PATHOLOGY
LA English
DT Article
DE MiR-125-3p; oxidative stress; spinal cord injury; myocyte enhancer
   factor 2
ID SPINAL-CORD-INJURY; CEREBELLAR GRANULE NEURONS; TRANSCRIPTION FACTOR
   MEF2; ENHANCER FACTOR 2A; CEREBROSPINAL-FLUID; ALZHEIMER-DISEASE;
   NERVOUS-SYSTEM; SURVIVAL; MICRORNA; DIFFERENTIATION
AB Aim: Spinal cord injury (SCI) is a devastating and common neurological disorder which causes local oxidative damage. The study aimed to investigate the underlying role of miR-125-3p mediated by expression of myocyte enhancer factor-2 (MEF2) in oxidative stress induced during spinal cord injury. Methods: Rat derived pheochromocytoma of adrenal medulla cells (PC-12) were cultured in plates and H2O2 was used as stimulus. PC-12 cells were transfected with miR-125-3p mimics to facilitate overexpression or suppression (silencing) of miR-125-3p expression, respectively. qRT-PCR was performed for testing the expression levels of miR-125-3p in PC-12 cells. CCK-8 and apoptosis assays were performed to evaluate the cell survival and apoptosis rates of PC-12 cells. ROS and dual luciferase activity assays were also performed. Western blot analysis was also performed to evaluate the levels of expression of different proteins associated with PI3K/AKT and Notch pathways. Results: H2O2 induced oxidative damage in PC-12 cells in a concentration dependent manner. H2O2 induced apoptosis and increased the ROS levels in PC-12 cells. MiR-125-3p was abnormally expressed in PC-12 cells and reduced oxidative damage in PC-12 cells and vice versa. Expression of miR-125-3p is directly regulated by myocyte enhancer factor 2 (MEF2). Knockdown of miR-125-3p activated PI3K/AKT pathway and suppressed Notch pathway by upregulation of MEF2. Conclusion: These findings suggested that knockdown of miR-125-3p protects PC-12 cells against oxidative stress by targeting MEF2. This might in turn provide novel insights regarding the role of circulating miRNAs especially miR-125-3p in pathogenesis of oxidative damage caused during SCI.
C1 [Jiang, Rui; Liu, Guangyao; Gu, Rui; Wu, Han] Jilin Univ, Dept Orthoped, China Japan Union Hosp, 126 Xiantai St, Changchun 130033, Peoples R China.
   [Zhang, Chao] Jilin Univ, Hosp 2, Dept Ophthalmol, Changchun 130041, Peoples R China.
   [Zhang, Ziyan] Jilin Univ, Hosp 2, Dept Orthoped, Changchun 130041, Peoples R China.
RP Wu, H (通讯作者)，Jilin Univ, Dept Orthoped, China Japan Union Hosp, 126 Xiantai St, Changchun 130033, Peoples R China.
EM wuhan0077@126.com
CR Adlakha YK, 2014, MOL CANCER, V13, DOI 10.1186/1476-4598-13-33
   Black BL, 1998, ANNU REV CELL DEV BI, V14, P167, DOI 10.1146/annurev.cellbio.14.1.167
   Boissart C, 2012, DEVELOPMENT, V139, P1247, DOI 10.1242/dev.073627
   Fiore R, 2009, EMBO J, V28, P697, DOI 10.1038/emboj.2009.10
   Flavell SW, 2006, SCIENCE, V311, P1008, DOI 10.1126/science.1122511
   Gagan J, 2012, J BIOL CHEM, V287, P40360, DOI 10.1074/jbc.M112.378414
   Gaudilliere B, 2002, J BIOL CHEM, V277, P46442, DOI 10.1074/jbc.M206653200
   Gong XM, 2003, NEURON, V38, P33, DOI 10.1016/S0896-6273(03)00191-0
   Gui YX, 2015, ONCOTARGET, V6, P37043, DOI 10.18632/oncotarget.6158
   HALL ED, 1992, J NEUROTRAUM, V9, pS425
   Hamann K, 2008, J NEUROCHEM, V107, P712, DOI 10.1111/j.1471-4159.2008.05622.x
   Jia Z, 2012, SPINAL CORD, V50, P264, DOI 10.1038/sc.2011.111
   Kim MK, 2011, NEUROCHEM RES, V36, P223, DOI 10.1007/s11064-010-0309-x
   Lau P, 2008, J NEUROSCI, V28, P11720, DOI 10.1523/JNEUROSCI.1932-08.2008
   Lecca D, 2016, SCI REP-UK, V6, DOI 10.1038/srep34503
   Li MT, 2001, J NEUROSCI, V21, P6544, DOI 10.1523/JNEUROSCI.21-17-06544.2001
   Li XQ, 2016, BMC NEUROSCI, V17, DOI 10.1186/s12868-016-0243-1
   Linseman DA, 2003, J BIOL CHEM, V278, P41472, DOI 10.1074/jbc.M307245200
   Liu LD, 2003, P NATL ACAD SCI USA, V100, P8532, DOI 10.1073/pnas.1332804100
   LYONS GE, 1995, J NEUROSCI, V15, P5727, DOI 10.1523/jneurosci.15-08-05727.1995
   Mao ZX, 1999, J BIOL CHEM, V274, P31102, DOI 10.1074/jbc.274.43.31102
   Mao ZX, 1999, SCIENCE, V286, P785, DOI 10.1126/science.286.5440.785
   McKinsey TA, 2002, TRENDS BIOCHEM SCI, V27, P40, DOI 10.1016/S0968-0004(01)02031-X
   Okamoto S, 2000, P NATL ACAD SCI USA, V97, P7561, DOI 10.1073/pnas.130502697
   Saman S, 2012, J BIOL CHEM, V287, P3842, DOI 10.1074/jbc.M111.277061
   Sekhon LHS, 2001, SPINE, V26, pS2, DOI 10.1097/00007632-200112151-00002
   Shalizi A, 2006, SCIENCE, V311, P1012, DOI 10.1126/science.1122513
   Shalizi AK, 2005, CURR TOP DEV BIOL, V69, P239, DOI 10.1016/S0070-2153(05)69009-6
   Shalizi A, 2007, J NEUROSCI, V27, P10037, DOI 10.1523/JNEUROSCI.0361-07.2007
   Shenoy A, 2015, EMBO J, V34, P1180, DOI 10.15252/embj.201489504
   Sun YM, 2013, J HEMATOL ONCOL, V6, DOI 10.1186/1756-8722-6-6
   Verderio C, 2012, ANN NEUROL, V72, P610, DOI 10.1002/ana.23627
   Wang XNH, 2013, CURR OPIN CLIN NUTR, V16, P258, DOI 10.1097/MCO.0b013e32835f81b9
   Wu W, 2007, INT J CANCER, V120, P953, DOI 10.1002/ijc.22454
NR 34
TC 1
Z9 1
U1 0
U2 5
PU E-CENTURY PUBLISHING CORP
PI MADISON
PA 40 WHITE OAKS LN, MADISON, WI 53711 USA
SN 1936-2625
J9 INT J CLIN EXP PATHO
JI Int. J. Clin. Exp. Pathol.
PY 2017
VL 10
IS 5
BP 5171
EP 5179
PG 9
WC Oncology; Pathology
WE Science Citation Index Expanded (SCI-EXPANDED)
SC Oncology; Pathology
GA EW1UG
UT WOS:000402279600021
DA 2022-08-24
ER

PT J
AU Pignataro, G
AF Pignataro, Giuseppe
TI Editorial: Mechanisms of Innate Neuroprotection
SO FRONTIERS IN NEUROLOGY
LA English
DT Editorial Material
DE preconditioning/postconditioning; epigenetic; ionic homeostasis;
   microRNA; stroke; seizures; Alzheimer's disease
C1 [Pignataro, Giuseppe] Univ Naples Federico II, Sch Med, Dept Neurosci Reprod Sci & Dent, Div Pharmacol, Naples, Italy.
RP Pignataro, G (通讯作者)，Univ Naples Federico II, Sch Med, Dept Neurosci Reprod Sci & Dent, Div Pharmacol, Naples, Italy.
EM gpignata@unina.it
RI PIGNATARO, GIUSEPPE/H-8876-2012
OI PIGNATARO, GIUSEPPE/0000-0002-7290-4397
CR Raju TNK, 2006, PEDIATRICS, V117, pE320, DOI 10.1542/peds.2005-1934
NR 1
TC 1
Z9 1
U1 0
U2 1
PU FRONTIERS MEDIA SA
PI LAUSANNE
PA PO BOX 110, EPFL INNOVATION PARK, BUILDING I, LAUSANNE, 1015,
   SWITZERLAND
SN 1664-2295
J9 FRONT NEUROL
JI Front. Neurol.
PD MAY 17
PY 2016
VL 7
AR 80
DI 10.3389/fneur.2016.00080
PG 2
WC Clinical Neurology; Neurosciences
WE Science Citation Index Expanded (SCI-EXPANDED)
SC Neurosciences & Neurology
GA DL8NM
UT WOS:000375898700001
PM 27242662
OA Green Published, gold
DA 2022-08-24
ER

PT J
AU Soreq, H
AF Soreq, Hermona
TI MicroRNA-target interactions in neurodegenerative diseases
SO SPRINGERPLUS
LA English
DT Meeting Abstract
DE Alzheimer's disease; microRNAs; pseudogenes
C1 [Soreq, Hermona] Hebrew Univ Jerusalem, IL-91905 Jerusalem, Israel.
OI Soreq, Hermona/0000-0002-0955-526X
NR 0
TC 1
Z9 1
U1 0
U2 2
PU SPRINGER INTERNATIONAL PUBLISHING AG
PI CHAM
PA GEWERBESTRASSE 11, CHAM, CH-6330, SWITZERLAND
SN 2193-1801
J9 SPRINGERPLUS
JI SpringerPlus
PD JUN 12
PY 2015
VL 4
SU 1
MA L1
DI 10.1186/2193-1801-4-S1-L1
PG 1
WC Multidisciplinary Sciences
WE Science Citation Index Expanded (SCI-EXPANDED)
SC Science & Technology - Other Topics
GA CO4SA
UT WOS:000359149700002
PM 27386172
OA gold, Green Published
DA 2022-08-24
ER

PT J
AU Lukiw, W
   Jones, B
   Bhattacharjee, S
   Alexandrov, P
   Dua, P
   Zhao, Y
AF Lukiw, Walter
   Jones, Brandon
   Bhattacharjee, Surjyadipta
   Alexandrov, Peter
   Dua, Prerna
   Zhao, Yuahi
TI TREM2 (chr6p21.1) and CFH (chr1q32) regulation by NF-kB-sensitive miRNAs
   in age-related macular degeneration (AMD) and Alzheimer's disease (AD)
SO INVESTIGATIVE OPHTHALMOLOGY & VISUAL SCIENCE
LA English
DT Meeting Abstract
DE 412 age-related macular degeneration; 557 inflammation; 533
   gene/expression
C1 [Lukiw, Walter; Jones, Brandon; Bhattacharjee, Surjyadipta; Zhao, Yuahi] Lousiana State Univ, Hlth Sci Ctr, Neurosci & Ophthalmol, New Orleans, LA USA.
   [Lukiw, Walter; Alexandrov, Peter] Russian Acad Med Sci, Moscow, Russia.
   [Dua, Prerna] Louisiana Tech Univ, Ruston, LA 71270 USA.
   [Zhao, Yuahi] Univ Texas Hlth Sci Ctr Houston, Houston, TX 77030 USA.
RI Bhattacharjee, Surjyadipta/I-5354-2016; Bhattacharjee,
   Surjyadipta/AAD-7586-2021
OI Bhattacharjee, Surjyadipta/0000-0003-0185-553X; Bhattacharjee,
   Surjyadipta/0000-0003-0185-553X
NR 0
TC 1
Z9 1
U1 0
U2 0
PU ASSOC RESEARCH VISION OPHTHALMOLOGY INC
PI ROCKVILLE
PA 12300 TWINBROOK PARKWAY, ROCKVILLE, MD 20852-1606 USA
SN 0146-0404
EI 1552-5783
J9 INVEST OPHTH VIS SCI
JI Invest. Ophthalmol. Vis. Sci.
PD JUN
PY 2013
VL 54
IS 15
MA 3652
PG 2
WC Ophthalmology
WE Science Citation Index Expanded (SCI-EXPANDED)
SC Ophthalmology
GA VD1WC
UT WOS:000436232708209
DA 2022-08-24
ER

PT J
AU Shu, J
   Li, N
   Wei, WS
   Zhang, L
AF Shu, Jun
   Li, Nan
   Wei, Wenshi
   Zhang, Li
TI Detection of molecular signatures and pathways shared by Alzheimer's
   disease and type 2 diabetes
SO GENE
LA English
DT Article
DE Alzheimer 's disease; Type 2 diabetes; Protein -protein interaction;
   Systems biology; Protein-drug interaction; Gene-disease association
ID COATED-PLATELET LEVELS; 14-3-3 PROTEINS; RHEUMATOID-ARTHRITIS;
   INSULIN-RESISTANCE; RECEPTOR CD44; MOUSE MODELS; EXPRESSION; GENES;
   INFLAMMATION; ASSOCIATION
AB Alzheimer's disease (AD) and type 2 diabetes (T2D) are common in the general elderly population, conferring heavy individual, social, and economic stresses on families and society. Accumulating evidence indicates T2D to be a risk factor for AD. However, the underlying mechanisms for this association are largely unknown. This study aimed to identify the shared molecular signatures between AD and T2D through integrated analysis of temporal cortex gene expression data. Gene Ontology (GO) and pathway enrichment analysis, protein over-representation analysis, protein-protein interaction, DEG-transcription factor interactions, DEG-microRNA interactions, protein-drug interactions, gene-disease association analysis, and protein subcellular localization analysis of the common DEGs were performed. We identified 16 common DEGs between the two datasets, which were mainly enriched in the biological processes of apoptosis, autophagy, inflammation, and hemostasis. We also identified five hub proteins encoded by the DEGs, five central regulatory transcription factors, and six microRNAs. Proteindrug interaction analysis showed C1QB to be associated with different drugs. Gene-disease association analysis revealed that hub genes, SFN and ITGB2, were actively engaged in other diseases. Collectively, these findings provide new insights into shared molecular mechanisms between AD and T2D and provide novel candidate targets for therapeutic intervention.
C1 [Shu, Jun; Li, Nan; Wei, Wenshi; Zhang, Li] Fudan Univ, Huadong Hosp, Cognit Disorders Ctr, Dept Neurol, 221 West Yan An Rd, Shanghai, Peoples R China.
RP Wei, WS; Zhang, L (通讯作者)，Fudan Univ, Huadong Hosp, Cognit Disorders Ctr, Dept Neurol, 221 West Yan An Rd, Shanghai, Peoples R China.
EM wenshiwei1999@163.com; lizhang_huadong@163.com
FU Shanghai Municipal Key Clinical Specialty [shslczdzk02801]; Shanghai
   Municipal Health Commission [2020YJZX0109]; Shanghai Pujiang Program
   [2019PJD013]; National Natural Science Foundation of China (NSFC)
   [81471103]
FX This work was funded by Shanghai Municipal Key Clinical Specialty, grant
   number shslczdzk02801 and the Shanghai Municipal Health Commission,
   grant number 2020YJZX0109 and the Shanghai Pujiang Program, grant number
   2019PJD013 and National Natural Science Foundation of China (NSFC) ,
   grant number 81471103. The funders had no role in the design of the
   study; in the collection, analyses, or inter-pretation of data; in the
   writing of the manuscript, or in the decision to publish the results.
CR Ajjan RA, 2019, MOL IMMUNOL, V114, P270, DOI 10.1016/j.molimm.2019.07.031
   Alicka M, 2019, J CLIN MED, V8, DOI 10.3390/jcm8060765
   Amidei CB, 2021, JAMA-J AM MED ASSOC, V325, P1640, DOI 10.1001/jama.2021.4001
   Antohe JL, 2012, ARTHRIT CARE RES, V64, P215, DOI 10.1002/acr.20657
   Babu SS, 2016, SCI REP-UK, V6, DOI 10.1038/srep36207
   Bardou P, 2014, BMC BIOINFORMATICS, V15, DOI 10.1186/1471-2105-15-293
   Barrett T, 2013, NUCLEIC ACIDS RES, V41, pD991, DOI 10.1093/nar/gks1193
   Biessels GJ, 2020, LANCET NEUROL, V19, P699, DOI 10.1016/S1474-4422(20)30139-3
   Bury JJ, 2021, ACTA NEUROPATHOL COM, V9, DOI 10.1186/s40478-020-01109-y
   Butchart J, 2015, NEUROLOGY, V84, P2161, DOI 10.1212/WNL.0000000000001617
   Caberlotto L, 2019, SCI REP-UK, V9, DOI 10.1038/s41598-019-39828-5
   Chatterjee S, 2017, LANCET, V389, P2239, DOI 10.1016/S0140-6736(17)30058-2
   Chornenkyy Y, 2019, BRAIN PATHOL, V29, P3, DOI 10.1111/bpa.12655
   Chou RC, 2016, CNS DRUGS, V30, P1111, DOI 10.1007/s40263-016-0374-z
   Chowdhury Utpala Nanda, 2020, Informatics in Medicine Unlocked, V19, P33, DOI 10.1016/j.imu.2020.100309
   Chung Y., SCI REP-UK, V11
   Clarke LE, 2013, NAT REV NEUROSCI, V14, P311, DOI 10.1038/nrn3484
   Corbi SCT, 2020, SCI REP-UK, V10, DOI 10.1038/s41598-020-65042-9
   Cosin-Tomas M, 2017, MOL NEUROBIOL, V54, P5550, DOI 10.1007/s12035-016-0088-8
   Daborg J, 2012, J NEURAL TRANSM, V119, P789, DOI 10.1007/s00702-012-0797-8
   Dahlmans D, 2017, FRONT PHYSIOL, V8, DOI 10.3389/fphys.2017.00711
   Dejanovic B, 2018, NEURON, V100, P1322, DOI 10.1016/j.neuron.2018.10.014
   El Haouari M, 2019, CURR MED CHEM, V26, P4145, DOI 10.2174/0929867324666171005114456
   Esser N, 2015, EXPERT OPIN INV DRUG, V24, P283, DOI 10.1517/13543784.2015.974804
   Fabregat A, 2018, NUCLEIC ACIDS RES, V46, pD649, DOI [10.1093/nar/gkx1132, 10.1093/nar/gkz1031]
   Feng LS, 2018, INT J MOL MED, V42, P1074, DOI 10.3892/ijmm.2018.3671
   Ferroni P, 2004, J THROMB HAEMOST, V2, P1282, DOI 10.1111/j.1538-7836.2004.00836.x
   Fonseca MI, 2004, J NEUROSCI, V24, P6457, DOI 10.1523/JNEUROSCI.0901-04.2004
   Frigerio CS, 2013, NEUROLOGY, V81, P2103, DOI 10.1212/01.wnl.0000437306.37850.22
   Gaiz A, 2017, BIOMED PHARMACOTHER, V94, P679, DOI 10.1016/j.biopha.2017.07.121
   Gardino AK, 2011, SEMIN CELL DEV BIOL, V22, P688, DOI 10.1016/j.semcdb.2011.09.008
   Geng XD, 2019, J DIABETES INVEST, V10, P972, DOI 10.1111/jdi.12986
   Giovagnoni C, 2021, NEUROBIOL AGING, V102, P178, DOI 10.1016/j.neurobiolaging.2021.02.001
   Gu Q, 2020, MOL NEUROBIOL, V57, P32, DOI 10.1007/s12035-019-01754-y
   Herrera-Espejo S, 2019, MOL NEUROBIOL, V56, P8376, DOI 10.1007/s12035-019-01676-9
   Hokama M, 2014, CEREB CORTEX, V24, P2476, DOI 10.1093/cercor/bht101
   Hong S, 2016, SCIENCE, V352, P712, DOI 10.1126/science.aad8373
   Huang HY, 2020, NUCLEIC ACIDS RES, V48, pD148, DOI 10.1093/nar/gkz896
   Ibfelt T, 2014, MEDIAT INFLAMM, V2014, DOI 10.1155/2014/295478
   Jhang KA, 2018, J NEUROINFLAMM, V15, DOI 10.1186/s12974-018-1112-x
   Jia HY, 2017, AM J TRANSL RES, V9, P4738
   Kacirova M, 2020, CLIN SCI, V134, P547, DOI 10.1042/CS20191313
   Kanehisa M, 2017, NUCLEIC ACIDS RES, V45, pD353, DOI 10.1093/nar/gkw1092
   Kaur R, 2018, CARDIOVASC DIABETOL, V17, DOI 10.1186/s12933-018-0763-3
   Kelley AS, 2015, ANN INTERN MED, V163, P729, DOI 10.7326/M15-0381
   Khan A, 2018, NUCLEIC ACIDS RES, V46, pD1284, DOI 10.1093/nar/gkx1188
   Kodama K, 2015, DIABETES, V64, P867, DOI 10.2337/db14-0149
   Kodama K, 2012, P NATL ACAD SCI USA, V109, P7049, DOI 10.1073/pnas.1114513109
   Kwon HS, 2020, TRANSL NEURODEGENER, V9, DOI 10.1186/s40035-020-00221-2
   Lardenoije R., 2019, CLIN EPIGENETICS, V11
   Lee JD, 2019, SEMIN IMMUNOL, V45, DOI 10.1016/j.smim.2019.101340
   Lee T, 2021, BIOMEDICINES, V9, DOI 10.3390/biomedicines9010034
   Li G, 2021, BIOCHEM BIOPH RES CO, V558, P71, DOI 10.1016/j.bbrc.2021.04.011
   Li J, 2020, FASEB J, V34, P14234, DOI 10.1096/fj.202000970RR
   Liu LF, 2015, DIABETOLOGIA, V58, P1579, DOI 10.1007/s00125-015-3603-y
   Lu Y.K., 2021, J CLIN ENDOCR METAB
   Martens M, 2021, NUCLEIC ACIDS RES, V49, pD613, DOI 10.1093/nar/gkaa1024
   Mathys H, 2019, NATURE, V570, P332, DOI 10.1038/s41586-019-1195-2
   Matthews KA, 2019, ALZHEIMERS DEMENT, V15, P17, DOI 10.1016/j.jalz.2018.06.3063
   McKay EC, 2019, J NEUROPATH EXP NEUR, V78, P436, DOI 10.1093/jnen/nlz023
   Mi HY, 2013, NUCLEIC ACIDS RES, V41, pD377, DOI 10.1093/nar/gks1118
   Mizushima N, 2018, NAT CELL BIOL, V20, P521, DOI 10.1038/s41556-018-0092-5
   Moreno-Rodriguez M, 2020, J NEUROINFLAMM, V17, DOI 10.1186/s12974-020-1723-x
   Oyama F, 2004, J BIOL CHEM, V279, P27272, DOI 10.1074/jbc.M401634200
   Pair FS, 2021, TRENDS PHARMACOL SCI, V42, P226, DOI 10.1016/j.tips.2021.01.001
   Patel H, 2019, BRAIN BEHAV IMMUN, V80, P644, DOI 10.1016/j.bbi.2019.05.009
   Pinero J, 2017, NUCLEIC ACIDS RES, V45, pD833, DOI 10.1093/nar/gkw943
   Pini L, 2016, AGEING RES REV, V30, P25, DOI 10.1016/j.arr.2016.01.002
   Pinnera E, 2017, J ALZHEIMERS DIS, V58, P1137, DOI 10.3233/JAD-161245
   Piras IS, 2019, J ALZHEIMERS DIS, V70, P691, DOI 10.3233/JAD-181113
   Prodan CI, 2011, NEUROLOGY, V76, P247, DOI 10.1212/WNL.0b013e3182074bd2
   Prodan CI, 2008, TRANSL RES, V152, P99, DOI 10.1016/j.trsl.2008.07.001
   Pugazhenthi S, 2017, BBA-MOL BASIS DIS, V1863, P1037, DOI 10.1016/j.bbadis.2016.04.017
   Rahman MH, 2020, INT J ENV RES PUB HE, V17, DOI 10.3390/ijerph17031035
   Rahman MR, 2020, GENOMICS, V112, P1290, DOI 10.1016/j.ygeno.2019.07.018
   Randriamboavonjy V, 2014, CURR ALZHEIMER RES, V11, P862, DOI 10.2174/156720501109141013115258
   Rangaraju S., 2018, MOL NEURODEGENER, V13
   Rawish E, 2020, FRONT IMMUNOL, V11, DOI 10.3389/fimmu.2020.548631
   Rosado JA, 2019, CURR MED CHEM, V26, P4102, DOI 10.2174/0929867325666171205163944
   Saha S, 2018, BIOMED PHARMACOTHER, V104, P485, DOI 10.1016/j.biopha.2018.05.007
   Sanchez-Mico MV, 2021, GLIA, V69, P997, DOI 10.1002/glia.23943
   Santiago JA, 2019, FRONT NEUROSCI-SWITZ, V13, DOI 10.3389/fnins.2019.01273
   Savage JC, 2015, J NEUROSCI, V35, P6532, DOI 10.1523/JNEUROSCI.4586-14.2015
   Silvestro S., 2019, INT J MOL SCI, V20
   Silzer TK, 2018, MITOCHONDRION, V43, P16, DOI 10.1016/j.mito.2018.04.004
   Sjoberg AP, 2009, TRENDS IMMUNOL, V30, P83, DOI 10.1016/j.it.2008.11.003
   Sreedhar R, 2017, INT J BIOCHEM CELL B, V88, P92, DOI 10.1016/j.biocel.2017.05.009
   Stelzer Gil, 2016, Curr Protoc Bioinformatics, V54, DOI 10.1002/cpbi.5
   Subhramanyam CS, 2019, SEMIN CELL DEV BIOL, V94, P112, DOI 10.1016/j.semcdb.2019.05.004
   Swartzlander DB, 2018, JCI INSIGHT, V3, DOI 10.1172/jci.insight.121109
   Szklarczyk D, 2017, NUCLEIC ACIDS RES, V45, pD362, DOI 10.1093/nar/gkw937
   Tang L, 2019, BIOMED RES INT, V2019, DOI 10.1155/2019/9642589
   Thomassen JQ, 2020, EPIDEMIOL PSYCH SCI, V29, DOI 10.1017/S2045796020000347
   Torres-Acosta N, 2020, J ALZHEIMERS DIS, V78, P619, DOI 10.3233/JAD-200711
   Tumminia A, 2018, INT J MOL SCI, V19, DOI 10.3390/ijms19113306
   Wang CR, 2021, WORLD J DIABETES, V12, P238, DOI 10.4239/wjd.v12.i3.238
   Wang D, 2020, CURR NEUROVASC RES, V17, P93, DOI 10.2174/1567202617666200128141938
   Watanabe K, 2009, ACTA PHYSIOL HUNG, V96, P277, DOI 10.1556/APhysiol.96.2009.3.3
   Wishart DS, 2018, NUCLEIC ACIDS RES, V46, pD1074, DOI 10.1093/nar/gkx1037
   Xia JG, 2015, NAT PROTOC, V10, P823, DOI 10.1038/nprot.2015.052
   Xiong Y, 2020, SCI REP-UK, V10, DOI 10.1038/s41598-020-76495-3
   Yao L, 2021, FRONT NEUROENDOCRIN, V62, DOI 10.1016/j.yfrne.2021.100915
   Yin CJ, 2019, NAT MED, V25, P496, DOI 10.1038/s41591-018-0336-8
   Zhang XX, 2019, NUCLEIC ACIDS RES, V47, pD721, DOI 10.1093/nar/gky900
   Zhao X, 2019, GENES NUTR, V14, DOI 10.1186/s12263-019-0630-1
   Zhong F, 2018, J AM SOC NEPHROL, V29, P1397, DOI 10.1681/ASN.2017030234
   Zhou MS, 2020, PLOS ONE, V15, DOI 10.1371/journal.pone.0229819
   Zhou YJ, 2019, J ALZHEIMERS DIS, V67, P571, DOI 10.3233/JAD-181053
   Zhou YY, 2019, NAT COMMUN, V10, DOI 10.1038/s41467-019-09234-6
NR 109
TC 0
Z9 0
U1 5
U2 13
PU ELSEVIER
PI AMSTERDAM
PA RADARWEG 29, 1043 NX AMSTERDAM, NETHERLANDS
SN 0378-1119
EI 1879-0038
J9 GENE
JI Gene
PD FEB 5
PY 2022
VL 810
AR 146070
DI 10.1016/j.gene.2021.146070
EA DEC 2021
PG 13
WC Genetics & Heredity
WE Science Citation Index Expanded (SCI-EXPANDED)
SC Genetics & Heredity
GA XW7ZK
UT WOS:000735832100009
PM 34813915
OA hybrid
DA 2022-08-24
ER

PT J
AU Coto-Vilchez, C
   Martinez-Magana, JJ
   Mora-Villalobos, L
   Valerio, D
   Genis-Mendoza, AD
   Silverman, JM
   Nicolini, H
   Raventos, H
   Chavarria-Soley, G
AF Coto-Vilchez, Carolina
   Jaime Martinez-Magana, Jose
   Mora-Villalobos, L.
   Valerio, D.
   Delia Genis-Mendoza, Alma
   Silverman, J. M.
   Nicolini, Humberto
   Raventos, H.
   Chavarria-Soley, Gabriela
TI Genome-wide DNA methylation profiling in nonagenarians suggests an
   effect of PM20D1 in late onset Alzheimer's disease
SO CNS SPECTRUMS
LA English
DT Article; Early Access
DE Late-onset Alzheimer's disease; epigenome; quantitative-trait loci
ID NONCODING RNA; EPIGENETIC AGE; FAMILY-MEMBERS; APOE ALLELE; ASSOCIATION;
   EXPRESSION; TISSUE; NC886; POPULATION; LONGEVITY
AB Background The aim of this study is to identify differentially methylated regions (DMRs) in the genomes of a sample of cognitively healthy individuals and a sample of individuals with LOAD, all of them nonagenarians from Costa Rica. Methods In this study, we compared whole blood DNA methylation profiles of 32 individuals: 21 cognitively healthy and 11 with LOAD, using the Infinium MethylationEPIC BeadChip. First, we calculated the epigenetic age of the participants based on Horvath's epigenetic clock. DMRcate and Bumphunter were used to identify DMRs. After in silico and knowledge-based filtering of the DMRs, we performed a methylation quantitative loci (mQTL) analysis (rs708727 and rs960603). Results On average, the epigenetic age was 73 years in both groups, which represents a difference of over 20 years between epigenetic and chronological age in both affected and unaffected individuals. Methylation analysis revealed 11 DMRs between groups, which contain six genes and two pseudogenes. These genes are involved in cell cycle regulation, embryogenesis, synthesis of ceramides, and migration of interneurons to the cerebral cortex. One of the six genes is PM20D1, for which altered expression has been reported in LOAD. After genotyping previously reported mQTL SNPs for the gene, we found that average methylation in the PM20D1 DMR differs between genotypes for rs708727, but not for rs960603. Conclusions This work supports the possible role of PM20D1 in protection against AD, by showing differential methylation in blood of affected and unaffected nonagenarians. Our results also support the influence of genetic factors on PM20D1 methylation levels.
C1 [Coto-Vilchez, Carolina; Mora-Villalobos, L.; Raventos, H.; Chavarria-Soley, Gabriela] Univ Costa Rica, Ctr Invest Biol Celular & Mol, San Jose, Costa Rica.
   [Jaime Martinez-Magana, Jose; Delia Genis-Mendoza, Alma; Nicolini, Humberto] Inst Nacl Med Genom, Mexico City, DF, Mexico.
   [Raventos, H.; Chavarria-Soley, Gabriela] Univ Costa Rica, Escuela Biol, San Jose, Costa Rica.
   [Valerio, D.] Hosp Nacl Geriatria & Gerontol Costa Rica, San Jose, Costa Rica.
   [Silverman, J. M.] Icahn Sch Med Mt Sinai, Dept Psychiat, New York, NY 10029 USA.
RP Chavarria-Soley, G (通讯作者)，Univ Costa Rica, Ctr Invest Biol Celular & Mol, San Jose, Costa Rica.; Chavarria-Soley, G (通讯作者)，Univ Costa Rica, Escuela Biol, San Jose, Costa Rica.
EM gabriela.chavarriasoley@ucr.ac.cr
FU NIH Fogarty International Center & National Institute on Aging
   [R21TW009258]; Alzheimer's Association, Universidad de Costa Rica
   [A4323, B8377]; Sistema de Estudios de Posgrado from Universidad de
   Costa Rica; Instituto Nacional de Medicina Genomica
FX This work received funding support from NIH Fogarty International Center
   & National Institute on Aging (grant: R21TW009258), Alzheimer's
   Association, Universidad de Costa Rica (projects A4323 and B8377), and
   Sistema de Estudios de Posgrado from Universidad de Costa Rica. This
   study received partial funding from the "Instituto Nacional de Medicina
   Genomica."
CR Andrews SJ, 2020, LANCET NEUROL, V19, P326, DOI 10.1016/S1474-4422(19)30435-1
   Ardlie KG, 2015, SCIENCE, V348, P648, DOI 10.1126/science.1262110
   Armstrong NJ, 2017, EPIGENOMICS-UK, V9, P689, DOI 10.2217/epi-2016-0179
   Aryee MJ, 2014, BIOINFORMATICS, V30, P1363, DOI 10.1093/bioinformatics/btu049
   Becker I, 2008, HISTOCHEM CELL BIOL, V129, P233, DOI 10.1007/s00418-007-0344-0
   Ben-David O, 2010, NEUROMOL MED, V12, P341, DOI 10.1007/s12017-010-8114-x
   Bibikova M, 2011, GENOMICS, V98, P288, DOI 10.1016/j.ygeno.2011.07.007
   Braun PR, 2019, TRANSL PSYCHIAT, V9, DOI 10.1038/s41398-019-0376-y
   Chen JF, 2020, JAMA PSYCHIAT, V77, P628, DOI 10.1001/jamapsychiatry.2019.4792
   CHEUNG WY, 1993, PCR METH APPL, V3, P69
   CORDER EH, 1994, NAT GENET, V7, P180, DOI 10.1038/ng0694-180
   CORDER EH, 1993, SCIENCE, V261, P921, DOI 10.1126/science.8346443
   Cuyvers E, 2016, LANCET NEUROL, V15, P857, DOI 10.1016/S1474-4422(16)00127-7
   Depp CA, 2006, AM J GERIAT PSYCHIAT, V14, P6, DOI 10.1097/01.JGP.0000192501.03069.bc
   Edgar RD, 2017, TRANSL PSYCHIAT, V7, DOI 10.1038/tp.2017.171
   Fagerberg L, 2014, MOL CELL PROTEOMICS, V13, P397, DOI 10.1074/mcp.M113.035600
   Farrer LA, 1997, JAMA-J AM MED ASSOC, V278, P1349, DOI 10.1001/jama.278.16.1349
   Feinberg AP, 2010, SCI TRANSL MED, V2, DOI 10.1126/scitranslmed.3001262
   Silva MVF, 2019, J BIOMED SCI, V26, DOI 10.1186/s12929-019-0524-y
   FOLSTEIN MF, 1975, J PSYCHIAT RES, V12, P189, DOI 10.1016/0022-3956(75)90026-6
   Fortin JP, 2014, GENOME BIOL, V15, DOI 10.1186/s13059-014-0503-2
   Greenwood TA, 2011, J ALZHEIMERS DIS, V27, P897, DOI 10.3233/JAD-2011-110782
   Grigoriou M, 1998, DEVELOPMENT, V125, P2063
   Heyn H, 2013, GENOME RES, V23, P1363, DOI 10.1101/gr.154187.112
   Hindorff LA, 2018, NAT REV GENET, V19, P175, DOI 10.1038/nrg.2017.89
   Horvath S, 2018, NAT REV GENET, V19, P371, DOI 10.1038/s41576-018-0004-3
   Horvath S, 2016, GENOME BIOL, V17, DOI 10.1186/s13059-016-1030-0
   Horvath S, 2015, AGING-US, V7, P1159, DOI 10.18632/aging.100861
   Horvath S, 2013, GENOME BIOL, V14, DOI 10.1186/gb-2013-14-10-r115
   Houseman EA, 2012, BMC BIOINFORMATICS, V13, DOI 10.1186/1471-2105-13-86
   HUGHES CP, 1982, BRIT J PSYCHIAT, V140, P566, DOI 10.1192/bjp.140.6.566
   Jeon SH, 2012, INT J MOL SCI, V13, P13134, DOI 10.3390/ijms131013134
   Jeon SH, 2012, FEBS LETT, V586, P3477, DOI 10.1016/j.febslet.2012.07.076
   Korrodi-Gregorio L, 2013, BMC EVOL BIOL, V13, DOI 10.1186/1471-2148-13-242
   Larrick JW, 2016, REJUV RES, V19, P337, DOI 10.1089/rej.2016.1859
   Lavdas AA, 1999, J NEUROSCI, V19, P7881
   Lee HS, 2014, ONCOTARGET, V5, P3472, DOI 10.18632/oncotarget.1927
   Lee KS, 2014, ONCOTARGET, V5, P3944, DOI 10.18632/oncotarget.2047
   Levine ME, 2015, AGING-US, V7, P1198, DOI 10.18632/aging.100864
   Li QS, 2021, CLIN EPIGENETICS, V13, DOI 10.1186/s13148-021-01179-2
   Liu L, 2019, ALZHEIMERS DEMENT, V15, P1183, DOI 10.1016/j.jalz.2019.06.3918
   Long JZ, 2016, CELL, V166, P424, DOI 10.1016/j.cell.2016.05.071
   Maltby VE, 2017, CLIN EPIGENETICS, V9, DOI 10.1186/s13148-017-0371-1
   Marioni RE, 2015, INT J EPIDEMIOL, V44, P1388, DOI 10.1093/ije/dyu277
   Marioni RE, 2015, GENOME BIOL, V16, DOI 10.1186/s13059-015-0584-6
   McEwen LM, 2017, EPIGENET CHROMATIN, V10, DOI 10.1186/s13072-017-0128-2
   Mizutani Y, 2005, BIOCHEM J, V390, P263, DOI 10.1042/BJ20050291
   Morris TJ, 2014, BIOINFORMATICS, V30, P428, DOI 10.1093/bioinformatics/btt684
   Peterson RE, 2019, CELL, V179, P589, DOI 10.1016/j.cell.2019.08.051
   Profenno LA, 2010, BIOL PSYCHIAT, V67, P505, DOI 10.1016/j.biopsych.2009.02.013
   Radner FPW, 2013, PLOS GENET, V9, DOI 10.1371/journal.pgen.1003536
   Reitz C, 2011, NAT REV NEUROL, V7, P137, DOI [10.1038/nrneurol.2011.2, 10.1101/cshperspect.a006239]
   Riebeling C, 2003, J BIOL CHEM, V278, P43452, DOI 10.1074/jbc.M307104200
   Robinson M, 2017, J ALZHEIMERS DIS, V57, P317, DOI 10.3233/JAD-161149
   Romanelli V, 2014, EPIGENETICS-US, V9, P783, DOI 10.4161/epi.28323
   Rosero-Bixby L, 2008, DEMOGRAPHY, V45, P673, DOI 10.1353/dem.0.0011
   Rosero-Bixby L, 2016, P NATL ACAD SCI USA, V113, P1130, DOI 10.1073/pnas.1521917112
   Rosero-Bixby L, 2009, J GERONTOL B-PSYCHOL, V64, P105, DOI 10.1093/geronb/gbn004
   Sanchez-Mut JV, 2018, NAT MED, V24, P598, DOI 10.1038/s41591-018-0013-y
   Sanchez-Mut JV, 2020, CLIN EPIGENETICS, V12, DOI 10.1186/s13148-020-0814-y
   Sanchez-Mut J, 2015, FRONT BEHAV NEUROSCI, V9, DOI 10.3389/fnbeh.2015.00347
   Scacchi R, 1995, NEUROSCI LETT, V201, P231, DOI 10.1016/0304-3940(95)12190-0
   Scheltens P, 2016, LANCET, V388, P505, DOI 10.1016/S0140-6736(15)01124-1
   Fort RS, 2018, BMC CANCER, V18, DOI 10.1186/s12885-018-4049-7
   Silverman JM, 2008, AM J MED GENET B, V147B, P167, DOI 10.1002/ajmg.b.30483
   Silverman JM, 2018, MED HYPOTHESES, V110, P9, DOI 10.1016/j.mehy.2017.10.022
   Simon-Sanchez J, 2009, NAT GENET, V41, P1308, DOI 10.1038/ng.487
   Suri S, 2013, NEUROSCI BIOBEHAV R, V37, P2878, DOI 10.1016/j.neubiorev.2013.10.010
   Valerio D, 2014, AM J GERIAT PSYCHIAT, V22, P957, DOI 10.1016/j.jagp.2014.03.008
   Vemuri P, 2017, JAMA NEUROL, V74, P718, DOI 10.1001/jamaneurol.2017.0244
   Walton E, 2016, SCHIZOPHRENIA BULL, V42, P406, DOI 10.1093/schbul/sbv074
   Wang Q, 2020, CLIN EPIGENETICS, V12, DOI 10.1186/s13148-020-00984-5
   Wong GW, 2001, J BIOL CHEM, V276, P49169, DOI 10.1074/jbc.M108677200
   Zhang LY, 2020, NAT COMMUN, V11, DOI 10.1038/s41467-020-19791-w
   Zhang ZC, 2013, J BIOL CHEM, V288, P2485, DOI 10.1074/jbc.M112.402933
NR 75
TC 0
Z9 0
U1 1
U2 1
PU CAMBRIDGE UNIV PRESS
PI NEW YORK
PA 32 AVENUE OF THE AMERICAS, NEW YORK, NY 10013-2473 USA
SN 1092-8529
EI 2165-6509
J9 CNS SPECTRUMS
JI CNS Spectr.
AR PII S109285292100105X
DI 10.1017/S109285292100105X
EA DEC 2021
PG 9
WC Clinical Neurology; Psychiatry
WE Science Citation Index Expanded (SCI-EXPANDED)
SC Neurosciences & Neurology; Psychiatry
GA YF4XY
UT WOS:000741812600001
PM 34911598
DA 2022-08-24
ER

PT J
AU Iqbal, S
   Malik, MZ
   Pal, D
AF Iqbal, Saleem
   Malik, Md Zubbair
   Pal, Debnath
TI Network-based identification of miRNAs and transcription factors and in
   silico drug screening targeting 8-secretase involved in Alzheimer's
   disease
SO HELIYON
LA English
DT Article
DE Alzheimer's disease; miRNA; Systems medicine; 8-secretase; Molecular
   Dynamic Simulations; Biomarker
ID ASPARAGINYL ENDOPEPTIDASE; PROTEIN; LEGUMAIN; DATABASE; TAU; PARAMETERS;
   EXPRESSION; MICRORNAS; MODEL; RNA
AB Background: System medicine approaches have played a pivotal role in identifying novel disease networks especially in miRNA research. It is no wonder that miRNAs are implicated in multiple clinical conditions, allowing us to establish the hubs and nodes for network models of Alzheimer's Disease (AD). AD is an age-related, progressive, irreversible, and multifactorial neurodegenerative disorder characterized by cognitive and memory impairment and is the most common cause of dementia in older adults. Worldwide, around 50 million people have dementia, and there are nearly 10 million new cases every year. 8-secretase, also known as asparagine endopeptidase (AEP) or legumain (LGMN), is a lysosomal cysteine protease that cleaves peptide bonds C-terminally to asparagine residues in both amyloid precursor protein (APP) and tau, mediating the amyloid-13 and tau pathology in AD. The patient's miRNA expression was found to be deregulated in the brain, extracellular fluid, blood plasma, and serum. Methods: Protein-Protein Interaction (PPI) networks of LGMN or 8-secretase were constructed using the Genemania database. Network Analyzer, a Cytoscape plugin, analyzed the network topological properties of LGMN. miRNAs related to Alzheimer's were extracted from the HMDD (Human microRNA Disease Database) and experimentally verified miRNA-gene interaction was obtained by searching miRWalk. Starbase v2.0 and miRanda were used for screening miRNA of LGMN genes. Moreover, to understand the regulatory mechanism in AD, we have screened major transcription factors of LGMN targeted genes using the Network Analyst 3.0, TRRUST (v2.0) server, and ENCODE. The Genotype-Tissue Expression (GTEx) and BEST tool were used to investigate the expression pattern of the LGMN gene. In parallel, we performed in-silico drug designing of the novel inhibitor scaffold of 6-secretase as powerful therapeutic targets by using the concept of scaffolds and frameworks. In this context, this study also aimed at identifying effective small molecule inhibitors targeting 6-secretase. Results: Among the 16 experimentally verified miRNAs, Network analysis of the LGMN and its associated miRNA identify novel hsa-miRNA-106a-5p and hsa-miRNA-34a-5p being more expressed in the brain. Our in silico high throughput screening, followed by XP docking revealed Oprea1 as the lead. Molecular dynamic simulations of the 6-secretase-docked complex have been carried out for a time period of 200 ns and revealed that Root Mean Square Deviation (RMSD) of the protein C alpha-backbone with respect to its starting position increased to 1.20 A for the first 25 ns of the trajectory and then became stable around 0.6 A in the last 170 ns course of the simulation. The radius of gyration (RGYR) reveals that compactness was maintained till the end of simulations. Conclusion: Network analysis of LGMN associated miRNAs lead to the identification of two novel miRNAs, being highly expressed in the brain. This study also lead to the identification and expression of 10 Transcription factors associated with LGMN. Expression Heatmap results show high and continuous expression of LGMN in most of the regions of the brain, especially in the frontal cortex. Further, in silico drug analysis led us to the identification of Oprea1 which could be taken for further investigation to explore its potential for AD therapy.
C1 [Iqbal, Saleem; Pal, Debnath] Indian Inst Sci, Dept Computat & Data Sci, Bangalore 560012, Karnataka, India.
   [Malik, Md Zubbair] Jawaharlal Nehru Univ, Sch Computat & Integrat Sci, New Delhi 110067, India.
   [Iqbal, Saleem] CHUL Res Ctr, Axe Mol Endocrinol & Nephrol, Quebec City, PQ G1V 4G2, Canada.
   [Iqbal, Saleem] Laval Univ, Quebec City, PQ G1V 4G2, Canada.
RP Iqbal, S; Pal, D (通讯作者)，Indian Inst Sci, Dept Computat & Data Sci, Bangalore 560012, Karnataka, India.; Iqbal, S (通讯作者)，CHUL Res Ctr, Axe Mol Endocrinol & Nephrol, Quebec City, PQ G1V 4G2, Canada.; Iqbal, S (通讯作者)，Laval Univ, Quebec City, PQ G1V 4G2, Canada.
EM Saleem.iqbal.1@ulaval.ca; dpal@iisc.ac.in
RI IQBAL, DR SALEEM/GLR-6539-2022
OI IQBAL, DR SALEEM/0000-0002-8676-3361; Malik, Md
   Zubbair/0000-0001-6693-0401; PAL, DEBNATH/0000-0002-3591-5978
CR Alzheimers Assoc, 2015, ALZHEIMERS DEMENT, V11, P332, DOI 10.1016/j.jalz.2015.02.003
   Ardlie KG, 2015, SCIENCE, V348, P648, DOI 10.1126/science.1262110
   Assenov Y, 2008, BIOINFORMATICS, V24, P282, DOI 10.1093/bioinformatics/btm554
   Bajjuri KM, 2011, CHEMMEDCHEM, V6, P54, DOI 10.1002/cmdc.201000478
   Ballard C, 2011, LANCET, V377, P1019, DOI 10.1016/S0140-6736(10)61349-9
   Banerjee P, 2015, NUCLEIC ACIDS RES, V43, pD935, DOI 10.1093/nar/gku886
   Barbato C, 2009, J BIOMED BIOTECHNOL, DOI 10.1155/2009/803069
   Basurto-Islas G, 2013, J BIOL CHEM, V288, P17495, DOI 10.1074/jbc.M112.446070
   Bemis GW, 1996, J MED CHEM, V39, P2887, DOI 10.1021/jm9602928
   Blennow K, 2006, LANCET, V368, P387, DOI 10.1016/S0140-6736(06)69113-7
   Bowers K.J., 2006, SC 06 P 2006 ACMIEEE, P43, DOI [DOI 10.1109/SC.2006.54, 10.1109/SC.2006.54]
   Briggs JJ, 2010, BMC CANCER, V10, DOI 10.1186/1471-2407-10-17
   Buck AH, 2010, RNA, V16, P307, DOI 10.1261/rna.1819210
   Case D.A., 2008, MOL DYNAMIC ALGORITH, V10, P1
   Chan CB, 2009, P NATL ACAD SCI USA, V106, P468, DOI 10.1073/pnas.0809824105
   Chen JM, 1997, J BIOL CHEM, V272, P8090, DOI 10.1074/jbc.272.12.8090
   Chwieralski CE, 2006, APOPTOSIS, V11, P143, DOI 10.1007/s10495-006-3486-y
   DARDEN T, 1993, J CHEM PHYS, V98, P10089, DOI 10.1063/1.464397
   Duan Q., 2019, J CELL BIOCHEM
   Dweep H, 2011, J BIOMED INFORM, V44, P839, DOI 10.1016/j.jbi.2011.05.002
   Faraoni I, 2009, BBA-MOL BASIS DIS, V1792, P497, DOI 10.1016/j.bbadis.2009.02.013
   Ferreira ST, 2007, IUBMB LIFE, V59, P332, DOI 10.1080/15216540701283882
   Ferreira ST, 2011, NEUROBIOL LEARN MEM, V96, P529, DOI 10.1016/j.nlm.2011.08.003
   Franz M, 2018, NUCLEIC ACIDS RES, V46, pW60, DOI 10.1093/nar/gky311
   Friesner RA, 2006, J MED CHEM, V49, P6177, DOI 10.1021/jm051256o
   Gawenda J, 2007, BREAST CANCER RES TR, V102, P1, DOI 10.1007/s10549-006-9311-z
   Guo LY, 2019, BMC BIOINFORMATICS, V20, DOI 10.1186/s12859-019-3222-6
   Hammond SM, 2015, ADV DRUG DELIVER REV, V87, P3, DOI 10.1016/j.addr.2015.05.001
   Han H, 2018, NUCLEIC ACIDS RES, V46, pD380, DOI 10.1093/nar/gkx1013
   Harder E, 2016, J CHEM THEORY COMPUT, V12, P281, DOI 10.1021/acs.jctc.5b00864
   Herskowitz JH, 2012, PROTEOMICS, V12, P2455, DOI 10.1002/pmic.201200006
   Huang DD, 2013, J MOL GRAPH MODEL, V45, P65, DOI 10.1016/j.jmgm.2013.08.003
   Huang Y, 2011, J PHYSIOL BIOCHEM, V67, P129, DOI 10.1007/s13105-010-0050-6
   Innocenti R, 2017, BIOORGAN MED CHEM, V25, P5077, DOI 10.1016/j.bmc.2017.03.030
   Iqbal Saleem, 2017, J BIOMOL STRUCT DYN
   Jian CD, 2017, LIFE SCI, V182, P104, DOI 10.1016/j.lfs.2017.05.023
   Jiao C, 2019, BIOINFORMATICS, V35, P172, DOI 10.1093/bioinformatics/bty576
   Junker A, 2009, BRAIN, V132, P3342, DOI 10.1093/brain/awp300
   Kheradpour P, 2014, NUCLEIC ACIDS RES, V42, P2976, DOI 10.1093/nar/gkt1249
   Kim J, 2012, EXP NEUROL, V235, P476, DOI 10.1016/j.expneurol.2011.11.010
   Kim S, 2019, NUCLEIC ACIDS RES, V47, pD1102, DOI 10.1093/nar/gky1033
   Kirova AM, 2015, BIOMED RES INT, V2015, DOI 10.1155/2015/748212
   Kocerha J, 2009, P NATL ACAD SCI USA, V106, P3507, DOI 10.1073/pnas.0805854106
   Laskowski RA, 2011, J CHEM INF MODEL, V51, P2778, DOI 10.1021/ci200227u
   Leidinger P, 2013, GENOME BIOL, V14, DOI 10.1186/gb-2013-14-7-r78
   Li JH, 2014, NUCLEIC ACIDS RES, V42, pD92, DOI 10.1093/nar/gkt1248
   Licursi V, 2019, BMC BIOINFORMATICS, V20, DOI 10.1186/s12859-019-3105-x
   Liu W, 2016, BIOCHEM BIOPH RES CO, V478, P852, DOI 10.1016/j.bbrc.2016.08.037
   Maehr R, 2005, J IMMUNOL, V174, P7066, DOI 10.4049/jimmunol.174.11.7066
   Mandelkow EM, 1998, TRENDS CELL BIOL, V8, P425, DOI 10.1016/S0962-8924(98)01368-3
   Maoz R, 2017, ADV EXP MED BIOL, V978, P337, DOI 10.1007/978-3-319-53889-1_18
   Miller G, 2011, FASEB J, V25, P1606, DOI 10.1096/fj.10-172312
   Nazem A, 2015, J NEUROINFLAMM, V12, DOI 10.1186/s12974-015-0291-y
   Nelson PT, 2008, BRAIN PATHOL, V18, P130, DOI 10.1111/j.1750-3639.2007.00120.x
   Nelson PT, 2007, J NEUROPATH EXP NEUR, V66, P461, DOI 10.1097/01.jnen.0000240474.27791.f3
   Pang RTK, 2010, CARCINOGENESIS, V31, P1037, DOI 10.1093/carcin/bgq066
   Lopez-Blanco JR, 2014, NUCLEIC ACIDS RES, V42, pW271, DOI 10.1093/nar/gku339
   Sastry GM, 2013, J COMPUT AID MOL DES, V27, P221, DOI 10.1007/s10822-013-9644-8
   Shannon P, 2003, GENOME RES, V13, P2498, DOI 10.1101/gr.1239303
   Sherman W, 2006, J MED CHEM, V49, P534, DOI 10.1021/jm050540c
   Song J, 2015, FRONT AGING NEUROSCI, V7, DOI 10.3389/fnagi.2015.00061
   Stumpfe D, 2015, BIOORGAN MED CHEM, V23, P3183, DOI 10.1016/j.bmc.2015.04.067
   Sunkin SM, 2013, NUCLEIC ACIDS RES, V41, pD996, DOI 10.1093/nar/gks1042
   Wang ML, 2019, FRONT GENET, V10, DOI 10.3389/fgene.2019.00153
   Wang WX, 2015, EXP NEUROL, V265, P84, DOI 10.1016/j.expneurol.2014.12.018
   Wang XW, 2008, RNA, V14, P1012, DOI 10.1261/rna.965408
   Watts C, 2005, IMMUNOL REV, V207, P218, DOI 10.1111/j.0105-2896.2005.00312.x
   Wickham H, 2011, WIRES COMPUT STAT, V3, P180, DOI 10.1002/wics.147
   Zhang X, 2014, FRONT CELL NEUROSCI, V8, DOI 10.3389/fncel.2014.00427
   Zhang ZT, 2017, NAT COMMUN, V8, DOI 10.1038/ncomms14740
   Zhang ZT, 2015, NAT COMMUN, V6, DOI 10.1038/ncomms9762
   Zhou GY, 2019, NUCLEIC ACIDS RES, V47, pW234, DOI 10.1093/nar/gkz240
   Zoete V, 2016, J CHEM INF MODEL, V56, P1399, DOI 10.1021/acs.jcim.6b00174
NR 73
TC 0
Z9 0
U1 4
U2 4
PU ELSEVIER SCI LTD
PI OXFORD
PA THE BOULEVARD, LANGFORD LANE, KIDLINGTON, OXFORD OX5 1GB, OXON, ENGLAND
EI 2405-8440
J9 HELIYON
JI Heliyon
PD DEC
PY 2021
VL 7
IS 12
AR e08502
DI 10.1016/j.heliyon.2021.e08502
EA DEC 2021
PG 11
WC Multidisciplinary Sciences
WE Science Citation Index Expanded (SCI-EXPANDED)
SC Science & Technology - Other Topics
GA YP9FV
UT WOS:000748925400023
PM 34917801
OA Green Published, Green Accepted
DA 2022-08-24
ER

PT J
AU Wu, X
   Li, RS
   Lai, TC
   Tao, GY
   Liu, F
   Li, N
AF Wu, Xi
   Li, Rongsheng
   Lai, Tiancheng
   Tao, Guangyu
   Liu, Feng
   Li, Na
TI Universal Nanoparticle Counting Platform for Tetraplexed Biomarkers by
   Integrating Immunorecognition and Nucleic Acid Hybridization in One
   Assay
SO ANALYTICAL CHEMISTRY
LA English
DT Article
ID CEREBROSPINAL-FLUID; ALZHEIMERS-DISEASE; GOLD NANOPARTICLE;
   PHOSPHORYLATED TAU; PROTEINS; MICRORNA; DIAGNOSIS; PLASMA; DNA
AB The development of a simple and universal strategy for simultaneous quantification of proteins and nucleic acid biomarkers in one assay is valuable, particularly for disease diagnosis and pathogenesis studies. Herein, a universal and amplificationfree quantum dot-doped nanoparticle counting platform was developed by integrating immunorecognition and nucleic acid hybridization in one assay. The assay can be performed at room temperature, which is friendly for routine analysis. Multiplexed biomarkers associated with Alzheimer's disease (AD) including proteins and nucleic acids were detected. For simultaneous detection of tetraplex biomarkers, the assay for amyloid beta 1-42 (A beta 42), tau protein, miR-146a, and miR-138 presented limit of detection values of 250 pg/mL, 55.7 pg/mL, 52.5 pM, and 0.62 pM, respectively. By spiking all the above four biomarkers in one artificial cerebrospinal fluid sample, the recoveries were found to be 94.7-117.2%. Using tau protein as the model, four measurements in 88 days presented a coefficient of variance of 7.5%. The proposed platform for the multiplexed assay of proteins and nucleic acids presents the universality, reasonable sensitivity, and repeatability, which may open a new door for early diagnosis and pathogenesis research for AD and other diseases.
C1 [Wu, Xi; Li, Rongsheng; Lai, Tiancheng; Tao, Guangyu; Liu, Feng; Li, Na] Peking Univ, Coll Chem & Mol Engn, Inst Analyt Chem,Minist Educ, Beijing Natl Lab Mol Sci BNLMS,Key Lab Bioorgan C, Beijing 100871, Peoples R China.
   [Wu, Xi] Educ Dept Heilongjiang Prov, Harbin 150001, Peoples R China.
RP Li, N (通讯作者)，Peking Univ, Coll Chem & Mol Engn, Inst Analyt Chem,Minist Educ, Beijing Natl Lab Mol Sci BNLMS,Key Lab Bioorgan C, Beijing 100871, Peoples R China.
EM lina@pku.edu.cn
FU National Natural Science foundation of China [22134005, 21974006]
FX This work was supported by the National Natural Science foundation of
   China (nos. 22134005 and 21974006) .
CR Arbusow V, 1999, ANN NEUROL, V46, P416, DOI 10.1002/1531-8249(199909)46:3<416::AID-ANA20>3.0.CO;2-W
   Bekris LM, 2013, BIOMARKERS, V18, P455, DOI 10.3109/1354750X.2013.814073
   Chan HN, 2017, CHEM SCI, V8, P4012, DOI 10.1039/c6sc05615f
   Chen F, 2018, TALANTA, V186, P473, DOI 10.1016/j.talanta.2018.04.060
   Cheng LX, 2018, ACS APPL MATER INTER, V10, P34869, DOI 10.1021/acsami.8b10252
   Cho S, 2019, BIOSENS BIOELECTRON, V146, DOI 10.1016/j.bios.2019.111749
   Darmanis S, 2016, CELL REP, V14, P380, DOI 10.1016/j.celrep.2015.12.021
   Fabri-Faja N, 2019, ANAL CHIM ACTA, V1077, P232, DOI 10.1016/j.aca.2019.05.038
   Ghasemi F, 2018, NANOSCALE, V10, P6361, DOI [10.1039/c8nr00195b, 10.1039/C8NR00195B]
   Hampel H, 2003, BRAIN RES BULL, V61, P243, DOI 10.1016/S0361-9230(03)00087-X
   Hampel Harald, 2004, Dialogues Clin Neurosci, V6, P379
   Holm A, 2014, J NEUROL SCI, V347, P199, DOI 10.1016/j.jns.2014.09.047
   Hong M, 2018, ANAL CHIM ACTA, V1021, P129, DOI 10.1016/j.aca.2018.03.010
   Idda ML, 2018, WIRES RNA, V9, DOI 10.1002/wrna.1463
   Ingelson M, 1999, DEMENT GERIATR COGN, V10, P442, DOI 10.1159/000017187
   Jensen M, 1999, ANN NEUROL, V45, P504, DOI 10.1002/1531-8249(199904)45:4<504::AID-ANA12>3.0.CO;2-9
   Kim H, 2018, BIOSENS BIOELECTRON, V101, P96, DOI 10.1016/j.bios.2017.10.018
   Konry T, 2009, ANAL CHEM, V81, P5777, DOI 10.1021/ac900694y
   Li T, 2018, BIOSENS BIOELECTRON, V105, P137, DOI 10.1016/j.bios.2018.01.034
   Li X, 2018, ANAL CHEM, V90, P4807, DOI 10.1021/acs.analchem.8b00251
   Ma W, 2017, J AM CHEM SOC, V139, P11752, DOI 10.1021/jacs.7b03617
   Mehta PD, 2000, ARCH NEUROL-CHICAGO, V57, P100, DOI 10.1001/archneur.57.1.100
   Mo JA, 2015, PLOS ONE, V10, DOI 10.1371/journal.pone.0116802
   MOTTER R, 1995, ANN NEUROL, V38, P643, DOI 10.1002/ana.410380413
   Mulder C, 2010, CLIN CHEM, V56, P248, DOI 10.1373/clinchem.2009.130518
   Pei XJ, 2018, ANAL CHEM, V90, P4226, DOI 10.1021/acs.analchem.8b00685
   Puray-Chavez M, 2017, NAT COMMUN, V8, DOI 10.1038/s41467-017-01693-z
   Qi Y, 2018, ACS SENSORS, V3, P2667, DOI 10.1021/acssensors.8b01169
   Sarkar S, 2019, BRAIN RES, V1721, DOI 10.1016/j.brainres.2019.146327
   Schulz D, 2018, CELL SYST, V6, P25, DOI 10.1016/j.cels.2017.12.001
   Scott AW, 2017, BIOCONJUGATE CHEM, V28, P203, DOI 10.1021/acs.bioconjchem.6b00529
   Swarbrick S, 2019, MOL NEUROBIOL, V56, P6156, DOI 10.1007/s12035-019-1500-y
   Wang X, 2015, FEBS LETT, V589, P726, DOI 10.1016/j.febslet.2015.02.001
   Wang X, 2020, CHEM SCI, V11, P7896, DOI 10.1039/d0sc02552f
   Wen SP, 2019, ANAL CHEM, V91, P12298, DOI 10.1021/acs.analchem.9b02476
   Yang WT, 2019, ANAL CHEM, V91, P7782, DOI 10.1021/acs.analchem.9b01266
   Yin F, 2019, ANALYST, V144, P5504, DOI 10.1039/c9an01016e
   Zhang B, 2016, FEBS LETT, V590, P2190, DOI 10.1002/1873-3468.12229
   Zhang X, 2019, ACS SENSORS, V4, P2140, DOI 10.1021/acssensors.9b00974
NR 39
TC 0
Z9 0
U1 9
U2 17
PU AMER CHEMICAL SOC
PI WASHINGTON
PA 1155 16TH ST, NW, WASHINGTON, DC 20036 USA
SN 0003-2700
EI 1520-6882
J9 ANAL CHEM
JI Anal. Chem.
PD DEC 21
PY 2021
VL 93
IS 50
BP 16873
EP 16879
DI 10.1021/acs.analchem.1c03858
EA DEC 2021
PG 7
WC Chemistry, Analytical
WE Science Citation Index Expanded (SCI-EXPANDED)
SC Chemistry
GA YI9VR
UT WOS:000730557300001
PM 34874148
DA 2022-08-24
ER

PT J
AU Zhai, LP
AF Zhai, Liping
TI ADMSC Exo-MicroRNA-22 improve neurological function and
   neuroinflammation in mice with Alzheimer's disease (vol 25, pg 7513,
   2021)
SO JOURNAL OF CELLULAR AND MOLECULAR MEDICINE
LA English
DT Correction
CR Zhai LP, 2021, J CELL MOL MED, V25, P7513, DOI 10.1111/jcmm.16787
NR 1
TC 0
Z9 0
U1 0
U2 0
PU WILEY
PI HOBOKEN
PA 111 RIVER ST, HOBOKEN 07030-5774, NJ USA
SN 1582-1838
EI 1582-4934
J9 J CELL MOL MED
JI J. Cell. Mol. Med.
PD DEC
PY 2021
VL 25
IS 23
BP 11037
EP 11038
DI 10.1111/jcmm.17058
PG 2
WC Cell Biology; Medicine, Research & Experimental
WE Science Citation Index Expanded (SCI-EXPANDED)
SC Cell Biology; Research & Experimental Medicine
GA XI3FJ
UT WOS:000726001700024
OA Green Published
DA 2022-08-24
ER

PT J
AU Pan, Q
   Ma, JZ
   Guo, K
AF Pan, Qiong
   Ma, Jiezhi
   Guo, Ke
TI miR-223 Enhances the Neuroprotection of Estradiol Against Oxidative
   Stress Injury by Inhibiting the FOXO3/TXNIP Axis
SO NEUROCHEMICAL RESEARCH
LA English
DT Article
DE Neuroprotection; Estradiol; miR-223; FOXO3; TXNIP
ID ALZHEIMERS-DISEASE; MICRORNAS; INFLAMMATION; EXPRESSION; APOPTOSIS;
   ESTROGEN; CANCER; DAMAGE; CELLS; NOTCH
AB Alzheimer's disease (AD) is an irreversible neurodegenerative disorder characterized by complex pathogenesis, of which oxidative stress has long been regarded as a major mechanism. Previously, the protective effects of estradiol on SH-SY5Y cells against A beta 42-induced injuries were demonstrated. In this study, the protection of SH-SY5Y cells by estradiol from H2O2-caused oxidative stress injury and Alzheimer's mice was further confirmed. H2O2 downregulated, whereas estradiol upregulated miR-223 expression. miR-223 overexpression promoted cell viability, inhibited cell apoptosis, reduced ROS levels, enhanced Superoxide Dismutase (SOD) activity, and decreased malondialdehyde (MDA) content. However, miR-223 inhibition exerted opposite effects. miR-223 directly targeted forkhead box O3 (FOXO3) and inhibited FOXO3 expression. H2O2 increased, whereas estradiol decreased thioredoxin interacting protein (TXNIP) levels; FOXO3 positively regulated TXNIP protein levels. In SH-SY5Y cells, FOXO3 overexpression increased, whereas FOXO3 knockdown reduced the cell apoptosis and ROS levels. FOXO3 bound to TXNIP promoter region and activated TXNIP transcription, whereas the activation could be partially inhibited by estradiol. Collectively, the FOXO3/TXNIP axis is downstream of miR-223. miR-223 enhances the neuroprotection of estradiol against oxidative stress injury through the FOXO3/TXNIP axis.
C1 [Pan, Qiong; Ma, Jiezhi] Cent South Univ, Dept Obstet & Gynecol, Xiangya Hosp 3, Changsha 410013, Peoples R China.
   [Guo, Ke] Cent South Univ, Dept Neurol, Xiangya Hosp 3, Changsha 410013, Peoples R China.
RP Guo, K (通讯作者)，Cent South Univ, Dept Neurol, Xiangya Hosp 3, Changsha 410013, Peoples R China.
EM docgk1979@163.com
FU Natural Science Foundation of Hunan Province, China [2021JJ31003];
   Science and Technology Plan Project of Changsha City, China [kq2004142]
FX This work was supported by the Natural Science Foundation of Hunan
   Province, China (2021JJ31003) and the Science and Technology Plan
   Project of Changsha City, China (kq2004142).
CR Al-Mubarak B, 2009, CHANNELS, V3, P233
   Anfossi S, 2018, ADV EXP MED BIOL, V1056, P87, DOI 10.1007/978-3-319-74470-4_6
   Blalock EM, 2004, P NATL ACAD SCI USA, V101, P2173, DOI 10.1073/pnas.0308512100
   Brunet A, 1999, CELL, V96, P857, DOI 10.1016/S0092-8674(00)80595-4
   Cho CH, 2016, FREE RADICAL RES, V50, P678, DOI 10.3109/10715762.2016.1167277
   Di Pietro V, 2014, FREE RADICAL BIO MED, V69, P258, DOI 10.1016/j.freeradbiomed.2014.01.032
   Picanco LCD, 2018, CURR MED CHEM, V25, P3141, DOI 10.2174/0929867323666161213101126
   Eacker SM, 2009, NAT REV NEUROSCI, V10, P837, DOI 10.1038/nrn2726
   Feng SJ, 2018, FOLIA NEUROPATHOL, V56, P49, DOI 10.5114/fn.2018.74659
   Feuerstein D, 2016, J CEREBR BLOOD F MET, V36, P1965, DOI 10.1177/0271678X15612779
   Haneklaus M, 2013, J INTERN MED, V274, P215, DOI 10.1111/joim.12099
   Harraz MM, 2012, P NATL ACAD SCI USA, V109, P18962, DOI 10.1073/pnas.1121288109
   Hollis AR, 2018, EQUINE VET J, V50, P721, DOI 10.1111/evj.12954
   Huang R, 2019, EUR REV MED PHARMACO, V23, P7892, DOI 10.26355/eurrev_201909_19000
   Jia LH, 2016, CELL BIOCHEM FUNCT, V34, P233, DOI 10.1002/cbf.3184
   Khan I, 2021, ANTIOXIDANTS-BASEL, V10, DOI 10.3390/antiox10060892
   Khan M, 2019, CELLS-BASEL, V8, DOI 10.3390/cells8080928
   Kong DL, 2019, BIOMED RES INT, V2019, DOI 10.1155/2019/8983752
   Kumar V, 2014, LEUKEMIA, V28, P2324, DOI 10.1038/leu.2014.133
   Lan YL, 2015, J ALZHEIMERS DIS, V43, P1137, DOI 10.3233/JAD-141875
   Lee DH, 2012, INT J MOL SCI, V13, P11783, DOI 10.3390/ijms130911783
   Li HB, 2016, J MOL NEUROSCI, V60, P195, DOI 10.1007/s12031-016-0794-8
   Liu H, 2018, J EXP CLIN CANC RES, V37, DOI 10.1186/s13046-018-0950-9
   Liu K, 2010, NAT NEUROSCI, V13, P1075, DOI 10.1038/nn.2603
   Long C, 2021, HUM CELL, V34, P14, DOI 10.1007/s13577-020-00421-y
   Luciani P, 2008, ENDOCRINOLOGY, V149, P4256, DOI 10.1210/en.2007-1795
   Lv SD, 2019, EPIGENETICS-US, DOI 10.1080/15592294.2019.1634985
   Martinez B, 2017, NEURAL REGEN RES, V12, P13, DOI 10.4103/1673-5374.198965
   Merchenthaler I, 2016, SCI REP-UK, V6, DOI 10.1038/srep30721
   Morquette B, 2019, BRAIN, V142, P2979, DOI 10.1093/brain/awz245
   Pan Q, 2021, J BIOCHEM MOL TOXIC, V35, DOI 10.1002/jbt.22861
   Pan Q, 2020, NEUROCHEM INT, V135, DOI 10.1016/j.neuint.2020.104685
   Papadia S, 2008, NAT NEUROSCI, V11, P476, DOI 10.1038/nn2071
   Peri A, 2008, J MOL ENDOCRINOL, V41, P251, DOI 10.1677/JME-08-0071
   Prokai L, 2015, SCI TRANSL MED, V7, DOI 10.1126/scitranslmed.aab1290
   Santo EE, 2018, CURR TOP DEV BIOL, V127, P105, DOI 10.1016/bs.ctdb.2017.10.002
   Shinoda S, 2004, J CLIN INVEST, V113, P1059, DOI 10.1172/JCI200419971
   Shukla V, 2011, ADV PHARMACOL SCI, V2011, DOI 10.1155/2011/572634
   Singh A, 2019, MOLECULES, V24, DOI 10.3390/molecules24081583
   Sun LL, 2018, J CELL MOL MED, V22, P4568, DOI 10.1111/jcmm.13700
   Swarbrick S, 2019, MOL NEUROBIOL, V56, P6156, DOI 10.1007/s12035-019-1500-y
   Wang B, 2019, BIOMED PHARMACOTHER, V114, DOI 10.1016/j.biopha.2019.108683
   Wang PP, 2018, EUR REV MED PHARMACO, V22, P6119, DOI 10.26355/eurrev_201809_15951
   Wang Y, 2014, BMC NEUROL, V14, DOI 10.1186/1471-2377-14-77
   Wei H, 2020, CELL DEATH DIS, V11, DOI 10.1038/s41419-020-2490-4
   Won CK, 2006, NEUROSCI LETT, V398, P39, DOI 10.1016/j.neulet.2005.12.060
   Yan WH, 2019, N-S ARCH PHARMACOL, V392, P879, DOI 10.1007/s00210-019-01639-w
   Zhang HP, 2014, NEUROMOL MED, V16, P191, DOI 10.1007/s12017-013-8273-7
NR 48
TC 0
Z9 0
U1 3
U2 8
PU SPRINGER/PLENUM PUBLISHERS
PI NEW YORK
PA 233 SPRING ST, NEW YORK, NY 10013 USA
SN 0364-3190
EI 1573-6903
J9 NEUROCHEM RES
JI Neurochem. Res.
PD JUL
PY 2022
VL 47
IS 7
BP 1865
EP 1877
DI 10.1007/s11064-021-03490-z
EA NOV 2021
PG 13
WC Biochemistry & Molecular Biology; Neurosciences
WE Science Citation Index Expanded (SCI-EXPANDED)
SC Biochemistry & Molecular Biology; Neurosciences & Neurology
GA 2I1IV
UT WOS:000723527800001
PM 34843004
DA 2022-08-24
ER

PT J
AU Rohini, M
   Surendran, D
   Manoj, SO
AF Rohini, M.
   Surendran, D.
   Manoj, S. Oswalt
TI Prognosis of Alzheimer's Disease Progression from Mild Cognitive
   Impairment Using Apolipoprotein-E Genotype
SO JOURNAL OF ELECTRICAL ENGINEERING & TECHNOLOGY
LA English
DT Article
DE Magnetic resonance imaging (MRI); Mild cognitive impairment (MCI);
   Apolipoprotein-E genotype; Support vector classifier; Random forest
   classifiers; DragonNN
ID FRONTOTEMPORAL DEMENTIA; GENETICS; MODEL; MRI
AB Alzheimer's disease (AD), cerebrovascular disease, Lewy-body disease, and Frontal-temporal degeneration disease are the age-related cognitive impairments that cause dementia. However, AD is the primary cause of dementia that causes brain cell degeneration in the geriatric community. Brain cell degeneration is the crucial cause of AD, due to the abnormal accumulation of indissoluble clumps known as plaques and tangles in the human brain's neurons. Amyloid precursor protein levels and Apolipoprotein -E gene are the biomarkers of AD since it causes accumulations and hence blocks the neuron transport system throughout the body. The early onset of AD includes mild-cognitive impairment (MCI) that progresses to complete dementia. Many related works include AD prediction using clinical modality images and cognitive assessments scores of the individuals but have not addressed comparative genome study for significant subjects. However, there is a lack of affordable biomarkers for the effective early detection of high-risk individuals. In this study, we utilize one or more features of Magnetic Resonance Imaging (MRI) tests and Apolipoprotein-E genotype sequence that provides more significant biomarkers for the early prediction. The ML classifiers including Support vector classifier, Gaussian process, AdaBoost, Random Forest, Decision trees learns the subset of patterns that predicts the AD with gene descriptors from microRNA expression profile and the profiled gene pattern. These significant multiple gene descriptors provide a supportive prediction methodology that apply genotype strength with the ensemble classifiers. The final optimal model is given by validation evaluations. The support vector classifier and Random Forest classifiers had given consistent results for disease conversion and progression from MRI attributes and had given promising results with the validation that showed accuracy greater than 80% and F1 weighted score of 0.8 in disease classification and prognosis. The experimental results had proven 95% accuracy in the saliency values of APOE isoforms implemented in DragonNN framework that will vary AD pathogenic. Hence particular focus and clinical interventions can be given on A beta genome dependent subjects that predicts the disease.
C1 [Rohini, M.; Manoj, S. Oswalt] Sri Krishna Coll Engn & Technol, Coimbatore, Tamil Nadu, India.
   [Surendran, D.] KPR Inst Engn & Technol, Coimbatore, Tamil Nadu, India.
RP Rohini, M (通讯作者)，Sri Krishna Coll Engn & Technol, Coimbatore, Tamil Nadu, India.
EM rohinim@skcet.ac.in; surendran.d@kpriet.ac.in; oswaltmanojibm@gmail.com
RI M, Rohini/AAA-4084-2022; S, Oswalt Manoj/E-4608-2018
OI S, Oswalt Manoj/0000-0001-8251-2920; , Rohini/0000-0002-0354-7082
CR Al-Khuzaie FEK, 2021, APPL BIONICS BIOMECH, V2021, DOI 10.1155/2021/6690539
   Altinkaya E., 2020, J I ELECT COMPUTER, V1, P39, DOI 10.33969/JIEC.2019.11005
   Berg-Weger M, 2020, J NUTR HEALTH AGING, V24, P456, DOI 10.1007/s12603-020-1366-8
   Bettens K, 2010, HUM MOL GENET, V19, pR4, DOI 10.1093/hmg/ddq142
   Choi H, 2018, BEHAV BRAIN RES, V344, P103, DOI 10.1016/j.bbr.2018.02.017
   Ciani M, 2019, FRONT NEUROSCI-SWITZ, V13, DOI 10.3389/fnins.2019.00506
   Filippi M, 2016, J NEUROIMAGING, V26, P16, DOI 10.1111/jon.12316
   Gill SS, 2020, J SUPERCOMPUT, V76, P10050, DOI 10.1007/s11227-020-03241-x
   Katabathula S, 2021, ALZHEIMERS RES THER, V13, DOI 10.1186/s13195-021-00837-0
   Kim JP, 2019, NEUROIMAGE-CLIN, V23, DOI 10.1016/j.nicl.2019.101811
   Lee G., 2019, SCI REP-UK, V9, P1, DOI 10.1038/s41598-018-37186-2
   Li Y, 2020, AM J ALZHEIMERS DIS, V35, DOI 10.1177/1533317520971414
   Loewenstein DA, 2017, Assessment, Patent No. 1073191117691608
   Morris JC, 2001, ARCH NEUROL-CHICAGO, V58, P397, DOI 10.1001/archneur.58.3.397
   Petersen RC, 2006, NEUROPATHOLOGIC FEAT
   Plant C, 2010, NEUROIMAGE, V50, P162, DOI 10.1016/j.neuroimage.2009.11.046
   Qiu SR, 2020, BRAIN, V143, P1920, DOI 10.1093/brain/awaa137
   Rasmussen IJ, 2019, EUR J EPIDEMIOL, V34, P579, DOI 10.1007/s10654-019-00498-2
   Reus LM, 2021, BIOL PSYCHIAT, V89, P825, DOI 10.1016/j.biopsych.2020.12.023
   Rohini M, 2019, PROCEDIA COMPUT SCI, V165, P66, DOI 10.1016/j.procs.2020.01.071
   Rohini M, 2020, ALZHEIMERS DIS CLASS
   Shigemizu D, 2019, BMC MED GENOMICS, V12, DOI 10.1186/s12920-019-0607-3
   Sirkis DW, 2019, CURR GENET MED REP, V7, P41, DOI 10.1007/s40142-019-0160-6
   Van Cauwenberghe C, 2016, GENET MED, V18, P421, DOI 10.1038/gim.2015.117
   van Rossum IA, 2010, J ALZHEIMERS DIS, V20, P881, DOI 10.3233/JAD-2010-091606
   Wang GH, 2019, J PSYCHIATR RES, V113, P141, DOI 10.1016/j.jpsychires.2019.03.026
   Zhang F, 2019, NEUROCOMPUTING, V361, P185, DOI 10.1016/j.neucom.2019.04.093
   Zhang Q, 2020, NAT COMMUN, V11, DOI 10.1038/s41467-020-18534-1
   Zhou FK, 2021, CLIN INTERV AGING, V16, P451, DOI 10.2147/CIA.S297483
   Zhu FB, 2020, SCI PROGRAMMING-NETH, V2020, DOI 10.1155/2020/5629090
NR 30
TC 0
Z9 0
U1 2
U2 2
PU SPRINGER SINGAPORE PTE LTD
PI SINGAPORE
PA #04-01 CENCON I, 1 TANNERY RD, SINGAPORE 347719, SINGAPORE
SN 1975-0102
EI 2093-7423
J9 J ELECTR ENG TECHNOL
JI J. Electr. Eng. Technol.
PD MAR
PY 2022
VL 17
IS 2
BP 1445
EP 1457
DI 10.1007/s42835-021-00967-3
EA NOV 2021
PG 13
WC Engineering, Electrical & Electronic
WE Science Citation Index Expanded (SCI-EXPANDED)
SC Engineering
GA ZJ0RU
UT WOS:000723569200001
DA 2022-08-24
ER

PT J
AU He, CT
   Zhao, XY
   Lei, Y
   Nie, JS
   Lu, XT
   Song, J
   Wang, LP
   Li, H
   Liu, FQ
   Zhang, YD
   Niu, Q
AF He, Chanting
   Zhao, Xiaoyan
   Lei, Yang
   Nie, Jisheng
   Lu, Xiaoting
   Song, Jing
   Wang, Linping
   Li, Huan
   Liu, Fangqu
   Zhang, Yidan
   Niu, Qiao
TI Whole-transcriptome analysis of aluminum-exposed rat hippocampus and
   identification of ceRNA networks to investigate neurotoxicity of Al
SO MOLECULAR THERAPY-NUCLEIC ACIDS
LA English
DT Article
ID ALZHEIMERS-DISEASE; OXIDATIVE STRESS; ANALYSIS REVEALS; MOUSE MODEL;
   IN-VITRO; EXPRESSION; APOPTOSIS; LEAD; INHIBITION; STABILITY
AB Aluminum is a known neurotoxin that can induce AP deposition and abnormal phosphorylation of tau protein, leading to Alzheimer disease (AD)-like damages such as neuronal damage and decreased learning and memory functions. In this study, we constructed a rat model of subchronic aluminum maltol exposure, and the whole-transcriptome sequencing was performed on the hippocampus of the control group and the middle-dose group. A total of 167 miRNAs, 37 lncRNAs, 256 mRNAs, and 64 circRNAs expression changed. The Kyoto Encyclopedia of Genes and Genomes showed that PI3K/AKT pathway was the most enriched pathway of DEGs, and IRS1 was the core molecule in the PPI network. circRNA/lncRNA-miRNA-mRNA networks of all DEGs, DEGs in the PI3K/AKT pathway, and IRS1 were constructed by Cytoscape. Molecular experiment results showed that aluminum inhibited the IRS1/PI3K/AKT pathway and increased the content of A beta and tau. In addition, we also constructed an AAV intervention rat model, proving that inhibition of miR-96-5p expression might resist aluminum-induced injury by upregulating expression of IRS1. In general, these results suggest that the ceRNA networks are involved in the neurotoxic process of aluminum, providing a new strategy for studying the toxicity mechanism of aluminum and finding biological targets for the prevention and treatment of AD.
C1 [He, Chanting; Zhao, Xiaoyan; Lei, Yang; Nie, Jisheng; Lu, Xiaoting; Song, Jing; Wang, Linping; Li, Huan; Liu, Fangqu; Zhang, Yidan; Niu, Qiao] Shanxi Med Univ, Sch Publ Hlth, Dept Occupat Hlth, Taiyuan 030001, Shanxi, Peoples R China.
   [He, Chanting; Niu, Qiao] Shanxi Med Univ, Key Lab Environm Hazard & Hlth Shanxi Prov, Taiyuan 030001, Shanxi, Peoples R China.
   [He, Chanting; Niu, Qiao] Shanxi Med Univ, Key Lab Cellular Physiol, Educ Minist, Taiyuan 030001, Shanxi, Peoples R China.
   [He, Chanting] Shanxi Med Univ, Dept Anat, Taiyuan 030001, Shanxi, Peoples R China.
RP Niu, Q (通讯作者)，Shanxi Med Univ, Sch Publ Hlth, Dept Occupat Hlth, Taiyuan 030001, Shanxi, Peoples R China.
EM niuqiao55@163.com
FU National Natural Science Foundation of China [81872599]
FX ACKNOWLEDGMENTS This research was financially supported by the National
   Natural Science Foundation of China (No. 81872599) . We sincerely thank
   col-leagues for their help and work on the research.
CR Alzahrani AS, 2019, SEMIN CANCER BIOL, V59, P125, DOI 10.1016/j.semcancer.2019.07.009
   BANKS WA, 1989, NEUROSCI BIOBEHAV R, V13, P47, DOI 10.1016/S0149-7634(89)80051-X
   Borrie SC, 2017, ANNU REV GENOM HUM G, V18, P115, DOI 10.1146/annurev-genom-091416-035332
   Carbon S, 2019, NUCLEIC ACIDS RES, V47, pD330, DOI 10.1093/nar/gky1055
   Chen JA, 2019, MOL CANCER, V18, DOI 10.1186/s12943-019-0947-9
   Chen LG, 2016, ENVIRON POLLUT, V214, P324, DOI 10.1016/j.envpol.2016.04.040
   Chen QY, 2020, ENVIRON POLLUT, V259, DOI 10.1016/j.envpol.2019.113672
   Chen ZF, 2020, CIRC RES, V126, P330, DOI 10.1161/CIRCRESAHA.119.315246
   CRAPPER DR, 1973, SCIENCE, V180, P511, DOI 10.1126/science.180.4085.511
   Dabeka R, 2011, FOOD ADDIT CONTAM A, V28, P744, DOI 10.1080/19393210.2011.571795
   Denver P, 2018, BRAIN BEHAV IMMUN, V70, P423, DOI 10.1016/j.bbi.2018.03.032
   Eggert S, 2018, MOL NEUROBIOL, V55, P5809, DOI 10.1007/s12035-017-0806-x
   Exley C, 2015, J TRACE ELEM MED BIO, V30, P90, DOI 10.1016/j.jtemb.2014.11.002
   Exley C, 2013, ENVIRON SCI-PROC IMP, V15, P1807, DOI 10.1039/c3em00374d
   Fabian MR, 2010, ANNU REV BIOCHEM, V79, P351, DOI 10.1146/annurev-biochem-060308-103103
   Fan CN, 2018, J TRANSL MED, V16, DOI 10.1186/s12967-018-1640-2
   Friedlander MR, 2012, NUCLEIC ACIDS RES, V40, P37, DOI 10.1093/nar/gkr688
   Giorgianni C, 2003, G Ital Med Lav Ergon, V25 Suppl, P102
   Guo N, 2018, FOOD FUNCT, V9, P6288, DOI 10.1039/c8fo01964a
   Hansen TB, 2016, NUCLEIC ACIDS RES, V44, DOI 10.1093/nar/gkv1458
   HAUG A, 1994, ARCH TOXICOL, V68, P1, DOI 10.1007/s002040050023
   He CT, 2021, NEUROTOX RES, V39, P634, DOI 10.1007/s12640-020-00319-5
   Horike N, 2003, J BIOL CHEM, V278, P18440, DOI 10.1074/jbc.M211770200
   House E, 2004, J ALZHEIMERS DIS, V6, P291
   Jin X, 2016, ONCOTARGET, V7, P66455, DOI 10.18632/oncotarget.12186
   Jo EH, 2015, J NEUROCHEM, V134, P799, DOI 10.1111/jnc.13173
   Kaneko N, 2004, J INORG BIOCHEM, V98, P2022, DOI 10.1016/j.jinorgbio.2004.09.008
   Kapogiannis D, 2015, FASEB J, V29, P589, DOI 10.1096/fj.14-262048
   Khoury A, 2021, ANN PHARMACOTHER, V55, P222, DOI 10.1177/1060028020941014
   Konrad EDH, 2019, GENET MED, V21, P2723, DOI 10.1038/s41436-019-0585-z
   Kwok ML, 2020, AQUAT TOXICOL, V228, DOI 10.1016/j.aquatox.2020.105628
   Lai YY, 2016, TUMOR BIOL, V37, P14165, DOI 10.1007/s13277-016-5233-5
   Langlais D, 2017, ANNU REV IMMUNOL, V35, P1, DOI 10.1146/annurev-immunol-051116-052442
   Lee KG, 2000, J AGR FOOD CHEM, V48, P4290, DOI 10.1021/jf000442u
   Li H, 2020, CHEMOSPHERE, V244, DOI 10.1016/j.chemosphere.2019.125445
   Li SW, 2020, ECOTOX ENVIRON SAFE, V201, DOI 10.1016/j.ecoenv.2020.110801
   Li YC, 2020, TOXICOL LETT, V321, P12, DOI 10.1016/j.toxlet.2019.12.011
   Ma NN, 2020, AGING-US, V12, P2897, DOI 10.18632/aging.102785
   Ma N, 2016, FOOD ADDIT CONTAM A, V33, P1557, DOI 10.1080/19440049.2016.1228125
   Mahmutovic Lejla, 2019, Drug Metabolism and Personalized Therapy, V34, P20180031, DOI 10.1515/dmpt-2018-0031
   Mercado-Gomez O, 2008, NEUROCHEM RES, V33, P1599, DOI 10.1007/s11064-008-9714-9
   Nan A, 2017, ARCH TOXICOL, V91, P1671, DOI 10.1007/s00204-016-1837-1
   Ogata H, 1999, NUCLEIC ACIDS RES, V27, P29, DOI 10.1093/nar/27.1.29
   Oshima E, 2013, BRAIN PATHOL, V23, P633, DOI 10.1111/bpa.12059
   Pan BL, 2020, ENVIRON TOXICOL PHAR, V78, DOI 10.1016/j.etap.2020.103406
   Peng ZY, 2012, NAT BIOTECHNOL, V30, P253, DOI 10.1038/nbt.2122
   Pohanka M, 2014, ENVIRON TOXICOL PHAR, V37, P455, DOI 10.1016/j.etap.2014.01.001
   Priest ND, 2004, J ENVIRON MONITOR, V6, P375, DOI 10.1039/b314329p
   Qin XJ, 2020, BIOL TRACE ELEM RES, V197, P571, DOI 10.1007/s12011-019-02007-8
   Riches K, 2014, J MOL CELL CARDIOL, V74, P240, DOI 10.1016/j.yjmcc.2014.05.018
   Riihimaki V, 2000, SCAND J WORK ENV HEA, V26, P118, DOI 10.5271/sjweh.521
   Robinson MD, 2010, BIOINFORMATICS, V26, P139, DOI 10.1093/bioinformatics/btp616
   Rodella LF, 2008, HISTOL HISTOPATHOL, V23, P433, DOI 10.14670/HH-23.433
   Rondeau V, 2009, AM J EPIDEMIOL, V169, P489, DOI 10.1093/aje/kwn348
   Salmena L, 2011, CELL, V146, P353, DOI 10.1016/j.cell.2011.07.014
   Savory J, 2006, J ALZHEIMERS DIS, V10, P135
   Shang N, 2020, NEUROTOX RES, V38, P344, DOI 10.1007/s12640-020-00230-z
   Shannon P, 2003, GENOME RES, V13, P2498, DOI 10.1101/gr.1239303
   Shum M, 2016, DIABETOLOGIA, V59, P592, DOI 10.1007/s00125-015-3839-6
   Smillie CL, 2018, CRIT REV BIOCHEM MOL, V53, P231, DOI 10.1080/10409238.2018.1447542
   Song J, 2016, BIOMED ENVIRON SCI, V29, P782, DOI 10.3967/bes2016.105
   Stark R, 2019, NAT REV GENET, V20, P631, DOI 10.1038/s41576-019-0150-2
   Sun HQ, 2020, MOL MED REP, V22, P1567, DOI 10.3892/mmr.2020.11199
   Sun WC, 2015, NEUROTOXICOLOGY, V51, P87, DOI 10.1016/j.neuro.2015.08.001
   Tanokashira D, 2019, NEURAL REGEN RES, V14, P1330, DOI 10.4103/1673-5374.253535
   Toimela T, 2004, ARCH TOXICOL, V78, P565, DOI 10.1007/s00204-004-0575-y
   Tomljenovic L, 2011, J ALZHEIMERS DIS, V23, P567, DOI 10.3233/JAD-2010-101494
   Trapnell C, 2013, NAT BIOTECHNOL, V31, P46, DOI 10.1038/nbt.2450
   Vorhees CV, 2006, NAT PROTOC, V1, P848, DOI 10.1038/nprot.2006.116
   Wang F, 2016, J EXP CLIN CANC RES, V35, DOI 10.1186/s13046-016-0292-4
   Wang HR, 2019, CHEM-BIOL INTERACT, V299, P15, DOI 10.1016/j.cbi.2018.11.016
   Xia L, 2019, INT PSYCHOGERIATR, V31, P947, DOI 10.1017/S1041610219000383
   Xiong DD, 2018, J TRANSL MED, V16, DOI 10.1186/s12967-018-1593-5
   Yan T, 2019, NAT COMMUN, V10, DOI 10.1038/s41467-019-09255-1
   Yang WM, 2016, PLOS ONE, V11, DOI 10.1371/journal.pone.0169039
   Zhang MH, 2019, FRONT ONCOL, V9, DOI 10.3389/fonc.2019.01314
   Zhao HH, 2013, BEHAV BRAIN RES, V241, P228, DOI 10.1016/j.bbr.2012.11.037
   Zhu W, 2018, NEUROSCIENCE, V379, P281, DOI 10.1016/j.neuroscience.2018.03.029
NR 78
TC 0
Z9 0
U1 1
U2 2
PU CELL PRESS
PI CAMBRIDGE
PA 50 HAMPSHIRE ST, FLOOR 5, CAMBRIDGE, MA 02139 USA
SN 2162-2531
J9 MOL THER-NUCL ACIDS
JI Mol. Ther.-Nucl. Acids
PD DEC 3
PY 2021
VL 26
BP 1401
EP 1417
DI 10.1016/j.omtn.2021.11.010
EA NOV 2021
PG 17
WC Medicine, Research & Experimental
WE Science Citation Index Expanded (SCI-EXPANDED)
SC Research & Experimental Medicine
GA XO4VQ
UT WOS:000730185300010
PM 34900398
OA Green Published
DA 2022-08-24
ER

PT J
AU Liu, YQ
   Chen, X
   Che, YT
   Li, HL
   Zhang, ZY
   Peng, WJ
   Yang, JJ
AF Liu, Yuqing
   Chen, Xin
   Che, Yutong
   Li, Hongli
   Zhang, Zheyu
   Peng, Weijun
   Yang, Jingjing
TI LncRNAs as the Regulators of Brain Function and Therapeutic Targets for
   Alzheimer's Disease
SO AGING AND DISEASE
LA English
DT Review; Early Access
DE Alzheimer's disease; lncRNAs; targeted drugs; exosome
ID LONG NONCODING RNA; AMYLOID PRECURSOR PROTEIN; OXIDATIVE STRESS; INDUCED
   NEUROTOXICITY; CELL APOPTOSIS; PC12 CELLS; IN-VITRO; BETA; CANCER;
   PROLIFERATION
AB Alzheimer's disease (AD) is the most common type of dementia and a serious threat to the health and safety of the elderly population. It has become an emerging public health problem and a major economic and social burden. However, there is currently no effective treatment for AD. Although the mechanism of AD pathogenesis has been investigated substantially, the full range of molecular factors that contribute to its development remain largely unclear. In recent years, accumulating evidence has revealed that long non-coding RNAs (lncRNAs), a type of non-coding RNA longer than 200 nucleotides, play important roles in multiple biological processes involved in AD pathogenesis. With the further exploration of genomics, the role of lncRNA in the pathogenesis of AD has been phenotypically or mechanistically studied. Herein, we systematically review the current knowledge about lncRNAs implicated in AD and elaborate on their main regulatory pathways, which may contribute to the discovery of novel therapeutic targets and drugs for AD.
C1 [Liu, Yuqing; Chen, Xin; Li, Hongli; Zhang, Zheyu; Peng, Weijun] Cent South Univ, Xiangya Hosp 2, Dept Integrated Tradit Chinese & Western Med, Changsha 410011, Hunan, Peoples R China.
   [Liu, Yuqing; Che, Yutong] Cent South Univ, Xiangya Sch Med, Changsha, Hunan, Peoples R China.
   [Peng, Weijun] Hunan Univ, Interdisciplinary Res Ctr Language Intelligence &, Changsha, Hunan, Peoples R China.
   [Yang, Jingjing] Cent South Univ, Xiangya Hosp, Teaching & Res Sect Clin Nursing, Changsha, Peoples R China.
   [Yang, Jingjing] Cent South Univ, Xiangya Nursing Sch, Changsha, Peoples R China.
RP Peng, WJ (通讯作者)，Cent South Univ, Xiangya Hosp 2, Dept Integrated Tradit Chinese & Western Med, Changsha 410011, Hunan, Peoples R China.; Yang, JJ (通讯作者)，Cent South Univ, Xiangya Hosp, Teaching & Res Sect Clin Nursing, Changsha, Peoples R China.; Yang, JJ (通讯作者)，Cent South Univ, Xiangya Nursing Sch, Changsha, Peoples R China.
EM pengweijun87@csu.edu.cn; yangjj2018-nurse@csu.edu.cn
RI Peng, Weijun/M-5131-2014
OI Peng, Weijun/0000-0002-4506-0942
FU National Natural Science Foundation of China [81873169, 82104967]; Hunan
   Provincial Natural Science Foundation of China [2017JJ3459, 2020JJ4803]
FX This work was funded by the National Natural Science Foundation of China
   (No. 81873169, 82104967) and the Hunan Provincial Natural Science
   Foundation of China (No. 2017JJ3459, 2020JJ4803).
CR Adams D, 2018, NEW ENGL J MED, V379, P11, DOI 10.1056/NEJMoa1716153
   Ali T, 2020, ELIFE, V9, DOI 10.7554/eLife.60583
   Amador-Arjona A, 2015, P NATL ACAD SCI USA, V112, pE1936, DOI 10.1073/pnas.1421480112
   Amidfar M, 2020, LIFE SCI, V257, DOI 10.1016/j.lfs.2020.118020
   An FM, 2017, ONCOTARGET, V8, P114065, DOI 10.18632/oncotarget.23119
   Arancibia S, 2008, NEUROBIOL DIS, V31, P316, DOI 10.1016/j.nbd.2008.05.012
   Asadi MR, 2021, FRONT AGING NEUROSCI, V13, DOI 10.3389/fnagi.2021.709568
   Bahn G, 2019, P NATL ACAD SCI USA, V116, P12516, DOI 10.1073/pnas.1819541116
   Bai JY, 2020, CELL DEATH DIS, V11, DOI 10.1038/s41419-020-02945-5
   Balwani M, 2020, NEW ENGL J MED, V382, P2289, DOI 10.1056/NEJMoa1913147
   Bardeleben C, 2005, MOL BIOL EVOL, V22, P347, DOI 10.1093/molbev/msi022
   Bennett CF, 2021, ANNU REV PHARMACOL, V61, P831, DOI 10.1146/annurev-pharmtox-010919-023738
   Bharani KL, 2020, NEUROBIOL AGING, V87, P49, DOI 10.1016/j.neurobiolaging.2019.11.010
   Bridges MC, 2021, J CELL BIOL, V220, DOI 10.1083/jcb.202009045
   Cai YF, 2017, FRONT MOL NEUROSCI, V10, DOI 10.3389/fnmol.2017.00027
   Chaudhry MA, 2013, INT J MOL SCI, V14, P9099, DOI 10.3390/ijms14059099
   Chen BH, 2020, PROTEIN CELL, V11, P641, DOI 10.1007/s13238-020-00706-w
   Chen JZ, 2018, AGING-US, V10, P3371, DOI 10.18632/aging.101645
   Chen Y, 2018, NEUROTOXICOLOGY, V68, P212, DOI 10.1016/j.neuro.2017.12.001
   Chen YY, 2021, ACTA PHARM SIN B, V11, P340, DOI 10.1016/j.apsb.2020.10.001
   Cheng X, 2021, METHODS MOL BIOL, V2254, P305, DOI 10.1007/978-1-0716-1158-6_19
   Coimbra JRM, 2018, FRONT CHEM, V6, DOI 10.3389/fchem.2018.00178
   Cummings J, 2021, MOL NEURODEGENER, V16, DOI 10.1186/s13024-021-00424-9
   Czerminski JT, 2020, DEV CELL, V52, P294, DOI 10.1016/j.devcel.2019.12.015
   Das B, 2019, CNS DRUGS, V33, P251, DOI 10.1007/s40263-019-00613-7
   Das S, 2018, CIRC RES, V123, P1298, DOI 10.1161/CIRCRESAHA.118.313207
   Dong HY, 2018, INT J ONCOL, V53, P1013, DOI 10.3892/ijo.2018.4467
   Doxtater K, 2020, NEURAL REGEN RES, V15, P2253, DOI 10.4103/1673-5374.284990
   Du Y, 2020, CELL BIOL INT, V44, P630, DOI 10.1002/cbin.11263
   Feng L, 2018, BMC NEUROL, V18, DOI 10.1186/s12883-017-1008-x
   Ferre F, 2016, BRIEF BIOINFORM, V17, P106, DOI 10.1093/bib/bbv031
   Gao N, 2021, NAT CELL BIOL, V23, DOI 10.1038/s41556-020-00610-9
   Gao YW, 2020, J ALZHEIMERS DIS, V77, P85, DOI 10.3233/JAD-191303
   Garofalo M, 2021, GENES-BASEL, V12, DOI 10.3390/genes12081124
   Gillmore JD, 2021, NEW ENGL J MED, V385, P493, DOI 10.1056/NEJMoa2107454
   Gomez-Tortosa E, 2018, J ALZHEIMERS DIS, V61, P1275, DOI 10.3233/JAD-170590
   Gu C, 2018, DNA CELL BIOL, V37, P220, DOI 10.1089/dna.2017.4012
   Gu R, 2021, INT J NEUROSCI, V131, P425, DOI 10.1080/00207454.2020.1746307
   Gu R, 2020, INT J NEUROSCI, V130, P443, DOI 10.1080/00207454.2019.1692834
   Guo CC, 2018, NEUROL RES, V40, P795, DOI 10.1080/01616412.2018.1480921
   Hampel H, 2021, BIOL PSYCHIAT, V89, P745, DOI 10.1016/j.biopsych.2020.02.001
   Han ML, 2020, MOL CANCER, V19, DOI 10.1186/s12943-020-1145-5
   Heneka MT, 2015, LANCET NEUROL, V14, P388, DOI 10.1016/S1474-4422(15)70016-5
   Higaki S, 2018, PLOS ONE, V13, DOI 10.1371/journal.pone.0196929
   Hryhorowicz M, 2017, ARCH IMMUNOL THER EX, V65, P233, DOI 10.1007/s00005-016-0427-5
   Hu DM, 2016, BIOCHEM BIOPH RES CO, V471, P290, DOI 10.1016/j.bbrc.2016.01.169
   Hu WL, 2018, NAT CELL BIOL, V20, P492, DOI 10.1038/s41556-018-0066-7
   Huang XJ, 2020, CANCER SCI, V111, P3338, DOI 10.1111/cas.14516
   Iribe H, 2017, ACS OMEGA, V2, P2055, DOI 10.1021/acsomega.7b00291
   Jin Y, 2017, EUR REV MED PHARMACO, V21, P3176
   Johnson MB, 2015, NAT NEUROSCI, V18, P637, DOI 10.1038/nn.3980
   Johnson R, 2012, NEUROBIOL DIS, V46, P245, DOI 10.1016/j.nbd.2011.12.006
   Kadakkuzha BM, 2015, FRONT CELL NEUROSCI, V9, DOI 10.3389/fncel.2015.00063
   Ke S, 2019, YONSEI MED J, V60, P640, DOI 10.3349/ymj.2019.60.7.640
   Khan NZ, 2021, BRAIN BEHAV IMMUN, V92, P165, DOI 10.1016/j.bbi.2020.12.007
   Khorkova O, 2017, NAT BIOTECHNOL, V35, P249, DOI 10.1038/nbt.3784
   Kim DN, 2020, NAT COMMUN, V11, DOI 10.1038/s41467-019-13942-4
   Kim J, 2018, NAT GENET, V50, P1705, DOI 10.1038/s41588-018-0252-3
   Kim KM, 2017, WIRES RNA, V8, DOI 10.1002/wrna.1413
   Knupp A, 2020, CELL REP, V31, DOI 10.1016/j.celrep.2020.107719
   Lauretti E, 2021, AGEING RES REV, V71, DOI 10.1016/j.arr.2021.101425
   Lei P, 2021, J BIOL CHEM, V296, DOI 10.1074/jbc.REV120.008207
   Li CJ, 2021, FRONT MOL BIOSCI, V8, DOI 10.3389/fmolb.2021.638995
   Li DF, 2021, RNA BIOL, V18, P1037, DOI 10.1080/15476286.2020.1788848
   Li HY, 2018, NEUROREPORT, V29, P1061, DOI 10.1097/WNR.0000000000001057
   Li J, 2016, ONCOL RES, V23, P205, DOI 10.3727/096504016X14549667334007
   Li L, 2020, EXP MOL PATHOL, V117, DOI 10.1016/j.yexmp.2020.104545
   Li TY, 2021, BIOMED RES INT, V2021, DOI 10.1155/2021/5528982
   Li YB, 2021, BIOSCIENCE REP, V41, DOI 10.1042/BSR20200767
   Lin TW, 2020, NEUROPHARMACOLOGY, V167, DOI 10.1016/j.neuropharm.2019.107734
   Lipovich L, 2012, GENETICS, V192, P1133, DOI 10.1534/genetics.112.145128
   Liu T, 2014, MOL MED REP, V10, P1275, DOI 10.3892/mmr.2014.2351
   Liu W, 2020, P NATL ACAD SCI USA, V117, P23695, DOI 10.1073/pnas.2003932117
   Luo NN, 2021, DRUG DELIV, V28, P10, DOI 10.1080/10717544.2020.1850917
   Luo Q, 2016, CLIN INTERV AGING, V11, P867, DOI 10.2147/CIA.S107037
   Ma PZ, 2019, CURR ALZHEIMER RES, V16, P596, DOI 10.2174/1567205016666190725130134
   Maag JLV, 2015, FRONT NEUROSCI-SWITZ, V9, DOI 10.3389/fnins.2015.00351
   Massone S, 2011, NEUROBIOL DIS, V41, P308, DOI 10.1016/j.nbd.2010.09.019
   Miranda A, 2021, J ALZHEIMERS DIS, V81, P1, DOI 10.3233/JAD-201027
   Mus E, 2007, P NATL ACAD SCI USA, V104, P10679, DOI 10.1073/pnas.0701532104
   Nair L, 2020, NAT REV MOL CELL BIO, V21, P123, DOI 10.1038/s41580-019-0209-0
   Nicolas G, 2018, ALZHEIMERS DEMENT, V14, P1632, DOI 10.1016/j.jalz.2018.06.3056
   NORRIS DP, 1994, CELL, V77, P41, DOI 10.1016/0092-8674(94)90233-X
   Parenti R, 2007, EUR J NEUROSCI, V26, P2444, DOI 10.1111/j.1460-9568.2007.05864.x
   Park JC, 2021, NAT COMMUN, V12, DOI 10.1038/s41467-020-20440-5
   Pereira JB, 2021, BRAIN, V144, P310, DOI 10.1093/brain/awaa395
   Prabhakar B, 2017, YALE J BIOL MED, V90, P73
   Qian C, 2019, EXP CELL RES, V384, DOI 10.1016/j.yexcr.2019.111614
   Rauch JN, 2020, NATURE, V580, P381, DOI 10.1038/s41586-020-2156-5
   Ressel S, 2019, WIRES RNA, V10, DOI 10.1002/wrna.1535
   Rosenberg RN, 2016, JAMA NEUROL, V73, P867, DOI 10.1001/jamaneurol.2016.0301
   Rosenlund IA, 2021, METHODS MOL BIOL, V2348, P175, DOI 10.1007/978-1-0716-1581-2_12
   Ruan Z, 2021, BRAIN, V144, P288, DOI 10.1093/brain/awaa376
   Setten RL, 2019, NAT REV DRUG DISCOV, V18, P421, DOI 10.1038/s41573-019-0017-4
   Shinohara M, 2017, J LIPID RES, V58, P1267, DOI 10.1194/jlr.R075796
   Spreafico M, 2018, INT J MOL SCI, V19, DOI 10.3390/ijms19072022
   Tao SC, 2018, DRUG DELIV, V25, P241, DOI 10.1080/10717544.2018.1425774
   Thomson DW, 2016, NAT REV GENET, V17, P272, DOI 10.1038/nrg.2016.20
   Vardarajan BN, 2015, ANN NEUROL, V77, P215, DOI 10.1002/ana.24305
   Vassar R, 1999, SCIENCE, V286, P735, DOI 10.1126/science.286.5440.735
   Wang DW, 2020, MOL MED REP, V22, P227, DOI 10.3892/mmr.2020.11118
   Wang H, 2021, J MOL HISTOL, V52, P153, DOI 10.1007/s10735-020-09931-3
   Wang H, 2019, BIOCHEM BIOPH RES CO, V518, P438, DOI 10.1016/j.bbrc.2019.08.033
   Wang J, 2019, J HEMATOL ONCOL, V12, DOI 10.1186/s13045-019-0747-0
   Wang JY, 2020, BIOMED PHARMACOTHER, V121, DOI 10.1016/j.biopha.2019.109627
   Wang JD, 2018, BIOMED PHARMACOTHER, V108, P707, DOI 10.1016/j.biopha.2018.08.155
   Wang RJ, 2019, LIFE SCI, V233, DOI 10.1016/j.lfs.2019.116708
   Wang XH, 2019, BIOSCI BIOTECH BIOCH, V83, P609, DOI 10.1080/09168451.2018.1562874
   Wang XY, 2018, INT J CLIN EXP PATHO, V11, P3915
   Wang YY, 2019, EMBO J, V38, DOI 10.15252/embj.2018101110
   Wang Y, 2021, NEUROCHEM RES, V46, P1447, DOI 10.1007/s11064-021-03286-1
   Wang ZQ, 2019, CELL MOL LIFE SCI, V76, P3005, DOI 10.1007/s00018-019-03074-9
   Wei AW, 2017, BIOMED PHARMACOTHER, V96, P953, DOI 10.1016/j.biopha.2017.11.145
   Wojtowicz S, 2020, NEUROCHEM RES, V45, P972, DOI 10.1007/s11064-020-02993-5
   Wu L, 2020, PLANTS-BASEL, V9, DOI 10.3390/plants9040408
   Wu P, 2013, BRAIN RES BULL, V97, P69, DOI 10.1016/j.brainresbull.2013.06.001
   Xu CF, 2021, ADV DRUG DELIVER REV, V168, P3, DOI 10.1016/j.addr.2019.11.005
   Yan RQ, 2017, FRONT MOL NEUROSCI, V10, DOI 10.3389/fnmol.2017.00097
   Yang CM, 2016, CLIN EPIGENETICS, V8, DOI 10.1186/s13148-016-0291-5
   Yang JL, 2021, NEUROBIOL DIS, V148, DOI 10.1016/j.nbd.2020.105218
   Yi JP, 2019, J CELL BIOCHEM, V120, P18053, DOI 10.1002/jcb.29108
   You J, 2014, INDIAN J CANCER, V51, P99, DOI 10.4103/0019-509X.154092
   Yu W, 2021, ANN ONCOL, V32, P466, DOI 10.1016/j.annonc.2021.01.074
   Zeng T, 2019, J CHEM NEUROANAT, V98, P87, DOI 10.1016/j.jchemneu.2019.04.001
   Zhang HF, 2018, RNA BIOL, V15, P1071, DOI 10.1080/15476286.2018.1493333
   Zhang L, 2019, MOL NEUROBIOL, V56, P3522, DOI 10.1007/s12035-018-1299-y
   Zhang QS, 2016, BIOMED PHARMACOTHER, V83, P153, DOI 10.1016/j.biopha.2016.06.017
   Zhang Y, 2021, FRONT AGING NEUROSCI, V13, DOI 10.3389/fnagi.2021.654978
   Zhao J, 2005, J CLIN ENDOCR METAB, V90, P2179, DOI 10.1210/jc.2004-1848
   Zhao J, 2021, FRONT MOL BIOSCI, V8, DOI 10.3389/fmolb.2021.652392
   Zhao MY, 2019, NEUROL RES, V41, P489, DOI 10.1080/01616412.2018.1548747
   Zhong JB, 2017, NEUROREPORT, V28, P910, DOI 10.1097/WNR.0000000000000860
   Zhuo LA, 2019, LIPIDS HEALTH DIS, V18, DOI 10.1186/s12944-019-1142-0
NR 133
TC 0
Z9 0
U1 6
U2 10
PU INT SOC AGING & DISEASE
PI FORT WORTH
PA EDITORIAL OFF, 3400 CAMP BOWIE BLVD, FORT WORTH, TX 76106 USA
SN 2152-5250
J9 AGING DIS
JI Aging Dis.
DI 10.14336/AD.2021.1119
EA NOV 2021
PG 15
WC Geriatrics & Gerontology
WE Science Citation Index Expanded (SCI-EXPANDED)
SC Geriatrics & Gerontology
GA XB1RE
UT WOS:000721110900001
PM 35656102
OA gold, Green Published
DA 2022-08-24
ER

PT J
AU Guo, YX
   Liu, D
   Yang, Q
   Shi, W
   Yang, ZH
   Chen, J
   Xiang, J
AF Guo, Yaxin
   Liu, Dan
   Yang, Qing
   Shi, Wei
   Yang, Zhihui
   Chen, Jia
   Xiang, Juan
TI Early and In-Stage Diagnosis of Alzheimer's Disease by the Simultaneous
   Fluorescent Determination of the Biomarkers miR-501-3p and miR-455-3p
   with Carbon Quantum Dots in Serum
SO ANALYTICAL LETTERS
LA English
DT Article
DE Alzheimer's disease; carbon quantum dots; fluorescence; microRNA; serum
ID DUPLEX-SPECIFIC NUCLEASE; AMPLIFICATION STRATEGY; SIGNAL AMPLIFICATION;
   LABEL-FREE; MICRORNAS
AB Serum miR-501-3p and miR-455-3p are potential biomarkers for the diagnosis of Alzheimer's disease (AD). The combination of both microRNAs (miRNAs) is anticipated to improve AD diagnostic accuracy and provide stage information. In this work, simultaneous determination of both miRNAs was performed using a dual-signal DNA probe based on the fluorescent recovery of carbon quantum dots (CQDs) and the sulfo-cyanine5 (Cy5) dye. Duplex specific nuclease was introduced to amplify the signals via a DNA degradation/RNA re-hybridization cycle. The dynamic ranges of the method were 0.01 to 4 pM for miR-501-3p and 0.01 to 5 pM for miR-455-3p. The accuracy of the method was confirmed by the recoveries of the miRNAs in spiked human serum and high correlation with measurements by the real-time quantitative reverse transcription-polymerase chain reaction (qRT-PCR). The concentrations of the miRNAs were determined in serum from healthy donors and AD patients in preclinical and mild stages. Detailed t-test analysis revealed that despite of the poor correlations of independent miR-501-3p and miR-455-3p with AD progression, the concentration ratio of miR-501-3p to miR-455-3p was significantly correlated with AD diagnosis (p < 0.001 between preclinical AD and healthy control) and early progression (p < 0.001 between preclinical and mild-stage AD). A simple, sensitive method is reported for the simultaneous determination of the miRNAs in serum with high accuracy and shows that the concentration ratio of miR-501-3p to miR-455-3p is an effective blood index for early and in-stage diagnosis of AD.
C1 [Guo, Yaxin; Yang, Qing; Chen, Jia; Xiang, Juan] Cent South Univ, Coll Chem & Chem Engn, Hunan Prov Key Lab Micro & Nano Mat Interface Sci, Changsha, Peoples R China.
   [Liu, Dan] Cent South Univ, Xiangya Hosp, Eye Ctr, Changsha, Peoples R China.
   [Shi, Wei; Yang, Zhihui] Hunan Danfeng Biotechnol, Changsha, Peoples R China.
RP Xiang, J (通讯作者)，Cent South Univ, Coll Chem & Chem Engn, Changsha 410083, Peoples R China.
EM xiangj@csu.edu.cn
FU National Natural Science Foundation of China [21573290]; Open Research
   Fund of State Key Laboratory of Physical Chemistry of Solid Surface,
   Xiamen [201814]; State Key Laboratory of Fine Chemicals, Dalian
   University of Technology [KF1910]; Hunan Provincial Science and
   Technology Plan Project, China [2019TP1001]
FX This work was financially supported by the National Natural Science
   Foundation of China (21573290), the Open Research Fund of State Key
   Laboratory of Physical Chemistry of Solid Surface, Xiamen (201814), the
   State Key Laboratory of Fine Chemicals, Dalian University of Technology
   (KF1910), and the Hunan Provincial Science and Technology Plan Project,
   China (No. 2019TP1001).
CR Andreasen N, 2005, CLIN NEUROL NEUROSUR, V107, P165, DOI 10.1016/j.clineuro.2004.10.011
   Anisimova Veronika E., 2008, BMC Biochemistry, V9, P14, DOI 10.1186/1471-2091-9-14
   [Anonymous], 2020, ALZHEIMERS DEMENT, V16, P391, DOI 10.1002/alz.12068
   Barber RC, 2010, J AM OSTEOPATH ASSOC, V110, pS10
   Blennow K, 2018, J INTERN MED, V284, P643, DOI 10.1111/joim.12816
   Bo B, 2018, ANAL CHEM, V90, P2395, DOI 10.1021/acs.analchem.7b05447
   Bonda DJ, 2010, EXPERT REV MOL MED, V12, DOI 10.1017/S146239941000150X
   Cui L, 2014, CHEM COMMUN, V50, P1576, DOI 10.1039/c3cc48707e
   de Souza LC, 2012, NEUROBIOL AGING, V33, P1253, DOI 10.1016/j.neurobiolaging.2011.02.022
   Ding CQ, 2014, ACCOUNTS CHEM RES, V47, P20, DOI 10.1021/ar400023s
   Fonseca M.M.A., 2020, ALZHEIMERS DEMENT, V16
   Galasko D, 1998, EUR J NEUROL, V5, pS9, DOI 10.1111/j.1468-1331.1998.tb00444.x
   Geekiyanage H, 2012, EXP NEUROL, V235, P491, DOI 10.1016/j.expneurol.2011.11.026
   Hara N, 2017, ACTA NEUROPATHOL COM, V5, DOI 10.1186/s40478-017-0414-z
   Htike TT, 2019, MOL NEUROBIOL, V56, P2256, DOI 10.1007/s12035-018-1151-4
   Janus L, 2020, MOLECULES, V25, DOI 10.3390/molecules25030736
   Jiang K, 2015, ANGEW CHEM INT EDIT, V54, P5360, DOI 10.1002/anie.201501193
   Kruman II, 2004, NEURON, V41, P549, DOI 10.1016/S0896-6273(04)00017-0
   Kumar S, 2019, J ALZHEIMERS DIS, V72, pS117, DOI 10.3233/JAD-190583
   Kumar S, 2019, BBA-MOL BASIS DIS, V1865, P2428, DOI 10.1016/j.bbadis.2019.06.006
   Li DX, 2017, ANAL CHEM, V89, P9934, DOI 10.1021/acs.analchem.7b02247
   Liu M, 2020, CHEM COMMUN, V56, P5243, DOI 10.1039/d0cc01564d
   Lu HW, 2020, LANGMUIR, V36, P10708, DOI 10.1021/acs.langmuir.0c01415
   Martinez B, 2019, NEURAL REGEN RES, V14, P242, DOI 10.4103/1673-5374.244784
   Mungas D, 2002, NEUROLOGY, V59, P867, DOI 10.1212/WNL.59.6.867
   Nasreddine ZS, 2005, J AM GERIATR SOC, V53, P695, DOI 10.1111/j.1532-5415.2005.53221.x
   Patwardhan MB, 2004, RADIOLOGY, V231, P73, DOI 10.1148/radiol.2311021620
   Qiu XP, 2015, TRENDS BIOTECHNOL, V33, P180, DOI 10.1016/j.tibtech.2014.12.008
   Schwarzkopf M, 2016, NUCLEIC ACIDS RES, V44, DOI 10.1093/nar/gkw503
   Song HX, 2019, TALANTA, V204, P29, DOI 10.1016/j.talanta.2019.05.057
   Sun H, 2020, BIOSENS BIOELECTRON, V150, DOI 10.1016/j.bios.2019.111906
   Swerdlow RH, 2012, NEUROTOX RES, V22, P182, DOI 10.1007/s12640-011-9272-9
   Wang ST, 2009, CURR BIOINFORM, V4, P141, DOI 10.2174/157489309788184783
   Wei J, 2018, CHEM SCI, V9, P52, DOI 10.1039/c7sc03939e
   Xiao HB, 2021, COORDIN CHEM REV, V427, DOI 10.1016/j.ccr.2020.213582
   Xiao HB, 2020, ANGEW CHEM INT EDIT, V59, P4216, DOI 10.1002/anie.201906793
   Yang CY, 2015, ACS APPL MATER INTER, V7, P1188, DOI 10.1021/am506933r
   Zendjabil M, 2018, CLIN CHIM ACTA, V484, P99, DOI 10.1016/j.cca.2018.05.039
   Zhang Z, 2021, ANAL CHIM ACTA, V1147, P108, DOI 10.1016/j.aca.2020.12.057
   Zhou YL, 2017, MICROCHIM ACTA, V184, P4359, DOI 10.1007/s00604-017-2450-6
NR 40
TC 0
Z9 0
U1 10
U2 19
PU TAYLOR & FRANCIS INC
PI PHILADELPHIA
PA 530 WALNUT STREET, STE 850, PHILADELPHIA, PA 19106 USA
SN 0003-2719
EI 1532-236X
J9 ANAL LETT
JI Anal. Lett.
PD JUN 13
PY 2022
VL 55
IS 9
BP 1453
EP 1465
DI 10.1080/00032719.2021.2008950
EA NOV 2021
PG 13
WC Chemistry, Analytical
WE Science Citation Index Expanded (SCI-EXPANDED)
SC Chemistry
GA 0K0YS
UT WOS:000728472700001
DA 2022-08-24
ER

PT J
AU Huang, C
   Luo, JY
   Wen, XY
   Li, KS
AF Huang, Cheng
   Luo, Juyu
   Wen, Xueyi
   Li, Keshen
TI Linking Diabetes Mellitus with Alzheimer's Disease: Bioinformatics
   Analysis for the Potential Pathways and Characteristic Genes
SO BIOCHEMICAL GENETICS
LA English
DT Article
DE Alzheimer's disease; Type II diabetes mellitus; Bioinformatics analysis;
   Differentially expressed genes
ID ENDOTHELIAL PROGENITOR CELLS; BRAIN INSULIN-RESISTANCE; GLYCATION
   END-PRODUCTS; CHEMOKINE RECEPTORS; MOUSE MODEL; EXPRESSION; METABOLISM;
   CHANNEL; TARGET; COMPLICATIONS
AB As the surging epidemics with significant disability, Alzheimer's disease (AD) and type II diabetes mellitus (T2DM) with microvascular complications are widely prevalent, sharing considerable similarities in putative pathomechanism. Despite a spurt of researches on the biology, knowledge about their interactive mechanisms is still rudimentary. Applying bioinformatics ways to explore the differentially co-expressed genes contributes to achieve our objectives to find new therapeutic targets. In this study, we firstly integrated gene expression omnibus datasets (GSE28146 and GSE43950) to identify differentially expressed genes. The enrichment analysis of pivotal genes, like gene ontology and pathway signaling proceeded subsequently. Besides, the related protein-protein interaction (PPI) network was then constructed. To further explain the inner connections, we ended up unearthing the biological significance of valuable targets. As a result, a set of 712, 630, 487, and 997 genes were differentially identified in T2DM with microvascular complications and AD at incipient, moderate, and severe, respectively. The enrichment analysis involving both diseases implicated the dominance of immune system, especially the noteworthy chemokine signaling. Multiple comparisons confirmed that CACNA2D3, NUMB, and IER3 were simultaneously participate in these two conditions, whose respective associations with neurological and endocrine diseases, and regulators including interacting chemicals, transcription factors, and miRNAs were analyzed. Bioinformatics analysis eventually concluded that immune-related biological functions and pathways closely link AD and T2DM with microvascular complications. Further exploration of the regulatory factors about CACNA2D3, NUMB, and IER3 in neuroendocrine field may provide us a promising direction to discover potential strategies for the comorbidity status.
C1 [Huang, Cheng; Luo, Juyu; Wen, Xueyi; Li, Keshen] Jinan Univ, Dept Neurol, Affiliated Hosp 1, Guangzhou, Peoples R China.
   [Huang, Cheng; Luo, Juyu; Wen, Xueyi; Li, Keshen] Jinan Univ, Stroke Ctr, Affiliated Hosp 1, Guangzhou, Peoples R China.
   [Huang, Cheng; Luo, Juyu; Wen, Xueyi; Li, Keshen] Jinan Univ, Clin Neurosci Inst, Guangzhou, Peoples R China.
RP Li, KS (通讯作者)，Jinan Univ, Dept Neurol, Affiliated Hosp 1, Guangzhou, Peoples R China.; Li, KS (通讯作者)，Jinan Univ, Stroke Ctr, Affiliated Hosp 1, Guangzhou, Peoples R China.; Li, KS (通讯作者)，Jinan Univ, Clin Neurosci Inst, Guangzhou, Peoples R China.
EM likeshen1971@126.com
RI Li, Ke-Shen/AAB-8456-2022
FU National Natural Science Foundation of China [81971079]
FX This work was supported by the National Natural Science Foundation of
   China (Grant Nos. 81971079).
CR Arlt A, 2001, ONCOGENE, V20, P69, DOI 10.1038/sj.onc.1204061
   Ashburner M, 2000, NAT GENET, V25, P25, DOI 10.1038/75556
   Bader GD, 2003, BMC BIOINFORMATICS, V4, DOI 10.1186/1471-2105-4-2
   Baldeon RL, 2014, PLOS ONE, V9, DOI 10.1371/journal.pone.0115209
   Ballard C, 2011, LANCET, V377, P1019, DOI 10.1016/S0140-6736(10)61349-9
   Banks WA, 2012, PHARMACOL THERAPEUT, V136, P82, DOI 10.1016/j.pharmthera.2012.07.006
   Barrett T, 2013, NUCLEIC ACIDS RES, V41, pD991, DOI 10.1093/nar/gks1193
   Barros JF, 2019, J INVEST DERMATOL, V139, P1161, DOI 10.1016/j.jid.2018.10.039
   Beckman JA, 2016, CIRC RES, V118, P1771, DOI 10.1161/CIRCRESAHA.115.306884
   BENJAMINI Y, 1995, J R STAT SOC B, V57, P289, DOI 10.1111/j.2517-6161.1995.tb02031.x
   Blalock EM, 2011, J CHEM NEUROANAT, V42, P118, DOI 10.1016/j.jchemneu.2011.06.007
   Bolstad BM, 2005, STAT BIOL HEALTH, P13
   Bourasset F, 2009, NEUROPHARMACOLOGY, V56, P808, DOI 10.1016/j.neuropharm.2009.01.006
   Brickler TR, 2018, J NEUROSCI, V38, P9618, DOI 10.1523/JNEUROSCI.0914-18.2018
   Byun K, 2017, PHARMACOL THERAPEUT, V177, P44, DOI 10.1016/j.pharmthera.2017.02.030
   Chan SL, 2002, NEUROMOL MED, V1, P55
   Chen ZX, 2007, BIOINFORMATICS, V23, P321, DOI 10.1093/bioinformatics/btl609
   Chin CH, 2014, BMC SYST BIOL, V8, DOI 10.1186/1752-0509-8-S4-S11
   Costanza A, 2012, J ALZHEIMERS DIS, V32, P643, DOI 10.3233/JAD-2012-120835
   Davis AP, 2019, NUCLEIC ACIDS RES, V47, pD948, DOI 10.1093/nar/gky868
   de Mollo NP, 2019, FRONT NEUROSCI-SWITZ, V13, DOI 10.3389/fnins.2019.00491
   de Sousa MC, 2019, INT J MOL SCI, V20, DOI 10.3390/ijms20246249
   De Strooper B, 2000, J CELL SCI, V113, P1857
   Devaraj S, 2006, DIABETES, V55, P774, DOI 10.2337/diabetes.55.03.06.db05-1417
   Fadini GP, 2010, DIABETES OBES METAB, V12, P570, DOI 10.1111/j.1463-1326.2010.01210.x
   Fadini GP, 2006, ARTERIOSCL THROM VAS, V26, P2140, DOI 10.1161/01.ATV.0000237750.44469.88
   Feldmann KA, 2001, HISTOCHEM CELL BIOL, V115, P489
   Finch CE, 1997, EXP NEUROL, V143, P82, DOI 10.1006/exnr.1996.6339
   Frazier HN, 2019, EXP NEUROL, V313, P79, DOI 10.1016/j.expneurol.2018.12.007
   Hara N, 2017, ACTA NEUROPATHOL COM, V5, DOI 10.1186/s40478-017-0414-z
   Hawkins BT, 2007, DIABETOLOGIA, V50, P202, DOI 10.1007/s00125-006-0485-z
   Hoenig MR, 2008, CURR DRUG TARGETS, V9, P422, DOI 10.2174/138945008784221215
   Honjo K, 2012, CAN J NEUROL SCI, V39, P712, DOI 10.1017/S0317167100015547
   Hristov M, 2007, THROMB HAEMOSTASIS, V98, P274, DOI 10.1160/TH07-03-0181
   Huang C, 2019, J PROTEOMICS, V194, P132, DOI 10.1016/j.jprot.2018.11.023
   Hunter JM, 2012, PLOS ONE, V7, DOI 10.1371/journal.pone.0036893
   Jorda A, 2019, INT J BIOL SCI, V15, P453, DOI 10.7150/ijbs.26703
   Kandimalla R, 2017, BBA-MOL BASIS DIS, V1863, P1078, DOI 10.1016/j.bbadis.2016.08.018
   Karimabad MN, 2015, INFLAMMATION, V38, P710, DOI 10.1007/s10753-014-9981-3
   Keats EC, 2012, CARDIOVASC DIABETOL, V11, DOI 10.1186/1475-2840-11-37
   Khan A, 2018, NUCLEIC ACIDS RES, V46, pD260, DOI 10.1093/nar/gkx1126
   Kleinridders A, 2014, DIABETES, V63, P2232, DOI 10.2337/db14-0568
   Kold-Christensen R, 2020, TRENDS ENDOCRIN MET, V31, P81, DOI 10.1016/j.tem.2019.10.003
   Kullmann S, 2016, PHYSIOL REV, V96, P1169, DOI 10.1152/physrev.00032.2015
   Lane CA, 2018, EUR J NEUROL, V25, P59, DOI 10.1111/ene.13439
   Lange C, 2016, NAT REV NEUROL, V12, P439, DOI 10.1038/nrneurol.2016.88
   Lau P, 2013, EMBO MOL MED, V5, P1613, DOI 10.1002/emmm.201201974
   Lee ST, 2009, NEUROLOGY, V72, P1858, DOI 10.1212/WNL.0b013e3181a711f4
   Li JL, 2012, J NEUROL SCI, V317, P1, DOI 10.1016/j.jns.2012.02.018
   Li SS, 2015, AM J PHYSIOL-CELL PH, V308, pC139, DOI 10.1152/ajpcell.00311.2014
   Ma MM, 2013, NEUROCHEM RES, V38, P254, DOI 10.1007/s11064-012-0914-y
   Mackenzie F, 2012, DEVELOPMENT, V139, P1371, DOI 10.1242/dev.072348
   Mattingly CJ, 2003, ENVIRON HEALTH PERSP, V111, P793, DOI 10.1289/ehp.6028
   Menegazzo L, 2012, BIOFACTORS, V38, P194, DOI 10.1002/biof.1016
   Morgen K, 2015, J NEURAL TRANSM, V122, P499, DOI 10.1007/s00702-015-1377-5
   Mucke L, 2009, NATURE, V461, P895, DOI 10.1038/461895a
   Ogata H, 1999, NUCLEIC ACIDS RES, V27, P29, DOI 10.1093/nar/27.1.29
   Osawa Y, 2003, J IMMUNOL, V170, P4053, DOI 10.4049/jimmunol.170.8.4053
   PHILLIPS SA, 1993, EUR J BIOCHEM, V212, P101, DOI 10.1111/j.1432-1033.1993.tb17638.x
   Qiu Chengxuan, 2009, Dialogues Clin Neurosci, V11, P111
   Racine JS, 2012, J APPL ECONOMET, V27, P167, DOI 10.1002/jae.1278
   Raudvere U, 2019, NUCLEIC ACIDS RES, V47, pW191, DOI 10.1093/nar/gkz369
   Runne H, 2007, P NATL ACAD SCI USA, V104, P14424, DOI 10.1073/pnas.0703652104
   Salas IH, 2019, NEUROCHEM RES, V44, P1271, DOI 10.1007/s11064-018-2690-9
   Smedler E, 2019, EUR NEUROPSYCHOPHARM, V29, P1152, DOI 10.1016/j.euroneuro.2019.07.132
   Smyth GK, 2005, STAT BIOL HEALTH, P397, DOI 10.1007/0-387-29362-0_23
   Stanley M, 2016, J EXP MED, V213, P1375, DOI 10.1084/jem.20160493
   Sun YX, 2008, CLIN EXP METASTAS, V25, P765, DOI 10.1007/s10585-008-9188-9
   Szabat M, 2011, CELL DEATH DIS, V2, DOI 10.1038/cddis.2011.119
   TANABE T, 1987, NATURE, V328, P313, DOI 10.1038/328313a0
   Tenreiro MM, 2017, ANGIOGENESIS, V20, P443, DOI 10.1007/s10456-017-9571-8
   Tran PB, 2003, NAT REV NEUROSCI, V4, P444, DOI 10.1038/nrn1116
   Tumminia A, 2018, INT J MOL SCI, V19, DOI 10.3390/ijms19113306
   Villela D, 2016, FRONT GENET, V7, DOI 10.3389/fgene.2016.00107
   Wijesekara N, 2018, NEUROPHARMACOLOGY, V136, P172, DOI 10.1016/j.neuropharm.2017.11.027
   Wils J, 2017, PHARMACOL THERAPEUT, V170, P98, DOI 10.1016/j.pharmthera.2016.10.014
   Xue WH, 2019, J CELL PHYSIOL, V234, P3336, DOI 10.1002/jcp.27293
   Yang ZP, 2014, ACTA DIABETOL, V51, P823, DOI 10.1007/s00592-014-0617-8
   Yoshie O, 2015, INT IMMUNOL, V27, P11, DOI 10.1093/intimm/dxu079
   Zamponi GW, 2015, PHARMACOL REV, V67, P821, DOI 10.1124/pr.114.009654
   Zhang TX, 2018, J PSYCHIATR RES, V106, P99, DOI 10.1016/j.jpsychires.2018.09.020
NR 81
TC 0
Z9 0
U1 0
U2 2
PU SPRINGER/PLENUM PUBLISHERS
PI NEW YORK
PA 233 SPRING ST, NEW YORK, NY 10013 USA
SN 0006-2928
EI 1573-4927
J9 BIOCHEM GENET
JI Biochem. Genet.
PD JUN
PY 2022
VL 60
IS 3
BP 1049
EP 1075
DI 10.1007/s10528-021-10154-8
EA NOV 2021
PG 27
WC Biochemistry & Molecular Biology; Genetics & Heredity
WE Science Citation Index Expanded (SCI-EXPANDED)
SC Biochemistry & Molecular Biology; Genetics & Heredity
GA 0Z0WF
UT WOS:000718788000002
PM 34779951
DA 2022-08-24
ER

PT J
AU Yang, TP
   Wang, YZ
   Liao, WJ
   Zhang, SK
   Wang, SM
   Xu, NH
   Xie, WD
   Luo, C
   Wang, YY
   Wang, ZQ
   Zhang, YO
AF Yang, Tingpeng
   Wang, Yanzhi
   Liao, Weijie
   Zhang, Shikuan
   Wang, Songmao
   Xu, Naihan
   Xie, Weidong
   Luo, Cheng
   Wang, Yangyang
   Wang, Ziqiang
   Zhang, Yaou
TI Down-regulation of EPB41L4A-AS1 mediated the brain aging and
   neurodegenerative diseases via damaging synthesis of NAD(+) and ATP
SO CELL AND BIOSCIENCE
LA English
DT Article
DE Aging; Neurodegenerative diseases; NAD(+); ATP
ID ELECTRON-TRANSPORT CHAIN; KYNURENINE PATHWAY; LNCRNA; EXPRESSION;
   MITOPHAGY; GENES
AB Background Aging and neurodegenerative diseases are typical metabolic-related processes. As a metabolism-related long non-coding RNA, EPB41L4A-AS has been reported to be potentially involved in the development of brain aging and neurodegenerative diseases. In this study, we sought to reveal the mechanisms of EPB41L4A-AS in aging and neurodegenerative diseases. Methods Human hippocampal gene expression profiles downloaded from the Genotype-Tissue Expression database were analyzed to obtain age-stratified differentially expressed genes; a weighted correlation network analysis algorithm was then used to construct a gene co-expression network of these differentially expressed genes to obtain gene clustering modules. Gene Ontology, Kyoto Encyclopedia of Genes and Genomes, protein-protein interaction network, and correlation analysis were used to reveal the role of EPB41L4A-AS1. The mechanism was verified using Gene Expression Omnibus dataset GSE5281 and biological experiments (construction of cell lines, Real-time quantitative PCR, Western blot, measurement of ATP and NAD(+) levels, nicotinamide riboside treatment, Chromatin Immunoprecipitation) in neurons and glial-derived cells. Results EPB41L4A-AS1 was downregulated in aging and Alzheimer's disease. EPB41L4A-AS1 related genes were found to be enriched in the electron transport chain and NAD(+) synthesis pathway. Furthermore, these genes were highly associated with neurodegenerative diseases and positively correlated with EPB41L4A-AS1. In addition, biological experiments proved that the downregulation of EPB41L4A-AS1 could reduce the expression of these genes via histone H3 lysine 27 acetylation, resulting in decreased NAD(+) and ATP levels, while EPB41L4A-AS1 overexpression and nicotinamide riboside treatment could restore the NAD(+) and ATP levels. Conclusions Downregulation of EPB41L4A-AS1 not only disturbs NAD(+) biosynthesis but also affects ATP synthesis. As a result, the high demand for NAD(+) and ATP in the brain cannot be met, promoting the development of brain aging and neurodegenerative diseases. However, overexpression of EPB41L4A-AS1 and nicotinamide riboside, a substrate of NAD(+) synthesis, can reduce EPB41L4A-AS1 downregulation-mediated decrease of NAD(+) and ATP synthesis. Our results provide new perspectives on the mechanisms underlying brain aging and neurodegenerative diseases.
C1 [Yang, Tingpeng] Tsinghua Univ, Dept Chem Engn, Beijing 100084, Peoples R China.
   [Yang, Tingpeng; Wang, Yanzhi; Liao, Weijie; Zhang, Shikuan; Wang, Songmao; Xu, Naihan; Xie, Weidong; Luo, Cheng; Wang, Yangyang; Zhang, Yaou] Tsinghua Shenzhen Int Grad Sch, State Key Lab Chem Oncogen, Shenzhen 518055, Peoples R China.
   [Zhang, Shikuan; Wang, Songmao] Tsinghua Univ, Sch Life Sci, Beijing 100084, Peoples R China.
   [Liao, Weijie; Xu, Naihan; Xie, Weidong; Luo, Cheng; Wang, Yangyang; Zhang, Yaou] Tsinghua Shenzhen Int Grad Sch, Key Lab Hlth Sci & Technol Shenzhen, Shenzhen 518055, Peoples R China.
   [Xu, Naihan; Xie, Weidong; Wang, Yangyang; Zhang, Yaou] Tsinghua Univ, Open FIESTA Ctr, Tsinghua Shenzhen Int Grad Sch, Shenzhen 518055, Peoples R China.
   [Wang, Ziqiang] Shandong First Med Univ & Shandong Acad Med Sci, Biomed Sci Coll, Jinan 250062, Peoples R China.
   [Wang, Ziqiang] Shandong First Med Univ & Shandong Acad Med Sci, Shandong Med Biotechnol Ctr, Jinan 250062, Peoples R China.
   [Luo, Cheng] Tsinghua Univ, Dept Biomed Engn, Beijing 100084, Peoples R China.
RP Zhang, YO (通讯作者)，Tsinghua Shenzhen Int Grad Sch, State Key Lab Chem Oncogen, Shenzhen 518055, Peoples R China.; Zhang, YO (通讯作者)，Tsinghua Shenzhen Int Grad Sch, Key Lab Hlth Sci & Technol Shenzhen, Shenzhen 518055, Peoples R China.; Zhang, YO (通讯作者)，Tsinghua Univ, Open FIESTA Ctr, Tsinghua Shenzhen Int Grad Sch, Shenzhen 518055, Peoples R China.; Wang, ZQ (通讯作者)，Shandong First Med Univ & Shandong Acad Med Sci, Biomed Sci Coll, Jinan 250062, Peoples R China.; Wang, ZQ (通讯作者)，Shandong First Med Univ & Shandong Acad Med Sci, Shandong Med Biotechnol Ctr, Jinan 250062, Peoples R China.
EM wangziqiang@sdfmu.edu.cn; zhangyo@sztsinghua.edu.cn
RI Wang, Ziqiang/AAW-5525-2020; Xu, Naihan/C-2778-2018
OI wang, ziqiang/0000-0002-4676-3447
FU Shenzhen International Cooperation Research Project
   [GJHZ20180929162002061]
FX This work was supported by the Shenzhen International Cooperation
   Research Project [GJHZ20180929162002061].
CR Barnham KJ, 2004, NAT REV DRUG DISCOV, V3, P205, DOI 10.1038/nrd1330
   Bonkowski MS, 2016, NAT REV MOL CELL BIO, V17, P679, DOI 10.1038/nrm.2016.93
   BURKHARDT C, 1993, ANN NEUROL, V33, P512, DOI 10.1002/ana.410330516
   Covarrubias AJ, 2021, NAT REV MOL CELL BIO, V22, P119, DOI 10.1038/s41580-020-00313-x
   Cuenoud B, 2020, FRONT AGING NEUROSCI, V12, DOI 10.3389/fnagi.2020.609517
   Cunnane SC, 2020, NAT REV DRUG DISCOV, V19, P609, DOI 10.1038/s41573-020-0072-x
   Davis I, 2015, EXPERT REV NEUROTHER, V15, P719, DOI 10.1586/14737175.2015.1049999
   de Lores Arnaiz Georgina Rodriguez, 2014, Int J Biomed Sci, V10, P85
   Ebanks B, 2020, AGING-US, V12, P16647, DOI 10.18632/aging.103867
   Fang EF, 2019, AUTOPHAGY, V15, P1112, DOI 10.1080/15548627.2019.1596497
   Federico A, 2012, J NEUROL SCI, V322, P254, DOI 10.1016/j.jns.2012.05.030
   Gene Ontology Consortium, 2015, Nucleic Acids Res, V43, pD1049, DOI 10.1093/nar/gku1179
   Hou YJ, 2018, P NATL ACAD SCI USA, V115, pE1876, DOI 10.1073/pnas.1718819115
   Kanehisa M, 2004, NUCLEIC ACIDS RES, V32, pD277, DOI 10.1093/nar/gkh063
   Kerr JS, 2017, TRENDS NEUROSCI, V40, P151, DOI 10.1016/j.tins.2017.01.002
   Koopman WJH, 2005, AM J PHYSIOL-CELL PH, V288, pC1440, DOI 10.1152/ajpcell.00607.2004
   Langfelder P, 2008, BMC BIOINFORMATICS, V9, DOI 10.1186/1471-2105-9-559
   Lautrup S, 2019, CELL METAB, V30, P630, DOI 10.1016/j.cmet.2019.09.001
   Liao MJ, 2019, EBIOMEDICINE, V41, P200, DOI 10.1016/j.ebiom.2019.01.035
   Liu HW, 2018, P NATL ACAD SCI USA, V115, P10654, DOI 10.1073/pnas.1809392115
   Liu L, 2018, CELL METAB, V27, P1067, DOI 10.1016/j.cmet.2018.03.018
   Loreto A, 2020, NEUROBIOL DIS, V134, DOI 10.1016/j.nbd.2019.104678
   Lu JJ, 2020, LIFE SCI, V260, DOI 10.1016/j.lfs.2020.118305
   Maddison DC, 2015, SEMIN CELL DEV BIOL, V40, P134, DOI 10.1016/j.semcdb.2015.03.002
   Mayer PR, 2010, J BIOL CHEM, V285, P40387, DOI 10.1074/jbc.M110.178913
   Minhas PS, 2019, NAT IMMUNOL, V20, P50, DOI 10.1038/s41590-018-0255-3
   Nie L, 2020, BRAIN RES, V1746, DOI 10.1016/j.brainres.2020.146947
   Robinson MD, 2010, BIOINFORMATICS, V26, P139, DOI 10.1093/bioinformatics/btp616
   Szklarczyk D, 2017, NUCLEIC ACIDS RES, V45, pD362, DOI 10.1093/nar/gkw937
   Toescu EC, 2005, PHILOS T R SOC B, V360, P2347, DOI 10.1098/rstb.2005.1771
   Verdin E, 2015, SCIENCE, V350, P1208, DOI 10.1126/science.aac4854
   Wang P, 2020, MOL THER-NUCL ACIDS, V22, P1, DOI 10.1016/j.omtn.2020.08.003
   Wang ZQ, 2019, CELL MOL LIFE SCI, V76, P3005, DOI 10.1007/s00018-019-03074-9
   Wang ZQ, 2021, DIABET METAB SYND OB, V14, P265, DOI 10.2147/DMSO.S280765
   Watabe M, 2007, NEUROPHARMACOLOGY, V52, P536, DOI 10.1016/j.neuropharm.2006.07.037
   Yabuta N, 2006, NUCLEIC ACIDS RES, V34, P4878, DOI 10.1093/nar/gkl651
   Yang GD, 2014, BBA-GENE REGUL MECH, V1839, P1097, DOI 10.1016/j.bbagrm.2014.08.012
   Zhang XL, 2019, BIOORG CHEM, V92, DOI 10.1016/j.bioorg.2019.103214
   ZHANG Y, 1990, J BIOL CHEM, V265, P16330
   Zhu YT, 2020, J PERIODONTAL RES, V55, P631, DOI 10.1111/jre.12749
   Zhu YC, 2019, MOL THER-NUCL ACIDS, V18, P518, DOI 10.1016/j.omtn.2019.09.017
NR 41
TC 0
Z9 0
U1 4
U2 6
PU BMC
PI LONDON
PA CAMPUS, 4 CRINAN ST, LONDON N1 9XW, ENGLAND
EI 2045-3701
J9 CELL BIOSCI
JI Cell Biosci.
PD NOV 10
PY 2021
VL 11
IS 1
AR 192
DI 10.1186/s13578-021-00705-2
PG 14
WC Biochemistry & Molecular Biology
WE Science Citation Index Expanded (SCI-EXPANDED)
SC Biochemistry & Molecular Biology
GA WV0QT
UT WOS:000716942700003
PM 34758883
OA gold, Green Published, Green Submitted
DA 2022-08-24
ER

PT J
AU Cheng, YJ
   Sun, MY
   Wang, F
   Geng, X
   Wang, F
AF Cheng, Yajing
   Sun, Meiyue
   Wang, Feng
   Geng, Xin
   Wang, Fei
TI Identification of Hub Genes Related to Alzheimer's Disease and Major
   Depressive Disorder
SO AMERICAN JOURNAL OF ALZHEIMERS DISEASE AND OTHER DEMENTIAS
LA English
DT Article
DE Alzheimer's disease; major depressive disorder; differentially expressed
   genes; pathophysiology association; hub gene
ID NEUROPSYCHIATRIC SYMPTOMS; N-WASP; EXPRESSION; PREVALENCE; MUTATIONS;
   ADHESION; SPECTRUM; COMPLEX; COHORT; TTBK2
AB Background Although many studies reported a close relationship between depression and Alzheimer's disease (AD), the underlying pathophysiological mechanism remains unclear. The present study aimed to investigate the mechanism of AD and major depressive disorder (MDD). Method: The datasets were downloaded from the Gene Expression Omnibus. After screening differentially expressed genes (DEGs), gene ontology and pathway analysis were performed and protein-protein interaction, TF-target gene, and miRNA-target gene networks were established. Results: 171 DEGs of AD-related datasets and 79 DEGs shared by AD and MDD were detected. Functional analysis revealed that AD and MDD common genes were significantly enriched in circadian entrainment and long-term depression signaling pathways. Five hub genes were identified after construction of networks and validation of hub gene signatures. In conclusion, DYNC1H1, MAPRE3, TTBK2, ITGB1, and WASL may be potential targets for the diagnosis and treatment of AD and MDD.
C1 [Cheng, Yajing; Sun, Meiyue; Wang, Fei] Tianjin Med Univ, Gen Hosp, Dept Neurol, Tianjin 300070, Peoples R China.
   [Geng, Xin] Tianjin Med Univ, Sch Basic Med Sci, Dept Biochem & Mol Biol, Tianjin, Peoples R China.
   [Geng, Xin] Tianjin Med Univ, Tianjin Key Lab Cellular & Mol Immunol, Key Lab Immune Microenvironm & Dis, Minist Educ, Tianjin, Peoples R China.
   [Geng, Xin] Tianjin Med Univ, Sch Basic Med Sci, Tianjin Key Lab Med Epigenet, Tianjin, Peoples R China.
   [Wang, Feng] Tianjin Med Univ, Sch Basic Med Sci, Dept Genet, Tianjin, Peoples R China.
RP Wang, F (通讯作者)，Tianjin Med Univ, Gen Hosp, Dept Neurol, Tianjin 300070, Peoples R China.
EM feiwang@tmu.edu.cn
FU Chinese National Natural Science Foundation [81671054, 81771135,
   31771520, 91649102]; key project of Tianjin Natural Science Grant
   [19JCZDJC35600]; Tianjin Natural Science Grant [19JCJQJC63500]; Training
   program for young and middle-aged key Innovative Personnel
   [303078100407]
FX The author(s) disclosed receipt of the following financial support for
   the research, authorship, and/or publication of this article: This work
   was supported by a Chinese National Natural Science Foundation Grant
   (No. 81671054, No. 81771135, No. 31771520, No. 91649102), the key
   project of Tianjin Natural Science Grant (19JCZDJC35600), Tianjin
   Natural Science Grant (19JCJQJC63500), and the Training program for
   young and middle-aged key Innovative Personnel (303078100407).
CR ADI. World, 2019, ALZHEIMER REPORT 201
   Alzheimer's Association, 2016, Alzheimers Dement, V12, P459
   Bader JR, 2010, SEMIN CELL DEV BIOL, V21, P269, DOI 10.1016/j.semcdb.2009.12.015
   Bender C, 2012, INT J CANCER, V131, pE45, DOI 10.1002/ijc.26486
   Chacon MR, 2012, DEVELOPMENT, V139, P3200, DOI 10.1242/dev.080564
   Chin CH, 2014, BMC SYST BIOL, V8, DOI 10.1186/1752-0509-8-S4-S11
   Chisholm D, 2015, E MEDITERR HEALTH J, V21, P531
   Daviglus ML, 2010, ANN INTERN MED, V153, P176, DOI 10.7326/0003-4819-153-3-201008030-00260
   Davydow DS, 2014, J GEN INTERN MED, V29, P1362, DOI 10.1007/s11606-014-2916-8
   Deibel SH, 2019, J ALZHEIMERS DIS, V71, P213, DOI 10.3233/JAD-190102
   Devarbhavi P, 2021, REPROD BIOL ENDOCRIN, V19, DOI 10.1186/s12958-021-00706-3
   Di Donato N, 2018, GENET MED, V20, P1354, DOI 10.1038/gim.2018.8
   Galts CPC, 2019, NEUROSCI BIOBEHAV R, V102, P56, DOI 10.1016/j.neubiorev.2019.04.002
   Gilman SR, 2011, NEURON, V70, P898, DOI 10.1016/j.neuron.2011.05.021
   Godini R, 2019, PLOS ONE, V14, DOI 10.1371/journal.pone.0219486
   Goetz SC, 2012, CELL, V151, P847, DOI 10.1016/j.cell.2012.10.010
   Green RC, 2003, ARCH NEUROL-CHICAGO, V60, P753, DOI 10.1001/archneur.60.5.753
   Ha ES, 2013, CLIN BIOCHEM, V46, P369, DOI 10.1016/j.clinbiochem.2012.11.014
   Hadar A, 2021, MOL PSYCHIATR, V26, P6550, DOI 10.1038/s41380-021-01143-9
   He JT, 2020, BIOSCIENCE REP, V40, DOI 10.1042/BSR20193510
   Houlden H, 2007, NAT GENET, V39, P1434, DOI 10.1038/ng.2007.43
   Ikezu S, 2014, FRONT MOL NEUROSCI, V7, DOI 10.3389/fnmol.2014.00033
   Irwin M, 2020, FRONT CELL DEV BIOL, V8, DOI 10.3389/fcell.2020.00117
   Jahangir S, 2020, CUREUS, V12, DOI 10.7759/cureus.8551
   James SL, 2018, LANCET, V392, P1789, DOI 10.1016/s0140-6736(18)32279-7
   Jaworski J, 2009, NEURON, V61, P85, DOI 10.1016/j.neuron.2008.11.013
   Kaup AR, 2016, JAMA PSYCHIAT, V73, P525, DOI 10.1001/jamapsychiatry.2016.0004
   Kendler KS, 2006, AM J PSYCHIAT, V163, P109, DOI 10.1176/appi.ajp.163.1.109
   Kitamura Y, 2003, NEUROSCI LETT, V346, P149, DOI 10.1016/S0304-3940(03)00506-8
   Lara E, 2016, J AFFECT DISORDERS, V202, P163, DOI 10.1016/j.jad.2016.05.057
   Li MX, 2018, ONCOTARGETS THER, V11, P4105, DOI 10.2147/OTT.S166567
   Li Z, 2018, SAUDI J BIOL SCI, V25, P996, DOI 10.1016/j.sjbs.2018.05.019
   Liachko NF, 2014, PLOS GENET, V10, DOI 10.1371/journal.pgen.1004803
   Liebau S, 2011, PLOS ONE, V6, DOI 10.1371/journal.pone.0018148
   Lin S M, 2021, Zhonghua Zhong Liu Za Zhi, V43, P202, DOI 10.3760/cma.j.cn112152-20200419-00355
   Lin ZD, 2017, SCI REP-UK, V7, DOI 10.1038/s41598-017-00208-6
   Luan H, 2020, DIS MARKERS, V2020, DOI 10.1155/2020/8825997
   Ma GW, 2019, BIOMED RES INT, V2019, DOI 10.1155/2019/8179145
   Malhi GS, 2018, LANCET, V392, P2299, DOI 10.1016/S0140-6736(18)31948-2
   Mugge L, 2020, NEUROSURG REV, V43, P497, DOI 10.1007/s10143-018-1017-2
   Mullard A, 2021, NAT REV DRUG DISCOV, V20, P496, DOI 10.1038/d41573-021-00099-3
   Novak N, 2011, J CELL BIOL, V192, P243, DOI 10.1083/jcb.201010013
   Nowakowska E, 2003, ARZNEIMITTEL-FORSCH, V53, P237
   O'Dushlaine C, 2011, MOL PSYCHIATR, V16, P286, DOI 10.1038/mp.2010.7
   Otte C, 2016, NAT REV DIS PRIMERS, V2, DOI 10.1038/nrdp.2016.65
   Park C, 2019, NEUROSCI BIOBEHAV R, V102, P139, DOI 10.1016/j.neubiorev.2019.04.010
   Park YK, 2016, NAT REV NEUROSCI, V17, P745, DOI 10.1038/nrn.2016.138
   Patnode CD., 2020, 1905257EF1
   Peng WF, 2018, J CELL PHYSIOL, V233, P8551, DOI 10.1002/jcp.26440
   Petersen Jindong Ding, 2017, Int J Alzheimers Dis, V2017, P7482094, DOI 10.1155/2017/7482094
   Pinkstaff JK, 1999, J NEUROSCI, V19, P1541
   Pinto D, 2010, NATURE, V466, P368, DOI 10.1038/nature09146
   Reus GZ, 2016, LIFE SCI, V158, P121, DOI 10.1016/j.lfs.2016.06.027
   Riera J, 2009, CELL MOL LIFE SCI, V66, P2383, DOI 10.1007/s00018-009-0025-3
   Ritchie ME, 2015, NUCLEIC ACIDS RES, V43, DOI 10.1093/nar/gkv007
   Sarrouilhe D, 2019, CURR MED CHEM, V26, P3775, DOI 10.2174/0929867325666180327103530
   Schiavo G, 2013, TRENDS NEUROSCI, V36, P641, DOI 10.1016/j.tins.2013.08.001
   Schrotter A, 2017, BBA-PROTEINS PROTEOM, V1865, P703, DOI 10.1016/j.bbapap.2017.03.013
   Scoto M, 2015, NEUROLOGY, V84, P668, DOI 10.1212/WNL.0000000000001269
   Shekarabi M, 2005, J NEUROSCI, V25, P3132, DOI 10.1523/JNEUROSCI.1920-04.2005
   Spulber S, 2019, TRANSL PSYCHIAT, V9, DOI 10.1038/s41398-019-0594-3
   Steinberg M, 2008, INT J GERIATR PSYCH, V23, P170, DOI 10.1002/gps.1858
   Sullivan SE, 2019, HUM MOL GENET, V28, P718, DOI 10.1093/hmg/ddy376
   Sun QW, 2018, ONCOTARGETS THER, V11, P1787, DOI 10.2147/OTT.S155279
   Szklarczyk D, 2019, NUCLEIC ACIDS RES, V47, pD607, DOI 10.1093/nar/gky1131
   Tey S, 2016, CLIN GENET, V90, P127, DOI 10.1111/cge.12712
   Tong CW, 2013, GENE, V515, P62, DOI 10.1016/j.gene.2012.11.026
   Tublin JM, 2019, CIRC RES, V124, P142, DOI 10.1161/CIRCRESAHA.118.313563
   Vallee RB, 2009, TRENDS CELL BIOL, V19, P347, DOI 10.1016/j.tcb.2009.03.009
   Vermeulen T, 2019, AM J GERIAT PSYCHIAT, V27, P1334, DOI 10.1016/j.jagp.2019.07.011
   Wang JY, 2020, J CELL PHYSIOL, V235, P3056, DOI 10.1002/jcp.29210
   Warren MS, 2012, J NEUROSCI, V32, P2824, DOI 10.1523/JNEUROSCI.3942-11.2012
   Yatawara C, 2016, J NEUROL NEUROSUR PS, V87, P1375, DOI 10.1136/jnnp-2016-314191
   Zhao QF, 2016, J AFFECT DISORDERS, V190, P264, DOI 10.1016/j.jad.2015.09.069
   Zhu YK, 2020, CURR ALZHEIMER RES, V17, P566, DOI 10.2174/1567205017666200810164932
NR 75
TC 0
Z9 0
U1 1
U2 4
PU SAGE PUBLICATIONS INC
PI THOUSAND OAKS
PA 2455 TELLER RD, THOUSAND OAKS, CA 91320 USA
SN 1533-3175
EI 1938-2731
J9 AM J ALZHEIMERS DIS
JI Am. J. Alzheimers Dis. Other Dement.
PD NOV 1
PY 2021
VL 36
AR 15333175211046123
DI 10.1177/15333175211046123
PG 13
WC Geriatrics & Gerontology; Clinical Neurology
WE Science Citation Index Expanded (SCI-EXPANDED)
SC Geriatrics & Gerontology; Neurosciences & Neurology
GA WT3TT
UT WOS:000715791300001
PM 34732058
OA gold
DA 2022-08-24
ER

PT J
AU Sokolik, VV
   Berchenko, OH
   Kolyada, OK
   Shulga, SM
AF Sokolik, V. V.
   Berchenko, O. H.
   Kolyada, O. K.
   Shulga, S. M.
TI Direct and Indirect Action of Liposomal Form of MIR-101 on Cells in the
   Experimental Model of Alzheimer's Disease
SO CYTOLOGY AND GENETICS
LA English
DT Article
DE miR-101; Alzheimer's disease; liposomes; amyloid-beta peptide;
   cytokines; blood mononuclear cells
ID PROTEIN MESSENGER-RNA; UP-REGULATION; PRECURSOR; HIPPOCAMPUS
AB Brain diseases are an unsolved problem of the 21st century. Alzheimer's disease was first described a century ago, and not even a single patient with the diagnosis has been cured since then. Therefore, a search for novel treatment strategies with the application of regulatory agents, such as specific microRNAs, remains urgent. The aim of the study was to determine the effect of miR-101 in a liposomal form on the level of amyloid-beta peptide 42 (A beta 42) and the cytokine system in a cell-based model of Alzheimer's disease. The study was based on the use of PCR, ELISA, and fluorescent methods. The use of fluorescein (FAM) has shown that the liposomal form of miR-101 is accumulated in blood mononuclear cells that were pretreated with the A beta 40 aggregates and remains able to function for 2-3 h without being destroyed immediately by nucleases. The exogenous miR-101 does not affect A beta PP gene transcription but reduces the formation of the endogenous A beta 42. An indirect anti-inflammatory effect of the liposomal form of miR-101 was established as a decrease in the intracellular level of TNF alpha and IL-10 after a 12-h incubation with mononuclear cells. However, miR-101 had no effect on the expression of the TNF alpha and IL-6 genes and delayed the activation peak for the IL-10 gene expression for 9 h. Thus, the liposomal form of miR-101 has shown a direct anti-amyloidogenic effect and an indirect anti-inflammatory effect in the Alzheimer's disease cell-based model.
C1 [Sokolik, V. V.; Berchenko, O. H.] Natl Acad Med Sci Ukraine, SE Inst Neurol Psychiat & Narcol, UA-61068 Kharkiv, Ukraine.
   [Kolyada, O. K.] Natl Acad Med Sci Ukraine, SE Dmitry F Chebotarev Inst Gerontol, UA-04114 Kiev, Ukraine.
   [Shulga, S. M.] Natl Acad Sci Ukraine, SE Inst Food Biotechnol & Genom, UA-04123 Kiev, Ukraine.
RP Sokolik, VV (通讯作者)，Natl Acad Med Sci Ukraine, SE Inst Neurol Psychiat & Narcol, UA-61068 Kharkiv, Ukraine.
EM v.sokolik67@gmail.com; berchenko.olga@ukr.net; alex.genetic@g.mail.com;
   Shulga5@i.ua
OI Koliada, Alexander/0000-0001-7271-1942
CR Agostini M, 2011, P NATL ACAD SCI USA, V108, P21093, DOI 10.1073/pnas.1112061109
   Amakiri N, 2019, FRONT NEUROSCI-SWITZ, V13, DOI 10.3389/fnins.2019.00430
   Arancibia S, 2008, NEUROBIOL DIS, V31, P316, DOI 10.1016/j.nbd.2008.05.012
   Barak B, 2013, TRANSL PSYCHIAT, V3, DOI 10.1038/tp.2013.77
   Bertram L, 2007, NAT GENET, V39, P17, DOI 10.1038/ng1934
   Boissonneault V, 2009, J BIOL CHEM, V284, P1971, DOI 10.1074/jbc.M807530200
   Brouwers N, 2006, BRAIN, V129, P2984, DOI 10.1093/brain/awl212
   Chakrabarty A, 2007, P NATL ACAD SCI USA, V104, P15144, DOI 10.1073/pnas.0705917104
   Czauderna F, 2003, NUCLEIC ACIDS RES, V31, P2705, DOI 10.1093/nar/gkg393
   Delay C, 2012, NEUROBIOL DIS, V46, P285, DOI 10.1016/j.nbd.2012.01.003
   Fenske DB, 2008, TOXICOL PATHOL, V36, P21, DOI 10.1177/0192623307310960
   FILLIT H, 1991, NEUROSCI LETT, V129, P318, DOI 10.1016/0304-3940(91)90490-K
   Frozza RL, 2018, FRONT NEUROSCI-SWITZ, V12, DOI 10.3389/fnins.2018.00037
   Fu Y., 2019, EXRNA, V1, P24, DOI [DOI 10.1186/S41544-019-0024-Y, 10.1186/s41544-019-0024-y]
   Griffin WST, 2000, EXP GERONTOL, V35, P481, DOI 10.1016/S0531-5565(00)00110-8
   Hebert SS, 2008, P NATL ACAD SCI USA, V105, P6415, DOI 10.1073/pnas.0710263105
   Hebert SS, 2009, NEUROBIOL DIS, V33, P422, DOI 10.1016/j.nbd.2008.11.009
   Kou XJ, 2020, FRONT NEUROL, V11, DOI 10.3389/fneur.2020.00288
   Lee K, 2016, SCI REP-UK, V6, DOI 10.1038/srep34433
   Lin QY, 2014, NANOMEDICINE-UK, V9, P105, DOI 10.2217/nnm.13.192
   Long JM, 2011, BIOCHEM BIOPH RES CO, V404, P889, DOI 10.1016/j.bbrc.2010.12.053
   Losurdo M, 2020, INT J MOL SCI, V21, DOI 10.3390/ijms21228819
   Lukiw WJ, 2007, NEUROREPORT, V18, P297, DOI 10.1097/WNR.0b013e3280148e8b
   Lukiw WJ, 2012, MOL NEUROBIOL, V46, P11, DOI 10.1007/s12035-012-8234-4
   [马腾 Ma Teng], 2016, [中华行为医学与脑科学杂志, Chinese Journal of Behavioral Medicine and Brain Science], V25, P1010
   Patel N, 2008, MOL NEURODEGENER, V3, DOI 10.1186/1750-1326-3-10
   Pillai RS, 2005, RNA, V11, P1753, DOI 10.1261/rna.2248605
   Rajagopalan LE, 1998, NUCLEIC ACIDS RES, V26, P3418, DOI 10.1093/nar/26.14.3418
   Rajagopalan LE, 2000, J NEUROCHEM, V74, P52, DOI 10.1046/j.1471-4159.2000.0740052.x
   Ramser EM, 2013, MOL BIOL CELL, V24, P2494, DOI 10.1091/mbc.E12-12-0858
   Reddy PH, 2017, BIOCHEM BIOPH RES CO, V483, P1156, DOI 10.1016/j.bbrc.2016.08.067
   Redis RS, 2012, PHARMACOL THERAPEUT, V136, P169, DOI 10.1016/j.pharmthera.2012.08.003
   Rodriguez-Ortiz CJ, 2014, J ALZHEIMERS DIS, V42, P1229, DOI 10.3233/JAD-140204
   Rogers JT, 1999, J BIOL CHEM, V274, P6421, DOI 10.1074/jbc.274.10.6421
   RUMBLE B, 1989, NEW ENGL J MED, V320, P1446, DOI 10.1056/NEJM198906013202203
   Schipper HM, 2007, GENE REGUL SYST BIO, V1, P263
   Sleegers K, 2006, BRAIN, V129, P2977, DOI 10.1093/brain/awl203
   Sokolik V, 2017, J ALZHEIMERS DIS PAR, V7, DOI DOI 10.4172/2161-0460.1000357
   Sokolik V, 2019, BIOTECHNOLOGIA ACTA, V12, P41, DOI [10.15407/biotech12.03.041, DOI 10.15407/BIOTECH12.03.041]
   Song J, 2015, FRONT AGING NEUROSCI, V7, DOI 10.3389/fnagi.2015.00061
   STRAUSS S, 1992, LAB INVEST, V66, P223
   Strillacci A, 2009, EXP CELL RES, V315, P1439, DOI 10.1016/j.yexcr.2008.12.010
   Vilardo E, 2010, J BIOL CHEM, V285, P18344, DOI 10.1074/jbc.M110.112664
   Yingchoncharoen P, 2016, PHARMACOL REV, V68, P701, DOI 10.1124/pr.115.012070
   Zhang J, 2014, J NEUROSCI, V34, P14919, DOI 10.1523/JNEUROSCI.1165-14.2014
NR 45
TC 0
Z9 0
U1 1
U2 1
PU PLEIADES PUBLISHING INC
PI NEW YORK
PA PLEIADES HOUSE, 7 W 54 ST, NEW YORK,  NY, UNITED STATES
SN 0095-4527
EI 1934-9440
J9 CYTOL GENET+
JI Cytol. Genet.
PD NOV
PY 2021
VL 55
IS 6
BP 499
EP 509
DI 10.3103/S0095452721060141
PG 11
WC Genetics & Heredity
WE Science Citation Index Expanded (SCI-EXPANDED)
SC Genetics & Heredity
GA XE8RQ
UT WOS:000723650100001
DA 2022-08-24
ER

PT J
AU Tecalco-Cruz, AC
   Zepeda-Cervantes, J
   Lopez-Canovas, L
   Ramirez-Jarquin, JO
   Pedraza-Chaverri, J
   Briones-Herrera, A
AF Tecalco-Cruz, Angeles C.
   Zepeda-Cervantes, Jesus
   Lopez-Canovas, Lilia
   Oriando Ramirez-Jarquin, Josue
   Pedraza-Chaverri, Jose
   Briones-Herrera, Alfredo
TI Cellular Senescence and ApoE4: Their Repercussions in Alzheimer's
   Disease
SO CNS & NEUROLOGICAL DISORDERS-DRUG TARGETS
LA English
DT Review
DE Alzheimer; ApoE; senescence; aging; neurodegeneration; AD progression
ID E4 DOMAIN INTERACTION; APOLIPOPROTEIN-E; NONCODING RNA; A-BETA; TAU
   PHOSPHORYLATION; NEUROTROPHIC FACTOR; MOUSE MODEL; ALLELE; ASSOCIATION;
   EXPRESSION
AB Alzheimer's Disease (AD) is characterized by progressive memory loss due to neurodegeneration that occurs mainly during aging. The accumulation of senescent cells has been related to aging. Furthermore, the expression of the variant ApoE epsilon 4 is a critical risk factor for AD. Some events that occur in senescence, such as the secretion of pro-inflammatory molecules, and metabolic and epigenetic changes, in addition to the detection of ApoE4, may accelerate the progression of AD. Here, we discuss the implications of cellular senescence and the ApoE variants in AD. Molecular studies of these risk factors for AD may hence be pivotal to define new biomarkers and novel therapeutic strategies for this neurodegenerative pathology.
C1 [Tecalco-Cruz, Angeles C.; Lopez-Canovas, Lilia] Univ Autonoma Ciudad Mexico UACM, Ciencias Genom, Ciudad De Mexico 03100, Mexico.
   [Zepeda-Cervantes, Jesus] Univ Nacl Autonoma Mexico, Fac Med Vet & Zootecnia, Ciudad De Mexico 04510, Mexico.
   [Oriando Ramirez-Jarquin, Josue] Univ Nacl Autonoma Mexico, Inst Fisiol Celular, Ciudad De Mexico 04510, Mexico.
   [Pedraza-Chaverri, Jose; Briones-Herrera, Alfredo] Univ Nacl Autonoma Mexico, Fac Quim, Ciudad De Mexico 04510, Mexico.
RP Tecalco-Cruz, AC (通讯作者)，Univ Autonoma Ciudad Mexico UACM, Ciencias Genom, Ciudad De Mexico 03100, Mexico.
EM angeles.tecalco@uacm.edu.mx
OI Zepeda-Cervantes, Jesus/0000-0003-2069-2027
FU PAIP (PAIP) [5000-9105]
FX This work was supported by a grant from PAIP (PAIP, No. 5000-9105 to
   J.P-C.).
CR Abyadeh M, 2019, J MOL NEUROSCI, V69, P557, DOI 10.1007/s12031-019-01381-1
   Agarwal R, 2014, AM J ALZHEIMERS DIS, V29, P575, DOI 10.1177/1533317514531443
   Andersen RE, 2018, CELL TISSUE RES, V371, P55, DOI 10.1007/s00441-017-2711-z
   Bhat R, 2012, PLOS ONE, V7, DOI 10.1371/journal.pone.0045069
   Blue EE, 2019, ALZHEIMERS DEMENT, V15, P1524, DOI 10.1016/j.jalz.2019.07.016
   Bohme I, 2020, PIGM CELL MELANOMA R, V33, P41, DOI 10.1111/pcmr.12811
   Brecht WJ, 2004, J NEUROSCI, V24, P2527, DOI 10.1523/JNEUROSCI.4315-03.2004
   Bussian TJ, 2018, NATURE, V562, P578, DOI 10.1038/s41586-018-0543-y
   Calcinotto A, 2019, PHYSIOL REV, V99, P1047, DOI 10.1152/physrev.00020.2018
   Campisi J, 2013, ANNU REV PHYSIOL, V75, P685, DOI 10.1146/annurev-physiol-030212-183653
   Chan ES, 2016, SCI REP-UK, V6, DOI 10.1038/srep26119
   Chen GF, 2017, ACTA PHARMACOL SIN, V38, P1205, DOI 10.1038/aps.2017.28
   Chong FP, 2018, CELL MOL NEUROBIOL, V38, P965, DOI 10.1007/s10571-017-0574-1
   Christopher MA, 2017, EPIGENET CHROMATIN, V10, DOI 10.1186/s13072-017-0150-4
   Ciarlo E, 2013, DIS MODEL MECH, V6, P424, DOI 10.1242/dmm.009761
   Congdon EE, 2018, NAT REV NEUROL, V14, P399, DOI 10.1038/s41582-018-0013-z
   CORDER EH, 1994, NAT GENET, V7, P180, DOI 10.1038/ng0694-180
   CORDER EH, 1993, SCIENCE, V261, P921, DOI 10.1126/science.8346443
   da Silva PFL, 2019, OPEN BIOL, V9, DOI 10.1098/rsob.190168
   DONG LM, 1994, J BIOL CHEM, V269, P22358
   Dong LM, 1996, J BIOL CHEM, V271, P19053, DOI 10.1074/jbc.271.32.19053
   Doody RS, 2013, NEW ENGL J MED, V369, P341, DOI 10.1056/NEJMoa1210951
   Fafian-Labora JA, 2020, TRENDS CELL BIOL, V30, P628, DOI 10.1016/j.tcb.2020.05.003
   Faghihi MA, 2008, NAT MED, V14, P723, DOI 10.1038/nm1784
   Fan YY, 2017, BRAIN RES BULL, V132, P39, DOI 10.1016/j.brainresbull.2017.04.017
   Farrer LA, 1997, JAMA-J AM MED ASSOC, V278, P1349, DOI 10.1001/jama.278.16.1349
   Fernandez CG, 2019, FRONT AGING NEUROSCI, V11, DOI 10.3389/fnagi.2019.00014
   Fleisher AS, 2008, ARCH NEUROL-CHICAGO, V65, P1031, DOI 10.1001/archneur.65.8.1031
   Gharbi-Meliani A, 2021, ALZHEIMERS RES THER, V13, DOI 10.1186/s13195-020-00740-0
   Gorgoulis V, 2019, CELL, V179, P813, DOI 10.1016/j.cell.2019.10.005
   Gu C, 2018, DNA CELL BIOL, V37, P220, DOI 10.1089/dna.2017.4012
   Hannon E, 2020, BRAIN COMMUN, V2, DOI 10.1093/braincomms/fcaa167
   Hashimoto T, 2012, J NEUROSCI, V32, P15181, DOI 10.1523/JNEUROSCI.1542-12.2012
   Hatters DM, 2006, J MOL BIOL, V361, P932, DOI 10.1016/j.jmb.2006.06.080
   He ZH, 2018, NAT MED, V24, P29, DOI 10.1038/nm.4443
   Hon CC, 2017, NATURE, V543, P199, DOI 10.1038/nature21374
   Htike TT, 2019, MOL NEUROBIOL, V56, P2256, DOI 10.1007/s12035-018-1151-4
   Hu Guoku, 2018, Oncotarget, V9, P18648, DOI 10.18632/oncotarget.24307
   Huang YWA, 2019, J NEUROSCI, V39, P7408, DOI 10.1523/JNEUROSCI.2994-18.2019
   Huang YWA, 2017, CELL, V168, P427, DOI 10.1016/j.cell.2016.12.044
   Hudry Eloise, 2019, Life Sci Alliance, V2, DOI 10.26508/lsa.201900325
   Hunsberger Holly C, 2019, Neuronal Signal, V3, pNS20180203, DOI 10.1042/NS20180203
   Hunter Sally, 2013, Mol Neurobiol, V48, P556, DOI 10.1007/s12035-013-8445-3
   Jembrek MJ, 2018, PROG NEUROBIOL, V168, P104, DOI 10.1016/j.pneurobio.2018.05.001
   Kasim JK, 2019, FRONT CHEM, V7, DOI 10.3389/fchem.2019.00472
   Kritsilis M, 2018, INT J MOL SCI, V19, DOI 10.3390/ijms19102937
   Kubben N, 2017, NAT REV MOL CELL BIO, V18, P595, DOI 10.1038/nrm.2017.68
   Kumar NT, 2015, VIRCHOWS ARCH, V467, P225, DOI 10.1007/s00428-015-1772-1
   Kumar S, 2018, FRONT AGING NEUROSCI, V10, DOI 10.3389/fnagi.2018.00041
   Lahiri DK, 2004, J MOL NEUROSCI, V23, P225, DOI 10.1385/JMN:23:3:225
   Lanni C, 2008, MOL PSYCHIATR, V13, P641, DOI 10.1038/sj.mp.4002060
   Lee EG, 2020, PLOS ONE, V15, DOI 10.1371/journal.pone.0227667
   Lee ST, 2012, ANN NEUROL, V72, P269, DOI 10.1002/ana.23588
   Ling H, 2013, NAT REV DRUG DISCOV, V12, P847, DOI 10.1038/nrd4140
   Lu T, 2014, NATURE, V507, P448, DOI 10.1038/nature13163
   Magistri M, 2015, J ALZHEIMERS DIS, V48, P647, DOI 10.3233/JAD-150398
   MAHLEY RW, 1988, SCIENCE, V240, P622, DOI 10.1126/science.3283935
   Suarez VM, 2014, AM J ALZHEIMERS DIS, V29, P236, DOI 10.1177/1533317513517037
   Marca-Ysabel MV, 2021, NEUROBIOL AGING, V101, DOI 10.1016/j.neurobiolaging.2020.10.003
   Martinez-Cue C, 2020, FRONT CELL NEUROSCI, V14, DOI 10.3389/fncel.2020.00016
   Masaldan S, 2019, PHARMACEUTICALS-BASE, V12, DOI 10.3390/ph12020093
   Massone S, 2011, NEUROBIOL DIS, V41, P308, DOI 10.1016/j.nbd.2010.09.019
   Masters CL, 2015, NAT REV DIS PRIMERS, V1, DOI 10.1038/nrdp.2015.56
   Medeiros R, 2013, EXP NEUROL, V239, P133, DOI 10.1016/j.expneurol.2012.10.007
   Moon J, 2016, SCI REP-UK, V6, DOI 10.1038/srep20364
   Munoz SS, 2019, NEUROCHEM RES, V44, P1297, DOI 10.1007/s11064-018-2629-1
   Nativio R, 2018, NAT NEUROSCI, V21, P1018, DOI 10.1038/s41593-018-0124-2
   Nyborg AC, 2006, MOL NEURODEGENER, V1, DOI 10.1186/1750-1326-1-3
   Pertusa M, 2007, J NEUROCHEM, V101, P794, DOI 10.1111/j.1471-4159.2006.04369.x
   POLVIKOSKI T, 1995, NEW ENGL J MED, V333, P1242, DOI 10.1056/NEJM199511093331902
   Porquet D, 2015, AGE, V37, DOI 10.1007/s11357-015-9747-3
   Prasad H, 2018, P NATL ACAD SCI USA, V115, pE6640, DOI 10.1073/pnas.1801612115
   Proctor CJ, 2010, MOL NEURODEGENER, V5, DOI 10.1186/1750-1326-5-7
   Raffai RL, 2001, P NATL ACAD SCI USA, V98, P11587, DOI 10.1073/pnas.201279298
   Rawle MJ, 2018, TRANSL PSYCHIAT, V8, DOI 10.1038/s41398-017-0064-8
   Reiman EM, 2020, NAT COMMUN, V11, DOI 10.1038/s41467-019-14279-8
   Riedel BC, 2016, J STEROID BIOCHEM, V160, P134, DOI 10.1016/j.jsbmb.2016.03.012
   Roche J, 2016, BIOCHEMISTRY-US, V55, P762, DOI 10.1021/acs.biochem.5b01259
   Saha P, 2019, MECH AGEING DEV, V178, P72, DOI 10.1016/j.mad.2019.01.007
   Sando SB, 2008, BMC NEUROL, V8, DOI 10.1186/1471-2377-8-9
   SAUNDERS AM, 1993, NEUROLOGY, V43, P1467, DOI 10.1212/WNL.43.8.1467
   Schmidt V, 2014, WIRES SYST BIOL MED, V6, P255, DOI 10.1002/wsbm.1262
   Scurr, 2017, SENESCENCEMELANOMA D, P289
   Scurr LL, 2017, ADV EXP MED BIOL, V963, P215, DOI 10.1007/978-3-319-50044-7_13
   Sebastian-Serrano A, 2018, INT J MOL SCI, V19, DOI 10.3390/ijms19040998
   Selkoe D, 2012, CSH PERSPECT MED, V2, DOI 10.1101/cshperspect.a011460
   Shi Y, 2017, NATURE, V549, P523, DOI 10.1038/nature24016
   Shinohara M, 2020, ELIFE, V9, DOI 10.7554/eLife.62199
   Sikora E, 2019, AGEING RES REV, V55, DOI 10.1016/j.arr.2019.100941
   Silvestro S, 2019, INT J MOL SCI, V20, DOI 10.3390/ijms20163979
   Stoccoro A, 2018, NEURODEGENER DIS MAN, V8, P181, DOI 10.2217/nmt-2018-0004
   Tang MX, 1998, JAMA-J AM MED ASSOC, V279, P751, DOI 10.1001/jama.279.10.751
   Tecalco-Cruz Angeles C, 2020, World J Biol Chem, V11, P62, DOI 10.4331/wjbc.v11.i2.62
   Tian N, 2014, NEUROSCI BULL, V30, P191, DOI 10.1007/s12264-013-1419-7
   Walsh DM, 2004, NEURON, V44, P181, DOI 10.1016/j.neuron.2004.09.010
   Walton CC, 2020, FRONT CELL NEUROSCI, V14, DOI 10.3389/fncel.2020.00129
   Wang Z, 2018, AGING-US, V10, P775, DOI 10.18632/aging.101427
   Zhang PS, 2019, NAT NEUROSCI, V22, P719, DOI 10.1038/s41593-019-0372-9
   Zhang TM, 2018, MOL NEUROBIOL, V55, P6007, DOI 10.1007/s12035-017-0820-z
   Zhou XL, 2015, NEUROBIOL AGING, V36, P2925, DOI 10.1016/j.neurobiolaging.2015.07.015
   Zhu XW, 2000, J NEUROPATH EXP NEUR, V59, P880, DOI 10.1093/jnen/59.10.880
NR 101
TC 0
Z9 0
U1 6
U2 6
PU BENTHAM SCIENCE PUBL
PI BUSUM
PA PO BOX 294, BUSUM, 1400 AG, NETHERLANDS
SN 1871-5273
EI 1996-3181
J9 CNS NEUROL DISORD-DR
JI CNS Neurol. Disord.-Drug Targets
PD NOV
PY 2021
VL 20
IS 9
BP 778
EP 785
DI 10.2174/1871527320666210628102721
PG 8
WC Neurosciences; Pharmacology & Pharmacy
WE Science Citation Index Expanded (SCI-EXPANDED)
SC Neurosciences & Neurology; Pharmacology & Pharmacy
GA XO2RQ
UT WOS:000730038400001
PM 34182916
DA 2022-08-24
ER

PT J
AU Chanda, K
   Jana, NR
   Mukhopadhyay, D
AF Chanda, Kaushik
   Jana, Nihar Ranjan
   Mukhopadhyay, Debashis
TI Receptor tyrosine kinase ROR1 ameliorates A beta(1-42) induced
   cytoskeletal instability and is regulated by the miR146a-NEAT1 nexus in
   Alzheimer's disease
SO SCIENTIFIC REPORTS
LA English
DT Article
ID A-BETA; NEAT1 PROMOTES; LNCRNA NEAT1; EXPRESSION; NEURODEGENERATION;
   OLIGOMERS; PROTEIN; GROWTH; DYNAMICS; LESSONS
AB Alzheimer's disease (AD) involves severe cytoskeletal degradation and microtubule disruption. Here, we studied the altered dynamics of ROR1, a Receptor Tyrosine Kinase (RTK), and how it could counter these abnormalities. We found that in an A beta(1-42) treated cell model of AD, ROR1 was significantly decreased. Over expressed ROR1 led to the abrogation of cytoskeletal protein degradation, even in the presence of A beta(1-42,) preserved the actin network, altered actin dynamics and promoted neuritogenesis. Bioinformatically predicted miRNAs hsa-miR-146a and 34a were strongly up regulated in the cell model and their over expression repressed ROR1. LncRNA NEAT1, an interactor of these miRNAs, was elevated in mice AD brain and cell model concordantly. RNA Immunoprecipitation confirmed a physical interaction between the miRNAs and NEAT1. Intuitively, a transient knock down of NEAT1 increased their levels. To our knowledge, this is the first instance which implicates ROR1 in AD and proposes its role in preserving the cytoskeleton. The signalling modalities are uniquely analyzed from the regulatory perspectives with miR-146a and miR-34a repressing ROR1 and in turn getting regulated by NEAT1.
C1 [Chanda, Kaushik; Mukhopadhyay, Debashis] HBNI, Saha Inst Nucl Phys, Biophys & Struct Genom Div, Block AF,Sector 1, Kolkata 700064, India.
   [Jana, Nihar Ranjan] Natl Brain Res Ctr, Cellular & Mol Neurosci Lab, Gurgaon 122050, India.
   [Jana, Nihar Ranjan] Indian Inst Technol, Sch Biosci, Kharagpur, W Bengal, India.
RP Mukhopadhyay, D (通讯作者)，HBNI, Saha Inst Nucl Phys, Biophys & Struct Genom Div, Block AF,Sector 1, Kolkata 700064, India.
EM debashis.mukhopadhyay@saha.ac.in
RI Chanda, Kaushik/AHC-5902-2022; CHANDA, KAUSHIK/ABZ-6151-2022
OI Chanda, Kaushik/0000-0002-8600-5210; 
FU IBOP project, HBNI, Department of Atomic Energy, Government of India
   [12-RD-SIN-5.04-0101]
FX This work was supported by the IBOP project, HBNI, Department of Atomic
   Energy, Government of India to DM (12-R&D-SIN-5.04-0101).
CR Al-Shawi R, 2001, DEV GENES EVOL, V211, P161, DOI 10.1007/s004270100140
   Bamburg JR, 2016, CYTOSKELETON, V73, P477, DOI 10.1002/cm.21282
   Chanda K, 2021, GENE REP, V23, DOI 10.1016/j.genrep.2021.101082
   Chanda K, 2018, RNA BIOL, V15, P1348, DOI 10.1080/15476286.2018.1534524
   Chapnik E, 2014, ELIFE, V3, DOI 10.7554/eLife.01964
   Chen S, 2018, CELL PHYSIOL BIOCHEM, V47, P1578, DOI 10.1159/000490931
   Chen ZJ, 2016, EUR REV MED PHARMACO, V20, P3373
   Clemson CM, 2009, MOL CELL, V33, P717, DOI 10.1016/j.molcel.2009.01.026
   Dai JH, 2019, ONCOL RES, V27, P107, DOI 10.3727/096504018X15205622257163
   De Strooper B, 2016, CELL, V164, P603, DOI 10.1016/j.cell.2015.12.056
   Freitas FCP, 2017, SCI REP-UK, V7, DOI 10.1038/srep40884
   Ghiam AF, 2017, ONCOTARGET, V8, P4668, DOI 10.18632/oncotarget.13576
   Green JL, 2008, TRENDS CELL BIOL, V18, P536, DOI 10.1016/j.tcb.2008.08.006
   Haass C, 2007, NAT REV MOL CELL BIO, V8, P101, DOI 10.1038/nrm2101
   Henriques AG, 2010, J NEUROCHEM, V113, P761, DOI 10.1111/j.1471-4159.2010.06643.x
   Huang EJ, 2003, ANNU REV BIOCHEM, V72, P609, DOI 10.1146/annurev.biochem.72.121801.161629
   Huang V, 2014, RNA BIOL, V11, P18, DOI 10.4161/rna.27604
   Jen JY, 2017, MOL CANCER, V16, DOI 10.1186/s12943-017-0674-z
   Kim D, 2012, J BIOL CHEM, V287, P12501, DOI 10.1074/jbc.M111.264382
   Klein WL, 2001, TRENDS NEUROSCI, V24, P219, DOI 10.1016/S0166-2236(00)01749-5
   Lappalainen P, 1997, NATURE, V388, P78, DOI 10.1038/40418
   Liu Q, 2016, ONCOL REP, V36, P189, DOI 10.3892/or.2016.4788
   Lo PK, 2016, ONCOTARGET, V7, P65067, DOI 10.18632/oncotarget.11364
   Lopez CG, 2016, P NATL ACAD SCI USA, V113, P11152, DOI 10.1073/pnas.1606372113
   Lu ZL, 2018, CANCER LETT, V432, P156, DOI 10.1016/j.canlet.2018.06.013
   Lv D, 2017, ONCOL LETT, V14, P2025, DOI 10.3892/ol.2017.6436
   Ma YW, 2017, ONCOL REP, V38, P3265, DOI 10.3892/or.2017.5985
   Majumder P, 2017, DIS MODEL MECH, V10, P655, DOI 10.1242/dmm.027748
   Maloney MT, 2007, MOL NEUROBIOL, V35, P21, DOI 10.1007/BF02700622
   Mattila PK, 2008, NAT REV MOL CELL BIO, V9, P446, DOI 10.1038/nrm2406
   McMurray CT, 2000, CELL DEATH DIFFER, V7, P861, DOI 10.1038/sj.cdd.4400764
   Nishimoto Y, 2013, MOL BRAIN, V6, DOI 10.1186/1756-6606-6-31
   Oishi I, 1999, GENES CELLS, V4, P41, DOI 10.1046/j.1365-2443.1999.00234.x
   Paganoni S, 2005, J CELL SCI, V118, P433, DOI 10.1242/jcs.01622
   Paganoni S, 2003, J NEUROSCI RES, V73, P429, DOI 10.1002/jnr.10674
   Petrie RJ, 2009, NAT REV MOL CELL BIO, V10, P538, DOI 10.1038/nrm2729
   Puthiyedth N, 2016, PLOS ONE, V11, DOI 10.1371/journal.pone.0152342
   Rush T, 2018, J NEUROSCI, V38, P10349, DOI 10.1523/JNEUROSCI.1409-18.2018
   Saha S, 2003, J GEN VIROL, V84, P1729, DOI 10.1099/vir.0.18826-0
   Sarshad AA, 2018, MOL CELL, V71, P1040, DOI 10.1016/j.molcel.2018.07.020
   Schlessinger J, 2000, CELL, V103, P211, DOI 10.1016/j.cell.2010.06.011
   Skaper SD, 2001, PROG NEUROBIOL, V65, P593, DOI 10.1016/S0301-0082(01)00017-X
   Spreafico M, 2018, INT J MOL SCI, V19, DOI 10.3390/ijms19072022
   Sun RG, 2019, BIOMED PHARMACOTHER, V111, P1036, DOI 10.1016/j.biopha.2018.12.122
   Sunwoo H, 2009, GENOME RES, V19, P347, DOI 10.1101/gr.087775.108
   Tollervey JR, 2011, NAT NEUROSCI, V14, P452, DOI 10.1038/nn.2778
   Townsend M, 2006, J PHYSIOL-LONDON, V572, P477, DOI 10.1113/jphysiol.2005.103754
   Wang ML, 2019, FRONT GENET, V10, DOI 10.3389/fgene.2019.00153
   Weber M, 2014, AM J PHYSIOL-HEART C, V306, pH1192, DOI 10.1152/ajpheart.00521.2013
   Xiong W, 2018, INT J BIOCHEM CELL B, V94, P125, DOI 10.1016/j.biocel.2017.12.005
   Xu JC, 2020, J EXP CLIN CANC RES, V39, DOI 10.1186/s13046-020-01562-6
   Yan W, 2018, BIOCHEM BIOPH RES CO, V496, P1019, DOI 10.1016/j.bbrc.2017.12.149
   Yoda A, 2003, J RECEPT SIG TRANSD, V23, P1, DOI 10.1081/RRS-120018757
   Zhang XN, 2018, J CELL PHYSIOL, V233, P6733, DOI 10.1002/jcp.26371
   Zhao XH, 2015, MOL THER, V23, P1899, DOI 10.1038/mt.2015.170
   Zhou Y, 2019, GENOMICS, V111, P1862, DOI 10.1016/j.ygeno.2018.12.009
   Zhuo M, 2018, BMC CANCER, V18, DOI 10.1186/s12885-018-4954-9
   Zou YY, 2018, J CLIN INVEST, V128, P4510, DOI 10.1172/JCI97965
NR 58
TC 0
Z9 0
U1 0
U2 0
PU NATURE PORTFOLIO
PI BERLIN
PA HEIDELBERGER PLATZ 3, BERLIN, 14197, GERMANY
SN 2045-2322
J9 SCI REP-UK
JI Sci Rep
PD SEP 28
PY 2021
VL 11
IS 1
AR 19254
DI 10.1038/s41598-021-98882-0
PG 15
WC Multidisciplinary Sciences
WE Science Citation Index Expanded (SCI-EXPANDED)
SC Science & Technology - Other Topics
GA UY5PL
UT WOS:000701575500061
PM 34584188
OA gold, Green Published
DA 2022-08-24
ER

PT J
AU Li, J
   Zhang, LY
   Wang, JQ
   Jia, RX
   Zhang, X
   Li, XJ
   Fu, Y
   Song, LY
AF Li, Jie
   Zhang, Longying
   Wang, Jiaqi
   Jia, Ruxue
   Zhang, Xiao
   Li, Xiaojing
   Fu, Ying
   Song, Laiyu
TI Differential expression of long non-coding RNAs in the hippocampus of
   mice exposed to PM2.5 in Dalian, China
SO ENVIRONMENTAL SCIENCE AND POLLUTION RESEARCH
LA English
DT Article
DE PM; (2 5); LncRNA; Morris water maze test; RNA-seq; Alzheimer's disease;
   Microglia
ID CENTRAL-NERVOUS-SYSTEM; ALZHEIMERS-DISEASE; AIR-POLLUTION;
   IDENTIFICATION; CX3CR1
AB Evidence is mounting that PM2.5 exposure could lead to learning disability, memory deficits, and cognitive impairment; however, the underlying mechanisms are still not well demonstrated yet. Long non-coding RNAs (LncRNAs) play a crucial role in many human diseases. Although the relationship of Alzheimer's disease (AD) and lncRNAs have been discovered, the role of lncRNA in AD-like phenotype induced by PM2.5 needs further exploration. In this study, we profiled the expression of messenger RNAs (mRNAs) and lncRNAs in hippocampus after confirming the AD-like changes in mice. Compared with the control group, a total of 478 mRNAs and 151 lncRNAs were dysregulated after PM2.5 exposure. ECM-receptor interaction, focal adhesion, complement and coagulation cascades, and AGE-RAGE signaling pathway were found dysregulated through lncRNA-co-expressed genes analysis based on the Gene Ontology (GO) and Kyoto Encyclopedia of Genes and Genomes (KEGG). Meanwhile, the genes related to microglia were significantly altered, such as CX3CR1, CD163, lncRNA Gm44750, and lncRNA Gm43509. Above evidences suggested that microglia-related lncRNAs dysregulation probably plays a crucial role in PM(2.5)exposure-associated learning and memory deficits.
C1 [Li, Jie; Wang, Jiaqi; Jia, Ruxue; Zhang, Xiao; Li, Xiaojing; Fu, Ying; Song, Laiyu] Dalian Med Univ, Coll Med Lab, Dalian 116044, Liaoning, Peoples R China.
   [Zhang, Longying] Dalian Med Univ, Dept Clin Lab, Affiliated Hosp 2, Dalian 116023, Liaoning, Peoples R China.
   [Wang, Jiaqi] Jinzhou Med Univ, Affiliated Hosp 1, Jinzhou 121000, Liaoning, Peoples R China.
RP Song, LY (通讯作者)，Dalian Med Univ, Coll Med Lab, Dalian 116044, Liaoning, Peoples R China.
EM evasong1984@163.com
FU National Natural Science Foundation of China [81502776]; Seedling
   project of Liaoning Province [LZ2019065]; Special Grants for Scientific
   and Technological Innovation of Dalian [2017RQ123]; Special Grants of
   Liaoyang thrombus hospital
FX This study was supported by the National Natural Science Foundation of
   China grants (Grant No. 81502776) and the Seedling project of Liaoning
   Province (Grant No. LZ2019065); the Special Grants for Scientific and
   Technological Innovation of Dalian (2017RQ123); and the Special Grants
   of Liaoyang thrombus hospital.
CR Alimohammadi Hossein, 2016, Chonnam Med J, V52, P53, DOI 10.4068/cmj.2016.52.1.53
   Alzheimer's Association, 2016, Alzheimers Dement, V12, P459
   Babadjouni RM, 2017, J CLIN NEUROSCI, V43, P16, DOI 10.1016/j.jocn.2017.04.028
   Bolos M, 2017, MOL NEURODEGENER, V12, DOI 10.1186/s13024-017-0200-1
   Brakema EA, 2019, EUR RESPIR J, V53, DOI 10.1183/13993003.01193-2018
   Calderon-Garciduenas L, 2010, EXP TOXICOL PATHOL, V62, P91, DOI 10.1016/j.etp.2009.02.117
   Canet G, 2018, FRONT NEUROSCI-SWITZ, V12, DOI 10.3389/fnins.2018.00739
   Ciarlo E, 2013, DIS MODEL MECH, V6, P424, DOI 10.1242/dmm.009761
   Cui LL, 2017, EPIDEMIOLOGY, V28, pS67, DOI [10.1097/EDE.0000000000000739, 10.1097/ede.0000000000000739]
   Dabass A, 2018, ENVIRON RES, V161, P485, DOI 10.1016/j.envres.2017.11.042
   Doiron D, 2019, EUR RESPIR J, V54, DOI 10.1183/13993003.02140-2018
   Dong L, 2019, SCI REP-UK, V9, DOI 10.1038/s41598-019-40204-6
   Du XH, 2021, SCI TOTAL ENVIRON, V759, DOI 10.1016/j.scitotenv.2020.143555
   Edin S, 2012, PLOS ONE, V7, DOI 10.1371/journal.pone.0047045
   Fan Y, 2018, FRONT CELL NEUROSCI, V12, DOI 10.3389/fncel.2018.00309
   Forouzanfar MH, 2015, LANCET, V386, P2287, DOI 10.1016/S0140-6736(15)00128-2
   Guo HQ, 2020, ENVIRON POLLUT, V266, DOI 10.1016/j.envpol.2020.115307
   Guttman M, 2012, NATURE, V482, P339, DOI 10.1038/nature10887
   Ha JW, 2019, ARCH PHARM RES, V42, P359, DOI 10.1007/s12272-019-01137-w
   Kim HB, 2018, INT J ENV RES PUB HE, V15, DOI 10.3390/ijerph15112608
   Krewski Daniel, 2009, Res Rep Health Eff Inst, P5
   Ku TT, 2017, PART FIBRE TOXICOL, DOI 10.1186/s12989-017-0215-3
   Kuiper IN, 2021, ENVIRON INT, V146, DOI 10.1016/j.envint.2020.106219
   Lee S, 2010, AM J PATHOL, V177, P2549, DOI 10.2353/ajpath.2010.100265
   Lei XN, 2018, ENVIRON SCI POLLUT R, V25, P33656, DOI 10.1007/s11356-018-3090-z
   Li X, 2018, BIOSCIENCE REP, V38, DOI 10.1042/BSR20171577
   McGeer PL, 2011, FRONT PHARMACOL, V2, DOI 10.3389/fphar.2011.00077
   Mercer TR, 2009, NAT REV GENET, V10, P155, DOI 10.1038/nrg2521
   Merino JJ, 2016, CURR ALZHEIMER RES, V13, P403, DOI 10.2174/1567205013666151116125714
   Nguyen AT, 2020, ACTA NEUROPATHOL, V140, P477, DOI 10.1007/s00401-020-02200-3
   Quinn JJ, 2016, NAT REV GENET, V17, P47, DOI 10.1038/nrg.2015.10
   Selkoe DJ, 2001, PHYSIOL REV, V81, P741, DOI 10.1152/physrev.2001.81.2.741
   Shang Y, 2021, ENVIRON POLLUT, V268, DOI 10.1016/j.envpol.2020.115961
   Shou YK, 2019, ECOTOX ENVIRON SAFE, V174, P344, DOI 10.1016/j.ecoenv.2019.02.086
   Stoyanov S, 2021, GLIA, V69, P182, DOI 10.1002/glia.23894
   Sunwoo JS, 2017, MOL NEUROBIOL, V54, P1577, DOI 10.1007/s12035-016-9928-9
   Swanson MEV, 2020, ACTA NEUROPATHOL COM, V8, DOI 10.1186/s40478-020-01047-9
   Taylor CA, 2017, MMWR-MORBID MORTAL W, V66, pS21, DOI 10.15585/mmwr.mm6620a1
   Wang CY, 2020, BIOMED PHARMACOTHER, V130, DOI 10.1016/j.biopha.2020.110481
   Wang WT, 2016, SCI REP-UK, V6, DOI 10.1038/srep23343
   Wang Y, 2019, CHEMOSPHERE, V216, P396, DOI 10.1016/j.chemosphere.2018.10.101
   Wang Z, 2009, NAT REV GENET, V10, P57, DOI 10.1038/nrg2484
   Wu Yun-Chun, 2015, Alzheimers Dement (Amst), V1, P220, DOI 10.1016/j.dadm.2014.11.015
   Xu S, 2020, CELL DEATH DIS, V11, DOI 10.1038/s41419-020-02824-z
   Yu WH, 2020, PLOS MED, V17, DOI 10.1371/journal.pmed.1003141
   Yuan J, 2016, ONCOTARGET, V7, P8131, DOI 10.18632/oncotarget.6993
   Zhong YJ, 2019, CHEMOSPHERE, V235, P519, DOI 10.1016/j.chemosphere.2019.06.122
   Zhou XL, 2015, NEUROBIOL AGING, V36, P2925, DOI 10.1016/j.neurobiolaging.2015.07.015
NR 49
TC 0
Z9 0
U1 3
U2 6
PU SPRINGER HEIDELBERG
PI HEIDELBERG
PA TIERGARTENSTRASSE 17, D-69121 HEIDELBERG, GERMANY
SN 0944-1344
EI 1614-7499
J9 ENVIRON SCI POLLUT R
JI Environ. Sci. Pollut. Res.
PD FEB
PY 2022
VL 29
IS 8
BP 12136
EP 12146
DI 10.1007/s11356-021-16496-5
EA SEP 2021
PG 11
WC Environmental Sciences
WE Science Citation Index Expanded (SCI-EXPANDED)
SC Environmental Sciences & Ecology
GA YP6FJ
UT WOS:000700934400006
PM 34561797
DA 2022-08-24
ER

PT J
AU Ferrer-Raventos, P
   Beyer, K
AF Ferrer-Raventos, Paula
   Beyer, Katrin
TI Alternative platelet activation pathways and their role in
   neurodegenerative diseases
SO NEUROBIOLOGY OF DISEASE
LA English
DT Review
DE Platelets; Neurodegenerative diseases; Alternative platelet activation;
   Alzheimer's disease; Beta-amyloid; Parkinson's disease
ID ALZHEIMERS-DISEASE; OXIDATIVE STRESS; ALPHA-SYNUCLEIN; MITOCHONDRIAL
   DYSFUNCTION; PARKINSONS-DISEASE; MULTIPLE-SCLEROSIS; MESSENGER-RNA;
   BLOOD-CELLS; MICRORNA EXPRESSION; THROMBUS FORMATION
AB Purpose of the review: The study of platelets in the context of neurodegenerative diseases is intensifying, and increasing evidence suggests that platelets may play an important role in the pathogenesis of neurodegenerative disorders. Therefore, we aim to provide a comprehensive overview of the role of platelets and their diverse activation pathways in the development of these diseases. Recent findings: Platelets participate in synaptic plasticity, learning, memory, and platelets activated by exercise promote neuronal differentiation in several brain regions. Platelets also contribute to the immune response by modulating their surface protein profile and releasing pro- and anti-inflammatory mediators. In Alzheimer's disease, increased levels of platelet amyloid precursor protein raise the production of amyloid-beta peptides promoting platelet activation, triggering at the same time amyloid-beta fibrillation. In Parkinson's disease, increased platelet alpha-synuclein is associated with elevated ROS production and mitochondrial dysfunction. Summary: In this review, we revise different platelet activation pathways, those classically involved in hemostasis and wound healing, and alternative activation pathways recently described in the context of neurodegenerative diseases, especially in Alzheimer's disease.
C1 [Ferrer-Raventos, Paula] Univ Autonoma Barcelona, Hosp Santa Creu & St Pau, Neurol Dept, Memory Unit, Barcelona, Spain.
   [Ferrer-Raventos, Paula] Univ Autonoma Barcelona, Hosp Santa Creu & St Pau, St Pau Biomed Res Inst, Barcelona, Spain.
   [Ferrer-Raventos, Paula] Network Ctr Biomed Res Neurodegenerat Dis CIBERNE, Madrid, Spain.
   [Beyer, Katrin] Univ Autonoma Barcelona UAB, Germans Trias & Pujol Res Inst IGTP, Dept Pathol, Barcelona 08916, Spain.
RP Beyer, K (通讯作者)，Univ Autonoma Barcelona UAB, Germans Trias & Pujol Res Inst IGTP, Dept Pathol, Barcelona 08916, Spain.
EM kbeyer@igtp.cat
OI Ferrer Raventos, Paula/0000-0001-9406-4811
FU Instituto de Salud Carlos III [PI18/00276]; (European Regional
   Development Fund/European Social Fund "A way to make Europe"/"Investing
   in your future")
FX This study has been funded by Instituto de Salud Carlos III through the
   project "PI18/00276" (Co-funded by European Regional Development
   Fund/European Social Fund "A way to make Europe"/"Investing in your
   future") .
CR Abubaker AA, 2019, OXID MED CELL LONGEV, V2019, DOI 10.1155/2019/1050476
   Balashov KE, 1999, P NATL ACAD SCI USA, V96, P6873, DOI 10.1073/pnas.96.12.6873
   Banasr M, 2004, NEUROPSYCHOPHARMACOL, V29, P450, DOI 10.1038/sj.npp.1300320
   Banerjee S, 2020, ARCH GERONTOL GERIAT, V91, DOI 10.1016/j.archger.2020.104239
   Barbour R, 2008, NEURODEGENER DIS, V5, P55, DOI 10.1159/000112832
   Barnham KJ, 2004, NAT REV DRUG DISCOV, V3, P205, DOI 10.1038/nrd1330
   Bazan NG, 1998, PROG BRAIN RES, V118, P281
   Beal MF, 1996, CURR OPIN NEUROBIOL, V6, P661, DOI 10.1016/S0959-4388(96)80100-0
   Behari M, 2013, INT J NEUROSCI, V123, P287, DOI 10.3109/00207454.2012.751534
   Blennow K, 2010, NAT REV NEUROL, V6, P131, DOI 10.1038/nrneurol.2010.4
   Blesa J, 2015, FRONT NEUROANAT, V9, DOI 10.3389/fnana.2015.00091
   BOOYSE FM, 1967, BIOCHIM BIOPHYS ACTA, V145, P188, DOI 10.1016/0005-2787(67)90673-9
   Bos IWM, 2006, NEUROCHEM INT, V48, P306, DOI 10.1016/j.neuint.2005.09.009
   Briones MRS, 2018, FRONT NEUROL, V9, DOI 10.3389/fneur.2018.00039
   Bruce M, 2019, J NEUROINFLAMM, V16, DOI 10.1186/s12974-019-1569-2
   Caballol N, 2007, MOVEMENT DISORD, V22, pS358, DOI 10.1002/mds.21677
   Carnevale R, 2014, ATHEROSCLEROSIS, V237, P108, DOI 10.1016/j.atherosclerosis.2014.08.041
   Chen LZ, 2019, J CELL PHYSIOL, V234, P23528, DOI 10.1002/jcp.28921
   Choi SH, 2014, NATURE, V515, P274, DOI 10.1038/nature13800
   Clelland CD, 2009, SCIENCE, V325, P210, DOI 10.1126/science.1173215
   COLLER BS, 1995, CIRCULATION, V92, P2373, DOI 10.1161/01.CIR.92.9.2373
   Coppinger JA, 2007, BLOOD, V109, P4786, DOI 10.1182/blood-2006-07-038539
   Coughlin SR, 2000, NATURE, V407, P258, DOI 10.1038/35025229
   Cummings JL, 2014, ALZHEIMERS RES THER, V6, DOI 10.1186/alzrt269
   Dangwal S, 2012, THROMB HAEMOSTASIS, V108, P599, DOI 10.1160/TH12-03-0211
   Dantzer R, 2018, PHYSIOL REV, V98, P477, DOI 10.1152/physrev.00039.2016
   DEMARCO L, 1985, J CLIN INVEST, V75, P1198, DOI 10.1172/JCI111816
   Denis MM, 2005, CELL, V122, P379, DOI 10.1016/j.cell.2005.06.015
   Donner L, 2020, SCI SIGNAL, V13, DOI 10.1126/scisignal.aba9872
   Donner L, 2016, SCI SIGNAL, V9, DOI 10.1126/scisignal.aaf6240
   Dorsey ER, 2018, J PARKINSON DIS, V8, pS3, DOI 10.3233/JPD-181474
   Duan XM, 2014, J DIABETES COMPLICAT, V28, P705, DOI 10.1016/j.jdiacomp.2014.04.012
   Dupuis L, 2010, PLOS ONE, V5, DOI 10.1371/journal.pone.0013346
   Dutta R, 2006, ANN NEUROL, V59, P478, DOI 10.1002/ana.20736
   Ehinger JK, 2015, J NEUROL, V262, P1493, DOI 10.1007/s00415-015-7737-0
   Ehrlich D, 2013, PLATELETS, V24, P26, DOI 10.3109/09537104.2012.661104
   Espinosa-Parrilla Y, 2019, FRONT AGING NEUROSCI, V11, DOI 10.3389/fnagi.2019.00151
   Estevez B, 2017, PHYSIOLOGY, V32, P162, DOI 10.1152/physiol.00020.2016
   Fejes Z, 2017, THROMB HAEMOSTASIS, V117, P529, DOI 10.1160/TH16-04-0322
   Ferrarese C, 2000, ANN NEUROL, V47, P641, DOI 10.1002/1531-8249(200005)47:5<641::AID-ANA12>3.0.CO;2-I
   Fisar Z, 2019, CLIN BIOCHEM, V72, P71, DOI 10.1016/j.clinbiochem.2019.04.003
   GARDELLA JE, 1990, BIOCHEM BIOPH RES CO, V173, P1292, DOI 10.1016/S0006-291X(05)80927-1
   George JN, 2000, LANCET, V355, P1531, DOI 10.1016/S0140-6736(00)02175-9
   Gremmel T, 2016, SEMIN THROMB HEMOST, V42, P191, DOI 10.1055/s-0035-1564835
   Grimm MOW, 2006, ACTA NEUROL SCAND, V114, P27, DOI 10.1111/j.1600-0404.2006.00682.x
   Hashimoto M, 1997, BIOCHEM BIOPH RES CO, V237, P611, DOI 10.1006/bbrc.1997.6978
   Hayon Y, 2012, J MOL NEUROSCI, V47, P659, DOI 10.1007/s12031-012-9711-y
   Hearps AC, 2012, AGING CELL, V11, P867, DOI 10.1111/j.1474-9726.2012.00851.x
   Heber S, 2015, BIOMED RES INT, V2015, DOI 10.1155/2015/165078
   Herczenik E, 2007, ARTERIOSCL THROM VAS, V27, P1657, DOI 10.1161/ATVBAHA.107.143479
   Hesse S, 2014, EUR J NUCL MED MOL I, V41, P827, DOI 10.1007/s00259-013-2636-z
   Hsu LJ, 2000, AM J PATHOL, V157, P401, DOI 10.1016/S0002-9440(10)64553-1
   Hunter MP, 2008, PLOS ONE, V3, DOI 10.1371/journal.pone.0003694
   Imhof BA, 2016, P NATL ACAD SCI USA, V113, pE4847, DOI 10.1073/pnas.1607710113
   Inyushin M, 2020, FRONT IMMUNOL, V11, DOI 10.3389/fimmu.2020.571083
   Irwin DJ, 2013, NAT REV NEUROSCI, V14, P626, DOI 10.1038/nrn3549
   Italiano JE, 2008, BLOOD, V111, P1227, DOI 10.1182/blood-2007-09-113837
   Jankovic J, 2008, J NEUROL NEUROSUR PS, V79, P368, DOI 10.1136/jnnp.2007.131045
   Jellinger KA, 2018, J NEURAL TRANSM, V125, P615, DOI 10.1007/s00702-017-1821-9
   Kasatkina LA, 2013, INT J BIOCHEM CELL B, V45, P2585, DOI 10.1016/j.biocel.2013.08.004
   Kauskot Alexandre, 2012, Handb Exp Pharmacol, P23, DOI 10.1007/978-3-642-29423-5_2
   Kazanis I, 2015, EXP NEUROL, V269, P75, DOI 10.1016/j.expneurol.2015.03.018
   Kiernan MC, 2011, LANCET, V377, P942, DOI 10.1016/S0140-6736(10)61156-7
   Kniewallner KM, 2020, FRONT NEUROSCI-SWITZ, V14, DOI 10.3389/fnins.2020.00129
   Knight CG, 1999, CARDIOVASC RES, V41, P450, DOI 10.1016/S0008-6363(98)00306-X
   Kocer Abdulkadir, 2013, Curr Gerontol Geriatr Res, V2013, P986254, DOI 10.1155/2013/986254
   Landry P, 2009, NAT STRUCT MOL BIOL, V16, P961, DOI 10.1038/nsmb.1651
   Leiter O, 2019, PROG NEUROBIOL, V183, DOI 10.1016/j.pneurobio.2019.101695
   Leiter O, 2019, STEM CELL REP, V12, P667, DOI 10.1016/j.stemcr.2019.02.009
   Liang HW, 2015, MOL CANCER, V14, DOI 10.1186/s12943-015-0327-z
   Lim KM, 2009, PLATELETS, V20, P163, DOI 10.1080/09537100902721746
   Linnebank M, 2006, NEUROBIOL DIS, V23, P725, DOI 10.1016/j.nbd.2006.06.010
   Longinetti E, 2019, CURR OPIN NEUROL, V32, P771, DOI 10.1097/WCO.0000000000000730
   Magyari M, 2019, CURR OPIN NEUROL, V32, P320, DOI 10.1097/WCO.0000000000000695
   McManus DD, 2015, NAT REV CARDIOL, V12, P711, DOI 10.1038/nrcardio.2015.101
   McRedmond JP, 2004, MOL CELL PROTEOMICS, V3, P133, DOI 10.1074/mcp.M300063-MCP200
   Melchinger H, 2019, FRONT CARDIOVASC MED, V6, DOI 10.3389/fcvm.2019.00153
   Meredith GE, 2009, EXP NEUROL, V219, P334, DOI 10.1016/j.expneurol.2009.06.005
   Michelson A.D, 2013, PLATELETS PLATELETS, DOI [10.1016/C2010-0-64795-X, DOI 10.1016/C2010-0-64795-X]
   Montenont E, 2019, CURR OPIN HEMATOL, V26, P336, DOI 10.1097/MOH.0000000000000526
   Morimoto K, 2019, FRONT NEUROSCI-SWITZ, V13, DOI 10.3389/fnins.2019.00916
   Morrell CN, 2014, BLOOD, V123, P2759, DOI 10.1182/blood-2013-11-462432
   Murugappan S, 2006, FRONT BIOSCI-LANDMRK, V11, P1977, DOI 10.2741/1939
   NIEUWENHUIS HK, 1986, BLOOD, V68, P692
   Nistico R, 2017, MOL BRAIN, V10, DOI 10.1186/s13041-017-0308-9
   OFFERMANNS S, 1994, P NATL ACAD SCI USA, V91, P504, DOI 10.1073/pnas.91.2.504
   Ohl K, 2016, EXP NEUROL, V277, P58, DOI 10.1016/j.expneurol.2015.11.010
   Park SM, 2002, BLOOD, V100, P2506, DOI 10.1182/blood.V100.7.2506
   PAULUS JM, 1975, BLOOD, V46, P321
   Pei Y, 2019, HELIYON, V5, DOI 10.1016/j.heliyon.2019.e02590
   Pienimaeki-Roemer A, 2015, TRANSFUSION, V55, P507, DOI 10.1111/trf.12874
   Ponomarev ED, 2018, FRONT IMMUNOL, V9, DOI 10.3389/fimmu.2018.00406
   Preston RA, 2003, HYPERTENSION, V41, P211, DOI 10.1161/01.HYP.0000049760.15764.2D
   Rainesalo S, 2005, MOL BRAIN RES, V141, P161, DOI 10.1016/j.molbrainres.2005.08.013
   RAO JS, 1992, J NEUROL SCI, V113, P99, DOI 10.1016/0022-510X(92)90271-L
   Rendu F, 2001, PLATELETS, V12, P261, DOI 10.1080/09537100120068170
   Riess O, 1999, J NEURAL TRANSM-SUPP, P113
   Rivera J, 2009, HAEMATOL-HEMATOL J, V94, P700, DOI 10.3324/haematol.2008.003178
   Roussakis AA, 2016, NEUROLOGY, V86, P1152, DOI 10.1212/WNL.0000000000002494
   Rowland LP, 2001, NEW ENGL J MED, V344, P1688, DOI 10.1056/NEJM200105313442207
   Rowley JW, 2011, BLOOD, V118, pE101, DOI 10.1182/blood-2011-03-339705
   Savage B, 1998, CELL, V94, P657, DOI 10.1016/S0092-8674(00)81607-4
   Savage B, 1999, BLOOD, V94, P2704, DOI 10.1182/blood.V94.8.2704.420k41_2704_2715
   Schapira AH, 2011, MOVEMENT DISORD, V26, P1049, DOI 10.1002/mds.23732
   Schwertz H, 2006, J EXP MED, V203, P2433, DOI 10.1084/jem.20061302
   Selfridge JE, 2013, NEUROBIOL DIS, V51, P3, DOI 10.1016/j.nbd.2011.12.057
   SELKOE DJ, 1994, ANNU REV NEUROSCI, V17, P489, DOI 10.1146/annurev.neuro.17.1.489
   Shrivastava M, 2011, ULTRASTRUCT PATHOL, V35, P52, DOI 10.3109/01913123.2010.541985
   Shrivastava M, 2011, INT J NEUROSCI, V121, P149, DOI 10.3109/00207454.2010.537416
   Singh SK, 2016, OXID MED CELL LONGEV, V2016, DOI 10.1155/2016/7361613
   Slichter SJ, 2011, CURR OPIN HEMATOL, V18, P427, DOI 10.1097/MOH.0b013e32834babf4
   SMIRNOVA IV, 1994, J NEUROL SCI, V127, P207, DOI 10.1016/0022-510X(94)90074-4
   Sonkar VK, 2014, FASEB J, V28, P1819, DOI 10.1096/fj.13-243691
   Spanevello R, 2009, BRAIN RES BULL, V80, P45, DOI 10.1016/j.brainresbull.2009.05.015
   STAHL SM, 1977, ARCH GEN PSYCHIAT, V34, P509
   Swerdlow RH, 2017, PROG MOL BIOL TRANSL, V146, P259, DOI 10.1016/bs.pmbts.2016.12.017
   Thon JN, 2007, TRANSFUSION, V47, P2260, DOI 10.1111/j.1537-2995.2007.01455.x
   Tomaiuolo Maurizio, 2017, Interv Cardiol Clin, V6, P1, DOI 10.1016/j.iccl.2016.08.001
   Vaduganathan M, 2016, ARTERIOSCL THROM VAS, V36, P427, DOI 10.1161/ATVBAHA.115.307097
   Violi F, 2012, THROMB RES, V129, P378, DOI 10.1016/j.thromres.2011.12.002
   Visconte C, 2020, J THROMB HAEMOST, V18, P3029, DOI 10.1111/jth.15055
   von Hundelshausen P, 2007, CIRC RES, V100, P27, DOI 10.1161/01.RES.0000252802.25497.b7
   Vos M, 2021, CELLS-BASEL, V10, DOI 10.3390/cells10030579
   Werner P, 2000, ADV RES NEURODEGENER, V8, P375
   Wiest I, 2019, J ALZHEIMERS DIS, V71, P993, DOI 10.3233/JAD-190574
   Wojsiat J, 2017, BIOMARK MED, V11, P917, DOI 10.2217/bmm-2017-0041
   Wojtukiewicz MZ, 2017, CANCER METAST REV, V36, P249, DOI 10.1007/s10555-017-9673-1
   Wu T, 2021, AGING-US, V13, P7644, DOI 10.18632/aging.202662
   Xu J, 2007, J BIOENERG BIOMEMBR, V39, P195, DOI 10.1007/s10863-007-9077-y
   Zhou G, 2001, J NEUROL NEUROSUR PS, V70, P229, DOI 10.1136/jnnp.70.2.229
NR 130
TC 0
Z9 0
U1 3
U2 4
PU ACADEMIC PRESS INC ELSEVIER SCIENCE
PI SAN DIEGO
PA 525 B ST, STE 1900, SAN DIEGO, CA 92101-4495 USA
SN 0969-9961
EI 1095-953X
J9 NEUROBIOL DIS
JI Neurobiol. Dis.
PD NOV
PY 2021
VL 159
AR 105512
DI 10.1016/j.nbd.2021.105512
EA SEP 2021
PG 10
WC Neurosciences
WE Science Citation Index Expanded (SCI-EXPANDED)
SC Neurosciences & Neurology
GA WA9IN
UT WOS:000703196200003
PM 34537329
OA gold
DA 2022-08-24
ER

PT J
AU Irwin, AB
   Bahabry, R
   Lubin, FD
AF Irwin, Ashleigh B.
   Bahabry, Rudhab
   Lubin, Farah D.
TI A putative role for lncRNAs in epigenetic regulation of memory
SO NEUROCHEMISTRY INTERNATIONAL
LA English
DT Article
DE Epigenetics; Non-coding RNA; Aging; Alzheimer's disease; Epilepsy;
   Memory
ID LONG NONCODING RNA; NATURAL ANTISENSE TRANSCRIPT; TEMPORAL-LOBE
   EPILEPSY; DENDRITIC BC1 RNA; NON CODING RNA; ALZHEIMERS-DISEASE; DNA
   METHYLATION; GENE-EXPRESSION; SYNAPTIC PLASTICITY; PARKINSONS-DISEASE
AB The central dogma of molecular genetics is defined as encoded genetic information within DNA, transcribed into messenger RNA, which contain the instructions for protein synthesis, thus imparting cellular functionality and ultimately life. This molecular genetic theory has given birth to the field of neuroepigenetics, and it is now well established that epigenetic regulation of gene transcription is critical to the learning and memory process. In this review, we address a potential role for a relatively new player in the field of epigenetic crosstalk - long noncoding RNAs (lncRNAs). First, we briefly summarize epigenetic mechanisms in memory formation and examine what little is known about the emerging role of lncRNAs during this process. We then focus discussions on how lncRNAs interact with epigenetic mechanisms to control transcriptional programs under various conditions in the brain, and how this may be applied to regulation of gene expression necessary for memory formation. Next, we explore how epigenetic crosstalk in turn serves to regulate expression of various individual lncRNAs themselves. To highlight the importance of further exploring the role of lncRNA in epigenetic regulation of gene expression, we consider the significant relationship between lncRNA dysregulation and declining memory reserve with aging, Alzheimer's disease, and epilepsy, as well as the promise of novel therapeutic interventions. Finally, we conclude with a discussion of the critical questions that remain to be answered regarding a role for lncRNA in memory.
C1 [Irwin, Ashleigh B.; Bahabry, Rudhab; Lubin, Farah D.] Univ Alabama Birmingham, Dept Neurobiol, Birmingham, AL USA.
RP Lubin, FD (通讯作者)，Univ Alabama Birmingham, Shelby Bldg,1825 Univ Blvd, Birmingham, AL 35294 USA.
EM flubin@uab.edu
OI Lubin, Farah/0000-0003-0234-6956
CR Achour C, 2018, FRONT BIOSCI-LANDMRK, V23, P2106, DOI 10.2741/4693
   Adamsky A, 2018, NEUROSCIENCE, V370, P14, DOI 10.1016/j.neuroscience.2017.05.033
   Adrianse RL, 2018, EPIGENET CHROMATIN, V11, DOI 10.1186/s13072-018-0219-8
   Airavaara M, 2011, J BIOL CHEM, V286, P45093, DOI 10.1074/jbc.M111.310250
   Akella A, 2019, NEUROMOL MED, V21, P474, DOI 10.1007/s12017-019-08542-w
   Alishahi M, 2019, METAB BRAIN DIS, V34, P1243, DOI 10.1007/s11011-019-00423-2
   Almeida M, 2020, CURR OPIN GENET DEV, V61, P53, DOI 10.1016/j.gde.2020.02.023
   Anastasiadou E, 2018, NAT REV CANCER, V18, P5, DOI 10.1038/nrc.2017.99
   Arendt T, 1998, J NEURAL TRANSM, V105, P949, DOI 10.1007/s007020050104
   Arisi I, 2011, J ALZHEIMERS DIS, V24, P721, DOI 10.3233/JAD-2011-101881
   Baik SH, 2019, CELL METAB, V30, P493, DOI 10.1016/j.cmet.2019.06.005
   Bannon MJ, 2015, J NEUROCHEM, V135, P50, DOI 10.1111/jnc.13255
   Bao MH, 2018, CELL DEATH DIS, V9, DOI 10.1038/s41419-018-0282-x
   Barry G, 2014, MOL PSYCHIATR, V19, P486, DOI 10.1038/mp.2013.45
   Barry G, 2017, SCI REP-UK, V7, DOI 10.1038/srep40127
   Barry G, 2015, FRONT NEUROL, V6, DOI 10.3389/fneur.2015.00045
   Barter JD, 2018, NEUROSCIENTIST, V24, P516, DOI 10.1177/1073858418780971
   Bayraktar G, 2018, NEUROSCIENTIST, V24, P171, DOI 10.1177/1073858417707457
   Bennett DA, 2015, TRANSL RES, V165, P200, DOI 10.1016/j.trsl.2014.05.006
   Berghoff EG, 2013, DEVELOPMENT, V140, P4407, DOI 10.1242/dev.099390
   Bernard D, 2010, EMBO J, V29, P3082, DOI 10.1038/emboj.2010.199
   Bertocchi I, 2021, NEUROPHARMACOLOGY, V184, DOI 10.1016/j.neuropharm.2020.108425
   Blanco-Luquin I, 2020, EPIGENETICS-US, V15, P1083, DOI 10.1080/15592294.2020.1748917
   Bond AM, 2009, NAT NEUROSCI, V12, P1020, DOI 10.1038/nn.2371
   Boone DN, 2020, SCI REP-UK, V10, DOI 10.1038/s41598-020-65109-7
   Bousard A, 2019, EMBO REP, V20, DOI 10.15252/embr.201948019
   Briggs JA, 2015, NEURON, V88, P861, DOI 10.1016/j.neuron.2015.09.045
   Burns AM, 2021, CURR OPIN NEUROBIOL, V67, P75, DOI 10.1016/j.conb.2020.08.011
   Butler AA, 2019, LEARN MEMORY, V26, P373, DOI 10.1101/lm.049023.118
   Butler AA, 2019, SCI SIGNAL, V12, DOI 10.1126/scisignal.aaw9277
   Butler AA, 2016, EPIGENOMICS-UK, V8, P135, DOI 10.2217/epi.15.79
   Cai XD, 2020, AGING-US, V12, P8413, DOI 10.18632/aging.103148
   Campbell RR, 2019, NAT REV NEUROSCI, V20, P133, DOI 10.1038/s41583-019-0121-9
   Cao BQ, 2018, NEUROSCIENCE, V388, P118, DOI 10.1016/j.neuroscience.2018.07.019
   Cao M, 2019, NEUROBIOL AGING, V81, P116, DOI 10.1016/j.neurobiolaging.2019.05.023
   Carey D, 2019, SCI REP-UK, V9, DOI 10.1038/s41598-019-46481-5
   Carrieri C, 2015, FRONT CELL NEUROSCI, V9, DOI 10.3389/fncel.2015.00114
   Carrieri C, 2012, NATURE, V491, P454, DOI 10.1038/nature11508
   Celarain N, 2016, CLIN EPIGENETICS, V8, DOI 10.1186/s13148-016-0202-9
   Cerase A, 2020, OPEN BIOL, V10, DOI 10.1098/rsob.200126
   Chanda K, 2018, RNA BIOL, V15, P1348, DOI 10.1080/15476286.2018.1534524
   Chandran R, 2017, NEUROCHEM INT, V111, P12, DOI 10.1016/j.neuint.2017.01.015
   Chang KH, 2017, ORPHANET J RARE DIS, V12, DOI 10.1186/s13023-017-0742-x
   Chen BJ, 2017, NEUROBIOL AGING, V56, P67, DOI 10.1016/j.neurobiolaging.2017.04.005
   Chen C, 2020, AGING-US, V12, P14490, DOI 10.18632/aging.103495
   Chen HJ, 2020, J CELL MOL MED, V24, P6070, DOI 10.1111/jcmm.15189
   Chen KW, 2020, J BIOMED SCI, V27, DOI 10.1186/s12929-020-00628-z
   Chen LJ, 2019, PATHOL RES PRACT, V215, P12, DOI 10.1016/j.prp.2018.11.012
   Chen RS, 2019, FRONT MOL NEUROSCI, V12, DOI 10.3389/fnmol.2019.00061
   Chen Y, 2018, NEUROTOXICOLOGY, V68, P212, DOI 10.1016/j.neuro.2017.12.001
   Chen YB, 2020, LIFE SCI, V253, DOI 10.1016/j.lfs.2020.117626
   Chen ZR, 2016, J CLIN INVEST, V126, P2267, DOI 10.1172/JCI85250
   Cheng CS, 2018, HUM MOL GENET, V27, P4303, DOI 10.1093/hmg/ddy331
   Cheng SQ, 2021, J MOL NEUROSCI, V71, P169, DOI 10.1007/s12031-020-01623-7
   Choi J, 2004, J BIOL CHEM, V279, P13256, DOI 10.1074/jbc.M314124200
   Cholewa-Waclaw J, 2016, J NEUROSCI, V36, P11427, DOI 10.1523/JNEUROSCI.2492-16.2016
   Christopher MA, 2017, NAT COMMUN, V8, DOI 10.1038/s41467-017-00922-9
   Chung DW, 2011, HUM MOL GENET, V20, P3467, DOI 10.1093/hmg/ddr263
   Ciarlo E, 2013, DIS MODEL MECH, V6, P424, DOI 10.1242/dmm.009761
   Clark BS, 2017, ADV EXP MED BIOL, V1008, P253, DOI 10.1007/978-981-10-5203-3_9
   Collins BE, 2019, EPIGENET CHROMATIN, V12, DOI 10.1186/s13072-018-0251-8
   Colognori D, 2020, DEV CELL, V54, P21, DOI 10.1016/j.devcel.2020.05.021
   Coras R, 2014, BRAIN, V137, P1945, DOI 10.1093/brain/awu100
   Cordner ZA, 2015, PHYSIOL BEHAV, V152, P363, DOI 10.1016/j.physbeh.2015.06.008
   Cortes-Mendoza J, 2013, INT J DEV NEUROSCI, V31, P359, DOI 10.1016/j.ijdevneu.2013.04.003
   Cortini F, 2019, AGEING RES REV, V50, P19, DOI 10.1016/j.arr.2019.01.001
   Cuadrado-Tejedor M, 2015, CLIN EPIGENETICS, V7, DOI 10.1186/s13148-015-0142-9
   Cui D, 2018, INT J MOL SCI, V19, DOI 10.3390/ijms19051315
   Cui ZG, 2019, INT J CLIN EXP PATHO, V12, P259
   Daneshvar K, 2020, NAT CELL BIOL, V22, P1211, DOI 10.1038/s41556-020-0572-2
   Day JJ, 2013, NAT NEUROSCI, V16, P1445, DOI 10.1038/nn.3504
   Day JJ, 2010, NAT NEUROSCI, V13, P1319, DOI 10.1038/nn.2666
   de Franciscis V, 2018, BIOCHIMIE, V145, P45, DOI 10.1016/j.biochi.2017.09.014
   De Jager PL, 2014, NAT NEUROSCI, V17, P1156, DOI 10.1038/nn.3786
   De Pitta M, 2016, NEUROSCIENCE, V323, P43, DOI 10.1016/j.neuroscience.2015.04.001
   Denkena J, 2020, MOL BRAIN, V13, DOI 10.1186/s13041-020-00685-3
   Derrien T, 2012, GENOME RES, V22, P1775, DOI 10.1101/gr.132159.111
   Di Ruscio A, 2013, NATURE, V503, P371, DOI 10.1038/nature12598
   Ding HX, 2020, EXP MOL PATHOL, V114, DOI 10.1016/j.yexmp.2020.104432
   Ding XH, 2017, SAUDI PHARM J, V25, P517, DOI 10.1016/j.jsps.2017.04.017
   Ding XM, 2019, CHEM-BIOL INTERACT, V307, P73, DOI 10.1016/j.cbi.2019.04.017
   Djebali S, 2012, NATURE, V489, P101, DOI 10.1038/nature11233
   Dolati S, 2021, BIOFACTORS, V47, P292, DOI 10.1002/biof.1715
   Duran RCD, 2019, ENEURO, V6, DOI 10.1523/ENEURO.0288-18.2019
   Eichenbaum H, 2017, NEURON, V95, P1007, DOI 10.1016/j.neuron.2017.06.036
   Eichenbaum H, 2017, NAT REV NEUROSCI, V18, P547, DOI 10.1038/nrn.2017.74
   Eichenbaum H, 2017, ANNU REV PSYCHOL, V68, P19, DOI 10.1146/annurev-psych-010416-044131
   ELLINGTON AD, 1990, NATURE, V346, P818, DOI 10.1038/346818a0
   Engstrom AK, 2020, P NATL ACAD SCI USA, V117, P29133, DOI 10.1073/pnas.2013552117
   Esposito CL, 2018, GENES-BASEL, V9, DOI 10.3390/genes9110529
   Esposito CL, 2018, MOL THER-NUCL ACIDS, V10, P398, DOI 10.1016/j.omtn.2017.12.021
   Esteller M, 2011, NAT REV GENET, V12, P861, DOI 10.1038/nrg3074
   Faghihi MA, 2008, NAT MED, V14, P723, DOI 10.1038/nm1784
   Fakhoury M, 2018, CURR NEUROPHARMACOL, V16, P508, DOI 10.2174/1570159X15666170720095240
   Fallah H, 2019, SCI REP-UK, V9, DOI 10.1038/s41598-019-49265-z
   Fang S, 2018, ANN TRANSL MED, V6, DOI 10.21037/atm.2018.10.21
   Faubert B, 2020, SCIENCE, V368, P152, DOI 10.1126/science.aaw5473
   Feng L, 2018, BMC NEUROL, V18, DOI 10.1186/s12883-017-1008-x
   Fenoglio C, 2018, J ALZHEIMERS DIS, V62, P913, DOI 10.3233/JAD-170702
   Fischer A, 2010, TRENDS PHARMACOL SCI, V31, P605, DOI 10.1016/j.tips.2010.09.003
   Foraker J, 2015, J ALZHEIMERS DIS, V48, P745, DOI 10.3233/JAD-143060
   Gaballa JM, 2018, FRONT IMMUNOL, V9, DOI 10.3389/fimmu.2018.02955
   Ganai SA, 2016, CURR NEUROPHARMACOL, V14, P55, DOI 10.2174/1570159X13666151021111609
   Gezer U, 2014, CELL BIOL INT, V38, P1076, DOI 10.1002/cbin.10301
   Gil N, 2020, NAT REV GENET, V21, P102, DOI 10.1038/s41576-019-0184-5
   Gjoneska E, 2015, NATURE, V518, P365, DOI 10.1038/nature14252
   Goff LA, 2015, P NATL ACAD SCI USA, V112, P6855, DOI 10.1073/pnas.1411263112
   Grammatikakis I, 2014, AGING-US, V6, P992, DOI 10.18632/aging.100710
   Grinman E, 2021, SCI ADV, V7, DOI 10.1126/sciadv.abf0605
   Grinman E, 2019, NEUROBIOL LEARN MEM, V163, DOI 10.1016/j.nlm.2019.107034
   Grubman A, 2019, NAT NEUROSCI, V22, P2087, DOI 10.1038/s41593-019-0539-4
   Gu C, 2018, DNA CELL BIOL, V37, P220, DOI 10.1089/dna.2017.4012
   Gu XH, 2020, IUBMB LIFE, V72, P2194, DOI 10.1002/iub.2353
   Gupta RA, 2010, NATURE, V464, P1071, DOI 10.1038/nature08975
   Gupta S, 2010, J NEUROSCI, V30, P3589, DOI 10.1523/JNEUROSCI.3732-09.2010
   Gupta-Agarwal S, 2012, J NEUROSCI, V32, P5440, DOI 10.1523/JNEUROSCI.0147-12.2012
   Haery L, 2019, FRONT NEUROANAT, V13, DOI 10.3389/fnana.2019.00093
   Halder R, 2016, NAT NEUROSCI, V19, P102, DOI 10.1038/nn.4194
   Han CL, 2018, CELL DEATH DIS, V9, DOI 10.1038/s41419-018-0496-y
   Han P, 2015, RNA BIOL, V12, P1094, DOI 10.1080/15476286.2015.1063770
   Hart RP, 2016, INT J DEV NEUROSCI, V55, P109, DOI 10.1016/j.ijdevneu.2016.06.001
   Hashemian F, 2019, FRONT MOL BIOSCI, V6, DOI 10.3389/fmolb.2019.00113
   Hassanpoor H, 2014, CELL BIOL INT, V38, P1355, DOI 10.1002/cbin.10326
   Hauser RM, 2018, NEUROSCIENTIST, V24, P186, DOI 10.1177/1073858417705840
   He Jieyu, 2018, Aging Med (Milton), V1, P158, DOI 10.1002/agm2.12030
   Henshall DC, 2020, EUR J PAEDIATR NEURO, V24, P30, DOI 10.1016/j.ejpn.2019.06.002
   Heyward FD, 2015, NEUROSCIENTIST, V21, P475, DOI 10.1177/1073858415579635
   Holt Leanne M, 2019, Curr Protoc Neurosci, V88, pe71, DOI 10.1002/cpns.71
   Holt LM, 2016, PLOS ONE, V11, DOI 10.1371/journal.pone.0150290
   Holtzman DM, 2012, CSH PERSPECT MED, V2, DOI 10.1101/cshperspect.a006312
   Hornung S, 2020, FRONT MOL NEUROSCI, V13, DOI 10.3389/fnmol.2020.00038
   Horvath S, 2018, NAT REV GENET, V19, P371, DOI 10.1038/s41576-018-0004-3
   Huang X, 2017, PROG NEURO-PSYCHOPH, V73, P73, DOI 10.1016/j.pnpbp.2016.06.004
   Huang ZH, 2020, FRONT CELL NEUROSCI, V14, DOI 10.3389/fncel.2020.00028
   Hwang JY, 2018, CURR OPIN NEUROBIOL, V48, P193, DOI 10.1016/j.conb.2017.12.008
   Imai-Sumida Mitsuho, 2020, Cell Physiol Biochem, V54, P53, DOI 10.33594/000000205
   Jagadish S, 2019, PEDIATR NEUROL, V94, P32, DOI 10.1016/j.pediatrneurol.2018.12.012
   Jang Y, 2018, SEIZURE-EUR J EPILEP, V58, P110, DOI 10.1016/j.seizure.2018.04.010
   Jarome TJ, 2018, J NEUROSCI, V38, P7635, DOI 10.1523/JNEUROSCI.0538-18.2018
   Jarome TJ, 2015, FRONT MOL NEUROSCI, V8, DOI 10.3389/fnmol.2015.00054
   Jarome TJ, 2014, NEUROBIOL LEARN MEM, V115, P116, DOI 10.1016/j.nlm.2014.08.002
   Jarome TJ, 2013, REV NEUROSCIENCE, V24, P375, DOI 10.1515/revneuro-2013-0008
   Jiang Q, 2016, ONCOTARGET, V7, P49688, DOI 10.18632/oncotarget.10434
   Jin C, 2020, J NEURO-ONCOL, V148, P529, DOI 10.1007/s11060-020-03544-2
   Johnson R, 2012, NEUROBIOL DIS, V46, P245, DOI 10.1016/j.nbd.2011.12.006
   Johnson R, 2010, PHYSIOL GENOMICS, V41, P269, DOI 10.1152/physiolgenomics.00019.2010
   Johnson R, 2009, NEUROMOL MED, V11, P183, DOI 10.1007/s12017-009-8063-4
   Johnson R, 2009, RNA, V15, P85, DOI 10.1261/rna.1127009
   Kadakkuzha BM, 2015, FRONT CELL NEUROSCI, V9, DOI 10.3389/fncel.2015.00063
   Kang MJ, 2014, CELL REP, V7, P1401, DOI 10.1016/j.celrep.2014.04.050
   Karaca KG, 2018, NEUROBIOL LEARN MEM, V149, P84, DOI 10.1016/j.nlm.2018.02.010
   Katsushima K, 2016, NAT COMMUN, V7, DOI 10.1038/ncomms13616
   Keihani S, 2019, SCI ADV, V5, DOI 10.1126/sciadv.aay2670
   Keiser AA, 2019, LEARN MEMORY, V26, P318, DOI 10.1101/lm.048850.118
   Khalil AM, 2009, P NATL ACAD SCI USA, V106, P11667, DOI 10.1073/pnas.0904715106
   Ki KH, 2010, KOREAN J ANESTHESIOL, V59, P403, DOI 10.4097/kjae.2010.59.6.403
   Kim J, 2016, BBA-GENE REGUL MECH, V1859, P209, DOI 10.1016/j.bbagrm.2015.06.013
   Koh W, 2017, EXP NEUROBIOL, V26, P350, DOI 10.5607/en.2017.26.6.350
   Kondrashov AV, 2005, J MOL BIOL, V353, P88, DOI 10.1016/j.jmb.2005.07.049
   Kornfeld JW, 2014, FRONT GENET, V5, DOI 10.3389/fgene.2014.00057
   Kour S, 2017, MOL NEUROBIOL, V54, P639, DOI 10.1007/s12035-015-9634-z
   Kour S, 2015, INT J DEV NEUROSCI, V47, P286, DOI 10.1016/j.ijdevneu.2015.08.008
   Kraus TFJ, 2017, MOL NEUROBIOL, V54, P2869, DOI 10.1007/s12035-016-9854-x
   Kruspe S, 2017, BIOMEDICINES, V5, DOI 10.3390/biomedicines5030045
   Kukharsky MS, 2020, TRANSL PSYCHIAT, V10, DOI 10.1038/s41398-020-0854-2
   Labonte B, 2021, MOL PSYCHIATR, V26, P3751, DOI 10.1038/s41380-019-0637-4
   Lam TKT, 2010, NAT MED, V16, P392, DOI 10.1038/nm0410-392
   Lee I, 2004, HIPPOCAMPUS, V14, P66, DOI 10.1002/hipo.10167
   Lee I, 2004, NATURE, V430, P456, DOI 10.1038/nature02739
   Lee MY, 2020, AGING CELL, V19, DOI 10.1111/acel.13153
   Leutgeb JK, 2007, SCIENCE, V315, P961, DOI 10.1126/science.1135801
   Levenson JM, 2006, J BIOL CHEM, V281, P15763, DOI 10.1074/jbc.M511767200
   Lewejohann L, 2004, BEHAV BRAIN RES, V154, P273, DOI 10.1016/j.bbr.2004.02.015
   Li DF, 2021, RNA BIOL, V18, P1037, DOI 10.1080/15476286.2020.1788848
   Li HY, 2018, NEUROREPORT, V29, P1061, DOI 10.1097/WNR.0000000000001057
   Li JW, 2020, DRUG DES DEV THER, V14, P2295, DOI 10.2147/DDDT.S248115
   Li M, 2019, FRONT AGING NEUROSCI, V11, DOI 10.3389/fnagi.2019.00181
   Li Q, 2018, J EXP CLIN CANC RES, V37, DOI 10.1186/s13046-018-0941-x
   Li X, 2020, INFLAMM RES, V69, P897, DOI 10.1007/s00011-020-01364-8
   Li X, 2020, MOL THER-NUCL ACIDS, V20, P265, DOI 10.1016/j.omtn.2020.01.016
   Li XW, 2021, RNA BIOL, V18, P47, DOI 10.1080/15476286.2020.1790140
   Li Z, 2019, J CELL MOL MED, V23, P4883, DOI 10.1111/jcmm.14422
   Li ZX, 2019, NEUROPSYCH DIS TREAT, V15, P1671, DOI 10.2147/NDT.S206624
   Li ZZ, 2019, J EXP CLIN CANC RES, V38, DOI 10.1186/s13046-019-1371-0
   Liao Q, 2015, MOL MED REP, V12, P6568, DOI 10.3892/mmr.2015.4249
   Liao Q, 2015, EUR J MED GENET, V58, P95, DOI 10.1016/j.ejmg.2014.12.001
   Liau WS, 2021, RNA BIOL, V18, P1025, DOI 10.1080/15476286.2020.1868165
   Lim CS, 2017, SCI REP-UK, V7, DOI 10.1038/s41598-017-05239-7
   Lim KH, 2020, BIOLOGY-BASEL, V9, DOI 10.3390/biology9120458
   Lin D, 2008, MOL CELL BIOL, V28, P3008, DOI 10.1128/MCB.01800-07
   Lin NW, 2014, MOL CELL, V53, P1005, DOI 10.1016/j.molcel.2014.01.021
   Lin QY, 2019, BIOL CHEM, V400, P1217, DOI 10.1515/hsz-2018-0431
   Lin WY, 2020, INT J BIOL SCI, V16, P1194, DOI 10.7150/ijbs.40769
   Lipovich L, 2012, GENETICS, V192, P1133, DOI 10.1534/genetics.112.145128
   Lisman J, 2017, NAT NEUROSCI, V20, P1434, DOI 10.1038/nn.4661
   Liu N, 2020, GENE, V735, DOI 10.1016/j.gene.2019.144276
   Liu SJ, 2018, EMBO REP, V19, DOI 10.15252/embr.201846955
   Liu S, 2016, CURR NEUROVASC RES, V13, P115, DOI 10.2174/1567202613666160316155228
   Liu SL, 2016, MOL NEUROBIOL, V53, P4328, DOI 10.1007/s12035-015-9369-x
   Liu SL, 2017, GENOME RES, V27, P1608, DOI 10.1101/gr.217463.116
   Liu T, 2014, MOL MED REP, V10, P1275, DOI 10.3892/mmr.2014.2351
   Liu XL, 2018, FRONT GENET, V9, DOI 10.3389/fgene.2018.00579
   Liu Y, 2018, CLIN EXP PHARMACOL P, V45, P841, DOI 10.1111/1440-1681.12932
   Lopez-Atalaya JP, 2014, TRENDS GENET, V30, P529, DOI 10.1016/j.tig.2014.09.003
   Lu CF, 2020, MOL CANCER, V19, DOI 10.1186/s12943-020-1137-5
   Lubin FD, 2008, J NEUROSCI, V28, P10576, DOI 10.1523/JNEUROSCI.1786-08.2008
   Lubin FD, 2012, EPILEPSY CURR, V12, P105, DOI 10.5698/1535-7511-12.3.105
   Lubin FD, 2011, NEUROSCIENTIST, V17, P616, DOI 10.1177/1073858411386967
   Luo Q, 2016, CLIN INTERV AGING, V11, P867, DOI 10.2147/CIA.S107037
   Luo WZ, 2019, AGING-US, V11, P3811, DOI 10.18632/aging.102018
   Ma HM, 2014, MOL THER-NUCL ACIDS, V3, DOI 10.1038/mtna.2014.12
   Maag JLV, 2017, BMC GENOMICS, V18, DOI 10.1186/s12864-017-3621-x
   Maes T, 2020, PLOS ONE, V15, DOI 10.1371/journal.pone.0233468
   Maes T, 2015, EPIGENOMICS-UK, V7, P609, DOI [10.2217/EPI.15.9, 10.2217/epi.15.9]
   Mahgoub M, 2014, LEARN MEMORY, V21, P564, DOI 10.1101/lm.036012.114
   Maison C, 2002, NAT GENET, V30, P329, DOI 10.1038/ng843
   Maniati MS, 2019, J CELL BIOCHEM, V120, P8908, DOI 10.1002/jcb.28361
   Marchese FP, 2014, EPIGENETICS-US, V9, P21, DOI 10.4161/epi.27472
   Margueron R, 2011, NATURE, V469, P343, DOI 10.1038/nature09784
   Marzi SJ, 2018, NAT NEUROSCI, V21, P1618, DOI 10.1038/s41593-018-0253-7
   Massone S, 2012, BBA-MOL CELL RES, V1823, P1170, DOI 10.1016/j.bbamcr.2012.05.001
   Massone S, 2011, NEUROBIOL DIS, V41, P308, DOI 10.1016/j.nbd.2010.09.019
   Mattick JS, 2015, NAT STRUCT MOL BIOL, V22, P5, DOI 10.1038/nsmb.2942
   Mattick JS, 2011, FEBS LETT, V585, P1600, DOI 10.1016/j.febslet.2011.05.001
   Mazdeh M, 2019, METAB BRAIN DIS, V34, P1457, DOI 10.1007/s11011-019-00446-9
   McNamara JO, 2006, NAT BIOTECHNOL, V24, P1005, DOI 10.1038/nbt1223
   Meffert MK, 2003, NAT NEUROSCI, V6, P1072, DOI 10.1038/nn1110
   Mehta D, 2017, EXPERT OPIN INV DRUG, V26, P735, DOI 10.1080/13543784.2017.1323868
   Meier I, 2010, HIPPOCAMPUS, V20, P1027, DOI 10.1002/hipo.20701
   Miller-Delaney SFC, 2015, BRAIN, V138, P616, DOI 10.1093/brain/awu373
   Mirzajani S, 2020, J MOL NEUROSCI, V70, P689, DOI 10.1007/s12031-019-01477-8
   Mishra P, 2021, METAB BRAIN DIS, V36, P849, DOI 10.1007/s11011-021-00692-w
   Miyagishi M, 2002, NAT BIOTECHNOL, V20, P497, DOI 10.1038/nbt0502-497
   Modarresi F, 2012, NAT BIOTECHNOL, V30, P453, DOI 10.1038/nbt.2158
   Moretti P, 2006, J NEUROSCI, V26, P319, DOI 10.1523/JNEUROSCI.2623-05.2006
   Morris MJ, 2014, DIALOGUES CLIN NEURO, V16, P359
   Munoz P, 2016, NEURAL PLAST, V2016, DOI 10.1155/2016/4783836
   Mus E, 2007, P NATL ACAD SCI USA, V104, P10679, DOI 10.1073/pnas.0701532104
   Na ES, 2013, NEUROPSYCHOPHARMACOL, V38, P212, DOI 10.1038/npp.2012.116
   Nakagawa S, 2014, BBA-GENE REGUL MECH, V1839, P215, DOI 10.1016/j.bbagrm.2013.10.009
   Narayan P, 2017, ADV EXP MED BIOL, V978, P321, DOI 10.1007/978-3-319-53889-1_17
   Neelamegam R, 2012, ACS CHEM NEUROSCI, V3, P120, DOI 10.1021/cn200104y
   Ng SY, 2013, MOL CELL, V51, P349, DOI 10.1016/j.molcel.2013.07.017
   Nickels KC, 2016, NAT REV NEUROL, V12, P465, DOI 10.1038/nrneurol.2016.98
   Perkovic MN, 2021, BIOMOLECULES, V11, DOI 10.3390/biom11020195
   O'Leary VB, 2019, J CELL PHYSIOL, V234, P19464, DOI 10.1002/jcp.28739
   O'Meara MM, 2012, CHROMOSOMA, V121, P221, DOI 10.1007/s00412-012-0361-1
   Oliveira AMM, 2016, LEARN MEMORY, V23, P587, DOI 10.1101/lm.042739.116
   Oliveira S, 2006, J BIOMED BIOTECHNOL, DOI 10.1155/JBB/2006/63675
   Pan J, 2020, J IMMUNOL METHODS, V486, DOI 10.1016/j.jim.2020.112834
   Pan YB, 2020, FRONT ONCOL, V10, DOI 10.3389/fonc.2020.01057
   Pang KKL, 2019, NEUROBIOL LEARN MEM, V159, P1, DOI 10.1016/j.nlm.2019.01.013
   Parenti R, 2007, EUR J NEUROSCI, V26, P2444, DOI 10.1111/j.1460-9568.2007.05864.x
   Park J, 2018, NUCLEIC ACIDS RES, V46, P11759, DOI 10.1093/nar/gky923
   Peixoto L, 2013, NEUROPSYCHOPHARMACOL, V38, P62, DOI 10.1038/npp.2012.86
   Penney J, 2014, SCI SIGNAL, V7, DOI 10.1126/scisignal.aaa0069
   Pereira Fernandes Diana, 2018, Noncoding RNA, V4, DOI 10.3390/ncrna4020012
   Ponting CP, 2009, CELL, V136, P629, DOI 10.1016/j.cell.2009.02.006
   Puckett RE, 2011, EPIGENOMICS-UK, V3, P649, DOI [10.2217/EPI.11.86, 10.2217/epi.11.86]
   Punzi G, 2018, PROG MOL BIOL TRANSL, V158, P195, DOI 10.1016/bs.pmbts.2018.04.010
   Qian C, 2019, EXP CELL RES, V384, DOI 10.1016/j.yexcr.2019.111614
   Quinn JJ, 2016, NAT REV GENET, V17, P47, DOI 10.1038/nrg.2015.10
   Quinodoz S, 2014, TRENDS CELL BIOL, V24, P651, DOI 10.1016/j.tcb.2014.08.009
   Qureshi IA, 2011, TRENDS MOL MED, V17, P337, DOI 10.1016/j.molmed.2011.02.002
   Ramaiah MJ, 2020, GENE, V723, DOI 10.1016/j.gene.2019.144126
   Ratnu VS, 2017, J NEUROSCI RES, V95, P301, DOI 10.1002/jnr.23886
   Ren DB, 2020, MOL THER-NUCL ACIDS, V22, P99, DOI 10.1016/j.omtn.2020.08.012
   Rinn JL, 2014, CSH PERSPECT BIOL, V6, DOI 10.1101/cshperspect.a018614
   Rinn JL, 2012, ANNU REV BIOCHEM, V81, P145, DOI 10.1146/annurev-biochem-051410-092902
   Riva P, 2016, CURR ALZHEIMER RES, V13, P1219, DOI 10.2174/1567205013666160622112234
   Robinson HA, 2019, LEARN MEMORY, V26, P343, DOI 10.1101/lm.048876.118
   Roh E, 2016, ENDOCRINOL METAB, V31, P519, DOI 10.3803/EnM.2016.31.4.519
   Rudenko A, 2014, NEUROSCIENCE, V264, P51, DOI 10.1016/j.neuroscience.2012.12.034
   Rusconi F, 2020, INT J MOL SCI, V21, DOI 10.3390/ijms21093030
   Saad MH, 2019, SCI REP-UK, V9, DOI 10.1038/s41598-018-38209-8
   Sang QL, 2018, AGING-US, V10, P1281, DOI 10.18632/aging.101466
   Santello M, 2019, NAT NEUROSCI, V22, P154, DOI 10.1038/s41593-018-0325-8
   Saxena A, 2011, BIOESSAYS, V33, P830, DOI 10.1002/bies.201100084
   Schaukowitch K, 2014, NEUROSCIENCE, V264, P25, DOI 10.1016/j.neuroscience.2013.12.009
   Scheele C, 2007, BMC GENOMICS, V8, DOI 10.1186/1471-2164-8-74
   Schirmer L, 2019, NATURE, V573, P75, DOI 10.1038/s41586-019-1404-z
   Schmauss C, 2017, NEUROSCI BIOBEHAV R, V83, P63, DOI 10.1016/j.neubiorev.2017.10.004
   Sen P, 2016, CELL, V166, P822, DOI 10.1016/j.cell.2016.07.050
   Seong IS, 2010, HUM MOL GENET, V19, P573, DOI 10.1093/hmg/ddp524
   Shao MH, 2020, INFLAMMATION, V43, P1536, DOI 10.1007/s10753-020-01230-z
   Shi CH, 2017, BRAIN RES BULL, V132, P160, DOI 10.1016/j.brainresbull.2017.03.010
   Shimojo M, 2008, J BIOL CHEM, V283, P34880, DOI 10.1074/jbc.M804183200
   Smith AR, 2019, CLIN EPIGENETICS, V11, DOI 10.1186/s13148-019-0636-y
   Smith AR, 2016, NEUROBIOL AGING, V47, P35, DOI 10.1016/j.neurobiolaging.2016.07.008
   Song Y, 2019, INT J ONCOL, V54, P77, DOI 10.3892/ijo.2018.4625
   Soreq L, 2014, PLOS COMPUT BIOL, V10, DOI 10.1371/journal.pcbi.1003517
   Spreafico M, 2018, INT J MOL SCI, V19, DOI 10.3390/ijms19072022
   Stilling RM, 2011, NEUROBIOL LEARN MEM, V96, P19, DOI 10.1016/j.nlm.2011.04.002
   Sultan FA, 2011, EPIGENOMICS-UK, V3, P157, DOI [10.2217/EPI.11.6, 10.2217/epi.11.6]
   Sunwoo JS, 2017, MOL NEUROBIOL, V54, P1577, DOI 10.1007/s12035-016-9928-9
   Sweatt JD, 2013, NEURON, V80, P624, DOI 10.1016/j.neuron.2013.10.023
   Szafranskil K, 2015, FRONT GENET, V6, DOI 10.3389/fgene.2015.00087
   Takakura M, 2021, NAT COMMUN, V12, DOI 10.1038/s41467-021-20898-x
   Takeuchi Y, 2020, FRONT AGING NEUROSCI, V12, DOI 10.3389/fnagi.2020.00170
   Tamnes CK, 2014, DEV NEUROSCI-BASEL, V36, P161, DOI 10.1159/000362445
   Tang J, 2017, CNS NEUROSCI THER, V23, P645, DOI 10.1111/cns.12710
   Tang L, 2019, BIOMED RES INT, V2019, DOI 10.1155/2019/9642589
   Tripathi S, 2021, MOL NEUROBIOL, V58, P2916, DOI 10.1007/s12035-020-02268-8
   Tsai MC, 2010, SCIENCE, V329, P689, DOI 10.1126/science.1192002
   Tsuiji H, 2011, GENES CELLS, V16, P479, DOI 10.1111/j.1365-2443.2011.01502.x
   Valls-Pedret C, 2015, JAMA INTERN MED, V175, P1094, DOI 10.1001/jamainternmed.2015.1668
   Verkhratsky A, 2019, ADV EXP MED BIOL, V1175, P273, DOI 10.1007/978-981-13-9913-8_11
   Verkhratsky A, 2017, ADV NEUROBIOL, V15, P427, DOI 10.1007/978-3-319-57193-5_17
   Verrotti A, 2017, EXPERT REV NEUROTHER, V17, P461, DOI 10.1080/14737175.2017.1260004
   Villa C, 2019, INT J MOL SCI, V20, DOI 10.3390/ijms20194898
   Volterra A, 2004, GLIA, V47, P249, DOI 10.1002/glia.20080
   Vrinda M, 2019, J CHEM NEUROANAT, V95, P146, DOI 10.1016/j.jchemneu.2018.02.005
   Wan GQ, 2016, BIOMED RES INT, V2016, DOI 10.1155/2016/3164238
   Wan PX, 2017, MOL NEUROBIOL, V54, P2012, DOI 10.1007/s12035-016-9793-6
   Wang DW, 2020, MOL MED REP, V22, P227, DOI 10.3892/mmr.2020.11118
   Wang HK, 2017, EUR REV MED PHARMACO, V21, P3113
   Wang HD, 2002, J NEUROSCI, V22, P10232
   Wang JX, 2015, NAT NEUROSCI, V18, P1256, DOI 10.1038/nn.4069
   Wang J, 2017, STROKE, V48, P2211, DOI 10.1161/STROKEAHA.117.017387
   Wang KC, 2011, MOL CELL, V43, P904, DOI 10.1016/j.molcel.2011.08.018
   Wang L, 2017, REV NEUROSCIENCE, V28, P375, DOI 10.1515/revneuro-2016-0066
   Wang QW, 2019, CURR PHARM DESIGN, V25, P1115, DOI 10.2174/1381612825666190328112844
   Wang S, 2017, ONCOTARGET, V8, P24449, DOI 10.18632/oncotarget.15511
   Wang XH, 2019, BIOSCI BIOTECH BIOCH, V83, P609, DOI 10.1080/09168451.2018.1562874
   Wang Y, 2018, CURR GENE THER, V18, P275, DOI 10.2174/1566523218666181008125010
   Wapinski O, 2011, TRENDS CELL BIOL, V21, P354, DOI 10.1016/j.tcb.2011.04.001
   Wen X, 2018, J CELL BIOCHEM, V119, P5821, DOI 10.1002/jcb.26769
   Woldemichael BT, 2016, BIOCHEM PHARMACOL, V104, P1, DOI 10.1016/j.bcp.2015.11.021
   Wolska M, 2021, MOL NEUROBIOL, V58, P1664, DOI 10.1007/s12035-020-02206-8
   Wu J, 2019, INTERDISCIP SCI, V11, P645, DOI 10.1007/s12539-019-00319-w
   Wu P, 2013, BRAIN RES BULL, V97, P69, DOI 10.1016/j.brainresbull.2013.06.001
   Wu Q, 2018, J MOL NEUROSCI, V65, P234, DOI 10.1007/s12031-018-1093-3
   Wu SC, 2010, CELL RES, V20, P1109, DOI 10.1038/cr.2010.114
   Wu YY, 2020, J BIOMED SCI, V27, DOI [10.1186/s12929-020-00636-z, 10.5191/jiaee.2020.27249]
   Wu ZM, 2014, CELL MOL BIOL LETT, V19, P561, DOI 10.2478/s11658-014-0212-6
   Wunderlich G, 2000, EPILEPSY RES, V38, P139, DOI 10.1016/S0920-1211(99)00083-2
   Xiang YX, 2020, AGING-US, V12, P3156, DOI 10.18632/aging.102790
   Xiao XW, 2020, FRONT NEUROL, V11, DOI 10.3389/fneur.2020.538301
   Xie SP, 2019, NEUROSCI LETT, V708, DOI 10.1016/j.neulet.2019.134340
   Xu W, 2020, INT IMMUNOPHARMACOL, V85, DOI 10.1016/j.intimp.2020.106614
   Xu XN, 2018, BIOMED RES INT, V2018, DOI 10.1155/2018/8181374
   Xylaki M, 2019, CURR NEUROL NEUROSCI, V19, DOI 10.1007/s11910-019-0995-y
   Yamanaka Y, 2015, CELL REP, V11, P967, DOI 10.1016/j.celrep.2015.04.011
   Yan W, 2018, BIOCHEM BIOPH RES CO, V496, P1019, DOI 10.1016/j.bbrc.2017.12.149
   Yang B, 2017, MOL NEUROBIOL, V54, P4833, DOI 10.1007/s12035-016-0038-5
   Ye MJ, 2020, ONCOL LETT, V20, DOI 10.3892/ol.2020.11862
   Yi JP, 2019, J CELL BIOCHEM, V120, P18053, DOI 10.1002/jcb.29108
   Yoon JH, 2018, CANCER LETT, V417, P47, DOI 10.1016/j.canlet.2017.12.016
   Yoon S, 2019, MOL THER-NUCL ACIDS, V14, P131, DOI 10.1016/j.omtn.2018.11.012
   Yu JL, 2019, J CELL PHYSIOL, V234, P10655, DOI 10.1002/jcp.27746
   Yu JY, 2002, P NATL ACAD SCI USA, V99, P6047, DOI 10.1073/pnas.092143499
   Yuan WL, 2019, BMC GENOMICS, V20, DOI 10.1186/s12864-019-6197-9
   Zeidman P, 2016, NAT REV NEUROSCI, V17, P173, DOI 10.1038/nrn.2015.24
   Zhang LY, 2020, NAT COMMUN, V11, DOI 10.1038/s41467-020-19791-w
   Zhang L, 2021, MOL THER-METH CLIN D, V20, P779, DOI 10.1016/j.omtm.2021.02.011
   Zhang LL, 2019, J BREAST CANCER, V22, P533, DOI 10.4048/jbc.2019.22.e54
   Zhang L, 2019, MOL NEUROBIOL, V56, P3522, DOI 10.1007/s12035-018-1299-y
   Zhang Q, 2013, MBIO, V4, DOI 10.1128/mBio.00596-12
   Zhang TM, 2018, MOL NEUROBIOL, V55, P6007, DOI 10.1007/s12035-017-0820-z
   Zhang WT, 2018, EXP THER MED, V16, P2080, DOI 10.3892/etm.2018.6359
   Zhang XP, 2019, INT J MOL SCI, V20, DOI 10.3390/ijms20225573
   Zhao J, 2008, SCIENCE, V322, P750, DOI 10.1126/science.1163045
   Zhao J, 2006, INT J BIOCHEM CELL B, V38, P1808, DOI 10.1016/j.biocel.2006.05.004
   Zhao Q, 2020, NEUROSCI LETT, V715, DOI 10.1016/j.neulet.2019.134649
   Zhao T, 2019, J CELL PHYSIOL, V234, P16054, DOI 10.1002/jcp.28264
   Zhou CJ, 2020, FUNCT INTEGR GENOMIC, V20, P355, DOI 10.1007/s10142-019-00716-w
   Zhou M, 2019, BRIEF BIOINFORM, V20, P598, DOI 10.1093/bib/bby021
   Zhou Q, 2018, GENE, V668, P77, DOI 10.1016/j.gene.2018.05.054
   Zhou YL, 2012, J MOL ENDOCRINOL, V48, pR45, DOI 10.1530/JME-12-0008
   Zhu L, 2015, BMC NEUROSCI, V16, DOI 10.1186/s12868-015-0157-3
   Zimmer-Bensch G, 2019, CELLS-BASEL, V8, DOI 10.3390/cells8111399
   Zuccato C, 2003, NAT GENET, V35, P76, DOI 10.1038/ng1219
   Zylicz JJ, 2019, CELL, V176, P182, DOI 10.1016/j.cell.2018.11.041
NR 373
TC 0
Z9 0
U1 6
U2 8
PU PERGAMON-ELSEVIER SCIENCE LTD
PI OXFORD
PA THE BOULEVARD, LANGFORD LANE, KIDLINGTON, OXFORD OX5 1GB, ENGLAND
SN 0197-0186
EI 1872-9754
J9 NEUROCHEM INT
JI Neurochem. Int.
PD NOV
PY 2021
VL 150
AR 105184
DI 10.1016/j.neuint.2021.105184
EA SEP 2021
PG 18
WC Biochemistry & Molecular Biology; Neurosciences
WE Science Citation Index Expanded (SCI-EXPANDED); Social Science Citation Index (SSCI)
SC Biochemistry & Molecular Biology; Neurosciences & Neurology
GA WK0HT
UT WOS:000709416700007
PM 34530054
DA 2022-08-24
ER

PT J
AU Dean, B
   Scarr, E
AF Dean, Brian
   Scarr, Elizabeth
TI Changes in cortical gene expression in the muscarinic M1 receptor
   knockout mouse: potential relevance to schizophrenia, Alzheimer's
   disease and cognition
SO NPJ SCHIZOPHRENIA
LA English
DT Article
ID PREFRONTAL CORTEX; PHYSIOLOGICAL ROLES; M-1 RECEPTOR; PROTEIN; BINDING;
   SIGNAL; MICE; DYSFUNCTION; DISORDER; BIPOLAR
AB Postmortem and neuroimaging studies show low levels of cortical muscarinic M1 receptors (CHRM1) in patients with schizophrenia which is significant because CHRM signalling has been shown to change levels of gene expression and cortical gene expression is altered in schizophrenia. We decided to identify CHRM1-mediated changes in cortical gene expression by measuring levels of RNA in the cortex of the Chrm1(-/-) mouse (n = 10), where there would be no signalling by that receptor, and in wild type mouse (n = 10) using the Affymetrix Mouse Exon 1.0 ST Array. We detected RNA for 15,501 annotated genes and noncoding RNA of which 1,467 RNAs were higher and 229 RNAs lower in the cortex of the Chrm1(-/-) mouse. Pathways and proteins affected by the changes in cortical gene expression in the Chrm1(-/-) are linked to the molecular pathology of schizophrenia. Our human cortical gene expression data showed 47 genes had altered expression in Chrm1(-/-) mouse and the frontal pole from patients with schizophrenia with the change in expression of 44 genes being in opposite directions. In addition, genes with altered levels of expression in the Chrm1(-/-) mouse have been shown to affect amyloid precursor protein processing which is associated with the pathophysiology of Alzheimer's disease, and 69 genes with altered expression in the Chrm1(-/-) mouse are risk genes associated with human cognitive ability. Our findings argue CHRM1-mediated changes in gene expression are relevant to the pathophysiologies of schizophrenia and Alzheimer's disease and the maintenance of cognitive ability in humans.
C1 [Dean, Brian] Florey Inst Neurosci & Mental Hlth, Mol Psychiat Lab, Parkville, Vic, Australia.
   [Scarr, Elizabeth] Univ Melbourne, Fac Vet & Agr Sci, Melbourne Vet Sch, Parkville, Vic, Australia.
RP Dean, B (通讯作者)，Florey Inst Neurosci & Mental Hlth, Mol Psychiat Lab, Parkville, Vic, Australia.
EM anddali@unimelb.edu.au
RI Dean, Brian/M-7503-2016
OI Dean, Brian/0000-0001-7773-4473
FU National Health and Medical Research Council [GNT01045619]; CRC for
   Mental Health
FX The authors gratefully acknowledge Geoff Pavey and Madhara Udawela for
   their technical assistance. This study was supported in part by the
   National Health and Medical Research Council Project Grant GNT01045619
   and the CRC for Mental Health.
CR Anagnostaras SG, 2003, NAT NEUROSCI, V6, P51, DOI 10.1038/nn992
   [Anonymous], 2013, DIAGN STAT MAN MENT, V947, DOI 10.1176/appi.books.9780890425596
   Arion D, 2007, BIOL PSYCHIAT, V62, P711, DOI 10.1016/j.biopsych.2006.12.021
   Bakker G, 2018, NEUROIMAGE-CLIN, V18, P713, DOI 10.1016/j.nicl.2018.02.030
   BENJAMINI Y, 1995, J R STAT SOC B, V57, P289, DOI 10.1111/j.2517-6161.1995.tb02031.x
   Berkeley JL, 2001, MOL CELL NEUROSCI, V18, P512, DOI 10.1006/mcne.2001.1042
   Bibb JA, 2010, J NEUROSCI, V30, P14987, DOI 10.1523/JNEUROSCI.4419-10.2010
   Brannan SK, 2021, NEW ENGL J MED, V384, P717, DOI 10.1056/NEJMoa2017015
   Bymaster FP, 2003, NEUROCHEM RES, V28, P437, DOI 10.1023/A:1022844517200
   Carruthers SP, 2019, NEUROSCI BIOBEHAV R, V107, P252, DOI 10.1016/j.neubiorev.2019.09.006
   Chamberlain SR, 2006, SCIENCE, V311, P861, DOI 10.1126/science.1121218
   Chiu IM, 2013, CELL REP, V4, P385, DOI 10.1016/j.celrep.2013.06.018
   Coppens V, 2019, FRONT PSYCHIATRY, V10, DOI 10.3389/fpsyt.2019.00632
   Davies G, 2018, NAT COMMUN, V9, DOI 10.1038/s41467-018-04362-x
   Davis AA, 2010, J NEUROSCI, V30, P4190, DOI 10.1523/JNEUROSCI.6393-09.2010
   Dean B, 2002, MOL PSYCHIATR, V7, P1083, DOI 10.1038/sj.mp.4001199
   Dean B, 2000, AUST NZ J PSYCHIAT, V34, P560
   Dean B, 2007, AUST NZ J PSYCHIAT, V41, P308, DOI 10.1080/00048670701213245
   Dean B, 2021, PSYCHONEUROENDOCRINO, V127, DOI 10.1016/j.psyneuen.2021.105192
   Dean B, 2020, PSYCHIAT RES, V288, DOI 10.1016/j.psychres.2020.112989
   Dean B, 2020, EXP BRAIN RES, V238, P477, DOI 10.1007/s00221-020-05730-0
   Dean B, 2016, AM J MED GENET B, V171, P784, DOI 10.1002/ajmg.b.32440
   Dean B, 2011, INT J NEUROPSYCHOPH, V14, P997, DOI 10.1017/S1461145710001410
   Duilio A, 1998, BIOCHEM J, V330, P513, DOI 10.1042/bj3300513
   Emilsson V, 2008, NATURE, V452, P423, DOI 10.1038/nature06758
   Erskine D, 2019, DRUG DISCOV TODAY, V24, P2307, DOI 10.1016/j.drudis.2019.08.009
   Gibbons AS, 2009, J AFFECT DISORDERS, V116, P184, DOI 10.1016/j.jad.2008.11.015
   Gibbons AS, 2016, INT J NEUROPSYCHOPH, V19, DOI 10.1093/ijnp/pyv118
   Gibbons AS, 2013, INT J NEUROPSYCHOPH, V16, P37, DOI 10.1017/S1461145712000028
   Gogtay N, 2011, SCHIZOPHRENIA BULL, V37, P504, DOI 10.1093/schbul/sbr030
   Guenette SY, 1996, P NATL ACAD SCI USA, V93, P10832, DOI 10.1073/pnas.93.20.10832
   Hamilton SE, 2001, J BIOL CHEM, V276, P15850, DOI 10.1074/jbc.M011563200
   Horvath S, 2015, BIOL PSYCHIAT, V77, P22, DOI 10.1016/j.biopsych.2014.01.001
   Isacson O, 2002, TRENDS NEUROSCI, V25, P79, DOI 10.1016/S0166-2236(02)02037-4
   Komor AC, 2016, NATURE, V533, P420, DOI 10.1038/nature17946
   Liu YS, 2016, CELL, V165, P535, DOI 10.1016/j.cell.2016.03.014
   Luza S, 2020, LANCET PSYCHIAT, V7, P528, DOI 10.1016/S2215-0366(19)30520-6
   McCutcheon RA, 2020, JAMA PSYCHIAT, V77, P201, DOI 10.1001/jamapsychiatry.2019.3360
   Mi HY, 2019, NUCLEIC ACIDS RES, V47, pD419, DOI 10.1093/nar/gky1038
   Mirnics K, 2001, MOL PSYCHIATR, V6, P293, DOI 10.1038/sj.mp.4000866
   Moore HL, 2020, EUR J NEUROL, V27, P3, DOI 10.1111/ene.14068
   Morley JE, 2010, J ALZHEIMERS DIS, V20, P737, DOI 10.3233/JAD-2010-091576
   Narayan S, 2008, BRAIN RES, V1239, P235, DOI 10.1016/j.brainres.2008.08.023
   Narayan S, 2009, J NEUROSCI RES, V87, P278, DOI 10.1002/jnr.21822
   Oda S, 2018, J COMP NEUROL, V526, P1329, DOI 10.1002/cne.24409
   Palazzo AF, 2015, FRONT GENET, V6, DOI 10.3389/fgene.2015.00002
   Parkin GM, 2018, J HUM GENET, V63, P1251, DOI 10.1038/s10038-018-0511-2
   Perry RJ, 1999, BRAIN, V122, P383, DOI 10.1093/brain/122.3.383
   Porokhovnik LN, 2015, PSYCHIAT GENET, V25, P79, DOI 10.1097/YPG.0000000000000076
   Radu BM, 2017, SCI REP-UK, V7, DOI 10.1038/s41598-017-05384-z
   Raedler TJ, 2003, AM J PSYCHIAT, V160, P118, DOI 10.1176/appi.ajp.160.1.118
   Rajasekaran A, 2015, NEUROSCI BIOBEHAV R, V48, P10, DOI 10.1016/j.neubiorev.2014.11.005
   Scarr E, 2006, LIFE SCI, V78, P1231, DOI 10.1016/j.lfs.2005.06.038
   Scarr E, 2018, MOL PSYCHIATR, V23, P295, DOI 10.1038/mp.2016.195
   Scarr E, 2009, MOL PSYCHIATR, V14, P1017, DOI 10.1038/mp.2008.28
   Scarr E, 2019, AUST NZ J PSYCHIAT, V53, P1189, DOI 10.1177/0004867419857808
   Scarr E, 2018, J PSYCHIATR NEUROSCI, V43, P338, DOI 10.1503/jpn.170202
   Scarr E, 2018, NPJ SCHIZOPHR, V4, DOI 10.1038/s41537-018-0044-x
   Scarr E, 2016, NPJ SCHIZOPHR, V2, DOI 10.1038/npjschz.2016.2
   Schwarcz R, 2012, NAT REV NEUROSCI, V13, P465, DOI 10.1038/nrn3257
   Smigielski L, 2020, MOL PSYCHIATR, V25, P1718, DOI 10.1038/s41380-019-0601-3
   Tamminga CA, 2017, BIOL PSYCHIAT-COGN N, V2, P20, DOI 10.1016/j.bpsc.2016.07.005
   Udawela M, 2015, TRANSL PSYCHIAT, V5, DOI 10.1038/tp.2015.108
   von der Kammer H, 2001, BIOCHEM SOC SYMP, V67, P131
   Wess J, 2004, ANNU REV PHARMACOL, V44, P423, DOI 10.1146/annurev.pharmtox.44.101802.121622
   Wess J, 2003, RECEPTOR CHANNEL, V9, P279, DOI 10.3109/10606820308262
   Wible CG, 2001, PSYCHIAT RES-NEUROIM, V108, P65, DOI 10.1016/S0925-4927(01)00109-3
   Zheng PZ, 1998, P NATL ACAD SCI USA, V95, P14745, DOI 10.1073/pnas.95.25.14745
NR 68
TC 0
Z9 0
U1 0
U2 2
PU NATURE PORTFOLIO
PI BERLIN
PA HEIDELBERGER PLATZ 3, BERLIN, 14197, GERMANY
EI 2334-265X
J9 NPJ SCHIZOPHR
JI npj Schizophr.
PD SEP 14
PY 2021
VL 7
IS 1
AR 44
DI 10.1038/s41537-021-00174-z
PG 7
WC Psychiatry
WE Science Citation Index Expanded (SCI-EXPANDED)
SC Psychiatry
GA UQ1KK
UT WOS:000695829800001
PM 34521861
OA gold, Green Published
DA 2022-08-24
ER

PT J
AU Cabral, GF
   Schaan, AP
   Cavalcante, GC
   Sena-dos-Santos, C
   de Souza, TP
   Port's, NSM
   Pinheiro, JAD
   Ribeiro-dos-Santos, A
   Vidal, AF
AF Fonseca Cabral, Gleyce
   Schaan, Ana Paula
   Cavalcante, Giovanna C.
   Sena-dos-Santos, Camille
   de Souza, Tatiane Piedade
   Souza Port's, Natacha M.
   dos Santos Pinheiro, Jhully Azevedo
   Ribeiro-dos-Santos, Andrea
   Vidal, Amanda F.
TI Nuclear and Mitochondrial Genome, Epigenome and Gut Microbiome: Emerging
   Molecular Biomarkers for Parkinson's Disease
SO INTERNATIONAL JOURNAL OF MOLECULAR SCIENCES
LA English
DT Review
DE Parkinson's disease; neurodegeneration; genetics; non-coding RNAs;
   microbiome; mitochondria; epigenetics; biomarkers; precision medicine
ID LONG NONCODING RNAS; ALPHA-SYNUCLEIN EXPRESSION; PIWI-INTERACTING RNAS;
   CHAIN FATTY-ACIDS; CIRCULAR RNAS; TRANSPOSABLE ELEMENTS; PIRNA PATHWAY;
   EARLY-ONSET; ALZHEIMER-DISEASE; OXIDATIVE STRESS
AB Background: Parkinson's disease (PD) is currently the second most common neurodegenerative disorder, burdening about 10 million elderly individuals worldwide. The multifactorial nature of PD poses a difficult obstacle for understanding the mechanisms involved in its onset and progression. Currently, diagnosis depends on the appearance of clinical signs, some of which are shared among various neurologic disorders, hindering early diagnosis. There are no effective tools to prevent PD onset, detect the disease in early stages or accurately report the risk of disease progression. Hence, there is an increasing demand for biomarkers that may identify disease onset and progression, as treatment-based medicine may not be the best approach for PD. Over the last few decades, the search for molecular markers to predict susceptibility, aid in accurate diagnosis and evaluate the progress of PD have intensified, but strategies aimed to improve individualized patient care have not yet been established. Conclusions: Genomic variation, regulation by epigenomic mechanisms, as well as the influence of the host gut microbiome seem to have a crucial role in the onset and progress of PD, thus are considered potential biomarkers. As such, the human nuclear and mitochondrial genome, epigenome, and the host gut microbiome might be the key elements to the rise of personalized medicine for PD patients.
C1 [Fonseca Cabral, Gleyce; Schaan, Ana Paula; Cavalcante, Giovanna C.; Sena-dos-Santos, Camille; de Souza, Tatiane Piedade; dos Santos Pinheiro, Jhully Azevedo; Ribeiro-dos-Santos, Andrea; Vidal, Amanda F.] Univ Fed Para, Lab Genet Humana & Med, BR-66075110 Belem, Para, Brazil.
   [Souza Port's, Natacha M.] Univ Sao Paulo, Lab Neurofarmacol Mol, BR-05508000 Sao Paulo, Brazil.
   [Ribeiro-dos-Santos, Andrea] Univ Fed Para, Nucleo Pesquisas Oncol, BR-66073000 Belem, Para, Brazil.
   [Ribeiro-dos-Santos, Andrea; Vidal, Amanda F.] Univ Fed Para, Programa Posgrad Genet & Biol Mol, BR-66075110 Belem, Para, Brazil.
   [Vidal, Amanda F.] ITVDS Inst Tecnol Vale Desenvolvimento Sustentave, BR-66055090 Belem, Para, Brazil.
RP Ribeiro-dos-Santos, A; Vidal, AF (通讯作者)，Univ Fed Para, Lab Genet Humana & Med, BR-66075110 Belem, Para, Brazil.; Ribeiro-dos-Santos, A (通讯作者)，Univ Fed Para, Nucleo Pesquisas Oncol, BR-66073000 Belem, Para, Brazil.; Ribeiro-dos-Santos, A; Vidal, AF (通讯作者)，Univ Fed Para, Programa Posgrad Genet & Biol Mol, BR-66075110 Belem, Para, Brazil.; Vidal, AF (通讯作者)，ITVDS Inst Tecnol Vale Desenvolvimento Sustentave, BR-66055090 Belem, Para, Brazil.
EM cabralffg@gmail.com; apschaan@gmail.com; giovannaccavalcante@gmail.com;
   camillebiologia@gmail.com; tati_souz14@outlook.com;
   natachamsports@gmail.com; jhully.asp@gmail.com; akelyufpa@gmail.com;
   amandaferreiravidal@gmail.com
RI Ribeiro dos Santos, Ândrea Kely Campos/W-6339-2019; Cabral, Gleyce
   Fonseca/AAX-8953-2020
OI Ribeiro dos Santos, Ândrea Kely Campos/0000-0001-7001-1483; Cabral,
   Gleyce Fonseca/0000-0002-6213-5037; Cavalcante,
   Giovanna/0000-0001-9814-4819; Vidal, Amanda/0000-0003-4180-9925
FU Conselho Nacional do Desenvolvimento Cientifico e Tecnologico (CNPq);
   Coordenacao de Aperfeicoamento de Pessoal de Nivel Superior (CAPES);
   Pro-Reitoria de Pesquisa (PROPESP) of Universidade Federal do Para
   (UFPA); Fundacao de Apoio a FIOCRUZ (FIOTEC/FIOCRUZ); CNPq/Brazil;
   CAPES/Brazil; Fundacao de Amparo e Desenvolvimento a Pesquisa (FADESP);
   FIOTEC/FIOCRUZ
FX We thank Conselho Nacional do Desenvolvimento Cientifico e Tecnologico
   (CNPq), Coordenacao de Aperfeicoamento de Pessoal de Nivel Superior
   (CAPES), Pro-Reitoria de Pesquisa (PROPESP) of Universidade Federal do
   Para (UFPA), and Fundacao de Apoio a FIOCRUZ (FIOTEC/FIOCRUZ) for the
   received grants. We highlight that: A.R.-d.-S., G.F.C. and T.P.d.S. are
   supported by CNPq/Brazil; A.P.S. and N.M.S.P. are supported by
   CAPES/Brazil; G.C.C. is supported by Fundacao de Amparo e
   Desenvolvimento a Pesquisa (FADESP); A.F.V. is supported by
   FIOTEC/FIOCRUZ. The funders had no role in the review design or
   preparation of the manuscript.
CR Adusumilli L, 2020, CELLS-BASEL, V9, DOI 10.3390/cells9030711
   Aho VTE, 2019, EBIOMEDICINE, V44, P691, DOI 10.1016/j.ebiom.2019.05.064
   Akiyama H, 2013, BIOCHEM BIOPH RES CO, V441, P838, DOI 10.1016/j.bbrc.2013.10.145
   Alexeyev M, 2013, CSH PERSPECT BIOL, V5, DOI 10.1101/cshperspect.a012641
   ANDERSON S, 1981, NATURE, V290, P457, DOI 10.1038/290457a0
   Antonyova V, 2020, DNA REPAIR, V91-92, DOI 10.1016/j.dnarep.2020.102871
   Aravin A, 2006, NATURE, V442, P203, DOI 10.1038/nature04916
   Armstrong MJ, 2020, JAMA-J AM MED ASSOC, V323, P548, DOI 10.1001/jama.2019.22360
   Arneric SP, 2018, BIOCHEM PHARMACOL, V151, P291, DOI 10.1016/j.bcp.2018.01.043
   Ashrafi G, 2013, CELL DEATH DIFFER, V20, P31, DOI 10.1038/cdd.2012.81
   Baldini F, 2020, BMC BIOL, V18, DOI 10.1186/s12915-020-00775-7
   Bartel DP, 2004, CELL, V116, P281, DOI 10.1016/S0092-8674(04)00045-5
   Bellucci A, 2012, BRAIN RES, V1476, P183, DOI 10.1016/j.brainres.2012.04.014
   Berg D, 2015, MOVEMENT DISORD, V30, P1600, DOI 10.1002/mds.26431
   Beveridge NJ, 2012, NEUROBIOL DIS, V46, P263, DOI 10.1016/j.nbd.2011.12.029
   Bhattarai Y, 2021, GUT MICROBES, V13, DOI 10.1080/19490976.2020.1866974
   Biswas S, 2018, EUR J PHARMACOL, V837, P8, DOI 10.1016/j.ejphar.2018.08.021
   Blanch M, 2016, AM J PATHOL, V186, P385, DOI 10.1016/j.ajpath.2015.10.004
   Blauwendraat C, 2021, NEUROBIOL DIS, V148, DOI 10.1016/j.nbd.2020.105182
   BLIN O, 1994, J NEUROL SCI, V125, P95, DOI 10.1016/0022-510X(94)90248-8
   Bodea GO, 2018, OPEN BIOL, V8, DOI 10.1098/rsob.180074
   Borghammer P, 2019, J PARKINSON DIS, V9, pS281, DOI 10.3233/JPD-191721
   Boros FA, 2020, BRAIN RES, V1730, DOI 10.1016/j.brainres.2020.146672
   Borreca A., 2019, RECENT ADV NEURODEGE
   Braak H, 2003, NEUROBIOL AGING, V24, P197, DOI 10.1016/S0197-4580(02)00065-9
   Bravo JI, 2020, DEVELOPMENT, V147, DOI 10.1242/dev.175786
   Brennecke J, 2007, CELL, V128, P1089, DOI 10.1016/j.cell.2007.01.043
   Bridi JC, 2018, FRONT NEUROSCI-SWITZ, V12, DOI 10.3389/fnins.2018.00080
   Brooks HR, 2018, CELL, V175, P891, DOI 10.1016/j.cell.2018.10.035
   Burke PJ, 2017, TRENDS CANCER, V3, P857, DOI 10.1016/j.trecan.2017.10.006
   Butler B, 2015, J BIOL CHEM, V290, P29542, DOI 10.1074/jbc.M115.691592
   Cabral GF, 2020, INT J MOL SCI, V21, DOI 10.3390/ijms21062126
   Cabral-Costa JV, 2020, MOL ASPECTS MED, V71, DOI 10.1016/j.mam.2019.10.003
   Cai Q, 2020, CELLS-BASEL, V9, DOI 10.3390/cells9010150
   Cali T, 2012, CELL CALCIUM, V52, P73, DOI 10.1016/j.ceca.2012.04.015
   Cali T, 2011, BIOFACTORS, V37, P228, DOI 10.1002/biof.159
   Cannon JR, 2009, NEUROBIOL DIS, V34, P279, DOI 10.1016/j.nbd.2009.01.016
   Cardo LF, 2014, J MOL NEUROSCI, V54, P830, DOI 10.1007/s12031-014-0428-y
   Carlice-dos-Reis T, 2017, PLOS ONE, V12, DOI 10.1371/journal.pone.0174637
   Carrete Jr. Henrique, 2017, Radiol Bras, V50, P5, DOI 10.1590/0100-3984.2017.50.4e1
   Cavalcante GC, 2020, INT J MOL SCI, V21, DOI 10.3390/ijms21051838
   Chalbatani GM, 2019, PRACT LAB MED, V13, DOI 10.1016/j.plabm.2018.e00113
   Chen LL, 2020, NAT REV MOL CELL BIO, V21, P475, DOI 10.1038/s41580-020-0243-y
   Chen MY, 2021, BIOENGINEERED, V12, P708, DOI 10.1080/21655979.2021.1883279
   Chew EGY, 2020, NEUROBIOL AGING, V86, DOI 10.1016/j.neurobiolaging.2019.01.026
   Cho HJ, 2013, HUM MOL GENET, V22, P608, DOI 10.1093/hmg/dds470
   Cho I, 2012, NAT REV GENET, V13, P260, DOI 10.1038/nrg3182
   Choi DH, 2011, ANTIOXID REDOX SIGN, V14, P2137, DOI 10.1089/ars.2009.3059
   Chuang YH, 2019, J PARKINSON DIS, V9, P389, DOI 10.3233/JPD-181549
   Chuang YH, 2017, GENOME MED, V9, DOI 10.1186/s13073-017-0466-5
   Chung KKK, 2001, NAT MED, V7, P1144, DOI 10.1038/nm1001-1144
   Cilia R, 2021, J PARKINSON DIS, V11, P159, DOI 10.3233/JPD-202297
   Cirstea MS, 2020, MOVEMENT DISORD, V35, P1208, DOI 10.1002/mds.28052
   Cook Shukla L., 2004, PARKINSON DIS OVERVI
   Cooper O, 2012, SCI TRANSL MED, V4, DOI 10.1126/scitranslmed.3003985
   Coxhead J, 2016, NEUROBIOL AGING, V38, DOI 10.1016/j.neurobiolaging.2015.10.036
   Cristina TP, 2020, PLOS ONE, V15, DOI 10.1371/journal.pone.0238098
   Cunnane SC, 2020, NAT REV DRUG DISCOV, V19, P609, DOI 10.1038/s41573-020-0072-x
   Czech B, 2018, ANNU REV GENET, V52, P131, DOI 10.1146/annurev-genet-120417-031441
   Czech B, 2016, TRENDS BIOCHEM SCI, V41, P324, DOI 10.1016/j.tibs.2015.12.008
   D'Ambra E, 2019, INT J MOL SCI, V20, DOI 10.3390/ijms20215477
   D'Aquila P, 2015, BIOGERONTOLOGY, V16, P569, DOI 10.1007/s10522-015-9562-3
   Dandekar A, 2015, METHODS MOL BIOL, V1292, P205, DOI 10.1007/978-1-4939-2522-3_15
   de le Bou, 1860, OPERA MED EDITIO ALT
   de Sauvages, 1768, NOSOLOGIA METHODICA
   Devall M, 2017, CLIN EPIGENETICS, V9, DOI 10.1186/s13148-017-0337-3
   Dharap A, 2011, STROKE, V42, P1105, DOI 10.1161/STROKEAHA.110.598391
   Do J, 2019, MOL NEURODEGENER, V14, DOI 10.1186/s13024-019-0336-2
   Dodiya HB, 2020, NEUROBIOL DIS, V135, DOI 10.1016/j.nbd.2018.12.012
   Doxakis E, 2010, J BIOL CHEM, V285, P12726, DOI 10.1074/jbc.M109.086827
   Draoui A, 2020, REV NEUROL-FRANCE, V176, P543, DOI 10.1016/j.neurol.2019.11.002
   Dueck A, 2012, NUCLEIC ACIDS RES, V40, P9850, DOI 10.1093/nar/gks705
   Dugger BN, 2017, CSH PERSPECT BIOL, V9, DOI 10.1101/cshperspect.a028035
   Edbauer D, 2010, NEURON, V65, P373, DOI 10.1016/j.neuron.2010.01.005
   Egensperger R, 1997, NEUROPATH APPL NEURO, V23, P315, DOI 10.1046/j.1365-2990.1997.4098040.x
   Emamzadeh FN, 2018, FRONT NEUROSCI-SWITZ, V12, DOI 10.3389/fnins.2018.00612
   Erkkinen MG, 2018, CSH PERSPECT BIOL, V10, DOI 10.1101/cshperspect.a033118
   Feigin VL, 2019, LANCET NEUROL, V18, P459, DOI [10.1136/bmj.l94, 10.1016/S1474-4422(18)30499-X]
   Feng Z, 2020, BIOCHEM BIOPH RES CO, V522, P388, DOI 10.1016/j.bbrc.2019.11.102
   Fong WN, 2020, ONCOGENE, V39, P4925, DOI 10.1038/s41388-020-1341-1
   Franceschi C, 2017, TRENDS ENDOCRIN MET, V28, P199, DOI 10.1016/j.tem.2016.09.005
   Fu A, 2015, CARCINOGENESIS, V36, P1094, DOI 10.1093/carcin/bgv105
   Fu K, 2012, ONCOGENE, V31, P1311, DOI 10.1038/onc.2011.315
   Gammage PA, 2019, BMC BIOL, V17, DOI 10.1186/s12915-019-0668-y
   Garcia-Perez JL, 2016, DEVELOPMENT, V143, P4101, DOI 10.1242/dev.132639
   Gehrke S, 2010, NATURE, V466, P637, DOI 10.1038/nature09191
   GIBB WRG, 1988, J NEUROL NEUROSUR PS, V51, P745, DOI 10.1136/jnnp.51.6.745
   Girard A, 2006, NATURE, V442, P199, DOI 10.1038/nature04917
   Goetz CG, 2011, CSH PERSPECT MED, V1, DOI 10.1101/cshperspect.a008862
   Gorecki AM, 2019, FRONT NEUROSCI-SWITZ, V13, DOI 10.3389/fnins.2019.00839
   Grivna ST, 2006, GENE DEV, V20, P1709, DOI 10.1101/gad.1434406
   Grunewald A, 2019, PROG NEUROBIOL, V177, P73, DOI 10.1016/j.pneurobio.2018.09.003
   Gu M, 1998, ANN NEUROL, V44, P177, DOI 10.1002/ana.410440207
   Guo CW, 2018, CELL REP, V23, P2874, DOI 10.1016/j.celrep.2018.05.004
   Gusic M, 2020, FRONT GENET, V11, DOI 10.3389/fgene.2020.00095
   Ha M, 2014, NAT REV MOL CELL BIO, V15, P509, DOI 10.1038/nrm3838
   HAAS RH, 1995, ANN NEUROL, V37, P714, DOI 10.1002/ana.410370604
   Haikal C, 2019, TRANSL NEURODEGENER, V8, DOI 10.1186/s40035-019-0175-7
   Han CL, 2020, AGING-US, V12, P718, DOI 10.18632/aging.102652
   Hanan M, 2020, EMBO MOL MED, V12, DOI 10.15252/emmm.201911942
   Hansen TB, 2013, NATURE, V495, P384, DOI 10.1038/nature11993
   Haque ME, 2012, J BIOL CHEM, V287, P23162, DOI 10.1074/jbc.M112.346437
   Haugarvoll K., 2019, GENOME WIDE DYSREGUL, DOI [10.1101/785550, DOI 10.1101/785550]
   Hazan S, 2020, J INT MED RES, V48, DOI 10.1177/0300060520925930
   He KJ, 2017, HEREDITAS, V155, P1, DOI 10.1186/s41065-017-0044-2
   Hegelmaier T, 2020, CELLS-BASEL, V9, DOI 10.3390/cells9020376
   Hertel J, 2019, CELL REP, V29, P1767, DOI 10.1016/j.celrep.2019.10.035
   Hewel C, 2019, FRONT NEUROSCI-SWITZ, V13, DOI 10.3389/fnins.2019.00113
   Ho L, 2019, J NUTR BIOCHEM, V64, P170, DOI 10.1016/j.jnutbio.2018.10.019
   Hoss AG, 2015, BMC MED GENOMICS, V8, DOI 10.1186/s12920-015-0083-3
   Hou YF, 2021, MICROBIOME, V9, DOI 10.1186/s40168-020-00988-6
   Hu QS, 2016, TRANSL NEURODEGENER, V5, DOI 10.1186/s40035-016-0060-6
   Huang CC, 2018, J CELL SCI, V131, DOI 10.1242/jcs.213017
   Huang HL, 2019, MEDICINE, V98, DOI 10.1097/MD.0000000000016163
   Huang XB, 2021, TRANSL NEURODEGENER, V10, DOI 10.1186/s40035-021-00233-6
   Hudson G, 2013, NEUROLOGY, V80, P2042, DOI 10.1212/WNL.0b013e318294b434
   Huerta C, 2005, J NEUROL SCI, V236, P49, DOI 10.1016/j.jns.2005.04.016
   Huntzinger E, 2011, NAT REV GENET, V12, P99, DOI 10.1038/nrg2936
   Iacobazzi V, 2013, MOL GENET METAB, V110, P25, DOI 10.1016/j.ymgme.2013.07.012
   Jacob-Hirsch J, 2018, CELL RES, V28, P187, DOI 10.1038/cr.2018.8
   Jacobs DI, 2016, CANCER EPIDEM BIOMAR, V25, P1073, DOI 10.1158/1055-9965.EPI-16-0047
   Jain G, 2019, TRANSL PSYCHIAT, V9, DOI 10.1038/s41398-019-0579-2
   Jeck WR, 2013, RNA, V19, P141, DOI 10.1261/rna.035667.112
   Jensen P, 2017, ONCOTARGET, V8, P60223, DOI 10.18632/oncotarget.19428
   Ji PF, 2019, CELL REP, V26, P3444, DOI 10.1016/j.celrep.2019.02.078
   John A, 2020, CELLS-BASEL, V9, DOI 10.3390/cells9061345
   Jung HJ, 2012, CURR GENOMICS, V13, P548, DOI 10.2174/138920212803251436
   Junn E, 2009, P NATL ACAD SCI USA, V106, P13052, DOI 10.1073/pnas.0906277106
   Juzwik CA, 2019, PROG NEUROBIOL, V182, DOI 10.1016/j.pneurobio.2019.101664
   Kalia LV, 2015, LANCET, V386, P896, DOI 10.1016/S0140-6736(14)61393-3
   Karakaidos P, 2020, LIFE-BASEL, V10, DOI 10.3390/life10090173
   Kassiotis G, 2016, NAT REV IMMUNOL, V16, P207, DOI 10.1038/nri.2016.27
   Kim J, 2007, SCIENCE, V317, P1220, DOI 10.1126/science.1140481
   Kim KW, 2018, NEURON, V97, P511, DOI 10.1016/j.neuron.2018.01.014
   Kitada T, 1998, NATURE, V392, P605, DOI 10.1038/33416
   Klein C, 2012, CSH PERSPECT MED, V2, DOI 10.1101/cshperspect.a008888
   Ko JH, 2012, NEUROSCIENTIST, V18, P149, DOI 10.1177/1073858411401413
   Koutzoumis DN, 2020, EXP NEUROL, V325, DOI 10.1016/j.expneurol.2019.113159
   Kwon C, 2014, BIOCHEM BIOPH RES CO, V446, P218, DOI 10.1016/j.bbrc.2014.02.112
   Lang AE, 2004, LANCET NEUROL, V3, P309, DOI 10.1016/S1474-4422(04)00740-9
   LANGSTON JW, 1984, ACTA NEUROL SCAND, V70, P49
   Lee EJ, 2011, RNA, V17, P1090, DOI 10.1261/rna.2565011
   Lee HJ, 2010, OXID MED CELL LONGEV, V3, P283, DOI 10.4161/oxim.3.4.12809
   Lee JY, 2012, HUM MOL GENET, V21, P3215, DOI 10.1093/hmg/dds155
   Leucht C, 2008, NAT NEUROSCI, V11, P641, DOI 10.1038/nn.2115
   Li TB, 2020, NEUROSCI BULL, V36, P183, DOI 10.1007/s12264-019-00433-1
   Li WH, 2013, NAT NEUROSCI, V16, P529, DOI 10.1038/nn.3368
   Lin CH, 2019, J NEUROINFLAMM, V16, DOI 10.1186/s12974-019-1528-y
   Lloyd-Price J, 2016, GENOME MED, V8, DOI 10.1186/s13073-016-0307-y
   Logan T, 2017, NAT NEUROSCI, V20, P681, DOI 10.1038/nn.4529
   Losurdo G, 2020, INT J MOL SCI, V21, DOI 10.3390/ijms21103531
   Lu SS, 2019, J NEUROCHEM, V150, P237, DOI 10.1111/jnc.14724
   Lyu Y, 2019, ANIM MODEL EXP MED, V2, P239, DOI 10.1002/ame2.12093
   Magalhaes J, 2016, HUM MOL GENET, V25, P3432, DOI 10.1093/hmg/ddw185
   Magalhaes L, 2018, BMC CANCER, V18, DOI 10.1186/s12885-018-4980-7
   Malik B, 2016, ASIAN J ANDROL, V18, P568, DOI 10.4103/1008-682X.177123
   Manzoni C, 2017, BIOCHEM SOC T, V45, P155, DOI 10.1042/BST20160265
   Marques ARA, 2016, J LIPID RES, V57, P451, DOI 10.1194/jlr.M064923
   Martinez VD, 2016, GASTRIC CANCER, V19, P660, DOI 10.1007/s10120-015-0487-y
   Martinez VD, 2015, SCI REP-UK, V5, DOI 10.1038/srep10423
   Melrose HL, 2010, NEUROBIOL DIS, V40, P503, DOI 10.1016/j.nbd.2010.07.010
   Meng J, 2017, REDOX BIOL, V11, P365, DOI 10.1016/j.redox.2016.12.026
   Mercer TR, 2013, NAT STRUCT MOL BIOL, V20, P300, DOI 10.1038/nsmb.2480
   Mercer TR, 2011, CELL, V146, P645, DOI 10.1016/j.cell.2011.06.051
   Min SW, 2013, FRONT AGING NEUROSCI, V5, DOI 10.3389/fnagi.2013.00053
   Moosavi Azam, 2016, Iranian Biomedical Journal, V20, P246, DOI 10.22045/ibj.2016.01
   Morrison DJ, 2016, GUT MICROBES, V7, P189, DOI 10.1080/19490976.2015.1134082
   Nalls MA, 2019, LANCET NEUROL, V18, P1091, DOI 10.1016/S1474-4422(19)30320-5
   Nandi S, 2016, P NATL ACAD SCI USA, V113, P12697, DOI 10.1073/pnas.1609287113
   Nido GS, 2018, NEUROBIOL AGING, V63, P120, DOI 10.1016/j.neurobiolaging.2017.10.024
   Nishiwaki H, 2020, MSYSTEMS, V5, DOI 10.1128/mSystems.00797-20
   Oh SE, 2018, REDOX BIOL, V19, P62, DOI 10.1016/j.redox.2018.07.021
   Okun E, 2011, TRENDS NEUROSCI, V34, P269, DOI 10.1016/j.tins.2011.02.005
   Ortega-Martinez S, 2015, FRONT MOL NEUROSCI, V8, DOI 10.3389/fnmol.2015.00046
   Ozkul Y, 2020, SCI REP-UK, V10, DOI 10.1038/s41598-020-65847-8
   Pacheco CD, 2009, HUM MOL GENET, V18, P956, DOI 10.1093/hmg/ddn423
   Pantano L, 2015, RNA, V21, P1085, DOI 10.1261/rna.046482.114
   Papkovskaia TD, 2012, HUM MOL GENET, V21, P4201, DOI 10.1093/hmg/dds244
   Pascale E, 2016, FRONT CELL NEUROSCI, V10, DOI 10.3389/fncel.2016.00096
   Patil V, 2019, NUCLEIC ACIDS RES, V47, P10072, DOI 10.1093/nar/gkz762
   Pereira AL, 2019, J CANCER, V10, P1560, DOI 10.7150/jca.27457
   Perez RG, 2002, J NEUROSCI, V22, P3090, DOI 10.1523/JNEUROSCI.22-08-03090.2002
   Pfeffer S, 2005, NAT METHODS, V2, P269, DOI 10.1038/NMETH746
   Pham-Huy Lien Ai, 2008, Int J Biomed Sci, V4, P89
   Picard M, 2014, P NATL ACAD SCI USA, V111, P7, DOI 10.1073/pnas.1321881111
   Pickrell AM, 2015, NEURON, V85, P257, DOI 10.1016/j.neuron.2014.12.007
   Polymeropoulos MH, 1997, SCIENCE, V276, P2045, DOI 10.1126/science.276.5321.2045
   Postuma RB, 2015, MOVEMENT DISORD, V30, P1591, DOI 10.1002/mds.26424
   Prodromidou K, 2019, FRONT CELL NEUROSCI, V13, DOI 10.3389/fncel.2019.00559
   Puspita L, 2017, MOL BRAIN, V10, DOI 10.1186/s13041-017-0340-9
   Qiu WY, 2017, NEUROBIOL AGING, V57, P170, DOI 10.1016/j.neurobiolaging.2017.05.020
   Qu SB, 2015, CANCER LETT, V365, P141, DOI 10.1016/j.canlet.2015.06.003
   Quan Y, 2020, FRONT NEUROL, V11, DOI 10.3389/fneur.2020.532891
   Radhakrishnan DM, 2018, NEUROL INDIA, V66, pS26, DOI 10.4103/0028-3886.226451
   Rajasethupathy P, 2012, CELL, V149, P693, DOI 10.1016/j.cell.2012.02.057
   Rajman M, 2017, DEVELOPMENT, V144, P2310, DOI 10.1242/dev.144337
   Reed X, 2019, NEUROBIOL DIS, V124, P230, DOI 10.1016/j.nbd.2018.11.012
   Reish HEA, 2015, J PARKINSON DIS, V5, P1, DOI 10.3233/JPD-140491
   Ren HG, 2011, J BIOL CHEM, V286, P35308, DOI 10.1074/jbc.M110.207134
   Rhee SH, 2009, NAT REV GASTRO HEPAT, V6, P306, DOI 10.1038/nrgastro.2009.35
   Richter G, 2002, J NEURAL TRANSM, V109, P721, DOI 10.1007/s007020200060
   Rieder CRM, 2019, ARQ NEURO-PSIQUIAT, V77, P71, DOI [10.1590/0004-282X20190013, 10.1590/0004-282x20190013]
   Rojas-Rios P, 2018, DEVELOPMENT, V145, DOI 10.1242/dev.161786
   Rosner S, 2008, ACTA PHARMACOL SIN, V29, P21, DOI 10.1111/j.1745-7254.2008.00731.x
   Ross OA, 2003, EXP GERONTOL, V38, P397, DOI 10.1016/S0531-5565(02)00266-8
   Ross RJ, 2014, NATURE, V505, P353, DOI 10.1038/nature12987
   Roth JA, 2013, NEUROTOXICOLOGY, V37, P100, DOI 10.1016/j.neuro.2013.04.008
   Rouget C, 2010, NATURE, V467, P1128, DOI 10.1038/nature09465
   Rowland I, 2018, EUR J NUTR, V57, P1, DOI 10.1007/s00394-017-1445-8
   Roy J, 2017, MOL BIOSYST, V13, P565, DOI 10.1039/c6mb00699j
   Sadlon A, 2019, TRENDS MOL MED, V25, P662, DOI 10.1016/j.molmed.2019.05.006
   Saleh A, 2019, FRONT NEUROL, V10, DOI 10.3389/fneur.2019.00894
   Samii A, 2004, LANCET, V363, P1783, DOI 10.1016/S0140-6736(04)16305-8
   Sampson TR, 2016, CELL, V167, P1469, DOI 10.1016/j.cell.2016.11.018
   Sang QL, 2018, AGING-US, V10, P1281, DOI 10.18632/aging.101466
   Sasmita AO, 2019, REV NEUROSCIENCE, V30, P795, DOI 10.1515/revneuro-2019-0005
   Saxena A, 2012, DIS MARKERS, V33, P261, DOI [10.1155/2012/396737, 10.3233/DMA-2012-0932]
   SCHAPIRA AHV, 1990, J NEUROCHEM, V55, P2142, DOI 10.1111/j.1471-4159.1990.tb05809.x
   Scheperjans F, 2018, J PARKINSON DIS, V8, pS31, DOI 10.3233/JPD-181477
   Scheperjans F, 2015, MOVEMENT DISORD, V30, P350, DOI 10.1002/mds.26069
   Schon EA, 2012, NAT REV GENET, V13, P878, DOI 10.1038/nrg3275
   Schulze M, 2018, ACTA NEUROPATHOL COM, V6, DOI 10.1186/s40478-018-0561-x
   Shaughnessy DT, 2014, ENVIRON HEALTH PERSP, V122, P1271, DOI 10.1289/ehp.1408418
   Shen SY, 2018, MOL THER-NUCL ACIDS, V10, P412, DOI 10.1016/j.omtn.2017.12.020
   Sheng ZH, 2017, TRENDS CELL BIOL, V27, P403, DOI 10.1016/j.tcb.2017.01.005
   SHOFFNER JM, 1993, GENOMICS, V17, P171, DOI 10.1006/geno.1993.1299
   Sidransky E, 2012, LANCET NEUROL, V11, P986, DOI 10.1016/S1474-4422(12)70190-4
   Sierksma A, 2018, MOL NEURODEGENER, V13, DOI 10.1186/s13024-018-0285-1
   Singleton A, 2016, NEURON, V90, P1154, DOI 10.1016/j.neuron.2016.05.040
   Sirabella R, 2018, CELL DEATH DIS, V9, DOI 10.1038/s41419-018-0775-7
   Sironi L, 2020, CELLS-BASEL, V9, DOI 10.3390/cells9010233
   Sodersten E, 2018, NAT COMMUN, V9, DOI 10.1038/s41467-018-03538-9
   Stafa K, 2014, HUM MOL GENET, V23, P2055, DOI 10.1093/hmg/ddt600
   Strafella C, 2018, FRONT NEUROL, V9, DOI 10.3389/fneur.2018.00701
   Sun Q, 2021, J MOL NEUROSCI, V71, P369, DOI 10.1007/s12031-020-01660-2
   Sun WY, 2018, NAT NEUROSCI, V21, P1038, DOI 10.1038/s41593-018-0194-1
   Svensson E, 2015, ANN NEUROL, V78, P522, DOI 10.1002/ana.24448
   Taanman JW, 1999, BBA-BIOENERGETICS, V1410, P103, DOI 10.1016/S0005-2728(98)00161-3
   Taira T, 2004, EMBO REP, V5, P213, DOI 10.1038/sj.embor.7400074
   Tam OH, 2019, MOBILE DNA-UK, V10, DOI 10.1186/s13100-019-0176-1
   Tan AH, 2014, PARKINSONISM RELAT D, V20, P535, DOI 10.1016/j.parkreldis.2014.02.019
   Tan LP, 2019, MOL CANCER, V18, DOI 10.1186/s12943-019-0940-3
   Taylor RW, 2005, NAT REV GENET, V6, P389, DOI 10.1038/nrg1606
   Thome AD, 2016, J NEUROSCI, V36, P2383, DOI 10.1523/JNEUROSCI.3900-15.2016
   Unger MM, 2016, PARKINSONISM RELAT D, V32, P66, DOI 10.1016/j.parkreldis.2016.08.019
   Uyar GO, 2019, BIOSCI MICROB FOOD H, V38, P115, DOI [10.12938/bmfh.19-002, https://doi.org/10.12938/bmfh.19-002]
   Valdinocci D, 2018, INT J MOL SCI, V19, DOI 10.3390/ijms19124129
   Valente EM, 2004, SCIENCE, V304, P1158, DOI 10.1126/science.1096284
   Valente EM, 2001, AM J HUM GENET, V68, P895, DOI 10.1086/319522
   van der Walt JM, 2003, AM J HUM GENET, V72, P804, DOI 10.1086/373937
   van Duijn C. M., 2001, American Journal of Human Genetics, V69, P629, DOI 10.1086/322996
   Vascellari S, 2020, MSYSTEMS, V5, DOI 10.1128/mSystems.00561-20
   Vatsa N, 2019, FRONT MOL NEUROSCI, V12, DOI 10.3389/fnmol.2019.00035
   Vendrik KEW, 2020, FRONT CELL INFECT MI, V10, DOI 10.3389/fcimb.2020.00098
   Vidal AF, 2017, SCI REP-UK, V7, DOI 10.1038/s41598-017-15061-w
   Vinasco-Sandoval T, 2020, INT J MOL SCI, V21, DOI 10.3390/ijms21207656
   Vo JN, 2019, CELL, V176, P869, DOI 10.1016/j.cell.2018.12.021
   Volvert ML, 2014, CELL REP, V7, P1168, DOI 10.1016/j.celrep.2014.03.075
   Wang CL, 2019, CLIN EPIGENETICS, V11, DOI 10.1186/s13148-019-0621-5
   Wang RL, 2020, CLIN EXP PHARMACOL P, V47, P372, DOI 10.1111/1440-1681.13212
   Wang WY, 2012, LEARN MEMORY, V19, P359, DOI 10.1101/lm.026492.112
   Wang XN, 2011, CELL, V147, P893, DOI 10.1016/j.cell.2011.10.018
   Wayman GA, 2008, P NATL ACAD SCI USA, V105, P9093, DOI 10.1073/pnas.0803072105
   Weick EM, 2014, DEVELOPMENT, V141, P3458, DOI 10.1242/dev.094037
   Weng WH, 2018, MOL CANCER, V17, DOI 10.1186/s12943-018-0767-3
   Wilusz JE, 2018, WIRES RNA, V9, DOI 10.1002/wrna.1478
   Wu SY, 2018, EXP NEUROL, V309, P67, DOI 10.1016/j.expneurol.2018.07.018
   Wu YR, 2007, J NEUROL NEUROSUR PS, V78, P977, DOI 10.1136/jnnp.2006.105940
   Wu YR, 2021, J FORMOS MED ASSOC, V120, P501, DOI 10.1016/j.jfma.2020.06.023
   Xiong H, 2009, J CLIN INVEST, V119, P650, DOI 10.1172/JCI37617
   Xiong R, 2014, NEUROBIOL AGING, V35, P705, DOI 10.1016/j.neurobiolaging.2013.09.027
   Xu W, 2020, INT IMMUNOPHARMACOL, V85, DOI 10.1016/j.intimp.2020.106614
   Yan Z, 2011, NUCLEIC ACIDS RES, V39, P6596, DOI 10.1093/nar/gkr298
   Yang Y, 2017, CELL RES, V27, P626, DOI 10.1038/cr.2017.31
   You XT, 2015, NAT NEUROSCI, V18, P603, DOI 10.1038/nn.3975
   Young JI, 2019, NEUROL-GENET, V5, DOI 10.1212/NXG.0000000000000342
   Yu S, 2004, NEUROSCI LETT, V367, P34, DOI 10.1016/j.neulet.2004.05.118
   Zhai KH, 2020, HUM GENE THER, V31, P1274, DOI 10.1089/hum.2020.106
   Zhang CC, 2016, MOL NEUROBIOL, V53, P4893, DOI 10.1007/s12035-015-9415-8
   Zhang JZ, 2019, BIOCHEM BIOPH RES CO, V519, P740, DOI 10.1016/j.bbrc.2019.08.140
   Zhang WK, 2016, INT J CANCER, V139, P2730, DOI 10.1002/ijc.30409
   Zhang YY, 2021, ECOTOX ENVIRON SAFE, V208, DOI 10.1016/j.ecoenv.2020.111424
   Zhou L, 2018, CELL PHYSIOL BIOCHEM, V51, P2275, DOI 10.1159/000495872
   Zou J, 2020, NEUROTHERAPEUTICS, V17, P1104, DOI 10.1007/s13311-020-00842-5
   Zuo LJ, 2016, INT J HUM GENET, V16, P53, DOI 10.1080/09723757.2016.11886278
NR 286
TC 0
Z9 0
U1 2
U2 6
PU MDPI
PI BASEL
PA ST ALBAN-ANLAGE 66, CH-4052 BASEL, SWITZERLAND
EI 1422-0067
J9 INT J MOL SCI
JI Int. J. Mol. Sci.
PD SEP
PY 2021
VL 22
IS 18
AR 9839
DI 10.3390/ijms22189839
PG 26
WC Biochemistry & Molecular Biology; Chemistry, Multidisciplinary
WE Science Citation Index Expanded (SCI-EXPANDED)
SC Biochemistry & Molecular Biology; Chemistry
GA UW2AF
UT WOS:000699964800001
PM 34576000
OA gold, Green Published
DA 2022-08-24
ER

PT J
AU Gamez-Valero, A
   Campdelacreu, J
   Vilas, D
   Ispierto, L
   Gascon-Bayarri, J
   Rene, R
   Alvarez, R
   Armengol, MP
   Borras, FE
   Beyer, K
AF Gamez-Valero, Ana
   Campdelacreu, Jaume
   Vilas, Dolores
   Ispierto, Lourdes
   Gascon-Bayarri, Jordi
   Rene, Ramon
   Alvarez, Ramiro
   Armengol, Maria P.
   Borras, Francesc E.
   Beyer, Katrin
TI Platelet miRNA Biosignature Discriminates between Dementia with Lewy
   Bodies and Alzheimer's Disease
SO BIOMEDICINES
LA English
DT Article
DE Alzheimer disease; dementia with Lewy bodies; miRNA; peripheral
   biomarkers; platelets; synucleinopathies
ID PARKINSONS-DISEASE; DIAGNOSIS; MICRORNA; BIOMARKERS; MANAGEMENT;
   SIGNATURES; PATHWAY; QUALITY; CELLS
AB Dementia with Lewy bodies (DLB) is one of the most common causes of degenerative dementia, after Alzheimer's disease (AD), and presents pathological and clinical overlap with both AD and Parkinson's disease (PD). Consequently, only one in three DLB cases is diagnosed correctly. Platelets, previously related to neurodegeneration, contain microRNAs (miRNAs) whose analysis may provide disease biomarkers. Here, we profiled the whole platelet miRNA transcriptome from DLB patients and healthy controls. Differentially expressed miRNAs were further validated in three consecutive studies from 2017 to 2019 enrolling 162 individuals, including DLB, AD, and PD patients, and healthy controls. Results comprised a seven-miRNA biosignature, showing the highest diagnostic potential for the differentiation between DLB and AD. Additionally, compared to controls, two miRNAs were down-regulated in DLB, four miRNAs were up-regulated in AD, and two miRNAs were down-regulated in PD. Predictive target analysis identified three disease-specific clusters of pathways as a result of platelet-miRNA deregulation. Our cross-sectional study assesses the identification of a novel, highly specific and sensitive platelet-associated miRNA-based biosignature, which distinguishes DLB from AD.
C1 [Gamez-Valero, Ana; Beyer, Katrin] Univ Autonoma Barcelona UAB, Germans Trias & Pujol Res Inst IGTP, Dept Pathol, Barcelona 08193, Spain.
   [Gamez-Valero, Ana; Borras, Francesc E.] Germans Trias & Pujol Res Inst IGTP, REMAR IVECAT Grp, Barcelona 08916, Spain.
   [Campdelacreu, Jaume; Gascon-Bayarri, Jordi; Rene, Ramon] Hosp Univ Bellvitge, Serv Neurol, Barcelona, Spain.
   [Vilas, Dolores; Ispierto, Lourdes; Alvarez, Ramiro] Hosp Badalona Germans Trias & Pujol, Serv Neurol, Badalona 08916, Spain.
   [Armengol, Maria P.] Germans Trias & Pujol Res Inst IGTP, Genom & Microscopy Facil, Barcelona 08916, Spain.
   [Borras, Francesc E.] Hosp Badalona Germans Trias & Pujol, Nephrol Serv, Barcelona 08916, Spain.
   [Gamez-Valero, Ana] Univ Barcelona, Fac Med & Ciencies Salut, Inst Neurociencies, Dept Biomed, Barcelona 08036, Spain.
RP Beyer, K (通讯作者)，Univ Autonoma Barcelona UAB, Germans Trias & Pujol Res Inst IGTP, Dept Pathol, Barcelona 08193, Spain.; Borras, FE (通讯作者)，Germans Trias & Pujol Res Inst IGTP, REMAR IVECAT Grp, Barcelona 08916, Spain.; Borras, FE (通讯作者)，Hosp Badalona Germans Trias & Pujol, Nephrol Serv, Barcelona 08916, Spain.
EM a.gamez@ub.edu; jcampdelacreu@bellvitgehospital.cat;
   dvilas.germanstrias@gencat.cat; mlispierto.germanstrias@gencat.cat;
   jordigneuro@bellvitgehospital.cat; rrene@bellvitgehospital.cat;
   ralvarez.germanstrias@gencat.cat; mparmengol@igtp.cat;
   feborras@igtp.cat; kbeyer@igtp.cat
RI Vilas, Dolores/AAB-7244-2019; Beyer, Katrin/C-3001-2017
OI Gascon-Bayarri, Jordi/0000-0002-9422-937X; Beyer,
   Katrin/0000-0001-8905-1514; GAMEZ-VALERO, ANA/0000-0002-9530-2751
FU Instituto de Salud Carlos III [PI15/00216, PI18/00276]; European
   Regional Development Fund/European Social Fund "A way to make
   Europe"/"Investing in your future"
FX This research was funded by Instituto de Salud Carlos III through the
   projects PI15/00216 and PI18/00276 (Co-funded by European Regional
   Development Fund/European Social Fund "A way to make Europe"/"Investing
   in your future").
CR Ahmed RM, 2014, J NEUROL NEUROSUR PS, V85, P1426, DOI 10.1136/jnnp-2014-307662
   Andres-Leon E, 2017, METHODS MOL BIOL, V1580, P225, DOI 10.1007/978-1-4939-6866-4_15
   Apicco DJ, 2018, NAT NEUROSCI, V21, P72, DOI 10.1038/s41593-017-0022-z
   Behari M, 2013, INT J NEUROSCI, V123, P287, DOI 10.3109/00207454.2012.751534
   Biship C. M, 2006, PATTERN RECOGN, V4
   Bolger AM, 2014, BIOINFORMATICS, V30, P2114, DOI 10.1093/bioinformatics/btu170
   Bram JMD, 2019, EUR ARCH PSY CLIN N, V269, P963, DOI 10.1007/s00406-018-0905-3
   Bruchova H, 2008, HAEMATOL-HEMATOL J, V93, P1009, DOI 10.3324/haematol.12706
   Chou CH, 2018, NUCLEIC ACIDS RES, V46, pD296, DOI 10.1093/nar/gkx1067
   Colom-Cadena M, 2017, J NEUROPATH EXP NEUR, V76, P216, DOI 10.1093/jnen/nlx002
   Edelstein LC, 2011, BLOOD, V117, P5289, DOI 10.1182/blood-2011-01-292011
   Fabregat A, 2018, NUCLEIC ACIDS RES, V46, pD649, DOI [10.1093/nar/gkx1132, 10.1093/nar/gkz1031]
   Fernandez-Santiago R, 2019, MOVEMENT DISORD, V34, P1333, DOI 10.1002/mds.27770
   Gowert NS, 2014, PLOS ONE, V9, DOI 10.1371/journal.pone.0090523
   Gyorgy B, 2014, THROMB RES, V133, P285, DOI 10.1016/j.thromres.2013.11.010
   HUGHES AJ, 1992, J NEUROL NEUROSUR PS, V55, P181, DOI 10.1136/jnnp.55.3.181
   Ingelsson M, 2016, FRONT NEUROSCI-SWITZ, V10, DOI 10.3389/fnins.2016.00408
   Italiano JE, 2008, BLOOD, V111, P1227, DOI 10.1182/blood-2007-09-113837
   Jellinger KA, 2018, J NEURAL TRANSM, V125, P615, DOI 10.1007/s00702-017-1821-9
   Kocer Abdulkadir, 2013, Curr Gerontol Geriatr Res, V2013, P986254, DOI 10.1155/2013/986254
   Kucheryavykh LY, 2017, BRAIN RES BULL, V128, P98, DOI 10.1016/j.brainresbull.2016.11.008
   Lachke SA, 2011, SCIENCE, V331, P1571, DOI 10.1126/science.1195970
   Landry P, 2009, NAT STRUCT MOL BIOL, V16, P961, DOI 10.1038/nsmb.1651
   Langmead B, 2009, GENOME BIOL, V10, DOI 10.1186/gb-2009-10-3-r25
   Leiter O, 2019, PROG NEUROBIOL, V183, DOI 10.1016/j.pneurobio.2019.101695
   Leiter O, 2019, STEM CELL REP, V12, P667, DOI 10.1016/j.stemcr.2019.02.009
   LYNOE N, 1991, BRIT MED J, V303, P610, DOI 10.1136/bmj.303.6803.610
   Madsen H., 2010, INTRO GEN GEN LINEAR
   Martin-Flores N, 2019, MOL NEUROBIOL, V56, P2092, DOI 10.1007/s12035-018-1219-1
   McKeith IG, 2017, NEUROLOGY, V89, P88, DOI 10.1212/WNL.0000000000004058
   McKeith IG, 2005, NEUROLOGY, V65, P1863, DOI 10.1212/01.wnl.0000187889.17253.b1
   McKhann GM, 2011, ALZHEIMERS DEMENT, V7, P263, DOI 10.1016/j.jalz.2011.03.005
   Michell AW, 2005, NEUROSCI LETT, V381, P294, DOI 10.1016/j.neulet.2005.02.030
   Milioli M, 2015, J PROTEOMICS, V121, P56, DOI 10.1016/j.jprot.2015.03.013
   Nussbacher JK, 2019, NEURON, V102, P294, DOI 10.1016/j.neuron.2019.03.014
   Osman A, 2011, PLATELETS, V22, P433, DOI 10.3109/09537104.2011.560305
   Pantano L, 2016, BIOINFORMATICS, V32, P673, DOI 10.1093/bioinformatics/btv632
   Parnetti L, 2019, CLIN CHIM ACTA, V495, P318, DOI 10.1016/j.cca.2019.04.078
   Ple H, 2012, PLOS ONE, V7, DOI 10.1371/journal.pone.0050746
   Pundir S, 2017, METHODS MOL BIOL, V1558, P41, DOI 10.1007/978-1-4939-6783-4_2
   Robinson MD, 2010, GENOME BIOL, V11, DOI 10.1186/gb-2010-11-3-r25
   Russell S. J., 2003, ARTIF INTELL, V2nd
   Saenz-Cuesta M, 2015, FRONT IMMUNOL, V6, DOI 10.3389/fimmu.2015.00050
   Schmittgen TD, 2008, NAT PROTOC, V3, P1101, DOI 10.1038/nprot.2008.73
   Szklarczyk D, 2017, NUCLEIC ACIDS RES, V45, pD362, DOI 10.1093/nar/gkw937
   Wojsiat J, 2017, BIOMARK MED, V11, P917, DOI 10.2217/bmm-2017-0041
   Wojsiat J, 2017, MOL NEUROBIOL, V54, P5683, DOI 10.1007/s12035-016-0105-y
   Wolozin B, 2019, NAT REV NEUROSCI, V20, P649, DOI 10.1038/s41583-019-0222-5
   Zetterberg H, 2013, ALZHEIMERS RES THER, V5, DOI 10.1186/alzrt163
   Zhao SJ, 2016, CLIN NEUROL NEUROSUR, V143, P46, DOI 10.1016/j.clineuro.2016.02.015
   Zhu Z, 2019, INT J MOL SCI, V20, DOI 10.3390/ijms20030728
NR 51
TC 0
Z9 0
U1 0
U2 3
PU MDPI
PI BASEL
PA ST ALBAN-ANLAGE 66, CH-4052 BASEL, SWITZERLAND
EI 2227-9059
J9 BIOMEDICINES
JI Biomedicines
PD SEP
PY 2021
VL 9
IS 9
AR 1272
DI 10.3390/biomedicines9091272
PG 19
WC Biochemistry & Molecular Biology; Medicine, Research & Experimental;
   Pharmacology & Pharmacy
WE Science Citation Index Expanded (SCI-EXPANDED)
SC Biochemistry & Molecular Biology; Research & Experimental Medicine;
   Pharmacology & Pharmacy
GA UV0KX
UT WOS:000699180200001
PM 34572457
OA Green Published, gold
DA 2022-08-24
ER

PT J
AU Colussi, C
   Grassi, C
AF Colussi, Claudia
   Grassi, Claudio
TI Epigenetic regulation of neural stem cells: The emerging role of
   nucleoporins
SO STEM CELLS
LA English
DT Review
DE Alzheimer's disease; epigenetics; neural stem cells; neurogenesis;
   nucleoporins
ID LONG NONCODING RNAS; CYCLE-DEPENDENT PHOSPHORYLATION; ADULT HIPPOCAMPAL
   NEUROGENESIS; NUCLEAR-PORE COMPLEXES; SUMO PROTEASES SENP1;
   BRAIN-DEVELOPMENT; DNA METHYLATION; GENE-EXPRESSION; GENOME-WIDE;
   CHROMATIN
AB Nucleoporins (Nups) are components of the nuclear pore complex that, besides regulating nucleus-cytoplasmic transport, emerged as a hub for chromatin interaction and gene expression modulation. Specifically, Nups act in a dynamic manner both at specific gene level and in the topological organization of chromatin domains. As such, they play a fundamental role during development and determination of stemness/differentiation balance in stem cells. An increasing number of reports indicate the implication of Nups in many central nervous system functions with great impact on neurogenesis, neurophysiology, and neurological disorders. Nevertheless, the role of Nup-mediated epigenetic regulation in embryonic and adult neural stem cells (NSCs) is a field largely unexplored and the comprehension of their mechanisms of action is only beginning to be unveiled. After a brief overview of epigenetic mechanisms, we will present and discuss the emerging role of Nups as new effectors of neuroepigenetics and as dynamic platform for chromatin function with specific reference to the biology of NSCs.
C1 [Colussi, Claudia] CNR, Ist Anal Sistemi Informat Antonio Ruberti IASI, Largo Francesco Vito 1, I-00168 Rome, Italy.
   [Grassi, Claudio] Univ Cattolica Sacro Cuore, Dept Neurosci, Rome, Italy.
   [Grassi, Claudio] Fdn Policlin Univ Agostino Gemelli IRCCS, Rome, Italy.
RP Colussi, C (通讯作者)，CNR, Ist Anal Sistemi Informat Antonio Ruberti IASI, Largo Francesco Vito 1, I-00168 Rome, Italy.; Grassi, C (通讯作者)，Largo F Vito 1, I-00168 Rome, Italy.
EM claudia.colussi@cnr.it; claudio.grassi@unicatt.it
RI Colussi, Claudia/H-8609-2019
OI Colussi, Claudia/0000-0002-7727-8911
FU Alzheimer's Association [AARG-19 614919]; Ricerca Corrente, Fondazione
   Policlinico Universitario Agostino Gemelli IRCCS
FX Alzheimer's Association, Grant/Award Number: AARG-19 614919; Ricerca
   Corrente, Fondazione Policlinico Universitario Agostino Gemelli IRCCS
CR Antonin W, 2008, FEBS LETT, V582, P2004, DOI 10.1016/j.febslet.2008.02.067
   Arber C, 2021, CELL REP, V34, DOI 10.1016/j.celrep.2020.108615
   Azuara V, 2006, NAT CELL BIOL, V8, P532, DOI 10.1038/ncb1403
   Banaszynski LA, 2013, CELL, V155, P107, DOI 10.1016/j.cell.2013.08.061
   Barrero MJ, 2010, CELL STEM CELL, V7, P565, DOI 10.1016/j.stem.2010.10.009
   Beagan JA, 2017, GENOME RES, V27, P1139, DOI 10.1101/gr.215160.116
   Bennett L, 2009, MOL CELL NEUROSCI, V41, P337, DOI 10.1016/j.mcn.2009.04.007
   Bernstein BE, 2006, CELL, V125, P315, DOI 10.1016/j.cell.2006.02.041
   Bernstock JD, 2019, EBIOMEDICINE, V42, P214, DOI 10.1016/j.ebiom.2019.03.035
   Bertolini JA, 2019, CELL STEM CELL, V24, P462, DOI 10.1016/j.stem.2019.02.004
   bin Imtiaz MK, 2021, CELL STEM CELL, V28, P967, DOI 10.1016/j.stem.2021.01.015
   Blanchart A, 2018, STEM CELLS, V36, P1736, DOI 10.1002/stem.2889
   Boekhoorn K, 2006, NEUROBIOL DIS, V24, P1, DOI 10.1016/j.nbd.2006.04.017
   Bonev B, 2017, CELL, V171, P557, DOI 10.1016/j.cell.2017.09.043
   Boumendil C, 2019, GENE DEV, V33, P144, DOI 10.1101/gad.321117.118
   Brown CR, 2008, GENE DEV, V22, P627, DOI 10.1101/gad.1632708
   Caselli RJ, 2006, J CLIN PSYCHIAT, V67, P1784, DOI 10.4088/JCP.v67n1118
   Cautain B, 2015, FEBS J, V282, P445, DOI 10.1111/febs.13163
   Cerveny KL, 2010, DEVELOPMENT, V137, P2107, DOI 10.1242/dev.047753
   Cho UH, 2020, NEURON, V106, P899, DOI 10.1016/j.neuron.2020.05.031
   Chow KH, 2014, MOL BIOL CELL, V25, P160, DOI 10.1091/mbc.E13-05-0256
   Chow KH, 2012, NUCLEUS-PHILA, V3, P349, DOI 10.4161/nucl.20822
   Cossec JC, 2018, CELL STEM CELL, V23, P742, DOI 10.1016/j.stem.2018.10.001
   D'Angelo MA, 2012, DEV CELL, V22, P446, DOI 10.1016/j.devcel.2011.11.021
   D'Angelo MA, 2009, CELL, V136, P284, DOI 10.1016/j.cell.2008.11.037
   De Chiara G, 2019, PLOS PATHOG, V15, DOI 10.1371/journal.ppat.1007617
   Derrien T, 2012, GENOME RES, V22, P1775, DOI 10.1101/gr.132159.111
   Dixon JR, 2015, NATURE, V518, P331, DOI 10.1038/nature14222
   Donnaloja F, 2019, FRONT PHYSIOL, V10, DOI 10.3389/fphys.2019.00896
   Dori M, 2020, DEVELOPMENT, V147, DOI 10.1242/dev.190520
   Eftekharzadeh B, 2018, NEURON, V99, P925, DOI 10.1016/j.neuron.2018.07.039
   Falnikar A, 2018, J NEUROTRAUM, V35, P2195, DOI 10.1089/neu.2017.5497
   Fan BY, 2020, STEM CELLS, V38, P973, DOI 10.1002/stem.3189
   Favreau C, 1996, BIOCHEMISTRY-US, V35, P8035, DOI 10.1021/bi9600660
   Forloni G, 2002, NEUROBIOL AGING, V23, P957, DOI 10.1016/S0197-4580(02)00076-3
   Fregeac J, 2020, MOL AUTISM, V11, DOI 10.1186/s13229-020-00328-3
   Fusco S, 2016, CELL REP, V14, P1195, DOI 10.1016/j.celrep.2015.12.092
   Gage FH, 2019, SCIENCE, V364, P827, DOI 10.1126/science.aav6885
   Garcia-Dominguez M, 2009, BBA-GENE REGUL MECH, V1789, P451, DOI 10.1016/j.bbagrm.2009.07.001
   Gebert LFR, 2019, NAT REV MOL CELL BIO, V20, P21, DOI 10.1038/s41580-018-0045-7
   Glavy JS, 2007, P NATL ACAD SCI USA, V104, P3811, DOI 10.1073/pnas.0700058104
   Gontier G, 2018, CELL REP, V22, P1974, DOI 10.1016/j.celrep.2018.02.001
   Gozalo A, 2020, MOL CELL, V77, P67, DOI 10.1016/j.molcel.2019.10.017
   Gu JX, 2020, J CELL MOL MED, V24, P398, DOI 10.1111/jcmm.14743
   Guglielmi V, 2020, DEVELOPMENT, V147, DOI 10.1242/dev.183442
   Hahn MA, 2013, CELL REP, V3, P291, DOI 10.1016/j.celrep.2013.01.011
   Hampoelz B, 2019, ANNU REV BIOPHYS, V48, P515, DOI 10.1146/annurev-biophys-052118-115308
   Hansen AS, 2018, NUCLEUS-PHILA, V9, P20, DOI 10.1080/19491034.2017.1389365
   Harel A, 2003, MOL BIOL CELL, V14, P4387, DOI 10.1091/mbc.E03-05-0275
   Hendriks IA, 2016, NAT REV MOL CELL BIO, V17, P581, DOI 10.1038/nrm.2016.81
   Hollands C, 2016, FRONT NEUROSCI-SWITZ, V10, DOI 10.3389/fnins.2016.00178
   Hong MG, 2010, J HUM GENET, V55, P707, DOI 10.1038/jhg.2010.92
   Ibarra A, 2016, GENE DEV, V30, P2253, DOI 10.1101/gad.287417.116
   Ibarra A, 2015, GENE DEV, V29, P337, DOI 10.1101/gad.256495.114
   Ikegami K, 2007, GENES CELLS, V12, P1, DOI 10.1111/j.1365-2443.2006.01029.x
   Isaev NK, 2019, REV NEUROSCIENCE, V30, P573, DOI 10.1515/revneuro-2018-0084
   Jacinto FV, 2015, GENE DEV, V29, P1224, DOI 10.1101/gad.260919.115
   Jin KL, 2004, P NATL ACAD SCI USA, V101, P343, DOI 10.1073/pnas.2634794100
   Juhlen R, 2018, HISTOCHEM CELL BIOL, V150, P593, DOI 10.1007/s00418-018-1748-8
   Kadota S, 2020, NAT COMMUN, V11, DOI 10.1038/s41467-020-16394-3
   Kameda T, 2018, CELL TISSUE RES, V371, P189, DOI 10.1007/s00441-017-2656-2
   Kehat I, 2011, J CELL BIOL, V193, P21, DOI 10.1083/jcb.201101046
   Kelleher RJ, 2017, P NATL ACAD SCI USA, V114, P629, DOI 10.1073/pnas.1619574114
   Kim B, 2019, INT NEUROUROL J, V23, pS72, DOI 10.5213/inj.1938196.098
   Kim H, 2016, BIOCHEM BIOPH RES CO, V471, P437, DOI 10.1016/j.bbrc.2016.02.060
   Krull S, 2010, EMBO J, V29, P1659, DOI 10.1038/emboj.2010.54
   Lehnertz B, 2003, CURR BIOL, V13, P1192, DOI 10.1016/S0960-9822(03)00432-9
   Leng FD, 2021, NAT REV NEUROL, V17, P157, DOI 10.1038/s41582-020-00435-y
   Leone L, 2019, MOL NEUROBIOL, V56, P5934, DOI 10.1007/s12035-018-1466-1
   Leone L, 2015, FRONT CELL NEUROSCI, V9, DOI 10.3389/fncel.2015.00228
   Leone L, 2014, MOL NEUROBIOL, V49, P1472, DOI 10.1007/s12035-014-8650-8
   Li Puma DD, 2019, STEM CELLS, V37, P1467, DOI 10.1002/stem.3072
   Li W, 2020, PROTEIN CELL, V11, P161, DOI 10.1007/s13238-019-0650-z
   Liang Y, 2013, PLOS GENET, V9, DOI 10.1371/journal.pgen.1003308
   Liu B, 2008, CURR OPIN CELL BIOL, V20, P288, DOI 10.1016/j.ceb.2008.03.014
   Liu ZX, 2019, NEURON, V102, P587, DOI 10.1016/j.neuron.2019.02.018
   Llorens-Bobadilla E, 2015, CELL STEM CELL, V17, P329, DOI 10.1016/j.stem.2015.07.002
   Lupu F, 2008, DEV CELL, V14, P831, DOI 10.1016/j.devcel.2008.03.011
   Maina MB, 2016, BIOMOLECULES, V6, DOI 10.3390/biom6010009
   Mansfeld J, 2006, MOL CELL, V22, P93, DOI 10.1016/j.molcel.2006.02.015
   McMahon HT, 2015, J CELL SCI, V128, P1065, DOI 10.1242/jcs.114454
   McNally AG, 2016, FRONT MOL NEUROSCI, V9, DOI 10.3389/fnmol.2016.00011
   Mohamed JS, 2010, RNA, V16, P324, DOI 10.1261/rna.1441510
   Montalban-Loro R, 2019, NAT COMMUN, V10, DOI 10.1038/s41467-019-09665-1
   Moreno-Jimenez EP, 2019, NAT MED, V25, P554, DOI 10.1038/s41591-019-0375-9
   Nanni S, 2016, CARDIOVASC RES, V112, P555, DOI 10.1093/cvr/cvw204
   Nielsen AL, 2009, BIOCHEM BIOPH RES CO, V388, P571, DOI 10.1016/j.bbrc.2009.08.051
   Okamura M, 2015, GENES-BASEL, V6, P124, DOI 10.3390/genes6010124
   Okitsu CY, 2007, MOL CELL BIOL, V27, P2746, DOI 10.1128/MCB.02291-06
   Pan WL, 2019, FASEB J, V33, P5257, DOI 10.1096/fj.201801019R
   Pascual-Garcia P, 2014, CURR OPIN GENET DEV, V25, P110, DOI 10.1016/j.gde.2013.12.009
   Pelham-Webb B, 2020, STEM CELL REP, V15, P1176, DOI 10.1016/j.stemcr.2020.10.012
   Pencea V, 2001, EXP NEUROL, V172, P1, DOI 10.1006/exnr.2001.7768
   Peric-Hupkes D, 2010, MOL CELL, V38, P603, DOI 10.1016/j.molcel.2010.03.016
   Piacentini R, 2017, GLIA, V65, P1302, DOI 10.1002/glia.23163
   Preston CC, 2019, SCI REP-UK, V9, DOI 10.1038/s41598-019-49147-4
   Rasala BA, 2006, P NATL ACAD SCI USA, V103, P17801, DOI 10.1073/pnas.0608484103
   Re Agnese, 2018, Oncotarget, V9, P27985, DOI 10.18632/oncotarget.25462
   Roberts TC, 2014, PHILOS T R SOC B, V369, DOI 10.1098/rstb.2013.0507
   Ryu HY, 2020, NUCLEIC ACIDS RES, V48, P12151, DOI 10.1093/nar/gkaa1093
   Sahoo MR, 2017, EMBO REP, V18, P241, DOI 10.15252/embr.201642386
   Sakin V, 2015, J BIOL CHEM, V290, P23589, DOI 10.1074/jbc.M115.660118
   Santiago M, 2020, CELL MOL LIFE SCI, V77, P2871, DOI 10.1007/s00018-019-03335-7
   Schmidt K, 2013, BIOL OPEN, V2, P256, DOI 10.1242/bio.20133251
   Seri B, 2001, J NEUROSCI, V21, P7153, DOI 10.1523/JNEUROSCI.21-18-07153.2001
   Sheffield LG, 2006, J NEUROPATH EXP NEUR, V65, P45, DOI 10.1097/01.jnen.0000195939.40410.08
   Shen TJ, 2018, NUCLEIC ACIDS RES, V46, P2290, DOI 10.1093/nar/gkx1295
   Shi CH, 2017, BRAIN RES BULL, V132, P160, DOI 10.1016/j.brainresbull.2017.03.010
   Smitherman M, 2000, MOL CELL BIOL, V20, P5631, DOI 10.1128/MCB.20.15.5631-5642.2000
   Stappert L, 2015, CELL TISSUE RES, V359, P47, DOI 10.1007/s00441-014-1981-y
   Sugaya K, 2018, ADV EXP MED BIOL, V1056, P61, DOI 10.1007/978-3-319-74470-4_5
   Sun AX, 2013, CURR OPIN CELL BIOL, V25, P215, DOI 10.1016/j.ceb.2012.12.007
   Sun JY, 2019, TRENDS GENET, V35, P579, DOI 10.1016/j.tig.2019.05.006
   Tahmasebi S, 2014, STEM CELLS, V32, P1012, DOI 10.1002/stem.1600
   Tan-Wong SM, 2009, GENE DEV, V23, P2610, DOI 10.1101/gad.1823209
   Texari L, 2015, CHROMOSOMA, V124, P45, DOI 10.1007/s00412-014-0481-x
   Thiruvalluvan M, 2018, CELL MOL LIFE SCI, V75, P1285, DOI 10.1007/s00018-017-2697-4
   Tobin MK, 2019, CELL STEM CELL, V24, P974, DOI 10.1016/j.stem.2019.05.003
   Toda T, 2017, CELL STEM CELL, V21, P618, DOI 10.1016/j.stem.2017.08.012
   Towbin BD, 2012, CELL, V150, P934, DOI 10.1016/j.cell.2012.06.051
   Vasic V, 2019, INT J MOL SCI, V20, DOI 10.3390/ijms20174272
   Wang SY, 2016, SCIENCE, V353, P598, DOI 10.1126/science.aaf8084
   Watson LA, 2014, J NEUROSCI, V34, P2860, DOI 10.1523/JNEUROSCI.3769-13.2014
   Wirths Oliver, 2017, Neurogenesis (Austin), V4, pe1327002, DOI 10.1080/23262133.2017.1327002
   Xia WL, 2017, CELL DEATH DIFFER, V24, P1548, DOI 10.1038/cdd.2017.77
   Yasuhara N, 2013, DEV CELL, V26, P123, DOI 10.1016/j.devcel.2013.06.022
   Yin YM, 2017, SCIENCE, V356, DOI 10.1126/science.aaj2239
   Zhang H, 2002, MOL CELL BIOL, V22, P6498, DOI 10.1128/MCB.22.18.6498-6508.2002
   Zhang RR, 2013, CELL STEM CELL, V13, P237, DOI 10.1016/j.stem.2013.05.006
   Zhang XL, 2014, STEM CELL REP, V3, P460, DOI 10.1016/j.stemcr.2014.07.004
   Zhang ZC, 2020, MOL NEUROBIOL, V57, P997, DOI 10.1007/s12035-019-01777-5
   Zhao N, 2020, NEURON, V106, P727, DOI 10.1016/j.neuron.2020.02.034
   Zhao XD, 2007, CELL STEM CELL, V1, P286, DOI 10.1016/j.stem.2007.08.004
   Zheng J, 2020, CELL STEM CELL, V26, P462, DOI 10.1016/j.stem.2020.01.021
   Zhou H, 2018, STEM CELLS INT, V2018, DOI 10.1155/2018/6087143
NR 135
TC 0
Z9 0
U1 2
U2 6
PU WILEY
PI HOBOKEN
PA 111 RIVER ST, HOBOKEN 07030-5774, NJ USA
SN 1066-5099
EI 1549-4918
J9 STEM CELLS
JI Stem Cells
PD DEC
PY 2021
VL 39
IS 12
BP 1601
EP 1614
DI 10.1002/stem.3444
EA AUG 2021
PG 14
WC Cell & Tissue Engineering; Biotechnology & Applied Microbiology;
   Oncology; Cell Biology; Hematology
WE Science Citation Index Expanded (SCI-EXPANDED)
SC Cell Biology; Biotechnology & Applied Microbiology; Oncology; Hematology
GA XJ0PT
UT WOS:000688080500001
PM 34399020
OA hybrid, Green Published
DA 2022-08-24
ER

PT J
AU Li, H
   Liu, Q
   Xue, XL
   Lu, XT
   Song, J
   He, CT
   Hao, YX
   Nie, JS
   Zhang, QL
   Zhao, Y
   Pan, BL
   Wang, LP
   Niu, Q
AF Li, Huan
   Liu, Qun
   Xue, Xingli
   Lu, Xiaoting
   Song, Jing
   He, Chanting
   Hao, Yanxia
   Nie, Jisheng
   Zhang, Qinli
   Zhao, Yue
   Pan, Baolong
   Wang, Linping
   Niu, Qiao
TI miR-29a/b1 Regulates BACE1 in Aluminum-Induced A beta Deposition in
   Vitro
SO ACS CHEMICAL NEUROSCIENCE
LA English
DT Article
DE aluminum; miR-29a/b1; BACEI; A beta deposition
ID AMYLOID CASCADE HYPOTHESIS; ALZHEIMERS-DISEASE; SECRETASE ACTIVITY;
   MICRORNA; MICE; APOPTOSIS; CHLORIDE; PROTEIN; RAT
AB Aluminum is an environmental neurotoxin that comes extensively in contact with human beings. Animal and human studies demonstrated that aluminum exposure increases the deposition of beta amyloid proteins in the brain as it was observed in Alzheimer's disease. The purpose of this study was to investigate whether miR-29a/b1 affected the expression of beta-secrete enzymes (BACEI) in the process of amyloid beta-protein (AP) deposition caused by aluminum exposure. The study was performed using two different cell lines. Our results showed that after rat primary cortical neurons were exposed to aluminum, BACE1 gene and protein levels increased to different degrees, and the expression level of A beta 1-42 increased. In aluminum-exposed groups, the expression of miR-29a and miR-29b1 decreased, while the expression of amyloid protein A beta 1-42 and BACE1 increased. In miRs transfection groups, the expression of amyloid protein A beta 1-42 and BACE1 decreased. Aluminum may affect the expression of BACE1 by lowering miR-29a and miR-29b1. AEK293 cells were utilized in this research since they present elevated levels of miR-29a and miR-29b1. After HEK293 cells were exposed to aluminum alone, BACE1 mRNA and BACEI protein expression levels increased with the increase of aluminum exposure dose (p < 0.05), and the level of A beta 1-42 also increased (p < 0.05). Compared with the group exposed to aluminum alone at the same doses, the expression levels of BACE1 mRNA and BACE1 protein in the miRs transfected plus aluminum-exposed groups significantly decreased (p < 0.05), and the level of A beta 1-42 also decreased (p < 0.05). This result is consistent with the investigation in rat primary neurons. The results of two types of cells showed that aluminum may cause abnormal down-regulation of the expressions of miR-29a and miR-29b1, thus negatively regulating the increase of BACEI expression and finally leading to the increase of A beta.
C1 [Li, Huan; Liu, Qun; Xue, Xingli; Lu, Xiaoting; Song, Jing; He, Chanting; Hao, Yanxia; Nie, Jisheng; Zhang, Qinli; Zhao, Yue; Wang, Linping; Niu, Qiao] Shanxi Med Univ, Sch Publ Hlth, Dept Occupat Hlth, Taiyuan 030001, Peoples R China.
   [Li, Huan] Jining Med Univ, Sch Publ Hlth, Dept Occupat Hlth, Jining 272000, Peoples R China.
   [Lu, Xiaoting; Song, Jing; Nie, Jisheng; Zhang, Qinli; Wang, Linping; Niu, Qiao] Shanxi Med Univ, Key Lab Environm Hazard & Hlth Shanxi Prov, Taiyuan 030001, Peoples R China.
   [Lu, Xiaoting; Song, Jing; Nie, Jisheng; Zhang, Qinli; Wang, Linping; Niu, Qiao] Shanxi Med Univ, Key Lab Cellular Physiol, Educ Minist, Taiyuan 030001, Peoples R China.
   [Pan, Baolong] Shanxi Med Univ, Hosp 6, Gen Hosp Tisco, Taiyuan 030001, Peoples R China.
   [Niu, Qiao] Xuzhou Med Univ, Sch Publ Hlth, Dept Occupat Hlth, Xuzhou 221000, Jiangsu, Peoples R China.
RP Wang, LP; Niu, Q (通讯作者)，Shanxi Med Univ, Sch Publ Hlth, Dept Occupat Hlth, Taiyuan 030001, Peoples R China.; Wang, LP; Niu, Q (通讯作者)，Shanxi Med Univ, Key Lab Environm Hazard & Hlth Shanxi Prov, Taiyuan 030001, Peoples R China.; Wang, LP; Niu, Q (通讯作者)，Shanxi Med Univ, Key Lab Cellular Physiol, Educ Minist, Taiyuan 030001, Peoples R China.; Niu, Q (通讯作者)，Xuzhou Med Univ, Sch Publ Hlth, Dept Occupat Hlth, Xuzhou 221000, Jiangsu, Peoples R China.
EM sxwlp5945@163.com; niuqiao55@163.com
OI Niu, Qiao/0000-0003-0015-3341
FU National Natural Science Foundation of China [81430078, 81872599,
   81302410]; Medical Key Scientific Research Project of Shanxi Province
   [2020XM50]
FX This work was supported by the National Natural Science Foundation of
   China [Nos. 81430078, 81872599, 81302410], and Medical Key Scientific
   Research Project of Shanxi Province [No. 2020XM50].
CR Adamiec R, 1988, Pol Arch Med Wewn, V79, P3
   ANANE R, 1995, ARCH TOXICOL, V69, P568, DOI 10.1007/s002040050214
   Basi G, 2003, J BIOL CHEM, V278, P31512, DOI 10.1074/jbc.M300169200
   Castorina A, 2010, CELL BIOL TOXICOL, V26, P367, DOI 10.1007/s10565-009-9149-3
   Chendrimada TP, 2007, NATURE, V447, P823, DOI 10.1038/nature05841
   Cui Y, 2011, PLOS ONE, V6, DOI 10.1371/journal.pone.0025872
   Dabeka R, 2011, FOOD ADDIT CONTAM A, V28, P744, DOI 10.1080/19393210.2011.571795
   Deuss M, 2008, CURR ALZHEIMER RES, V5, P187, DOI 10.2174/156720508783954686
   Exley C, 2005, SUB CELL BIOCHEM, V38, P225
   Fabbri M, 2007, P NATL ACAD SCI USA, V104, P15805, DOI 10.1073/pnas.0707628104
   FAO, 2017, WHO TECH REP SER, V1002, P1
   Ferreira PC, 2008, REV LAT-AM ENFERM, V16, P151, DOI 10.1590/S0104-11692008000100023
   Fiorelli T, 2013, PLOS ONE, V8, DOI 10.1371/journal.pone.0057979
   Galimberti D, 2012, J NEUROL, V259, P201, DOI 10.1007/s00415-011-6145-3
   Gazzaley A, 2011, NETWORK-COMP NEURAL, V22, P173, DOI 10.3109/0954898X.2011.638696
   Gotz J, 2001, SCIENCE, V293, P1491, DOI 10.1126/science.1062097
   Hebert SS, 2008, P NATL ACAD SCI USA, V105, P6415, DOI 10.1073/pnas.0710263105
   Jiang T, 2012, BBA-MOL BASIS DIS, V1822, P1207, DOI 10.1016/j.bbadis.2012.04.015
   Johnson VJ, 2005, TOXICOL SCI, V83, P329, DOI 10.1093/toxsci/kfi028
   Kaech S, 2006, NAT PROTOC, V1, P2406, DOI 10.1038/nprot.2006.356
   Li R, 2004, P NATL ACAD SCI USA, V101, P3632, DOI 10.1073/pnas.0205689101
   Liang RF, 2012, IND HEALTH, V50, P428, DOI 10.2486/indhealth.MS1330
   Luo Y, 2001, NAT NEUROSCI, V4, P231, DOI 10.1038/85059
   Luo Y, 2009, MECH AGEING DEV, V130, P248, DOI 10.1016/j.mad.2008.12.005
   MASTERS CL, 1985, P NATL ACAD SCI USA, V82, P4245, DOI 10.1073/pnas.82.12.4245
   Meyer-Baron M, 2007, NEUROTOXICOLOGY, V28, P1068, DOI 10.1016/j.neuro.2007.07.001
   Mott JL, 2010, J CELL BIOCHEM, V110, P1155, DOI 10.1002/jcb.22630
   Pimplikar SW, 2009, INT J BIOCHEM CELL B, V41, P1261, DOI 10.1016/j.biocel.2008.12.015
   Reichert KP, 2019, ARCH TOXICOL, V93, P2515, DOI 10.1007/s00204-019-02522-6
   Roberds SL, 2001, HUM MOL GENET, V10, P1317, DOI 10.1093/hmg/10.12.1317
   Shcherbatykh I, 2007, J ALZHEIMERS DIS, V11, P191
   Skoog I, 2003, NEUROL RES, V25, P675, DOI 10.1179/016164103101201986
   Small GW, 1997, JAMA-J AM MED ASSOC, V278, P1363, DOI 10.1001/jama.1997.03550160083043
   Tang GL, 2008, BBA-GENE REGUL MECH, V1779, P655, DOI 10.1016/j.bbagrm.2008.06.006
   Toimela T, 2004, ARCH TOXICOL, V78, P565, DOI 10.1007/s00204-004-0575-y
   Turgut S, 2007, ARCH TOXICOL, V81, P11, DOI 10.1007/s00204-006-0119-8
   Wang LP, 2014, NEUROCHEM RES, V39, P1338, DOI 10.1007/s11064-014-1317-z
   Weisser K, 2019, ARCH TOXICOL, V93, P2787, DOI 10.1007/s00204-019-02561-z
   Williams RJP, 1997, CELL MOL LIFE SCI, V53, P816, DOI 10.1007/s000180050102
   Yokel RA, 2001, PHARMACOL TOXICOL, V88, P159, DOI 10.1034/j.1600-0773.2001.d01-98.x
   Yumoto S, 2009, J INORG BIOCHEM, V103, P1579, DOI 10.1016/j.jinorgbio.2009.07.023
   Zhang QL, 2011, INT J IMMUNOPATH PH, V24, P23
   Zohar O, 2003, MOL BRAIN RES, V115, P63, DOI 10.1016/S0169-328X(03)00182-7
NR 43
TC 0
Z9 1
U1 1
U2 2
PU AMER CHEMICAL SOC
PI WASHINGTON
PA 1155 16TH ST, NW, WASHINGTON, DC 20036 USA
SN 1948-7193
J9 ACS CHEM NEUROSCI
JI ACS Chem. Neurosci.
PD SEP 1
PY 2021
VL 12
IS 17
BP 3250
EP 3265
DI 10.1021/acschemneuro.1c00444
EA AUG 2021
PG 16
WC Biochemistry & Molecular Biology; Chemistry, Medicinal; Neurosciences
WE Science Citation Index Expanded (SCI-EXPANDED)
SC Biochemistry & Molecular Biology; Pharmacology & Pharmacy; Neurosciences
   & Neurology
GA UM0QB
UT WOS:000693044200010
PM 34415727
DA 2022-08-24
ER

PT J
AU Wang, YQ
   Zhao, H
   Liu, XQ
   Yan, L
AF Wang, Yuqing
   Zhao, Heng
   Liu, Xiaoqiang
   Yan, Lei
TI Comment on "Altered Expression of Long Non-coding RNAs in Peripheral
   Blood Mononuclear Cells of Patients with Alzheimer's Disease"
SO MOLECULAR NEUROBIOLOGY
LA English
DT Article
DE LncRNA; Statistics; Bioinformatics; Microarray
AB We read with great interest the article by Kurt and colleagues. The authors, using microarray in clinical samples, found altered expression of lncRNAs in peripheral blood mononuclear cells (PBMCs) of patients with Alzheimer's disease (AD). The findings from this study may open a door to the understanding of AD pathogenesis targeted by lncRNAs. In our opinion, it is necessary to further clarify the data analysis strategy of this study. According to the authors' description, they seem to use unadjusted p values and fold change of expression values when defining significantly differentially expressed lncRNAs in PBMCs of subjects with probable AD and healthy control groups. However, due to the characteristics of lncRNA and high false positives caused by multiple comparisons, t-test is not suitable for high-level microarray analysis. It seems that a specialized high-level microarray analysis method is essential to reach a reliable result. Accurate analysis results will provide a convincing basis for subsequent experiments.
C1 [Wang, Yuqing; Zhao, Heng; Yan, Lei] Shandong Univ, Sch Med, Cheeloo Coll Med, Jinan, Peoples R China.
   [Liu, Xiaoqiang] Qingdao Women & Childrens Hosp, Reprod Med Ctr, Qingdao, Shandong, Peoples R China.
   [Yan, Lei] Shandong Univ, Reprod Hosp, Cheeloo Coll Med, Ctr Reprod Med, Jinan, Shandong, Peoples R China.
RP Yan, L (通讯作者)，Shandong Univ, Sch Med, Cheeloo Coll Med, Jinan, Peoples R China.; Yan, L (通讯作者)，Shandong Univ, Reprod Hosp, Cheeloo Coll Med, Ctr Reprod Med, Jinan, Shandong, Peoples R China.
EM m18660782393_1@163.com
FU National Key Research and Development Program of China [2018YFC1004800]
FX This study was supported by the National Key Research and Development
   Program of China (2018YFC1004800).
CR Assefa AT, 2018, GENOME BIOL, V19, DOI 10.1186/s13059-018-1466-5
   Derrien T, 2012, GENOME RES, V22, P1775, DOI 10.1101/gr.132159.111
   Kopp F, 2018, CELL, V172, P393, DOI 10.1016/j.cell.2018.01.011
   Kornienko AE, 2016, GENOME BIOL, V17, DOI 10.1186/s13059-016-0873-8
   Kurt S, 2020, MOL NEUROBIOL, V57, P5352, DOI 10.1007/s12035-020-02106-x
   Law Charity W, 2016, F1000Res, V5, DOI 10.12688/f1000research.9005.3
   Raithel S, 2016, BMC GENOMICS, V17, DOI 10.1186/s12864-016-2442-7
   Ritchie ME, 2015, NUCLEIC ACIDS RES, V43, DOI 10.1093/nar/gkv007
   Volders PJ, 2013, NUCLEIC ACIDS RES, V41, pD246, DOI 10.1093/nar/gks915
   Yan L, 2015, ONCOGENE, V34, P3076, DOI 10.1038/onc.2014.236
   Zhou M, 2018, MOL NEUROBIOL, V55, P3684, DOI 10.1007/s12035-017-0572-9
NR 11
TC 0
Z9 0
U1 2
U2 2
PU SPRINGER
PI NEW YORK
PA ONE NEW YORK PLAZA, SUITE 4600, NEW YORK, NY, UNITED STATES
SN 0893-7648
EI 1559-1182
J9 MOL NEUROBIOL
JI Mol. Neurobiol.
PD NOV
PY 2021
VL 58
IS 11
BP 5722
EP 5723
DI 10.1007/s12035-021-02513-8
EA AUG 2021
PG 2
WC Neurosciences
WE Science Citation Index Expanded (SCI-EXPANDED)
SC Neurosciences & Neurology
GA WZ5XS
UT WOS:000684917700002
PM 34390470
DA 2022-08-24
ER

PT J
AU Zhang, L
   Fang, Y
   Zhao, XY
   Zheng, YK
   Ma, YQ
   Li, S
   Huang, Z
   Li, LH
AF Zhang, Lu
   Fang, Yu
   Zhao, Xinyu
   Zheng, Yake
   Ma, Yunqing
   Li, Shuang
   Huang, Zhi
   Li, Lihao
TI BRUCE silencing leads to axonal dystrophy by repressing
   autophagosome-lysosome fusion in Alzheimer's disease
SO TRANSLATIONAL PSYCHIATRY
LA English
DT Article
ID EXPRESSION; DEFICITS; MIR-204; AXONOPATHY; COMPLEX; BRAIN
AB Axonal dystrophy is a swollen and tortuous neuronal process that contributes to synaptic alterations occurring in Alzheimer's disease (AD). Previous study identified that brain-derived neurotrophic factor (BDNF) binds to tropomyosin-related kinase B (TrkB) at the axon terminal and then the signal is propagated along the axon to the cell body and affects neuronal function through retrograde transport. Therefore, this study was designed to identify a microRNA (miRNA) that alters related components of the transport machinery to affect BDNF retrograde signaling deficits in AD. Hippocampus tissues were isolated from APP/PS1 transgenic (AD-model) mice and C57BL/6J wild-type mice and subject to nicotinamide adenine dinucleotide phosphate and immunohistochemical staining. Autophagosome-lysosome fusion and nuclear translocation of BDNF was detected using immunofluorescence in HT22 cells. The interaction among miR-204, BIR repeat containing ubiquitin-conjugating enzyme (BRUCE) and Syntaxin 17 (STX17) was investigated using dual luciferase reporter gene assay and co-immunoprecipitation assay. The expression of relevant genes and proteins were determined by RT-qPCR and Western blot analysis. Knockdown of STX17 or BRUCE inhibited autophagosome-lysosome fusion and impacted axon growth in HT22 cells. STX17 immunoprecipitating with BRUCE and co-localization of them demonstrated BRUCE interacted with STX17. BRUCE was the target of miR-204, and partial loss of miR-204 by inhibitor promoted autophagosome-lysosome fusion to prevent axon dystrophy and accumulated BDNF nuclear translocation to rescue BDNF/TrkB signaling deficits in HT22 cells. The overall results demonstrated that inhibition of miR-204 prevents axonal dystrophy by blocking BRUCE interaction with STX17, which unraveled potential novel therapeutic targets for delaying AD.
C1 [Zhang, Lu; Zhao, Xinyu; Zheng, Yake; Ma, Yunqing; Li, Shuang; Huang, Zhi; Li, Lihao] Zhengzhou Univ, Dept Neurol, Affiliated Hosp 1, Zhengzhou 450052, Peoples R China.
   [Fang, Yu] Zhengzhou Univ, ICU, Affiliated Hosp 1, Zhengzhou 450052, Peoples R China.
RP Zhang, L (通讯作者)，Zhengzhou Univ, Dept Neurol, Affiliated Hosp 1, Zhengzhou 450052, Peoples R China.
EM zhangluzl18@163.com
FU Natural Science Foundation of China [81871033]
FX We acknowledge and appreciate our colleagues for their valuable efforts
   and comments on this paper. This work was supported by the Natural
   Science Foundation of China (No. 81871033).
CR Alboni S, 2011, NEUROPHARMACOLOGY, V60, P1337, DOI 10.1016/j.neuropharm.2011.01.050
   Beard H, 2017, EXP NEUROL, V295, P243, DOI 10.1016/j.expneurol.2017.06.010
   Blazquez-Llorca L, 2017, ACTA NEUROPATHOL COM, V5, DOI 10.1186/s40478-017-0415-y
   Chi CW, 2019, P NATL ACAD SCI USA, V116, P556, DOI 10.1073/pnas.1808618116
   Conte I, 2014, NUCLEIC ACIDS RES, V42, P7793, DOI 10.1093/nar/gku498
   Devi L, 2015, TRANSL PSYCHIAT, V5, DOI 10.1038/tp.2015.55
   Ebner P, 2018, NAT COMMUN, V9, DOI 10.1038/s41467-018-02823-x
   Evans SF, 2011, J BIOL CHEM, V286, P29556, DOI 10.1074/jbc.M111.219675
   Hegedus K, 2013, AUTOPHAGY, V9, P1642, DOI 10.4161/auto.25684
   Ikeda F, 2018, AUTOPHAGY, V14, P1283, DOI 10.1080/15548627.2018.1471311
   Imam JS, 2012, PLOS ONE, V7, DOI 10.1371/journal.pone.0052397
   Kaalund SS, 2014, EPILEPSIA, V55, P2017, DOI 10.1111/epi.12839
   Kononenko NL, 2017, NAT COMMUN, V8, DOI 10.1038/ncomms14819
   Liberski PP, 2019, PRION, V13, P83, DOI 10.1080/19336896.2019.1595315
   Mauvezin C, 2015, NAT COMMUN, V6, DOI 10.1038/ncomms8007
   McGregor CE, 2019, FRONT CELL NEUROSCI, V12, DOI 10.3389/fncel.2018.00522
   Molla B, 2019, NEUROTHERAPEUTICS, V16, P432, DOI 10.1007/s13311-018-00706-z
   Nardocci N, 2013, HAND CLINIC, V113, P1919, DOI 10.1016/B978-0-444-59565-2.00062-9
   Natera-Naranjo O, 2010, RNA, V16, P1516, DOI 10.1261/rna.1833310
   Ovsepian SV, 2019, NEUROSCIENTIST, V25, P288, DOI 10.1177/1073858418791128
   Pla V, 2013, BRAIN PATHOL, V23, P274, DOI 10.1111/j.1750-3639.2012.00644.x
   Savolainen M, 2018, METHODS MOL BIOL, V1780, P525, DOI 10.1007/978-1-4939-7825-0_24
   Snouwaert JN, 2018, CELL REP, V24, P1254, DOI 10.1016/j.celrep.2018.06.118
   Stokin GB, 2005, SCIENCE, V307, P1282, DOI 10.1126/science.1105681
   Thompson M, 2011, J PSYCHIATR NEUROSCI, V36, P195, DOI 10.1503/jpn.100048
   Uematsu M, 2017, AUTOPHAGY, V13, P1452, DOI 10.1080/15548627.2017.1327940
   Xiao J, 2011, J BIOMED SCI, V18, DOI 10.1186/1423-0127-18-35
   Zhang B, 2018, MOL NEURODEGENER, V13, DOI 10.1186/s13024-018-0291-3
   Zhang B, 2012, J NEUROSCI, V32, P3601, DOI 10.1523/JNEUROSCI.4922-11.2012
NR 29
TC 0
Z9 0
U1 2
U2 5
PU SPRINGERNATURE
PI LONDON
PA CAMPUS, 4 CRINAN ST, LONDON, N1 9XW, ENGLAND
SN 2158-3188
J9 TRANSL PSYCHIAT
JI Transl. Psychiatr.
PD AUG 5
PY 2021
VL 11
IS 1
AR 421
DI 10.1038/s41398-021-01427-2
PG 11
WC Psychiatry
WE Science Citation Index Expanded (SCI-EXPANDED)
SC Psychiatry
GA TY6MA
UT WOS:000683895100003
PM 34354038
OA gold, Green Published
DA 2022-08-24
ER

PT J
AU Wu, DM
   Wen, X
   Wang, YJ
   Han, XR
   Wang, S
   Shen, M
   Fan, SH
   Zhuang, J
   Zhang, ZF
   Shan, Q
   Li, MQ
   Hu, B
   Sun, CH
   Lu, J
   Chen, GQ
   Zheng, YL
AF Wu, Dong-Mei
   Wen, Xin
   Wang, Yong-Jian
   Han, Xin-Rui
   Wang, Shan
   Shen, Min
   Fan, Shao-Hua
   Zhuang, Juan
   Zhang, Zi-Feng
   Shan, Qun
   Li, Meng-Qiu
   Hu, Bin
   Sun, Chun-Hui
   Lu, Jun
   Chen, Gui-Quan
   Zheng, Yuan-Lin
TI 撤稿声明: Effect of microRNA-186 on oxidative stress injury of neuron by
   targeting interleukin 2 through the janus kinase-signal transducer and
   activator of transcription pathway in a rat model of Alzheimer's disease
   (Retraction of Vol 233, Pg 9488, 2018)
SO JOURNAL OF CELLULAR PHYSIOLOGY
LA English
DT Retraction
CR ZHANG F, 2018, J CELL PHYSIOL, V233, P9488, DOI DOI 10.1002/JCP.26843
NR 1
TC 0
Z9 0
U1 2
U2 4
PU WILEY
PI HOBOKEN
PA 111 RIVER ST, HOBOKEN 07030-5774, NJ USA
SN 0021-9541
EI 1097-4652
J9 J CELL PHYSIOL
JI J. Cell. Physiol.
PD MAR
PY 2022
VL 237
IS 3
BP 1999
EP 1999
DI 10.1002/jcp.30511
EA JUL 2021
PG 1
WC Cell Biology; Physiology
WE Science Citation Index Expanded (SCI-EXPANDED)
SC Cell Biology; Physiology
GA ZY9GQ
UT WOS:000674862300001
OA Bronze
DA 2022-08-24
ER

PT J
AU Raden, M
   Wallach, T
   Miladi, M
   Zhai, YY
   Kruger, C
   Mossmann, ZJ
   Dembny, P
   Backofen, R
   Lehnardt, S
AF Raden, Martin
   Wallach, Thomas
   Miladi, Milad
   Zhai, Yuanyuan
   Krueger, Christina
   Mossmann, Zoe J.
   Dembny, Paul
   Backofen, Rolf
   Lehnardt, Seija
TI Structure-aware machine learning identifies microRNAs operating as
   Toll-like receptor 7/8 ligands
SO RNA BIOLOGY
LA English
DT Article
DE miRNA; TLR; ligand; machine learning; RNA structure
ID SINGLE-STRANDED RNA; RECOGNITION; PREDICTION; RESPONSES; PACKAGE
AB MicroRNAs (miRNAs) can serve as activation signals for membrane receptors, a recently discovered function that is independent of the miRNAs' conventional role in post-transcriptional gene regulation. Here, we introduce a machine learning approach, BrainDead, to identify oligonucleotides that act as ligands for single-stranded RNA-detecting Toll-like receptors (TLR)7/8, thereby triggering an immune response. BrainDead was trained on activation data obtained from in vitro experiments on murine microglia, incorporating sequence and intra-molecular structure, as well as inter-molecular homo-dimerization potential of candidate RNAs. The method was applied to analyse all known human miRNAs regarding their potential to induce TLR7/8 signalling and microglia activation. We validated the predicted functional activity of subsets of high- and low-scoring miRNAs experimentally, of which a selection has been linked to Alzheimer's disease. High agreement between predictions and experiments confirms the robustness and power of BrainDead. The results provide new insight into the mechanisms of how miRNAs act as TLR ligands. Eventually, BrainDead implements a generic machine learning methodology for learning and predicting the functions of short RNAs in any context.
C1 [Raden, Martin; Miladi, Milad; Backofen, Rolf] Univ Freiburg, Dept Comp Sci, Bioinformat Grp, Freiburg, Germany.
   [Wallach, Thomas; Zhai, Yuanyuan; Krueger, Christina; Mossmann, Zoe J.; Dembny, Paul] Charite Univ Med Berlin, Inst Cell Biol & Neurobiol, Berlin, Germany.
   [Wallach, Thomas; Zhai, Yuanyuan; Krueger, Christina; Mossmann, Zoe J.; Dembny, Paul; Lehnardt, Seija] Free Univ Berlin, Berlin, Germany.
   [Wallach, Thomas; Zhai, Yuanyuan; Krueger, Christina; Mossmann, Zoe J.; Dembny, Paul; Lehnardt, Seija] Humboldt Univ, Berlin, Germany.
   [Wallach, Thomas; Zhai, Yuanyuan; Krueger, Christina; Mossmann, Zoe J.; Dembny, Paul; Lehnardt, Seija] Berlin Inst Hlth, Berlin, Germany.
   [Backofen, Rolf] Univ Freiburg, Signalling Res Ctr CIBSS, Freiburg, Germany.
   [Lehnardt, Seija] Charite Univ Med Berlin, Dept Neurol, Berlin, Germany.
RP Backofen, R; Lehnardt, S (通讯作者)，Free Univ Berlin, Berlin, Germany.; Backofen, R; Lehnardt, S (通讯作者)，Humboldt Univ, Berlin, Germany.; Backofen, R; Lehnardt, S (通讯作者)，Berlin Inst Hlth, Berlin, Germany.; Backofen, R; Lehnardt, S (通讯作者)，Charite Univ Med Berlin, Dept Neurol, Berlin, Germany.
EM backofen@informatik.uni-freiburg.de; seija.lehnardt@charite.de
RI Lehnardt, Seija/AAA-4113-2022
OI Backofen, Rolf/0000-0001-8231-3323; Raden, Martin/0000-0002-7926-5911;
   Miladi, Milad/0000-0002-0173-3009
FU Deutsche Forschungsgemeinschaft [BA2168/3-3, BA2168/16-1, BA2168/21-1,
   SFB-TRR167/B03, 390939984, CIBSS-EXC-2189, LE2420/2-1]
FX This work was supported by the Deutsche Forschungsgemeinschaft
   [BA2168/16-1]; Deutsche Forschungsgemeinschaft [BA2168/21-1]; Deutsche
   Forschungsgemeinschaft [SFB-TRR167/B03]; Deutsche Forschungsgemeinschaft
   [CIBSS-EXC-2189-Project ID 390939984]; Deutsche Forschungsgemeinschaft
   [LE2420/2-1]; Deutsche Forschungsgemeinschaft [BA2168/3-3].
CR Bartel DP, 2018, CELL, V173, P20, DOI 10.1016/j.cell.2018.03.006
   Belter A, 2014, PLOS ONE, V9, DOI 10.1371/journal.pone.0113848
   Buonfiglioli A, 2019, CELL REP, V29, P3460, DOI 10.1016/j.celrep.2019.11.029
   Chen W, 2015, BIOINFORMATICS, V31, P119, DOI 10.1093/bioinformatics/btu602
   Cogswell JP, 2008, J ALZHEIMERS DIS, V14, P27, DOI 10.3233/jad-2008-14103
   Dembny P, 2020, JCI INSIGHT, V5, DOI 10.1172/jci.insight.131093
   Derkow K, 2018, PLOS ONE, V13, DOI 10.1371/journal.pone.0200602
   Diebold SS, 2004, SCIENCE, V303, P1529, DOI 10.1126/science.1093616
   Fabbri M, 2012, P NATL ACAD SCI USA, V109, pE2110, DOI 10.1073/pnas.1209414109
   Feng Y, 2017, J IMMUNOL, V199, P2106, DOI 10.4049/jimmunol.1700730
   Fletez-Brant C, 2013, NUCLEIC ACIDS RES, V41, pW544, DOI 10.1093/nar/gkt519
   Forsbach A, 2008, J IMMUNOL, V180, P3729, DOI 10.4049/jimmunol.180.6.3729
   Ghandi M, 2016, BIOINFORMATICS, V32, P2205, DOI 10.1093/bioinformatics/btw203
   He XB, 2014, BIOMED RES INT, V2014, DOI 10.1155/2014/945169
   Heil F, 2004, SCIENCE, V303, P1526, DOI 10.1126/science.1093620
   Jurk M, 2002, NAT IMMUNOL, V3, P499, DOI 10.1038/ni0602-499
   Kawai T, 2010, NAT IMMUNOL, V11, P373, DOI 10.1038/ni.1863
   Kono H, 2008, NAT REV IMMUNOL, V8, P279, DOI 10.1038/nri2215
   Kononenko I, 1997, APPL INTELL, V7, P39, DOI 10.1023/A:1008280620621
   Kozomara A, 2019, NUCLEIC ACIDS RES, V47, pD155, DOI 10.1093/nar/gky1141
   Lee D, 2011, GENOME RES, V21, P2167, DOI 10.1101/gr.121905.111
   Lehmann SM, 2012, NAT NEUROSCI, V15, P827, DOI 10.1038/nn.3113
   Lehnardt S, 2002, J NEUROSCI, V22, P2478, DOI 10.1523/JNEUROSCI.22-07-02478.2002
   Liu B, 2016, MOL GENET GENOMICS, V291, P473, DOI 10.1007/s00438-015-1078-7
   Liu B, 2015, PLOS ONE, V10, DOI 10.1371/journal.pone.0121501
   Lorenz R, 2011, ALGORITHM MOL BIOL, V6, DOI 10.1186/1748-7188-6-26
   Lund JM, 2004, P NATL ACAD SCI USA, V101, P5598, DOI 10.1073/pnas.0400937101
   Mann M, 2017, NUCLEIC ACIDS RES, V45, pW435, DOI 10.1093/nar/gkx279
   Miladi M, 2019, GIGASCIENCE, V8, DOI 10.1093/gigascience/giz150
   Muckstein U, 2006, BIOINFORMATICS, V22, P1177, DOI 10.1093/bioinformatics/btl024
   Pedregosa F., 2011, J MACH LEARN RES, V12, P2825
   Raden M, 2018, NUCLEIC ACIDS RES, V46, pW25, DOI 10.1093/nar/gky329
   Ruepp A, 2010, GENOME BIOL, V11, DOI 10.1186/gb-2010-11-1-r6
   Rupaimoole R, 2017, NAT REV DRUG DISCOV, V16, P203, DOI 10.1038/nrd.2016.246
   Salvi V, 2018, JCI INSIGHT, V3, DOI 10.1172/jci.insight.98204
   Urbanowicz RJ, 2018, J BIOMED INFORM, V85, P168, DOI 10.1016/j.jbi.2018.07.015
   van der Made CI, 2020, JAMA-J AM MED ASSOC, V324, P663, DOI 10.1001/jama.2020.13719
   Wallach T, 2020, CELLS-BASEL, V9, DOI 10.3390/cells9010186
   Will S, 2012, RNA, V18, P900, DOI 10.1261/rna.029041.111
   Zhang J, 2015, GENOM PROTEOM BIOINF, V13, P17, DOI 10.1016/j.gpb.2015.02.001
   Zhang Y, 2011, BIOINFORMATICS, V27, P771, DOI 10.1093/bioinformatics/btr016
   Zhang ZK, 2016, IMMUNITY, V45, P737, DOI 10.1016/j.immuni.2016.09.011
NR 42
TC 0
Z9 0
U1 0
U2 1
PU TAYLOR & FRANCIS INC
PI PHILADELPHIA
PA 530 WALNUT STREET, STE 850, PHILADELPHIA, PA 19106 USA
SN 1547-6286
EI 1555-8584
J9 RNA BIOL
JI RNA Biol.
PD OCT 15
PY 2021
VL 18
SU 1
BP 268
EP 277
DI 10.1080/15476286.2021.1940697
EA JUL 2021
PG 10
WC Biochemistry & Molecular Biology
WE Science Citation Index Expanded (SCI-EXPANDED)
SC Biochemistry & Molecular Biology
GA YC2CG
UT WOS:000671473800001
PM 34241565
OA Green Published, hybrid
DA 2022-08-24
ER

PT J
AU Li, HM
   Zou, LQ
   Shi, JH
   Han, X
AF Li, Haoming
   Zou, Linqing
   Shi, Jinhong
   Han, Xiao
TI Bioinformatics analysis of differentially expressed genes and
   identification of an miRNA-mRNA network associated with entorhinal
   cortex and hippocampus in Alzheimer's disease
SO HEREDITAS
LA English
DT Article
DE Alzheimer's disease; Entorhinal cortex; Hippocampus; Differentially
   expressed genes; microRNAs
ID MILD COGNITIVE IMPAIRMENT; HUMAN-BRAIN; NEUROFIBRILLARY TANGLES;
   ENERGY-METABOLISM; BIOMARKERS; MICRORNAS; PROFILES; PROTECTS; ALDOLASE;
   ATROPHY
AB Background Alzheimer's disease (AD) is a fatal neurodegenerative disorder, and the lesions originate in the entorhinal cortex (EC) and hippocampus (HIP) at the early stage of AD progression. Gaining insight into the molecular mechanisms underlying AD is critical for the diagnosis and treatment of this disorder. Recent discoveries have uncovered the essential roles of microRNAs (miRNAs) in aging and have identified the potential of miRNAs serving as biomarkers in AD diagnosis. Methods We sought to apply bioinformatics tools to investigate microarray profiles and characterize differentially expressed genes (DEGs) in both EC and HIP and identify specific candidate genes and pathways that might be implicated in AD for further analysis. Furthermore, we considered that DEGs might be dysregulated by miRNAs. Therefore, we investigated patients with AD and healthy controls by studying the gene profiling of their brain and blood samples to identify AD-related DEGs, differentially expressed miRNAs (DEmiRNAs), along with gene ontology (GO) analysis, KEGG pathway analysis, and construction of an AD-specific miRNA-mRNA interaction network. Results Our analysis identified 10 key hub genes in the EC and HIP of patients with AD, and these hub genes were focused on energy metabolism, suggesting that metabolic dyshomeostasis contributed to the progression of the early AD pathology. Moreover, after the construction of an miRNA-mRNA network, we identified 9 blood-related DEmiRNAs, which regulated 10 target genes in the KEGG pathway. Conclusions Our findings indicated these DEmiRNAs having the potential to act as diagnostic biomarkers at an early stage of AD.
C1 [Li, Haoming; Zou, Linqing; Shi, Jinhong; Han, Xiao] Nantong Univ, Med Sch, Inst Neurobiol, Dept Human Anat, 19 Qixiu Rd, Nantong 226001, Jiangsu, Peoples R China.
   [Li, Haoming; Han, Xiao] Nantong Univ, Key Lab Neuroregenerat Jiangsu, Nantong 226001, Jiangsu, Peoples R China.
   [Li, Haoming; Han, Xiao] Nantong Univ, Coinnovat Ctr, Neuroregenerat, Minist Educ, Nantong 226001, Jiangsu, Peoples R China.
RP Shi, JH; Han, X (通讯作者)，Nantong Univ, Med Sch, Inst Neurobiol, Dept Human Anat, 19 Qixiu Rd, Nantong 226001, Jiangsu, Peoples R China.; Han, X (通讯作者)，Nantong Univ, Key Lab Neuroregenerat Jiangsu, Nantong 226001, Jiangsu, Peoples R China.; Han, X (通讯作者)，Nantong Univ, Coinnovat Ctr, Neuroregenerat, Minist Educ, Nantong 226001, Jiangsu, Peoples R China.
EM shijh@ntu.edu.cn; hxnty@ntu.edu.cn
RI Li, Hao/GPS-9834-2022
FU Priority Academic Program Development (PAPD) of Jiangsu Higher Education
   Institutions; "Qing Lan Project" of Jiangsu Province; Jiangsu Government
   Scholarship for Overseas Studies [JS-2018-193]
FX This work was supported by grants of the Priority Academic Program
   Development (PAPD) of Jiangsu Higher Education Institutions, the "Qing
   Lan Project" of Jiangsu Province, and the Jiangsu Government Scholarship
   for Overseas Studies (JS-2018-193).
CR Angelucci F, 2019, FRONT PHARMACOL, V10, DOI 10.3389/fphar.2019.00665
   Arakaki TL, 2004, PROTEIN SCI, V13, P3077, DOI 10.1110/ps.04915904
   Backes C, 2016, MOL DIAGN THER, V20, P509, DOI 10.1007/s40291-016-0221-4
   Bader GD, 2003, BMC BIOINFORMATICS, V4, DOI 10.1186/1471-2105-4-2
   BANCHER C, 1989, BRAIN RES, V477, P90, DOI 10.1016/0006-8993(89)91396-6
   Bartel DP, 2004, CELL, V116, P281, DOI 10.1016/S0092-8674(04)00045-5
   Basavaraju Manasa, 2016, BioMolecular Concepts, V7, P241, DOI 10.1515/bmc-2016-0014
   BAUD V, 1994, HUM MOL GENET, V3, P335, DOI 10.1093/hmg/3.2.335
   Baumgart Matthew, 2015, Alzheimers Dement, V11, P718, DOI 10.1016/j.jalz.2015.05.016
   Beck SJ, 2016, NAT COMMUN, V7, DOI 10.1038/ncomms11483
   Bekris LM, 2010, J GERIATR PSYCH NEUR, V23, P213, DOI 10.1177/0891988710383571
   Berrocal M, 2009, FASEB J, V23, P1826, DOI 10.1096/fj.08-121459
   Bobinski M, 1999, LANCET, V353, P38, DOI 10.1016/S0140-6736(05)74869-8
   BRAAK H, 1986, NEUROSCI LETT, V65, P351, DOI 10.1016/0304-3940(86)90288-0
   BRAAK H, 1991, ACTA NEUROPATHOL, V82, P239, DOI 10.1007/BF00308809
   Braak H, 2006, ACTA NEUROPATHOL, V112, P389, DOI 10.1007/s00401-006-0127-z
   Broom GM, 2019, NUTRITION, V60, P118, DOI 10.1016/j.nut.2018.10.003
   Butterfield DA, 2006, NEUROBIOL DIS, V22, P223, DOI 10.1016/j.nbd.2005.11.002
   Cardoso S, 2017, ADV NEUROBIOL, V19, P117, DOI 10.1007/978-3-319-63260-5_5
   Chen CJ, 2020, MOL PLANT, V13, P1194, DOI 10.1016/j.molp.2020.06.009
   Chen J, 2018, J GENE MED, V20, DOI 10.1002/jgm.3014
   Chin CH, 2014, BMC SYST BIOL, V8, DOI 10.1186/1752-0509-8-S4-S11
   Cordeiro AT, 2003, BBA-PROTEINS PROTEOM, V1645, P117, DOI 10.1016/S1570-9639(02)00464-8
   Crouch PJ, 2008, INT J BIOCHEM CELL B, V40, P181, DOI 10.1016/j.biocel.2007.07.013
   Ding BQ, 2014, AM J ALZHEIMERS DIS, V29, P526, DOI 10.1177/1533317514523487
   Du AT, 2001, J NEUROL NEUROSUR PS, V71, P441, DOI 10.1136/jnnp.71.4.441
   Du AT, 2004, NEUROLOGY, V62, P422, DOI 10.1212/01.WNL.0000106462.72282.90
   Fan K, 2020, EXP CELL RES, V394, DOI 10.1016/j.yexcr.2020.112118
   Fan YN, 2016, NUCLEIC ACIDS RES, V44, pW135, DOI 10.1093/nar/gkw288
   Femminella GD, 2015, FRONT PHYSIOL, V6, DOI 10.3389/fphys.2015.00040
   Finelli MJ, 2019, MOL NEUROBIOL, V56, P1558, DOI 10.1007/s12035-018-1174-x
   Fransquet PD, 2018, CLIN BIOCHEM, V58, P5, DOI 10.1016/j.clinbiochem.2018.05.020
   Fu W, 2014, BIOGERONTOLOGY, V15, P579, DOI 10.1007/s10522-014-9525-0
   Gauba E, 2019, NEUROBIOL DIS, V121, P138, DOI 10.1016/j.nbd.2018.09.020
   Goldberg J, 2018, AGING CELL, V17, DOI 10.1111/acel.12715
   Halford J, 2017, J CEREBR BLOOD F MET, V37, P3278, DOI 10.1177/0271678X17724681
   Hardy J, 2002, SCIENCE, V297, P353, DOI 10.1126/science.1072994
   Hosseinian S, 2020, SCI REP-UK, V10, DOI 10.1038/s41598-020-64452-z
   Huang DW, 2009, NAT PROTOC, V4, P44, DOI 10.1038/nprot.2008.211
   Huang DW, 2009, NUCLEIC ACIDS RES, V37, P1, DOI 10.1093/nar/gkn923
   Iqbal K, 2010, CURR ALZHEIMER RES, V7, P656, DOI 10.2174/156720510793611592
   Jack CR, 2004, NEUROLOGY, V62, P591, DOI 10.1212/01.WNL.0000110315.26026.EF
   Jefferies KC, 2008, ARCH BIOCHEM BIOPHYS, V476, P33, DOI 10.1016/j.abb.2008.03.025
   Junn E, 2012, PHARMACOL THERAPEUT, V133, P142, DOI 10.1016/j.pharmthera.2011.10.002
   Kalogianni DP, 2018, ANAL BIOANAL CHEM, V410, P695, DOI 10.1007/s00216-017-0632-z
   Kaye JA, 1997, NEUROLOGY, V48, P1297, DOI 10.1212/WNL.48.5.1297
   Kim DH, 2014, GENE, V545, P185, DOI 10.1016/j.gene.2014.05.031
   Korabecny J, 2018, NEUROSCIENCE, V370, P191, DOI 10.1016/j.neuroscience.2017.06.034
   Kuehn BM, 2020, JAMA-J AM MED ASSOC, V323, P297, DOI 10.1001/jama.2019.20939
   Lane CA, 2018, EUR J NEUROL, V25, P59, DOI 10.1111/ene.13439
   Leidinger P, 2013, GENOME BIOL, V14, DOI 10.1186/gb-2013-14-7-r78
   Li J, 2019, CURR ALZHEIMER RES, V16, P1163, DOI 10.2174/1567205016666191121142558
   Liang WS, 2008, P NATL ACAD SCI USA, V105, P4441, DOI 10.1073/pnas.0709259105
   Liang WS, 2007, PHYSIOL GENOMICS, V28, P311, DOI 10.1152/physiolgenomics.00208.2006
   Maffioletti E, 2014, FRONT CELL NEUROSCI, V8, DOI 10.3389/fncel.2014.00075
   Mendez MF, 2012, ARCH MED RES, V43, P677, DOI 10.1016/j.arcmed.2012.11.009
   Mindell JA, 2012, ANNU REV PHYSIOL, V74, P69, DOI 10.1146/annurev-physiol-012110-142317
   Minoshima S, 1999, ANN NY ACAD SCI, V893, P350, DOI 10.1111/j.1749-6632.1999.tb07852.x
   Nakajima Hiromu, 2002, Current Molecular Medicine (Hilversum), V2, P197, DOI 10.2174/1566524024605734
   NEWGARD CB, 1989, CRIT REV BIOCHEM MOL, V24, P69, DOI 10.3109/10409238909082552
   Nixon RA, 2011, NEUROBIOL DIS, V43, P38, DOI 10.1016/j.nbd.2011.01.021
   Pamidimukkala NV, 2018, ANTICANCER RES, V38, P6059, DOI 10.21873/anticanres.12956
   Pang XC, 2017, BIOMED RES INT, V2017, DOI 10.1155/2017/9084507
   Ritchie ME, 2015, NUCLEIC ACIDS RES, V43, DOI 10.1093/nar/gkv007
   ROCCHI M, 1989, HUM GENET, V82, P279, DOI 10.1007/BF00291170
   Romagnoli A, 2003, BIOCHEM BIOPH RES CO, V302, P448, DOI 10.1016/S0006-291X(03)00188-8
   Ryu JC, 2019, NEUROTHERAPEUTICS, V16, P600, DOI 10.1007/s13311-019-00755-y
   Shannon P, 2003, GENOME RES, V13, P2498, DOI 10.1101/gr.1239303
   Shen ZD, 2020, EXP THER MED, V19, P499, DOI 10.3892/etm.2019.8239
   SHIMADA S, 1986, HISTOCHEM J, V18, P334, DOI 10.1007/BF01675212
   Shin BK, 2018, EXP BIOL MED, V243, P334, DOI 10.1177/1535370217751610
   Song JB, 2020, LUPUS, V29, P854, DOI 10.1177/0961203320925155
   Song QY, 2020, TRANSL NEURODEGENER, V9, DOI 10.1186/s40035-020-00196-0
   Szklarczyk D, 2015, NUCLEIC ACIDS RES, V43, pD447, DOI 10.1093/nar/gku1003
   Tabassum R, 2019, INT J MED SCI, V16, P1386, DOI 10.7150/ijms.36516
   van Wijk R, 2005, BLOOD, V106, P4034, DOI 10.1182/blood-2005-04-1622
   VANHILLE B, 1993, BIOCHEM BIOPH RES CO, V197, P15, DOI 10.1006/bbrc.1993.2434
   Verghese PB, 2011, LANCET NEUROL, V10, P241, DOI 10.1016/S1474-4422(10)70325-2
   Villareal MO, 2016, CYTOTECHNOLOGY, V68, P2567, DOI 10.1007/s10616-016-9980-3
   Wang EM, 2017, J ALZHEIMERS DIS, V56, P47, DOI 10.3233/JAD-160677
   Wang XN, 2016, BRAIN RES, V1643, P1, DOI 10.1016/j.brainres.2016.04.060
   Wang Z, 2018, MOL MED REP, V18, P3800, DOI 10.3892/mmr.2018.9388
   Wu J, 2019, INTERDISCIP SCI, V11, P645, DOI 10.1007/s12539-019-00319-w
   Yan TT, 2019, HEREDITAS, V156, DOI 10.1186/s41065-019-0101-0
   Yin F, 2016, FREE RADICAL BIO MED, V100, P108, DOI 10.1016/j.freeradbiomed.2016.04.200
   Zhang SW, 2018, MOL MED REP, V18, P715, DOI 10.3892/mmr.2018.9022
   Zhao YF, 2019, AGING DIS, V10, P1293, DOI 10.14336/AD.2018.1105
   Zhou MX, 2016, REV NEUROSCIENCE, V27, P185, DOI 10.1515/revneuro-2015-0019
NR 88
TC 0
Z9 0
U1 0
U2 6
PU BMC
PI LONDON
PA CAMPUS, 4 CRINAN ST, LONDON N1 9XW, ENGLAND
SN 1601-5223
J9 HEREDITAS
JI Hereditas
PD JUL 9
PY 2021
VL 158
IS 1
AR 25
DI 10.1186/s41065-021-00190-0
PG 13
WC Genetics & Heredity
WE Science Citation Index Expanded (SCI-EXPANDED)
SC Genetics & Heredity
GA TG7DY
UT WOS:000671562000001
PM 34243818
OA Green Published, gold
DA 2022-08-24
ER

PT J
AU Wu, BW
   Wu, MS
   Guo, JD
AF Wu, Bo-Wen
   Wu, Mi-Shan
   Guo, Jin-Dong
TI 撤稿声明: Effects of microRNA-10a on synapse remodeling in hippocampal
   neurons and neuronal cell proliferation and apoptosis through the
   BDNF-TrkB signaling pathway in a rat model of Alzheimer's disease
   (Retraction of Vol 233, Pg 5281, 2018)
SO JOURNAL OF CELLULAR PHYSIOLOGY
LA English
DT Retraction
CR Wu BW, 2018, J CELL PHYSIOL, V233, P5281, DOI 10.1002/jcp.26328
NR 1
TC 0
Z9 0
U1 1
U2 3
PU WILEY
PI HOBOKEN
PA 111 RIVER ST, HOBOKEN 07030-5774, NJ USA
SN 0021-9541
EI 1097-4652
J9 J CELL PHYSIOL
JI J. Cell. Physiol.
PD FEB
PY 2022
VL 237
IS 2
BP 1623
EP 1623
DI 10.1002/jcp.30476
EA JUN 2021
PG 1
WC Cell Biology; Physiology
WE Science Citation Index Expanded (SCI-EXPANDED)
SC Cell Biology; Physiology
GA ZF7BE
UT WOS:000668268800001
OA Bronze
DA 2022-08-24
ER

PT J
AU Zhou, Y
   Wang, ZF
   Li, W
   Hong, H
   Chen, J
   Tian, Y
   Liu, ZY
AF Zhou, Ying
   Wang, Zhou-Fan
   Li, Wei
   Hong, Hui
   Chen, Juan
   Tian, Yi
   Liu, Zhao-Yun
TI 撤稿声明: Protective effects of microRNA-330 on amyloid beta-protein
   production, oxidative stress, and mitochondrial dysfunction in
   Alzheimer's disease by targeting VAV1 via the MAPK signaling
   pathwayRetraction (Retraction of Vol 1, Pg 5437, 2018)
SO JOURNAL OF CELLULAR BIOCHEMISTRY
LA English
DT Retraction
AB Retraction: "Protective effects of microRNA-330 on amyloid beta-protein production, oxidative stress, and mitochondrial dysfunction in Alzheimer's disease by targeting VAV1 via the MAPK signaling pathway," by Ying Zhou, Zhou-Fan Wang, Wei Li, Hui Hong, Juan Chen, Yi Tian, Zhao-Yun Liu, J Cell Biochem. 2018; 5437-5448: The above article, published online on 25 January 2018 in Wiley Online Library () has been retracted by agreement between the journal's Editor in Chief, Prof. Dr. Christian Behl, and Wiley Periodicals LLC. The retraction has been agreed following an investigation based on allegations raised by a third party. A detailed investigation revealed that several image elements of the experimental data were published elsewhere in a different scientific context. Thus, the editors consider the conclusions of this article to be invalid.
CR Zhou Y, 2018, J CELL BIOCHEM, V119, P5437, DOI 10.1002/jcb.26700
NR 1
TC 0
Z9 0
U1 1
U2 2
PU WILEY
PI HOBOKEN
PA 111 RIVER ST, HOBOKEN 07030-5774, NJ USA
SN 0730-2312
EI 1097-4644
J9 J CELL BIOCHEM
JI J. Cell. Biochem.
PD NOV
PY 2021
VL 122
SU 1
BP S91
EP S91
DI 10.1002/jcb.30059
EA JUN 2021
PG 1
WC Biochemistry & Molecular Biology; Cell Biology
WE Science Citation Index Expanded (SCI-EXPANDED)
SC Biochemistry & Molecular Biology; Cell Biology
GA WO0DN
UT WOS:000668267000001
OA Bronze
DA 2022-08-24
ER

PT J
AU Caputo, V
   Termine, A
   Fabrizio, C
   Strafella, C
   Spalletta, G
   Caltagirone, C
   Cascella, R
   Giardina, E
AF Caputo, V.
   Termine, A.
   Fabrizio, C.
   Strafella, C.
   Spalletta, G.
   Caltagirone, C.
   Cascella, R.
   Giardina, E.
TI Study of genes networks and Mirnas affecting signaling pathways in
   multiple cognitive impairment and Alzheimer's disease
SO EUROPEAN JOURNAL OF NEUROLOGY
LA English
DT Meeting Abstract
C1 [Caputo, V.; Termine, A.; Fabrizio, C.; Strafella, C.; Spalletta, G.; Caltagirone, C.; Cascella, R.; Giardina, E.] Santa Lucia Fdn, Rome, Italy.
FU  [739510]
FX Two authors of this publication are members of the European Reference
   Network for Rare Neurological Diseases -Project ID No 739510.
NR 0
TC 0
Z9 0
U1 0
U2 0
PU WILEY
PI HOBOKEN
PA 111 RIVER ST, HOBOKEN 07030-5774, NJ USA
SN 1351-5101
EI 1468-1331
J9 EUR J NEUROL
JI Eur. J. Neurol.
PD JUN
PY 2021
VL 28
SU 1
MA EPR-231
BP 363
EP 363
PG 1
WC Clinical Neurology; Neurosciences
WE Science Citation Index Expanded (SCI-EXPANDED)
SC Neurosciences & Neurology
GA SU3UH
UT WOS:000663065900532
DA 2022-08-24
ER

PT J
AU Wang, JF
   Zhou, YL
   Yang, YX
   Gao, X
   Liu, ZB
   Hong, GH
   Yao, LF
   Yin, JW
   Gu, XF
   Li, KS
AF Wang, Jiafeng
   Zhou, Yulan
   Yang, Yixia
   Gao, Xiang
   Liu, Zhibin
   Hong, Guanhao
   Yao, Lifen
   Yin, Jingwen
   Gu, Xuefeng
   Li, Keshen
TI S100B gene polymorphisms are associated with the S100B level and
   Alzheimer's disease risk by altering the miRNA binding capacity
SO AGING-US
LA English
DT Article
DE S100B; SNP; miRNA; regulation; Alzheimer's disease
ID CEREBROSPINAL-FLUID S100B; PROTEINS; OVEREXPRESSION; PATHWAY; MOUSE;
   MODEL; MICE
AB To examine the role of S100B in genetic susceptibility to Alzheimer's disease (AD), we conducted a case-control study to analyze four polymorphism loci (rs2839364, rs1051169, rs2300403, and rs9722) of the S100B gene and AD risk. We found an independent increased risk of AD in ApoE epsilon 4(-) subjects carrying the rs9722 AA-genotype (OR = 2.622, 95% CI = 1.399-4.915, P = 0.003). Further investigation revealed the serum S100B levels to be lower in rs9722 GG carriers than in rs9722 AA carriers (P = 0.003). We identified three miRNAs (miR-340-3p, miR-593-3p, miR-6827-3p) in which the seed match region covered locus rs9722. Luciferase assays indicated that the rs9722 G allele has a higher binding affinity to miR-6827-3p than the rs9722 A allele, leading to a significantly decreased fluorescence intensity. Subsequent western blot analysis showed that the S100B protein level of SH-SY5Y cells, which carry the rs9722 G allele, decreased significantly following miR-6827-3p stimulation (P = 0.009). The present study suggests that the rs9722 polymorphism may upregulate the expression of S100B by altering the miRNA binding capacity and may thus increase the AD risk. This finding would be of great help for the early diagnosis of AD.
C1 [Wang, Jiafeng; Gao, Xiang; Liu, Zhibin; Hong, Guanhao] Guangdong Med Univ, Stem Cell Res & Cellular Therapy Ctr, Affiliated Hosp, Zhanjiang, Guangdong, Peoples R China.
   [Zhou, Yulan; Yang, Yixia] Guangdong Med Univ, Clin Med Res Ctr, Affiliated Hosp, Zhanjiang, Guangdong, Peoples R China.
   [Yao, Lifen] Harbin Med Univ, Affiliated Hosp 1, Dept Neurol, Harbin, Heilongjiang, Peoples R China.
   [Yin, Jingwen] Guangdong Med Univ, Dept Psychiat, Affiliated Hosp, Zhanjiang, Peoples R China.
   [Gu, Xuefeng] Shanghai Univ Med & Hlth Sci, Collaborat Res Ctr, Shanghai Key Lab Mol Imaging, Shanghai, Peoples R China.
   [Li, Keshen] Jinan Univ, Dept Neurol & Stroke Ctr, Affiliated Hosp 1, Guangzhou, Peoples R China.
   [Li, Keshen] Jinan Univ, Clin Neurosci Inst, Guangzhou, Peoples R China.
   [Li, Keshen] Guangdong Med Univ, Guangdong Key Lab Age Related Cardiac & Cerebral, Affiliated Hosp, Zhanjiang, Guangdong, Peoples R China.
RP Gu, XF (通讯作者)，Shanghai Univ Med & Hlth Sci, Collaborat Res Ctr, Shanghai Key Lab Mol Imaging, Shanghai, Peoples R China.; Li, KS (通讯作者)，Jinan Univ, Dept Neurol & Stroke Ctr, Affiliated Hosp 1, Guangzhou, Peoples R China.; Li, KS (通讯作者)，Jinan Univ, Clin Neurosci Inst, Guangzhou, Peoples R China.; Li, KS (通讯作者)，Guangdong Med Univ, Guangdong Key Lab Age Related Cardiac & Cerebral, Affiliated Hosp, Zhanjiang, Guangdong, Peoples R China.
EM guxf@sumhs.edu.cn; likeshen1971@126.com
RI Li, Ke-Shen/AAB-8456-2022
FU National Natural Science Foundation of China [81471294, 81600445,
   81971079]; Natural Science Foundation of Guangdong Province
   [2018A030307036]; Medical Scientific Research Foundation of Guangdong
   Province [A2016522, A2020376]; Science and Technology Program of
   Zhanjiang [2019A01011, 2019A01032]; Guangdong Medical University
   Research Fund [M2017009]; Doctoral Research Fund of the Affiliated
   Hospital of Guangdong Medical College [BJ201512]; Science and Technology
   Innovation Strategy of Special Fund of Guangdong Province
   [Pdjh2020b0258]
FX This study was supported by the National Natural Science Foundation of
   China (81471294, 81600445, 81971079), the Natural Science Foundation of
   Guangdong Province (2018A030307036), the Medical Scientific Research
   Foundation of Guangdong Province (No. A2016522, A2020376), the Science
   and Technology Program of Zhanjiang (2019A01011, 2019A01032), the
   Guangdong Medical University Research Fund (M2017009), and the Doctoral
   Research Fund of the Affiliated Hospital of Guangdong Medical College
   (BJ201512). Science and Technology Innovation Strategy of Special Fund
   of Guangdong Province (No. Pdjh2020b0258).
CR Adami C, 2004, BBA-MOL CELL RES, V1742, P169, DOI 10.1016/j.bbamcr.2004.09.008
   ALLORE R, 1988, SCIENCE, V239, P1311, DOI 10.1126/science.2964086
   [Anonymous], 2010, CARDIOVASC PSYCHIAT
   Barateiro A, 2016, MOL NEUROBIOL, V53, P3976, DOI 10.1007/s12035-015-9336-6
   Bianchi R, 2010, NEUROBIOL AGING, V31, P665, DOI 10.1016/j.neurobiolaging.2008.05.017
   Blennow K, 2006, LANCET, V368, P387, DOI 10.1016/S0140-6736(06)69113-7
   Businaro R, 2006, J NEUROSCI RES, V83, P897, DOI 10.1002/jnr.20785
   Chang WS, 2017, MED SCI MONITOR, V23, P2721, DOI 10.12659/MSM.905064
   Chaves ML, 2010, J NEUROINFLAMM, V7, DOI 10.1186/1742-2094-7-6
   Chen YW, 2020, MEDICINE, V99, DOI 10.1097/MD.0000000000021018
   Chen YW, 2018, BIOCHEM BIOPH RES CO, V505, P807, DOI 10.1016/j.bbrc.2018.09.135
   Chi SW, 2009, NATURE, V460, P479, DOI 10.1038/nature08170
   Cirillo C, 2015, BIOMED RES INT, V2015, DOI 10.1155/2015/508342
   Dagdan E, 2011, AM J MED GENET B, V156B, P691, DOI 10.1002/ajmg.b.31211
   Donato R, 2009, BBA-MOL CELL RES, V1793, P1008, DOI 10.1016/j.bbamcr.2008.11.009
   Esposito G, 2008, J CELL MOL MED, V12, P914, DOI 10.1111/j.1582-4934.2008.00159.x
   Fardell C, 2018, BMC MED GENET, V19, DOI 10.1186/s12881-018-0547-3
   Guo Y, 2013, NEUROSCI LETT, V555, P134, DOI 10.1016/j.neulet.2013.09.037
   Gupta P, 2017, CURR ALZHEIMER RES, V14, P1198, DOI 10.2174/1567205014666170829101016
   Hohoff C, 2010, AM J MED GENET B, V153B, P291, DOI 10.1002/ajmg.b.30950
   Hov KR, 2017, DEMENT GER COGN D EX, V7, P374, DOI 10.1159/000481853
   Huttunen HJ, 2000, J BIOL CHEM, V275, P40096, DOI 10.1074/jbc.M006993200
   Lambert JC, 2007, MOL PSYCHIATR, V12, P870, DOI 10.1038/sj.mp.4001974
   Li RL, 2013, J SURG RES, V185, P815, DOI 10.1016/j.jss.2013.06.043
   Liu JX, 2005, BIOCHEM BIOPH RES CO, V328, P335, DOI 10.1016/j.bbrc.2004.12.175
   Lu YL, 2018, SCI REP-UK, V8, DOI 10.1038/s41598-018-19156-w
   Marenholz I, 2004, BIOCHEM BIOPH RES CO, V322, P1111, DOI 10.1016/j.bbrc.2004.07.096
   Michetti F, 2015, SPRINGERPLUS, V4, DOI 10.1186/2193-1801-4-S1-P27
   Mori T, 2010, GLIA, V58, P300, DOI 10.1002/glia.20924
   Mrak RE, 2001, NEUROBIOL AGING, V22, P915, DOI 10.1016/S0197-4580(01)00293-7
   Nilsen LH, 2014, J CEREBR BLOOD F MET, V34, P906, DOI 10.1038/jcbfm.2014.37
   Nishiyama H, 2002, NEUROSCI LETT, V321, P49, DOI 10.1016/S0304-3940(01)02549-6
   Peskind ER, 2001, NEUROCHEM INT, V39, P409, DOI 10.1016/S0197-0186(01)00048-1
   Petzold A, 2003, NEUROSCI LETT, V336, P167, DOI 10.1016/S0304-3940(02)01257-0
   Putteeraj M, 2017, CNS NEUROL DISORD-DR, V16, P1000, DOI 10.2174/1871527316666170807142311
   Rothermundt M, 2003, MICROSC RES TECHNIQ, V60, P614, DOI 10.1002/jemt.10303
   Shapiro Lee A, 2010, Cardiovasc Psychiatry Neurol, V2010, DOI 10.1155/2010/153657
   Sheng JG, 2000, J NEUROCHEM, V74, P295, DOI 10.1046/j.1471-4159.2000.0740295.x
   Silvestro S, 2019, INT J MOL SCI, V20, DOI 10.3390/ijms20163979
   Sorci G, 2003, MOL CELL BIOL, V23, P4870, DOI 10.1128/MCB.23.14.4870-4881.2003
   Swarbrick S, 2019, MOL NEUROBIOL, V56, P6156, DOI 10.1007/s12035-019-1500-y
   Wen LB, 2020, AM J PHYSIOL-CELL PH, V319, pC955, DOI 10.1152/ajpcell.00481.2019
   Wilk G, 2018, PLOS GENET, V14, DOI 10.1371/journal.pgen.1007837
   Yang K, 2009, CAN J PSYCHIAT, V54, P312, DOI 10.1177/070674370905400505
   Zhai JG, 2012, SCHIZOPHR RES, V134, P89, DOI 10.1016/j.schres.2011.09.029
   Zhai JG, 2011, BEHAV BRAIN RES, V217, P363, DOI 10.1016/j.bbr.2010.11.004
NR 46
TC 0
Z9 0
U1 3
U2 7
PU IMPACT JOURNALS LLC
PI ORCHARD PARK
PA 6666 E QUAKER ST, STE 1, ORCHARD PARK, NY 14127 USA
SN 1945-4589
J9 AGING-US
JI Aging-US
PD MAY 31
PY 2021
VL 13
IS 10
BP 13954
EP 13967
PG 14
WC Cell Biology; Geriatrics & Gerontology
WE Science Citation Index Expanded (SCI-EXPANDED)
SC Cell Biology; Geriatrics & Gerontology
GA SL1ZG
UT WOS:000656718900010
PM 33982673
OA Green Published, gold
DA 2022-08-24
ER

PT J
AU Pang, YN
   Li, TT
   Wang, Q
   Qin, W
   Li, Y
   Wei, YP
   Jia, LF
AF Pang, Yana
   Li, Tingting
   Wang, Qi
   Qin, Wei
   Li, Ying
   Wei, Yiping
   Jia, Longfei
TI A Rare Variation in the 3' Untranslated Region of the Presenilin 2 Gene
   Is Linked to Alzheimer's Disease
SO MOLECULAR NEUROBIOLOGY
LA English
DT Article; Early Access
DE Alzheimer&#8217; s disease; Presenilins; Rare variation; Untranslated
   region; MicroRNA
ID PROMOTER; APP; EXPRESSION; DEMENTIA; RISK; POLYMORPHISMS; ASSOCIATION;
   MUTATIONS; A-BETA-42; ALLELE
AB Rare variations in coding regions may alter the amino acid sequence and function of presenilins (PSENs), which results in the dysfunction of gamma-secretase, in turn contributing to the development of familial Alzheimer's disease (AD). However, whether rare variations in the 3' untranslated region (UTR) may change the expression level of PSEN2 leading to AD remains unclear. In a familial AD pedigree, DNA samples of the patients were screened for APP, PSEN1, and PSEN2 gene mutations using Sanger sequencing. Allele A of rs537889666, a rare variation located in the 3' UTR of PSEN2, was found in all AD patients, but not in the healthy control in the family. Cosegregation analysis (n = 5) revealed that allele A of rs537889666 may be a pathogenic rare variation. The dual-luciferase assay revealed that allele A suppressed the combination of miR-183-5p and the 3' UTR of PSEN2, which may block the miR-183-5p-mediated suppression of PSEN2 expression. Further study showed an elevated ratio of A beta 42/40 under overexpressed PSEN2 conditions. Measurements of the cerebrospinal fluid showed that PSEN2 levels were increased in both sporadic and AD in this family, suggesting that elevated PSEN2 was associated with the disease. In addition, the miR-183-5p inhibitor or mimic can increase or decrease A beta 42/40 ratios. In conclusion, the results indicate that allele A of rs537889666 upregulated PSEN2 levels, increasing the A beta 42/40 ratio and contributing to AD development.
C1 [Pang, Yana; Li, Tingting; Wang, Qi; Qin, Wei; Li, Ying; Wei, Yiping; Jia, Longfei] Capital Med Univ, Innovat Ctr Neurol Disorders, 45 Changchun St, Beijing 100000, Peoples R China.
   [Pang, Yana; Li, Tingting; Wang, Qi; Qin, Wei; Li, Ying; Wei, Yiping; Jia, Longfei] Capital Med Univ, Dept Neurol, Natl Clin Res Ctr Geriatr Dis, Xuanwu Hosp, 45 Changchun St, Beijing 100000, Peoples R China.
RP Jia, LF (通讯作者)，Capital Med Univ, Innovat Ctr Neurol Disorders, 45 Changchun St, Beijing 100000, Peoples R China.; Jia, LF (通讯作者)，Capital Med Univ, Dept Neurol, Natl Clin Res Ctr Geriatr Dis, Xuanwu Hosp, 45 Changchun St, Beijing 100000, Peoples R China.
EM longfei@mail.ccmu.edu.cn
OI Jia, Longfei/0000-0003-3648-3668
FU National Natural Science Foundation of China [81870825, 82071194];
   Beijing Brain Initiative from Beijing Municipal Science & Technology
   Commission [Z201100005520016]; Beijing Municipal Natural Science
   Foundation [7202061]
FX This project was supported by the National Natural Science Foundation of
   China (81870825, 82071194); Beijing Brain Initiative from Beijing
   Municipal Science & Technology Commission (Z201100005520016); and
   Beijing Municipal Natural Science Foundation (7202061).
CR Athan ES, 2002, ARCH NEUROL-CHICAGO, V59, P1793, DOI 10.1001/archneur.59.11.1793
   Davari M, 2017, BIOCHEM BIOPH RES CO, V483, P745, DOI 10.1016/j.bbrc.2016.12.071
   Goedert M, 2006, SCIENCE, V314, P777, DOI 10.1126/science.1132814
   Humpel C, 2011, TRENDS BIOTECHNOL, V29, P26, DOI 10.1016/j.tibtech.2010.09.007
   Jansen IE, 2019, NAT GENET, V51, P404, DOI 10.1038/s41588-018-0311-9
   Jarvik GP, 2016, AM J HUM GENET, V98, P1077, DOI 10.1016/j.ajhg.2016.04.003
   Jia LF, 2006, BRAIN RES, V1116, P201, DOI 10.1016/j.brainres.2006.07.096
   Jia LF, 2020, LANCET PUBLIC HEALTH, V5, pE661, DOI 10.1016/S2468-2667(20)30185-7
   Jia LF, 2020, ALZHEIMERS DEMENT, V16, P178, DOI 10.1002/alz.12005
   Jia LF, 2020, LANCET NEUROL, V19, P81, DOI 10.1016/S1474-4422(19)30290-X
   Jia LF, 2019, ALZHEIMERS DEMENT, V15, P1071, DOI 10.1016/j.jalz.2019.05.002
   Jia LF, 2018, MOL NEUROBIOL, V55, P9089, DOI 10.1007/s12035-018-1047-3
   Jia LF, 2018, MOL NEUROBIOL, V55, P851, DOI 10.1007/s12035-016-0374-5
   Jiang HW, 2018, J ALZHEIMERS DIS, V66, P1323, DOI 10.3233/JAD-180656
   Kye MJ, 2014, HUM MOL GENET, V23, P6318, DOI 10.1093/hmg/ddu350
   Lacour M, 2019, J ALZHEIMERS DIS, V71, P227, DOI 10.3233/JAD-190193
   Lanoiselee HM, 2017, PLOS MED, V14, DOI 10.1371/journal.pmed.1002270
   Livak KJ, 2001, METHODS, V25, P402, DOI 10.1006/meth.2001.1262
   Lv HY, 2008, NEUROBIOL AGING, V29, P194, DOI 10.1016/j.neurobiolaging.2006.10.001
   Matsumura N, 2014, J BIOL CHEM, V289, P5109, DOI 10.1074/jbc.M113.510131
   Mayr C, 2019, CSH PERSPECT BIOL, V11, DOI 10.1101/cshperspect.a034728
   Mayr C, 2017, ANNU REV GENET, V51, P171, DOI 10.1146/annurev-genet-120116-024704
   Mayr C, 2016, TRENDS CELL BIOL, V26, P227, DOI 10.1016/j.tcb.2015.10.012
   McKhann GM, 2011, ALZHEIMERS DEMENT, V7, P263, DOI 10.1016/j.jalz.2011.03.005
   Moore BD, 2018, J EXP MED, V215, P283, DOI 10.1084/jem.20170600
   Newman M, 2007, BBA-MOL BASIS DIS, V1772, P285, DOI 10.1016/j.bbadis.2006.12.001
   Nicolas G, 2016, EUR J HUM GENET, V24, P710, DOI 10.1038/ejhg.2015.173
   Nicolas G, 2016, EUR J HUM GENET, V24, P92, DOI 10.1038/ejhg.2015.61
   Palacino JJ, 2000, J BIOL CHEM, V275, P215, DOI 10.1074/jbc.275.1.215
   Panza F, 2019, NAT REV NEUROL, V15, P73, DOI 10.1038/s41582-018-0116-6
   Peng CG, 2017, SCIENCE, V356, P1168, DOI 10.1126/science.aam7671
   Qin W, 2011, AGING CELL, V10, P711, DOI 10.1111/j.1474-9726.2011.00708.x
   Qiu QQ, 2019, J ALZHEIMERS DIS, V69, P199, DOI 10.3233/JAD-181291
   Reinert J, 2016, ACTA NEUROPATHOL COM, V4, DOI 10.1186/s40478-016-0294-7
   Seeburger JL, 2015, J ALZHEIMERS DIS, V44, P525, DOI 10.3233/JAD-141725
   Shen J, 1997, CELL, V89, P629, DOI 10.1016/S0092-8674(00)80244-5
   Tanzi RE, 2005, CELL, V120, P545, DOI 10.1016/j.cell.2005.02.008
   Teunissen CE, 2009, NEUROLOGY, V73, P1914, DOI 10.1212/WNL.0b013e3181c47cc2
   Theuns J, 2000, HUM MOL GENET, V9, P325, DOI 10.1093/hmg/9.3.325
   Theuns J, 2003, HUM MOL GENET, V12, P869, DOI 10.1093/hmg/ddg098
   Theuns J, 2000, HUM MOL GENET, V9, P2383, DOI 10.1093/hmg/9.16.2383
   Theuns J, 2006, AM J HUM GENET, V78, P936, DOI 10.1086/504044
   Wiltfang J, 2002, J NEUROCHEM, V81, P481, DOI 10.1046/j.1471-4159.2002.00818.x
   Yonemura Y, 2011, J BIOL CHEM, V286, P44569, DOI 10.1074/jbc.M111.270108
   Zhang Y, 2013, J NEUROSCI, V33, P6885, DOI 10.1523/JNEUROSCI.5180-12.2013
NR 45
TC 0
Z9 0
U1 1
U2 3
PU SPRINGER
PI NEW YORK
PA ONE NEW YORK PLAZA, SUITE 4600, NEW YORK, NY, UNITED STATES
SN 0893-7648
EI 1559-1182
J9 MOL NEUROBIOL
JI Mol. Neurobiol.
DI 10.1007/s12035-021-02429-3
EA MAY 2021
PG 11
WC Neurosciences
WE Science Citation Index Expanded (SCI-EXPANDED)
SC Neurosciences & Neurology
GA SE6FK
UT WOS:000652165900003
PM 34009547
DA 2022-08-24
ER

PT J
AU Chum, P
   Behringer, E
AF Chum, Phoebe
   Behringer, Erik
TI Cerebrovascular miRNA expression profile during development of
   Alzheimer's disease
SO FASEB JOURNAL
LA English
DT Meeting Abstract
CT Experimental Biology Meeting
CY APR 27-30, 2021
CL ELECTR NETWORK
RI Behringer, Erik J/I-6024-2019
OI Behringer, Erik J/0000-0001-6979-2796
FU LLU faculty start-up funds; NIH [R56AG062169]
FX This research is supported by LLU faculty start-up funds and NIH grants
   R56AG062169 awarded to EJB.
NR 0
TC 0
Z9 0
U1 0
U2 0
PU WILEY
PI HOBOKEN
PA 111 RIVER ST, HOBOKEN 07030-5774, NJ USA
SN 0892-6638
EI 1530-6860
J9 FASEB J
JI Faseb J.
PD MAY
PY 2021
VL 35
SU 1
SI SI
DI 10.1096/fasebj.2021.35.S1.02206
PG 1
WC Biochemistry & Molecular Biology; Biology; Cell Biology
WE Science Citation Index Expanded (SCI-EXPANDED); Conference Proceedings Citation Index - Science (CPCI-S)
SC Biochemistry & Molecular Biology; Life Sciences & Biomedicine - Other
   Topics; Cell Biology
GA TE3CZ
UT WOS:000669893101320
DA 2022-08-24
ER

PT J
AU Csicsatkova, N
   Matyasova, K
   Porubska, S
   Filipcik, P
   Cente, M
AF Csicsatkova, Nikoleta
   Matyasova, Katarina
   Porubska, Sara
   Filipcik, Peter
   Cente, Martin
TI Dysregulated plasma microRNAs as potential biomarkers of aging and
   Alzheimer's disease
SO FASEB JOURNAL
LA English
DT Meeting Abstract
CT Experimental Biology Meeting
CY APR 27-30, 2021
CL ELECTR NETWORK
FU  [VEGA 2/0118/19];  [2/0076/18];  [APVV-19-0568]
FX This project was supported by research grant: VEGA 2/0118/19, 2/0076/18,
   APVV-19-0568.
NR 0
TC 0
Z9 0
U1 1
U2 2
PU WILEY
PI HOBOKEN
PA 111 RIVER ST, HOBOKEN 07030-5774, NJ USA
SN 0892-6638
EI 1530-6860
J9 FASEB J
JI Faseb J.
PD MAY
PY 2021
VL 35
SU 1
SI SI
DI 10.1096/fasebj.2021.35.S1.04982
PG 1
WC Biochemistry & Molecular Biology; Biology; Cell Biology
WE Science Citation Index Expanded (SCI-EXPANDED); Conference Proceedings Citation Index - Science (CPCI-S)
SC Biochemistry & Molecular Biology; Life Sciences & Biomedicine - Other
   Topics; Cell Biology
GA TE3CZ
UT WOS:000669893105203
OA Bronze
DA 2022-08-24
ER

PT J
AU Shen, S
   Huang, J
   Xu, C
   Shen, Y
   Jiang, SM
   Li, YC
   Wang, HL
   Zhang, M
AF Shen, Shen
   Huang, Jing
   Xu, Chen
   Shen, Yang
   Jiang, Shimin
   Li, Yanchun
   Wang, Hailing
   Zhang, Min
TI ERK Modulates Macrophage Polarization and Alters Exosome miRNA
   Expression in Diabetic Nephropathy
SO CLINICAL LABORATORY
LA English
DT Article
DE diabetic nephropathy; macrophages; ERK; NK-kappa B/JAKSTAT; miRNA
   expression profile
ID INJURY; RATS
AB Background: The aim is to probe into the differential expression of miRNA in macrophage exosomes in diabetic nephropathy (DN) by ERK regulating macrophage polarization through the NF-kappa B/JAK-STAT signaling pathway.
   Methods: Our team cultivated the mouse macrophage line RAW264 cells. When the cell growth status was good, we added 30 mmol/L glucose, and then added ERK/JAK-STAT/NF-kappa B inhibitors separately. We adopted western blot for observing macrophage polarization and the impact of JAK-STAT inhibitor on caspase-9, eNOS, NF-kappa B p65 expression, extracted exosomes, and total exosome RNA of each group of cells. Their miRNA expression profiles were also analyzed by high-throughput sequencing.
   Results: (1) In comparison with the control group, relative iNOS protein expression in ERK inhibitor group dramatically declined (p < 0.05), and the iNOS protein content in the NF-kappa B inhibitor group and the JAK-STAT inhibitor group conspicuously dwindled (p < 0.05); relative CD206 protein expression in each inhibitor group was clearly augmented (p > 0.05). Under the intervention of high glucose, ERK/JAK-STAT/NF-kappa B inhibitors brilliantly diminished the up-regulation of caspase-9 (p < 0.05), and ERK/JAK-STAT inhibitors notably minimized the up-regulation of NF-kappa B p65 (p < 0.05). ELISA results unveiled that in contrast to the control group, TNF-alpha, IL-1 beta, and CXCL10 levels in the macrophage supernatant of the inhibitor group was tellingly augmented (p < 0.05), whereas TGF-beta level had strikingly declined (p < 0.05), proving that macrophages were activated to M1. (2) Flow cytometry uncloaked that the phagocytic ability of macrophages in inhibitor group was compellingly lower than that in the control group. (3) One hundred thirty-six known miRNAs with notably differential expression and 5,134 miRNA sequences were detected in the exosomes of the macrophage supernatant of each experimental group. Of those, some differentially expressed miRNAs include miR-193a-3p, miR-1260B, and miR-3175. miR193a-3p, miR-1260B, and miR-3175 extensively participate in the development of cancer, arthritis, osteogenic differentiation, Alzheimer's disease, and other diseases, as well as in the regulation of MAPK/ERK, TLR4/NF-kappa B, and other signaling pathways.
   Conclusions: ERK modulates macrophage activation to M1 and alters exosome miRNA expression profile via NF.B/JAK-STAT pathway.
C1 [Shen, Shen; Huang, Jing; Xu, Chen; Jiang, Shimin; Li, Yanchun; Wang, Hailing; Zhang, Min] Capital Med Univ, Beijing Chaoyang Hosp, Dept Nephrol, 8 Gongti South Rd, Beijing 100020, Peoples R China.
   [Shen, Yang] China Japan Friendship Hosp, Dept Nephrol, Beijing, Peoples R China.
RP Zhang, M (通讯作者)，Capital Med Univ, Beijing Chaoyang Hosp, Dept Nephrol, 8 Gongti South Rd, Beijing 100020, Peoples R China.
EM zhangminedu1125@163.com
FU Science and Technology Project of Beijing [D17110000 2817003]
FX Science and Technology Project of Beijing (D17110000 2817003).
CR Chow F, 2004, KIDNEY INT, V65, P116, DOI 10.1111/j.1523-1755.2004.00367.x
   Clotet-Freixas S, 2018, LAB INVEST, V98, P1237, DOI 10.1038/s41374-018-0084-x
   de Sousa MC, 2019, INT J MOL SCI, V20, DOI 10.3390/ijms20246249
   Doria A, 2020, NEW ENGL J MED, V382, P2493, DOI 10.1056/NEJMoa1916624
   Gifford CC, 2021, CLIN SCI, V135, P275, DOI 10.1042/CS20201213
   Landis RC, 2018, CURR PHARM DESIGN, V24, P2241, DOI 10.2174/1381612824666180716163845
   Lavoie H, 2020, NAT REV MOL CELL BIO, V21, P607, DOI 10.1038/s41580-020-0255-7
   Matoba K, 2017, INT J MOL SCI, V18, DOI 10.3390/ijms18081795
   Nasser Mona, 2020, Egypt J Immunol, V27, P81
   Okada S, 2003, DIABETES, V52, P2586, DOI 10.2337/diabetes.52.10.2586
   Orecchioni M, 2019, FRONT IMMUNOL, V10, DOI 10.3389/fimmu.2019.01084
   Schiffer M, 2002, J AM SOC NEPHROL, V13, P2657, DOI 10.1097/01.ASN.0000033276.06451.50
   Shao X, 2019, EUR REV MED PHARMACO, V23, P10957, DOI 10.26355/eurrev_201912_19799
   Smith MP, 2014, CANCER DISCOV, V4, P1214, DOI 10.1158/2159-8290.CD-13-1007
   Tang SCW, 2020, NAT REV NEPHROL, V16, P206, DOI 10.1038/s41581-019-0234-4
   Wang XL, 2021, J DIABETES RES, V2021, DOI 10.1155/2021/5597394
   Wang X, 2017, DIABETES, V66, P494, DOI 10.2337/db16-0773
   Zhang L, 2019, FASEB J, V33, P6551, DOI 10.1096/fj.201801865RR
   Zhang Y., 2021, BIOSCIENCE REP, V41
   Zhang YL, 2018, AM J PATHOL, V188, P2763, DOI 10.1016/j.ajpath.2018.08.017
   Zhou H, 2021, FRONT CELL DEV BIOL, V8, DOI 10.3389/fcell.2020.618536
   Zhu LL, 2021, EUR REV MED PHARMACO, V25, P1522, DOI 10.26355/eurrev_202102_24860
NR 22
TC 0
Z9 0
U1 5
U2 5
PU CLIN LAB PUBL
PI HEIDELBERG
PA IM BREITSPIEL 15, HEIDELBERG, D-69126, GERMANY
SN 1433-6510
J9 CLIN LAB
JI Clin. Lab.
PY 2021
VL 67
IS 12
BP 2680
EP 2690
DI 10.7754/Clin.Lab.2021.210314
EA APR 2021
PG 11
WC Medical Laboratory Technology
WE Science Citation Index Expanded (SCI-EXPANDED)
SC Medical Laboratory Technology
GA YI9YL
UT WOS:000724207400001
PM 34910443
DA 2022-08-24
ER

PT J
AU Moraghebi, M
   Maleki, R
   Ahmadi, M
   Negahi, AA
   Abbasi, H
   Mousavi, P
AF Moraghebi, Mahta
   Maleki, Reza
   Ahmadi, Mohsen
   Negahi, Ahmad Agha
   Abbasi, Hossein
   Mousavi, Pegah
TI In silico Analysis of Polymorphisms in microRNAs Deregulated in
   Alzheimer Disease
SO FRONTIERS IN NEUROSCIENCE
LA English
DT Article
DE microRNA; miRNA; polymorphism; SNP; RNA-bindig proteins; RBP;
   Alzhaimer&#8217; s disease
ID SINGLE-NUCLEOTIDE POLYMORPHISMS; CLEAVING ENZYME 1; FUNCTIONAL
   POLYMORPHISMS; PROTEIN EXPRESSION; DIABETES-MELLITUS; AMYLOID-BETA;
   CELL-DEATH; GENES; TARGETS; MODEL
AB Background
   Alzheimer's disease (AD) is a degenerative condition characterized by progressive cognitive impairment and dementia. Findings have revolutionized current knowledge of miRNA in the neurological conditions. Two regulatory mechanisms determine the level of mature miRNA expression; one is miRNA precursor processing, and the other is gene expression regulation by transcription factors. This study is allocated to the in-silico investigation of miRNA's SNPs and their effect on other cell mechanisms.
   Methods
   We used databases which annotate the functional effect of SNPs on mRNA-miRNA and miRNA-RBP interaction. Also, we investigated SNPs which are located on the promoter or UTR region.
   Results
   miRNA SNP3.0 database indicated several SNPs in miR-339 and miR-34a in the upstream and downstream of pre-miRNA and mature miRNAs. While, for some miRNAs miR-124, and miR-125, no polymorphism was observed, and also miR-101 with Delta G -3.1 and mir-328 with Delta G 5.8 had the highest and lowest potencies to produce mature microRNA. SNP2TFBS web-server presented several SNPs which altered the Transcription Factor Binding Sites (TFBS) or generated novel TFBS in the promoter regions of related miRNA. At last, RBP-Var database provided a list of SNPs which alter miRNA-RBP interaction pattern and can also influence other miRNAs' expression.
   Discussion
   The results indicated that SNPs microRNA affects both miRNA function and miRNA expression. Our study expands molecular insight into how SNPs in different parts of miRNA, including the regulatory (promoter), the precursor (pre-miRNA), functional regions (seed region of mature miRNA), and RBP-binding motifs, which theoretically may be correlated to the Alzheimer's disease.
C1 [Moraghebi, Mahta; Ahmadi, Mohsen] Hormozgan Univ Med Sci, Student Res Comm, Fac Med, Bandar Abbas, Iran.
   [Maleki, Reza] Shahid Beheshti Univ Med Sci, Sch Med, Dept Clin Biochem, Student Res Comm, Tehran, Iran.
   [Negahi, Ahmad Agha] Hormozgan Univ Med Sci, Dept Internal Med, Fac Med, Bandar Abbas, Iran.
   [Abbasi, Hossein] Hormozgan Univ Med Sci, Fac Paramed, Student Res Comm, Bandar Abbas, Iran.
   [Mousavi, Pegah] Hormozgan Univ Med Sci, Dept Med Genet, Fac Med, Bandar Abbas, Iran.
   [Mousavi, Pegah] Hormozgan Univ Med Sci, Hormozgan Hlth Inst, Mol Med Res Ctr, Bandar Abbas, Iran.
RP Mousavi, P (通讯作者)，Hormozgan Univ Med Sci, Dept Med Genet, Fac Med, Bandar Abbas, Iran.; Mousavi, P (通讯作者)，Hormozgan Univ Med Sci, Hormozgan Hlth Inst, Mol Med Res Ctr, Bandar Abbas, Iran.
EM pegahmousavi2017@gmail.com
RI Ahmadi, Mohsen/AAK-2272-2021
OI Ahmadi, Mohsen/0000-0003-4751-4212; Maleki, Reza/0000-0001-6840-2653;
   moraghebi, mahta/0000-0003-0054-2080; Abbasi,
   Hossein/0000-0002-8160-453X
FU Hormozgan University of Medical Science [990278]
FX This research was partially supported by the Hormozgan University of
   Medical Science (Grant Code: 990278).
CR Absalon S, 2013, J NEUROSCI, V33, P14645, DOI 10.1523/JNEUROSCI.1327-13.2013
   Banzhaf-Strathmann J, 2014, EMBO J, V33, P1667, DOI 10.15252/embj.201387576
   Boissonneault V, 2009, J BIOL CHEM, V284, P1971, DOI 10.1074/jbc.M807530200
   Boutz PL, 2007, GENE DEV, V21, P71, DOI 10.1101/gad.1500707
   Buroker N., 2015, INT J GENOMIC MED, V3
   Chan SL, 2014, GENE DEV, V28, P2370, DOI 10.1101/gad.250993.114
   Chen W, 2020, J MOL NEUROSCI, V70, P1589, DOI 10.1007/s12031-020-01600-0
   Cole SL, 2007, MOL NEURODEGENER, V2, DOI 10.1186/1750-1326-2-22
   Croce N, 2013, MOL CELL BIOCHEM, V376, P189, DOI 10.1007/s11010-013-1567-0
   de Oliveira JG, 2015, TUMOR BIOL, V36, P9159, DOI 10.1007/s13277-015-3593-x
   Delay C, 2011, MOL NEURODEGENER, V6, DOI 10.1186/1750-1326-6-70
   Dickson JR, 2013, J NEUROCHEM, V127, P739, DOI 10.1111/jnc.12437
   Dong HF, 2013, CHEM REV, V113, P6207, DOI 10.1021/cr300362f
   Fang MR, 2012, TOXICOL LETT, V209, P94, DOI 10.1016/j.toxlet.2011.11.032
   Femminella GD, 2015, FRONT PHYSIOL, V6, DOI 10.3389/fphys.2015.00040
   Geekiyanage H, 2011, J NEUROSCI, V31, P14820, DOI 10.1523/JNEUROSCI.3883-11.2011
   Georges M, 2007, CURR OPIN GENET DEV, V17, P166, DOI 10.1016/j.gde.2007.04.005
   Ghanbari M, 2016, SCI REP-UK, V6, DOI 10.1038/srep28387
   Gorokhova E, 2017, SCI REP-UK, V7, P1, DOI [DOI 10.1080/07391102.2020.1800511, 10.1080/07391102.2020.1800511]
   Guo TZ, 2014, TUMOR BIOL, V35, P11269, DOI 10.1007/s13277-014-2283-4
   Hafner M, 2010, CELL, V141, P129, DOI 10.1016/j.cell.2010.03.009
   Hock J, 2008, GENOME BIOL, V9, DOI 10.1186/gb-2008-9-2-210
   Hu Y, 2011, RNA BIOL, V8, P861, DOI 10.4161/rna.8.5.16034
   Imperatore JA, 2020, INT J MOL SCI, V21, DOI 10.3390/ijms21030767
   Inoue Y, 2014, CLIN EXP IMMUNOL, V178, P229, DOI 10.1111/cei.12410
   John B, 2004, PLOS BIOL, V2, P1862, DOI 10.1371/journal.pbio.0020363
   Jonsson T, 2012, NATURE, V488, P96, DOI 10.1038/nature11283
   Kim J, 2015, J NEUROSCI, V35, P14717, DOI 10.1523/JNEUROSCI.2053-15.2015
   Kim W, 2016, MOL NEUROBIOL, V53, P95, DOI 10.1007/s12035-014-8989-x
   Kitagishi Y, 2014, ALZHEIMERS RES THER, V6, DOI 10.1186/alzrt265
   Lambert SA, 2018, CELL, V172, P650, DOI 10.1016/j.cell.2018.01.029
   Landi D, 2008, CARCINOGENESIS, V29, P579, DOI 10.1093/carcin/bgm304
   Li L, 2020, EXP MOL PATHOL, V117, DOI 10.1016/j.yexmp.2020.104545
   Li X, 2020, INFLAMM RES, V69, P897, DOI 10.1007/s00011-020-01364-8
   Long JM, 2014, J BIOL CHEM, V289, P5184, DOI 10.1074/jbc.M113.518241
   Lukiw WJ, 2020, FRONT NEUROL, V11, DOI 10.3389/fneur.2020.00462
   MacArthur J, 2017, NUCLEIC ACIDS RES, V45, pD896, DOI 10.1093/nar/gkw1133
   Majewski J, 2011, TRENDS GENET, V27, P72, DOI 10.1016/j.tig.2010.10.006
   Mao FB, 2016, NUCLEIC ACIDS RES, V44, pD154, DOI 10.1093/nar/gkv1308
   Matsuda Satoru, 2018, Diseases, V6, DOI 10.3390/diseases6020028
   Meng L, 2020, TRENDS MOL MED, V26, P597, DOI 10.1016/j.molmed.2020.02.002
   Mirzaii-Fini F., 2018, FEYZ J KASHAN U MED, V22, P617
   Moncini S, 2017, MOL NEUROBIOL, V54, P4329, DOI 10.1007/s12035-016-0002-4
   MULLAN M, 1992, NAT GENET, V1, P345, DOI 10.1038/ng0892-345
   Muller M, 2014, NEUROBIOL AGING, V35, P152, DOI 10.1016/j.neurobiolaging.2013.07.005
   Pereira PA, 2016, SCI REP-UK, V6, DOI 10.1038/srep19946
   Podhorna J, 2020, ADV THER, V37, P883, DOI 10.1007/s12325-019-01212-0
   Reddy PH, 2017, BIOCHEM BIOPH RES CO, V483, P1156, DOI 10.1016/j.bbrc.2016.08.067
   Rockman MV, 2006, NAT REV GENET, V7, P862, DOI 10.1038/nrg1964
   Roy J, 2017, GENOMICS, V109, P177, DOI 10.1016/j.ygeno.2017.02.006
   Santa-Maria I, 2015, J CLIN INVEST, V125, P681, DOI 10.1172/JCI78421
   Sarkar S, 2016, BRAIN RES, V1646, P139, DOI 10.1016/j.brainres.2016.05.026
   Sethi P, 2009, NEUROSCI LETT, V459, P100, DOI 10.1016/j.neulet.2009.04.052
   Shal B, 2018, FRONT PHARMACOL, V9, DOI 10.3389/fphar.2018.00548
   Sonawane AR, 2017, CELL REP, V21, P1077, DOI 10.1016/j.celrep.2017.10.001
   Souza VC, 2020, AM J ALZHEIMERS DIS, V35, DOI 10.1177/1533317520911573
   Starega-Roslan J, 2015, INT J MOL SCI, V16, P8110, DOI 10.3390/ijms16048110
   Sun GH, 2009, RNA, V15, P1640, DOI 10.1261/rna.1560209
   Tian N, 2014, NEUROSCI BULL, V30, P191, DOI 10.1007/s12264-013-1419-7
   Tiribuzi R, 2014, NEUROBIOL AGING, V35, P345, DOI 10.1016/j.neurobiolaging.2013.08.003
   Treiber T, 2017, MOL CELL, V66, P270, DOI 10.1016/j.molcel.2017.03.014
   van Kouwenhove M, 2011, NAT REV CANCER, V11, P644, DOI 10.1038/nrc3107
   Vilardo E, 2010, J BIOL CHEM, V285, P18344, DOI 10.1074/jbc.M110.112664
   Wahid F, 2010, BBA-MOL CELL RES, V1803, P1231, DOI 10.1016/j.bbamcr.2010.06.013
   Wang J, 2020, J CLIN LAB ANAL, V34, DOI 10.1002/jcla.23006
   Wang LL, 2019, FRONT PHARMACOL, V10, DOI 10.3389/fphar.2019.00806
   Weinberg RB, 2015, FRONT NEUROSCI-SWITZ, V9, DOI 10.3389/fnins.2015.00430
   West MAL, 2007, GENETICS, V175, P1441, DOI 10.1534/genetics.106.064972
   Witkos TM, 2011, CURR MOL MED, V11, P93
   Wong HKA, 2013, HUM MOL GENET, V22, P3077, DOI 10.1093/hmg/ddt164
   Xie GY, 2020, BIOINFORMATICS, V36, P2605, DOI 10.1093/bioinformatics/btz929
   Xu YM, 2013, GENE, V527, P584, DOI 10.1016/j.gene.2013.05.085
   Yan RQ, 2014, LANCET NEUROL, V13, P319, DOI 10.1016/S1474-4422(13)70276-X
   Yang GS, 2015, MOL MED REP, V12, P3081, DOI 10.3892/mmr.2015.3728
   Yang TT, 2018, BIOMED ENVIRON SCI, V31, P87, DOI 10.3967/bes2018.011
   Zhang B, 2015, EUR REV MED PHARMACO, V19, P4020
   Zhang C, 2016, AGING-US, V8, P272, DOI 10.18632/aging.100887
   Zhang R, 2014, J NEUROL SCI, V338, P57, DOI 10.1016/j.jns.2013.12.017
   Zhang YF, 2019, CLIN GENET, V95, P451, DOI 10.1111/cge.13491
   Zhang Y, 2016, EXP THER MED, V12, P809, DOI 10.3892/etm.2016.3366
   Zhang YW, 2011, MOL BRAIN, V4, DOI 10.1186/1756-6606-4-3
   Zhou BL, 2020, MOL MED REP, V22, P1489, DOI 10.3892/mmr.2020.11203
NR 82
TC 0
Z9 0
U1 0
U2 1
PU FRONTIERS MEDIA SA
PI LAUSANNE
PA AVENUE DU TRIBUNAL FEDERAL 34, LAUSANNE, CH-1015, SWITZERLAND
EI 1662-453X
J9 FRONT NEUROSCI-SWITZ
JI Front. Neurosci.
PD MAR 24
PY 2021
VL 15
AR 631852
DI 10.3389/fnins.2021.631852
PG 17
WC Neurosciences
WE Science Citation Index Expanded (SCI-EXPANDED)
SC Neurosciences & Neurology
GA RI9ET
UT WOS:000637208900001
PM 33841080
OA Green Published, gold
DA 2022-08-24
ER

PT J
AU Ma, XY
   Meng, GL
   Zhang, MJ
   Zhao, YC
   Zhou, YC
   Zhao, YX
   Liu, XY
AF Ma, Xiaoye
   Meng, Guilin
   Zhang, Minjie
   Zhao, Yichen
   Zhou, Yuchen
   Zhao, Yanxin
   Liu, Xueyuan
TI Exploring Potential Biomarkers Underlying the Pathogenesis of
   Alzheimer's Disease by Bioinformatics Gene Analysis
SO ANNALS OF CLINICAL AND LABORATORY SCIENCE
LA English
DT Article
DE Alzheimer's disease; ADAMTS1; CITED2; GABRA2; miR-548c-3p
ID COMPLEX DISEASES; PREDICTION; DIAGNOSIS; CITED2
AB Alzheimer's disease (AD) is a neurodegenerative disease caused by both genetic and environmental factors. This study aimed to explore the underlying molecular mechanism of AD by bioinformatic gene analysis. The gene expression profiles of GSE16759 and GSE28146 were downloaded, and co-differentially expressed genes (co-DEGs) were identified by R software. Subsequently, the data were analyzed using a combined bioinformatics approach and predicted the microRNAs (miRNAs) targeting the key gene using miRNA databases. Based on the results of these analyses, ADAMTS1, CITED2, and GABRA2 were identified as co-DEGs. They were all associated with learning disorders (inference Score: 103.22, 140.41, and 96.26, respectively) and memory disorders (inference Score: 102.77, 132.68, and 81.80, respectively). The hub-genes of ADAMTS1, CITED2, and GABRA2 may be associated with AD. Additionally, miR-548c-3p is probably a common target for ADAMTS1, CITED2, and GABRA2.
C1 [Ma, Xiaoye; Meng, Guilin; Zhang, Minjie; Zhao, Yichen; Zhou, Yuchen; Zhao, Yanxin; Liu, Xueyuan] Tongji Univ, Shanghai Peoples Hosp 10, Dept Neurol, Sch Med, 301 Middle Yanchang Rd, Shanghai 200072, Peoples R China.
RP Zhao, YX; Liu, XY (通讯作者)，Tongji Univ, Shanghai Peoples Hosp 10, Dept Neurol, Sch Med, 301 Middle Yanchang Rd, Shanghai 200072, Peoples R China.
EM zhao_yanxin@tongji.edu.cn; lxyshsy@163.com
FU National Natural Science Foundation of China [81571033, 81771131];
   Science and Technology Commission of Shanghai Municipality [17411950100,
   18140901900]
FX This work was supported by the National Natural Science Foundation of
   China [grant numbers 81571033 and 81771131] and the Science and
   Technology Commission of Shanghai Municipality [grant numbers
   17411950100 and 18140901900].
CR Agarwal V, 2015, ELIFE, V4, DOI 10.7554/eLife.05005
   AlAbdi L, 2018, J BIOL CHEM, V293, P11109, DOI 10.1074/jbc.RA118.002911
   Alaimo S, 2013, BIOINFORMATICS, V29, P2004, DOI 10.1093/bioinformatics/btt307
   Alzheimer A, 1907, CENTRALBLATT NERVENH, V30, P177
   Anney RJL, 2014, LANCET NEUROL, V13, P893, DOI 10.1016/S1474-4422(14)70171-1
   Arias AJ, 2014, ALCOHOL ALCOHOLISM, V49, P1, DOI 10.1093/alcalc/agt163
   Atri A, 2019, MED CLIN N AM, V103, P263, DOI 10.1016/j.mcna.2018.10.009
   Bamforth SD, 2001, NAT GENET, V29, P469, DOI 10.1038/ng768
   Banwait JK, 2015, ADV DRUG DELIVER REV, V81, P94, DOI 10.1016/j.addr.2014.10.030
   Barnett JH, 2014, BMC NEUROL, V14, DOI 10.1186/1471-2377-14-101
   Barrett T, 2013, NUCLEIC ACIDS RES, V41, pD991, DOI 10.1093/nar/gks1193
   Chen X, 2019, BRIEF BIOINFORM, V20, P515, DOI 10.1093/bib/bbx130
   Chen X, 2017, BRIEF BIOINFORM, V18, P558, DOI 10.1093/bib/bbw060
   Chen X, 2020, BRIEF BIOINFORM, V21, P47, DOI 10.1093/bib/bby098
   Chen ZX, 2007, BIOINFORMATICS, V23, P321, DOI 10.1093/bioinformatics/btl609
   Davis AP, 2017, NUCLEIC ACIDS RES, V45, pD972, DOI 10.1093/nar/gkw838
   Enoch MA, 2010, BIOL PSYCHIAT, V67, P20, DOI 10.1016/j.biopsych.2009.08.019
   Fame RM, 2016, J NEUROSCI, V36, P6403, DOI 10.1523/JNEUROSCI.4067-15.2016
   Haase M, 2010, ATLAS GENETICS CYTOG
   Hansson O, 2019, ALZHEIMERS RES THER, V11, DOI 10.1186/s13195-019-0485-0
   He ZY, 2019, ANN NY ACAD SCI, V1442, P128, DOI 10.1111/nyas.14021
   Huang DW, 2009, NAT PROTOC, V4, P44, DOI 10.1038/nprot.2008.211
   Huang TW, 2019, J BIOL CHEM, V294, P8617, DOI 10.1074/jbc.RA119.007941
   Isaev NK, 2015, BIOCHEMISTRY-MOSCOW+, V80, P1578, DOI 10.1134/S0006297915120056
   Kumar A, 2015, PHARMACOL REP, V67, P195, DOI 10.1016/j.pharep.2014.09.004
   Kunkle BW, 2019, NAT GENET, V51, P414, DOI 10.1038/s41588-019-0358-2
   Medoro A, 2019, J ALZHEIMERS DIS, V68, P931, DOI 10.3233/JAD-181284
   Miguel RF, 2005, MOL BRAIN RES, V133, P1, DOI 10.1016/j.molbrainres.2004.09.008
   Olsen RW, 2009, NEUROPHARMACOLOGY, V56, P141, DOI 10.1016/j.neuropharm.2008.07.045
   Paraskevopoulou MD, 2013, NUCLEIC ACIDS RES, V41, pW169, DOI 10.1093/nar/gkt393
   Realdon O, 2016, BMC PSYCHIATRY, V16, DOI 10.1186/s12888-016-1132-y
   Shin SH, 2018, NAT COMMUN, V9, DOI 10.1038/s41467-018-06606-2
   Siegmund KD, 2007, PLOS ONE, V2, DOI 10.1371/journal.pone.0000895
   Tol J, 1999, Rev Neurol (Paris), V155 Suppl 4, pS10
   Wong N, 2015, NUCLEIC ACIDS RES, V43, pD146, DOI 10.1093/nar/gku1104
   Ye Y, 2019, CANCER GENE THER, V26, P103, DOI 10.1038/s41417-018-0045-y
   Zou Q, 2017, BIOMED RES INT, V2017, DOI 10.1155/2017/5652041
NR 37
TC 0
Z9 0
U1 0
U2 3
PU ASSOC CLINICAL SCIENTISTS
PI MIDDLEBURY
PA PO BOX 1287, MIDDLEBURY, VT 05753 USA
SN 0091-7370
EI 1550-8080
J9 ANN CLIN LAB SCI
JI Ann. Clin. Lab. Sci.
PD MAR-APR
PY 2021
VL 51
IS 2
BP 198
EP 205
PG 8
WC Medical Laboratory Technology
WE Science Citation Index Expanded (SCI-EXPANDED)
SC Medical Laboratory Technology
GA SW8TI
UT WOS:000664786900007
PM 33941559
DA 2022-08-24
ER

PT J
AU Huang, LJ
   Wang, H
   Sui, HJ
   Shi, YJ
   Zhao, L
AF Huang, Lijuan
   Wang, Hao
   Sui, Haijuan
   Shi, Yijie
   Zhao, Liang
TI Plasma Exosomes as a Therapeutic Approach Prevent the Cognitive Decline
   by Inhibiting Tau Protein Hyperphosphorylation in Alzheimer's Disease
   Mice
SO JOURNAL OF BIOMATERIALS AND TISSUE ENGINEERING
LA English
DT Article
DE Exosomes; Alzheimer's Disease; Okadaic Acid; GSK-3 beta; Tau
ID IMPAIRMENT
AB It was well known that circulating plasma exosomes (Pla-Exo) were enriched with multiple microRNAs (miRNAs) and participated in the regulation of biological and pathological process via exchanging information and transferring substance into targeted cells and organs. Therefore, clinical significance of Pla-Exo had been recognized and they functioned as biomarkers for the clinical diagnosis or therapeutic applications to treat diseases. We explored the possibility of using Pla-Exo as a novel therapeutic approach for ameliorating cognitive dysfunction in Alzheimer's disease (AD) mice. Here we found that Pla-Exo freely crossed the blood-brain barrier (BBB) and was transferred into the hippocampus of mice. After following peritoneal injection (I.P.) of Pla-Exo, survival of neuron cells was enhanced and cognitive disorder was attenuated in okadaic acid (OA) treated mice via deactivating GSK-3 beta and down-regulating GSK-3 beta mediated hyperphosphorylation of Tau protein. Finally, some potential exosomal miRNAs were screened by bioinformatics analysis and confirmed their target of GSK-3 beta. Taken together, all data proved that Pla- Exo contributed to the amelioration of cognitive impairments.
C1 [Huang, Lijuan; Wang, Hao; Shi, Yijie; Zhao, Liang] Jinzhou Med Univ, Sch Pharm, Jinzhou 121000, Peoples R China.
   [Sui, Haijuan] Jinzhou Med Univ, Dept Pharmacol, Jinzhou 121000, Peoples R China.
RP Zhao, L (通讯作者)，Jinzhou Med Univ, Sch Pharm, Jinzhou 121000, Peoples R China.
FU National Natural Science Foundation of China [81971231]; Natural Science
   Foundation of Liaoning Province [2019-ZD-0808]
FX This work was supported by the National Natural Science Foundation of
   China (No. 81971231) and Natural Science Foundation of Liaoning Province
   (No. 2019-ZD-0808).
CR Ali T, 2015, J PINEAL RES, V59, P47, DOI 10.1111/jpi.12238
   Beccard I. J., CANCERS BASEL, V12, pE1997
   Bromley-Brits K, 2011, JOVE-J VIS EXP, DOI 10.3791/2920
   Busche MA, 2019, NAT NEUROSCI, V22, P57, DOI 10.1038/s41593-018-0289-8
   Cai XJ, 2020, BIOMATERIALS, V231, DOI 10.1016/j.biomaterials.2019.119678
   Chen DM, 2020, J PINEAL RES, V69, DOI 10.1111/jpi.12665
   Ferrer I, 2002, ACTA NEUROPATHOL, V104, P583, DOI 10.1007/s00401-002-002-0587-8
   Flores J, 2018, NAT COMMUN, V9, DOI 10.1038/s41467-018-06449-x
   Ising C, 2019, NATURE, V575, P669, DOI 10.1038/s41586-019-1769-z
   Iyer SR, 2020, AM J SPORT MED, V48, P2277, DOI 10.1177/0363546520926462
   Jiang YB, 2020, LIFE SCI, V256, DOI 10.1016/j.lfs.2020.117987
   Joe E, 2019, BMJ-BRIT MED J, V367, DOI 10.1136/bmj.l6217
   Klimczak D, 2017, J AM SOC HYPERTENS, V11, P831, DOI 10.1016/j.jash.2017.10.008
   Kuo YC, 2019, ACTA BIOMATER, V87, P207, DOI 10.1016/j.actbio.2019.01.065
   Liu DW, 2019, MOL MED REP, V19, P5335, DOI 10.3892/mmr.2019.10197
   Liu DD, 2019, CURR ALZHEIMER RES, V16, P473, DOI 10.2174/1567205016666190503145207
   Mohammadzadeh L, 2020, NUTR NEUROSCI, V23, P221, DOI 10.1080/1028415X.2018.1492772
   Qi Y, 2020, DRUG DELIV, V27, P745, DOI 10.1080/10717544.2020.1762262
   Sharma N, 2019, NEUROBIOL DIS, V125, P176, DOI 10.1016/j.nbd.2019.02.003
   Sun RH, 2020, J ALZHEIMERS DIS, V73, P909, DOI 10.3233/JAD-190497
   Wang H, 2019, NANOSCALE, V11, P7481, DOI 10.1039/c9nr01255a
   Wang QL, 2020, MICROCHIM ACTA, V187, DOI 10.1007/s00604-019-4035-z
   Wang XY, 2019, CELL DEATH DIS, V10, DOI 10.1038/s41419-019-2124-x
   Zhang HM, 2020, J PHYSIOL SCI, V70, DOI 10.1186/s12576-020-00757-y
   Zheng Y, 2019, BIOMATER SCI-UK, V7, P2037, DOI 10.1039/c8bm01449c
NR 25
TC 0
Z9 0
U1 0
U2 5
PU AMER SCIENTIFIC PUBLISHERS
PI VALENCIA
PA 26650 THE OLD RD, STE 208, VALENCIA, CA 91381-0751 USA
SN 2157-9083
EI 2157-9091
J9 J BIOMATER TISS ENG
JI J. Biomater. Tissue Eng.
PD FEB
PY 2021
VL 11
IS 2
BP 221
EP 228
DI 10.1166/jbt.2021.2558
PG 8
WC Cell & Tissue Engineering
WE Science Citation Index Expanded (SCI-EXPANDED)
SC Cell Biology
GA SB8DW
UT WOS:000650218600021
DA 2022-08-24
ER

PT J
AU Huang, P
   Xu, M
   He, YX
AF Huang, P.
   Xu, M.
   He, Y-X
TI MicroRNA-146a regulates the expression of the A beta(1-42 )protein in
   Alzheimer's disease
SO EUROPEAN REVIEW FOR MEDICAL AND PHARMACOLOGICAL SCIENCES
LA English
DT Article
DE Alzheimer's disease; MicroRNA-146a; A beta(1-42) protein; Tau protein
ID PRECURSOR PROTEIN; DIAGNOSIS; MIR-107
AB OBJECTIVE: To investigate the expression and clinical significance of microRNA-146a, A beta(1-42), and tau protein in the peripheral blood of patients with Alzheimer's disease (AD).
   PATIENTS AND METHODS: A total of 98 AD patients admitted to our hospital were selected as the experimental group and 50 healthy individuals were selected as the control group. The correlations between microRNA-146a, A beta(1-42') and tau protein were analyzed using receiver operating curves to evaluate the value of microRNA-146a in predicting AD. Bioinformatics analysis was performed to preliminarily explore the possible mechanisms of microRNA-146a in the pathogenesis of AD.
   RESULTS: MicroRNA-146a, A beta(1-42) and tau protein were differentially expressed between AD patients and healthy individuals (p<0.05). microRNA-146a was negatively correlated with A beta(1-42) (r=-0.882, p<0.05) but was not correlated with tau protein (p>0.05). The ROC curve showed that the area under the curve for microRNA-146a could be used to predict AD with an accuracy of 0.879 (95% CI 0.812-0.947). Bioinformatics analysis showed that the differentially expressed genes (DEGs) of microRNA-146a may be involved in the pathogenesis of AD through the regulation of multiple signaling pathways, including the Toll-like receptor signaling pathway, the neurotransmitter regulatory signaling pathways, and other pathways that affect the inflammatory response, synapse formation, and other biological processes.
   CONCLUSIONS: MicroRNA-146a, A beta(1-42) and tau protein are differentially expressed in the peripheral blood of AD patients. These proteins may be involved in the pathogenesis of AD by regulating the activity of multiple signaling pathways and the expression of the A beta(1-42) protein.
C1 [Huang, P.] Peoples Hosp Deyang City, Neurol, Deyang, Peoples R China.
   Second Peoples Hosp Deyang City, Neurol, Deyang, Peoples R China.
   Southwest Med Univ, Affiliated Hosp, Neurol, Luzhou, Peoples R China.
RP Huang, P (通讯作者)，Peoples Hosp Deyang City, Neurol, Deyang, Peoples R China.
EM 1032857970@qq.com
CR Absalon S, 2013, J NEUROSCI, V33, P14645, DOI 10.1523/JNEUROSCI.1327-13.2013
   Augustin R, 2012, BMC MED GENET, V13, DOI 10.1186/1471-2350-13-35
   Babcock AA, 2015, BRAIN BEHAV IMMUN, V48, P86, DOI 10.1016/j.bbi.2015.03.006
   Bai XZ, 2018, INT IMMUNOPHARMACOL, V63, P220, DOI 10.1016/j.intimp.2018.07.040
   Boissonneault V, 2009, J BIOL CHEM, V284, P1971, DOI 10.1074/jbc.M807530200
   Chan KY, 2013, LANCET, V381, P2016, DOI 10.1016/S0140-6736(13)60221-4
   Christensen M, 2009, NEUROSCI LETT, V466, P55, DOI 10.1016/j.neulet.2009.04.043
   Dubois B, 2007, LANCET NEUROL, V6, P734, DOI 10.1016/S1474-4422(07)70178-3
   Forloni G, 2016, MOVEMENT DISORD, V31, P771, DOI 10.1002/mds.26624
   Franceschi F, 2019, EUR REV MED PHARMACO, V23, P426, DOI 10.26355/eurrev_201901_16791
   Granic I, 2009, J ALZHEIMERS DIS, V16, P809, DOI 10.3233/JAD-2009-0976
   Hebert SS, 2008, P NATL ACAD SCI USA, V105, P6415, DOI 10.1073/pnas.0710263105
   Hebert SS, 2010, HUM MOL GENET, V19, P3959, DOI 10.1093/hmg/ddq311
   Hussain AA, 2020, PROG RETIN EYE RES, V74, DOI 10.1016/j.preteyeres.2019.100775
   Jia JP, 2018, NATL MED J CHINA, V98, P971
   Kim J, 2012, EXP NEUROL, V235, P476, DOI 10.1016/j.expneurol.2011.11.010
   Long JM, 2012, J BIOL CHEM, V287, P31298, DOI 10.1074/jbc.M112.366336
   Moussa-Pacha NM, 2020, MED RES REV, V40, P339, DOI 10.1002/med.21622
   Nelson PT, 2010, J ALZHEIMERS DIS, V21, P75, DOI 10.3233/JAD-2010-091603
   Newman MA, 2011, RNA, V17, P1795, DOI 10.1261/rna.2713611
   Ofengeim D, 2017, P NATL ACAD SCI USA, V114, pE8788, DOI 10.1073/pnas.1714175114
   Olsson B, 2016, LANCET NEUROL, V15, P673, DOI [10.1016/S1474-4422(16)00070-3, 10.1016/s1474-4422(16)00070-3]
   Patel N, 2008, MOL NEURODEGENER, V3, DOI 10.1186/1750-1326-3-10
   Pearce AJ, 2020, ACTA NEUROPATHOL COM, V8, DOI 10.1186/s40478-020-0895-z
   Peterson CB, 2020, BIOMETRICS, V76, P1120, DOI 10.1111/biom.13235
   Qiu WQ, 2006, NEUROBIOL AGING, V27, P190, DOI 10.1016/j.neurobiolaging.2005.01.004
   Ramachandran D, 2011, FEBS J, V278, P1167, DOI 10.1111/j.1742-4658.2011.08042.x
   Singh A, 2019, CLIN RHEUMATOL, V38, P877, DOI 10.1007/s10067-018-4380-z
   Wang LL, 2012, MED HYPOTHESES, V78, P398, DOI 10.1016/j.mehy.2011.11.019
   Wang TT, 2021, ANALYST, V146, P338, DOI [10.1039/D0AN01533D, 10.1039/d0an01533d]
   Wang WX, 2008, J NEUROSCI, V28, P1213, DOI 10.1523/JNEUROSCI.5065-07.2008
NR 31
TC 0
Z9 1
U1 2
U2 6
PU VERDUCI PUBLISHER
PI ROME
PA VIA GREGORIO VII, ROME, 186-00165, ITALY
SN 1128-3602
J9 EUR REV MED PHARMACO
JI Eur. Rev. Med. Pharmacol. Sci.
PY 2021
VL 25
IS 4
BP 2003
EP 2012
DI 10.26355/eurrev_202102_25102
PG 10
WC Pharmacology & Pharmacy
WE Science Citation Index Expanded (SCI-EXPANDED)
SC Pharmacology & Pharmacy
GA QP6WN
UT WOS:000623975000037
PM 33660812
DA 2022-08-24
ER

PT J
AU Zhang, JJ
   Ze-Xuan-Zhu
   Guang-Min-Xu
   Su, P
   Lei, Q
   Li, W
AF Zhang, Jian-Jun
   Ze-Xuan-Zhu
   Guang-Min-Xu
   Su, Peng
   Lei, Qian
   Li, Wei
TI Comprehensive Analysis of Differential Expression Profiles of Long Non-
   coding RNAs with Associated Co-expression and Competing Endogenous RNA
   Networks in the Hippocampus of Patients with Alzheimer's Disease
SO CURRENT ALZHEIMER RESEARCH
LA English
DT Article
DE AD; CNC network; cis and trans regulation; TF; ceRNA; lncRNA
ID NONCODING RNAS; POTENTIAL BIOMARKERS; PRECURSOR PROTEIN;
   BRAIN-DEVELOPMENT; AMYLOID-BETA; GENE; CERNA; ROLES; IDENTIFICATION;
   CONSTRUCTION
AB Background: Alzheimer's disease (AD) is still one of the major threats to human health. Although a satisfactory treatment for AD has not yet been discovered, it is necessary to continue to search for novel approaches to deal with this insidious and debilitating disease. Although numerous studies have shown that long non-coding RNA (lncRNA) occupy a significant role in a variety of diseases, their roles in AD remain unclear. Objective: Using data analysis to explore the role of lncRNA in the course of AD, to further our understanding of AD, and to look forward to finding a new breakthrough for the treatment of AD. Methods: We downloaded and screened expression data of the hippocampal regions of patients with AD from the Gene Expression Omnibus database. We generated lncRNA-miRNA-mRNA networks based on the competing endogenous RNA (ceRNA) hypothesis, and according to gene expression level, we constructed a coding-noncoding co-expression (CNC) network and then executed cis- and trans-regulation analyses. Results: Through comprehensive and systematic analyses, we found that lncRNAs MALAT1, OIP5-AS1, LINC00657, and lnc-NUMB-1 regulated the expression of the key AD pathogenic genes APP, PSEN1, BACE1; and that these lncRNAs may promote the distribution of beta-amyloid (A beta protein) in the brain through exosomes. In addition, lncRNAs were found to adjust viral transcriptional expression, thereby further supporting viral pathogenesis for AD. Conclusion: The lncRNAs MALAT1, OIP5-AS1, LINC00657, and lnc-NUMB-1 that are present in the hippocampus of AD patients exert an important influence on the development of this disease.
C1 [Zhang, Jian-Jun; Guang-Min-Xu; Su, Peng; Lei, Qian] Sichuan Acad Med Sci & Sichuan Prov Peoples Hosp, Dept Anesthesiol, Chengdu, Peoples R China.
   [Ze-Xuan-Zhu] Chengdu Pidu Dist Hosp Tradit Chinese Med, Dept Radiol, Chengdu, Peoples R China.
   [Li, Wei] Chongqing Tradit Chinese Med Hosp, Dept Pain Med, 6 Panxi Seven Branch Rd, Chongqing 400000, Peoples R China.
RP Li, W (通讯作者)，Chongqing Tradit Chinese Med Hosp, Dept Pain Med, 6 Panxi Seven Branch Rd, Chongqing 400000, Peoples R China.
EM iweil@163.com
FU Chongqing Mu-nicipal Health Bureau [2011-2-167]
FX The present study was supported by the Chongqing Mu-nicipal Health
   Bureau: NO. 2011-2-167.
CR Airavaara M, 2011, J BIOL CHEM, V286, P45093, DOI 10.1074/jbc.M111.310250
   Ameres SL, 2013, NAT REV MOL CELL BIO, V14, P475, DOI 10.1038/nrm3611
   Barry G, 2014, MOL PSYCHIATR, V19, P410, DOI 10.1038/mp.2013.196
   Bartel DP, 2009, CELL, V136, P215, DOI 10.1016/j.cell.2009.01.002
   Bedse G, 2015, FRONT NEUROSCI-SWITZ, V9, DOI 10.3389/fnins.2015.00204
   Bernard D, 2010, EMBO J, V29, P3082, DOI 10.1038/emboj.2010.199
   Bertram L, 2007, NAT GENET, V39, P17, DOI 10.1038/ng1934
   Birney E, 2007, NATURE, V447, P799, DOI 10.1038/nature05874
   BRAAK H, 1991, ACTA NEUROPATHOL, V82, P239, DOI 10.1007/BF00308809
   Bright JJ, 2004, GLIA, V45, P188, DOI 10.1002/glia.10316
   Burns A, 2009, BMJ-BRIT MED J, V338, DOI 10.1136/bmj.b158
   Cai HY, 2021, FRONT AGING NEUROSCI, V12, DOI 10.3389/fnagi.2020.598606
   Cesana M, 2011, CELL, V147, P358, DOI 10.1016/j.cell.2011.09.028
   Dweep H, 2015, NAT METHODS, V12, P697, DOI 10.1038/nmeth.3485
   Fan Y, 2021, IUBMB LIFE, V73, P916, DOI 10.1002/iub.2472
   Garofalo M, 2020, INT J MOL SCI, V21, DOI 10.3390/ijms21249500
   Godoy JA, 2014, CELL COMMUN SIGNAL, V12, DOI 10.1186/1478-811X-12-23
   Gregori M, 2015, NANOMEDICINE-UK, V10, P1203, DOI [10.2217/nnm.14.206, 10.2217/NNM.14.206]
   Hansen TB, 2013, NATURE, V495, P384, DOI 10.1038/nature11993
   Huang DW, 2009, NAT PROTOC, V4, P44, DOI 10.1038/nprot.2008.211
   Huang DW, 2009, NUCLEIC ACIDS RES, V37, P1, DOI 10.1093/nar/gkn923
   Jia JP, 2018, ALZHEIMERS DEMENT, V14, P483, DOI 10.1016/j.jalz.2017.12.006
   Joshi P, 2014, CELL DEATH DIFFER, V21, P582, DOI 10.1038/cdd.2013.180
   Lendon C, 2001, LANCET, V358, P1029, DOI 10.1016/S0140-6736(01)06228-6
   Li JH, 2014, NUCLEIC ACIDS RES, V42, pD92, DOI 10.1093/nar/gkt1248
   Li L, 2020, EXP MOL PATHOL, V117, DOI 10.1016/j.yexmp.2020.104545
   Lu C, 2021, CLIN INTERV AGING, V16, P1185, DOI 10.2147/CIA.S304827
   Ma PZ, 2019, CURR ALZHEIMER RES, V16, P596, DOI 10.2174/1567205016666190725130134
   Maxmen Amy, 2013, Nature, V496, P127
   Mercer TR, 2008, P NATL ACAD SCI USA, V105, P716, DOI 10.1073/pnas.0706729105
   Millan MJ, 2013, NEUROPHARMACOLOGY, V68, P2, DOI 10.1016/j.neuropharm.2012.11.015
   Modarresi Farzaneh, 2011, Int J Alzheimers Dis, V2011, P929042, DOI 10.4061/2011/929042
   Mueller SG, 2010, HUM BRAIN MAPP, V31, P1339, DOI 10.1002/hbm.20934
   Mufson EJ, 2015, NEUROSCIENCE, V309, P51, DOI 10.1016/j.neuroscience.2015.03.006
   Naghavi M, 2015, LANCET, V385, P117, DOI 10.1016/S0140-6736(14)61682-2
   Otsubo Y, 2015, CLIN THER, V37, P1627, DOI 10.1016/j.clinthera.2015.04.010
   Ou GY, 2021, J ALZHEIMERS DIS, V82, P169, DOI 10.3233/JAD-210068
   Paraskevopoulou MD, 2016, NUCLEIC ACIDS RES, V44, pD231, DOI 10.1093/nar/gkv1270
   Patrick E, 2017, MOL NEURODEGENER, V12, DOI 10.1186/s13024-017-0191-y
   Prince M., WORLD ALZHEIMER REPO
   Qiu Chengxuan, 2009, Dialogues Clin Neurosci, V11, P111
   Rajendran L, 2006, P NATL ACAD SCI USA, V103, P11172, DOI 10.1073/pnas.0603838103
   Ravasi T, 2006, GENOME RES, V16, P11, DOI 10.1101/gr.4200206
   Readhead B, 2018, NEURON, V99, P64, DOI 10.1016/j.neuron.2018.05.023
   Salmena L, 2011, CELL, V146, P353, DOI 10.1016/j.cell.2011.07.014
   Salta E, 2012, LANCET NEUROL, V11, P189, DOI 10.1016/S1474-4422(11)70286-1
   SCHUBERT D, 1989, P NATL ACAD SCI USA, V86, P2066, DOI 10.1073/pnas.86.6.2066
   Shi CH, 2017, BRAIN RES BULL, V132, P160, DOI 10.1016/j.brainresbull.2017.03.010
   Sinha MS, 2018, ACTA NEUROPATHOL, V136, P41, DOI 10.1007/s00401-018-1868-1
   Sumazin P, 2011, CELL, V147, P370, DOI 10.1016/j.cell.2011.09.041
   Tan L, 2013, MOL NEUROBIOL, V47, P382, DOI 10.1007/s12035-012-8359-5
   Tay Y, 2011, CELL, V147, P344, DOI 10.1016/j.cell.2011.09.029
   Thal DR, 2002, NEUROLOGY, V58, P1791, DOI 10.1212/WNL.58.12.1791
   Thompson PM, 2007, ANN NY ACAD SCI, V1097, P183, DOI 10.1196/annals.1379.017
   Ulitsky I, 2013, CELL, V154, P26, DOI 10.1016/j.cell.2013.06.020
   Urbanelli L, 2013, GENES-BASEL, V4, P152, DOI 10.3390/genes4020152
   Vella LJ, 2016, INT J MOL SCI, V17, DOI 10.3390/ijms17020173
   Volders PJ, 2015, NUCLEIC ACIDS RES, V43, pD174, DOI 10.1093/nar/gku1060
   Wang LK, 2017, BIOCHEM BIOPH RES CO, V485, P569, DOI 10.1016/j.bbrc.2016.11.143
   Wu P, 2013, BRAIN RES BULL, V97, P69, DOI 10.1016/j.brainresbull.2013.06.001
   Xu W, 2016, J CLIN INVEST, V126, P1815, DOI 10.1172/JCI82409
   Yang SM, 2021, MOL PSYCHIATR, V26, P1060, DOI 10.1038/s41380-020-00947-5
   Yang Weiwei, 2018, Xi Bao Yu Fen Zi Mian Yi Xue Za Zhi, V34, P434
   Zhang YY, 2021, CELL CYCLE, V20, P112, DOI 10.1080/15384101.2020.1863681
   Zhuang JC, 2020, AM J TRANSL RES, V12, P5940
NR 65
TC 0
Z9 0
U1 1
U2 2
PU BENTHAM SCIENCE PUBL LTD
PI SHARJAH
PA EXECUTIVE STE Y-2, PO BOX 7917, SAIF ZONE, 1200 BR SHARJAH, U ARAB
   EMIRATES
SN 1567-2050
EI 1875-5828
J9 CURR ALZHEIMER RES
JI Curr. Alzheimer Res.
PY 2021
VL 18
IS 11
BP 884
EP 899
DI 10.2174/1567205018666211202143449
PG 17
WC Clinical Neurology; Neurosciences
WE Science Citation Index Expanded (SCI-EXPANDED)
SC Neurosciences & Neurology
GA XW2CC
UT WOS:000735432900004
PM 34856901
DA 2022-08-24
ER

PT J
AU Zhu, M
   Jia, LF
   Jia, JP
AF Zhu, Min
   Jia, Longfei
   Jia, Jianping
TI Inhibition of miR-96-5p May Reduce A beta(42)/A beta(40) Ratio via
   Regulating ATP-binding cassette transporter A1
SO JOURNAL OF ALZHEIMERS DISEASE
LA English
DT Article
DE Alzheimer's disease; amyloid-beta; ATP-binding cassette transporter A1;
   microRNA
ID AMYLOID-BETA PRODUCTION; ALZHEIMERS-DISEASE; CHOLESTEROL EFFLUX; MOUSE
   MODEL; NEURONAL GLUTATHIONE; IN-VITRO; ABCA1; EXPRESSION; GENE;
   ASSOCIATION
AB Background: Imbalance between amyloid-beta (A beta) production and clearance results in A beta accumulation. Regulating A beta levels is still a hot point in the research of Alzheimer's disease (AD).
   Objective: To identify the differential expression of ATP-binding cassette transporter A1 (ABCA1) and its upstream microRNA (miRNA) in AD models, and to explore their relationships with A beta levels.
   Methods: Quantitative real-time polymerase chain reaction (qRT-PCR) and western blotting were performed to determine the expression of ABCA1 in 5xFAD mice, SH-SY5Y cells treated with A beta oligomers and SH-SY5YA(beta PP695) cells (AD models). TargetScan was used to predict the upstream miRNAs for ABCA1. Dual-luciferase assay was conducted to identify the regulation of the miRNA on ABCA1. qRT-PCR was used to measure the expression of miRNA in AD models. Finally, enzyme-linked immunosorbent assays were performed to detect A beta(42) and A beta(40) levels.
   Results: The expression of ABCA1 was significantly downregulated in AD models at both mRNA and protein levels. Dualluciferase assay showed that miR-96-5p could regulate the expression of ABCA1 through binding to the 3' untranslated region of ABCA1. The level of miR-96-5p was significantly elevated in AD models. The expression of ABCA1 was enhanced while A beta(42) levels and A beta(42)/A beta(40) ratios were reduced in SH-SY5YA(beta PP695) cells after treated with miR-96-5p inhibitor.
   Conclusion: The current study found that miR-96-5p is the upstream miRNA for ABCA1. Suppression of miR-96-5p in AD models could reduce A beta(42)/A beta(40) ratios via upregulating the expression of ABCA1, indicating that miR-96-5p plays an important role in regulating the content of A beta.
C1 [Zhu, Min; Jia, Longfei; Jia, Jianping] Capital Med Univ, Xuanwu Hosp, Natl Clin Res Ctr Geriatr Dis, Innovat Ctr Neurol Disorders, 45 Changchun St, Beijing 100053, Peoples R China.
   [Zhu, Min; Jia, Longfei; Jia, Jianping] Capital Med Univ, Xuanwu Hosp, Natl Clin Res Ctr Geriatr Dis, Dept Neurol, 45 Changchun St, Beijing 100053, Peoples R China.
   [Jia, Jianping] Beijing Key Lab Geriatr Cognit Disorders, Beijing, Peoples R China.
   [Jia, Jianping] Capital Med Univ, Clin Ctr Neurodegenerat Dis & Memory Impairment, Beijing, Peoples R China.
   [Jia, Jianping] Capital Med Univ, Ctr Alzheimers Dis, Collaborat Innovat Ctr Brain Disorders, Beijing Inst Brain Disorders, Beijing, Peoples R China.
   [Jia, Jianping] Minist Educ, Key Lab Neurodegenerat Dis, Beijing, Peoples R China.
RP Jia, LF; Jia, JP (通讯作者)，Capital Med Univ, Xuanwu Hosp, Natl Clin Res Ctr Geriatr Dis, Innovat Ctr Neurol Disorders, 45 Changchun St, Beijing 100053, Peoples R China.; Jia, LF; Jia, JP (通讯作者)，Capital Med Univ, Xuanwu Hosp, Natl Clin Res Ctr Geriatr Dis, Dept Neurol, 45 Changchun St, Beijing 100053, Peoples R China.
EM longfei@mail.ccmu.edu.cn; jjp@ccmu.edu.cn
OI Jia, Longfei/0000-0003-3648-3668; Zhu, Min/0000-0002-7468-0083; Jia,
   Jianping/0000-0003-4624-0336
FU Key Project of the National Natural Science Foundation of China
   [U20A20354, 81530036]; National Key Scientific Instrument and Equipment
   Development Project [31627803]; Beijing Brain Initiative from Beijing
   Municipal Science & Technology Commission [Z201100005520016,
   Z20110000552 0017]; Beijing Scholars Program
FX We thank those who helped us in the present study. They are Yana Pang,
   Wenwen Li, Bingqiu Li, Yan Wang, Tingting Li, Lingzhi Xu, Shuya Nie, and
   Ying Li from Xuanwu Hospital, Capital Medical University, National
   Clinical Research Center for Geriatric Diseases, Beijing, China. This
   study was supported by the Key Project of the National Natural Science
   Foundation of China (81530036); the National Key Scientific Instrument
   and Equipment Development Project (31627803); the Key Project of the
   National Natural Science Foundation of China (U20A20354); Beijing
   Scholars Program; Beijing Brain Initiative from Beijing Municipal
   Science & Technology Commission (Z201100005520016, Z20110000552 0017).
CR Abdelhamid M, 2020, J ALZHEIMERS DIS, V74, P245, DOI 10.3233/JAD-191181
   Acuna-Alonzo V, 2010, HUM MOL GENET, V19, P2877, DOI 10.1093/hmg/ddq173
   Alzheimers Assoc, 2015, ALZHEIMERS DEMENT, V11, P332, DOI 10.1016/j.jalz.2015.02.003
   Aoyama K, 2012, NEUROBIOL DIS, V45, P973, DOI 10.1016/j.nbd.2011.12.016
   Bartel DP, 2009, CELL, V136, P215, DOI 10.1016/j.cell.2009.01.002
   Benilova I, 2012, NAT NEUROSCI, V15, P349, DOI 10.1038/nn.3028
   Bertram L, 2005, NEW ENGL J MED, V352, P884, DOI 10.1056/NEJMoa042765
   Bodzioch M, 1999, NAT GENET, V22, P347, DOI 10.1038/11914
   Boehm-Cagan A, 2016, J ALZHEIMERS DIS, V54, P1219, DOI 10.3233/JAD-160467
   Briggs CE, 2015, BRAIN RES, V1618, P111, DOI 10.1016/j.brainres.2015.05.021
   Brown J, 2004, J BIOL CHEM, V279, P34674, DOI 10.1074/jbc.M402324200
   Burns MP, 2006, J NEUROCHEM, V98, P792, DOI 10.1111/j.1471-4159.2006.03925.x
   Chen SL, 2020, CELL CYCLE, V19, P1740, DOI 10.1080/15384101.2020.1777804
   Chen XL, 2020, BIOSCIENCE REP, V40, DOI 10.1042/BSR20201267
   Choi YJ, 2017, SCIENCE, V355, DOI 10.1126/science.aag1927
   Chu LW, 2007, AM J MED GENET B, V144B, P1007, DOI 10.1002/ajmg.b.30525
   Corona AW, 2016, J NEUROIMMUNE PHARM, V11, P61, DOI 10.1007/s11481-015-9627-8
   Demeester N, 2000, J LIPID RES, V41, P963
   Dong HF, 2013, CHEM REV, V113, P6207, DOI 10.1021/cr300362f
   Du TT, 2007, CELL RES, V17, P661, DOI 10.1038/cr.2007.67
   Figueroa-Romero C, 2016, MOL CELL NEUROSCI, V71, P34, DOI 10.1016/j.mcn.2015.12.008
   Fitz NF, 2017, J ALZHEIMERS DIS, V56, P1075, DOI 10.3233/JAD-161056
   Fitz NF, 2015, BRAIN, V138, P3699, DOI 10.1093/brain/awv293
   Fukumoto H, 2002, J BIOL CHEM, V277, P48508, DOI 10.1074/jbc.M209085200
   Gao J, 2010, NATURE, V466, P1105, DOI 10.1038/nature09271
   Hirsch-Reinshagen V, 2004, J BIOL CHEM, V279, P41197, DOI 10.1074/jbc.M407962200
   Iwai N, 2018, INT J ONCOL, V53, P237, DOI 10.3892/ijo.2018.4369
   Johnnidis JB, 2008, NATURE, V451, P1125, DOI 10.1038/nature06607
   Katzov H, 2004, HUM MUTAT, V23, P358, DOI 10.1002/humu.20012
   Kim J, 2016, J NEUROCHEM, V137, P436, DOI 10.1111/jnc.13507
   Kim WS, 2007, J BIOL CHEM, V282, P2851, DOI 10.1074/jbc.M607831200
   Kim WS, 2009, J ALZHEIMERS DIS, V16, P121, DOI 10.3233/JAD-2009-0944
   Kinoshita C, 2014, NAT COMMUN, V5, DOI 10.1038/ncomms4823
   Kocerha J, 2014, MOL BRAIN, V7, DOI 10.1186/1756-6606-7-46
   Koldamova R, 2010, BBA-MOL CELL BIOL L, V1801, P824, DOI 10.1016/j.bbalip.2010.02.010
   Koldamova RP, 2003, J BIOL CHEM, V278, P13244, DOI 10.1074/jbc.M300044200
   Koldamova T, 2005, J BIOL CHEM, V280, P4079, DOI 10.1074/jbc.M411420200
   Lefterov I, 2007, MOL NEURODEGENER, V2, DOI 10.1186/1750-1326-2-20
   Lefterov I, 2009, ASN NEURO, V1, DOI 10.1042/AN20090015
   Lewis BP, 2005, CELL, V120, P15, DOI 10.1016/j.cell.2004.12.035
   Li YH, 2004, NEUROSCI LETT, V366, P268, DOI 10.1016/j.neulet.2004.05.047
   Liu ZM, 2019, EUR REV MED PHARMACO, V23, P3421, DOI 10.26355/eurrev_201904_17706
   Long JM, 2011, BIOCHEM BIOPH RES CO, V404, P889, DOI 10.1016/j.bbrc.2010.12.053
   Loscher Wolfgang, 2005, NeuroRx, V2, P86, DOI 10.1007/BF03206645
   LUCIANI MF, 1994, GENOMICS, V21, P150, DOI 10.1006/geno.1994.1237
   Luo XQ, 2020, ONCOTARGETS THER, V13, P7467, DOI 10.2147/OTT.S248338
   Ma L, 2007, NATURE, V449, P682, DOI 10.1038/nature06174
   Marchi C, 2019, J LIPID RES, V60, P1449, DOI 10.1194/jlr.P091033
   Putteeraj M, 2017, CNS NEUROL DISORD-DR, V16, P1000, DOI 10.2174/1871527316666170807142311
   Qin WY, 2020, J GENE MED, V22, DOI 10.1002/jgm.3188
   Riddell DR, 2007, MOL CELL NEUROSCI, V34, P621, DOI 10.1016/j.mcn.2007.01.011
   Sarlak Z, 2019, IRAN J BASIC MED SCI, V22, P399, DOI 10.22038/ijbms.2018.32911.7860
   Selkoe DJ, 2016, EMBO MOL MED, V8, P595, DOI 10.15252/emmm.201606210
   Shibata N, 2006, NEUROSCI LETT, V391, P142, DOI 10.1016/j.neulet.2005.08.048
   Sun Y, 2003, J BIOL CHEM, V278, P27688, DOI 10.1074/jbc.M300760200
   Teresa JC, 2020, METAB BRAIN DIS, V35, P915, DOI 10.1007/s11011-020-00577-4
   Ubhi K, 2014, EUR J NEUROSCI, V39, P1026, DOI 10.1111/ejn.12444
   Wahrle SE, 2004, J BIOL CHEM, V279, P40987, DOI 10.1074/jbc.M407963200
   Wahrle SE, 2007, MOL NEURODEGENER, V2, DOI 10.1186/1750-1326-2-7
   Wahrle SE, 2008, J CLIN INVEST, V118, P671, DOI 10.1172/JCI33622
   Wang ML, 2019, FRONT GENET, V10, DOI 10.3389/fgene.2019.00153
   Wang XF, 2013, MOL BIOL REP, V40, P779, DOI 10.1007/s11033-012-2115-9
   Wang X, 2018, BIOL PSYCHIAT, V83, P395, DOI 10.1016/j.biopsych.2017.07.023
   Watabe M, 2008, J NEUROSCI, V28, P9404, DOI 10.1523/JNEUROSCI.3351-08.2008
   Watabe M, 2007, MOL PHARMACOL, V72, P1103, DOI 10.1124/mol.107.039461
   Wollmer MA, 2003, NEUROBIOL AGING, V24, P421, DOI 10.1016/S0197-4580(02)00094-5
   Wu BW, 2020, EPIGENOMICS-UK, V12, P1501, DOI 10.2217/epi-2019-0215
   Yassine HN, 2016, J AM HEART ASSOC, V5, DOI 10.1161/JAHA.115.002886
   Zhou HY, 2019, WORLD J GASTROENTERO, V25, P6823, DOI 10.3748/wjg.v25.i47.6823
   Zhu HC, 2012, BRAIN RES BULL, V88, P596, DOI 10.1016/j.brainresbull.2012.05.018
   Zott B, 2019, SCIENCE, V365, P559, DOI 10.1126/science.aay0198
NR 71
TC 0
Z9 0
U1 2
U2 4
PU IOS PRESS
PI AMSTERDAM
PA NIEUWE HEMWEG 6B, 1013 BG AMSTERDAM, NETHERLANDS
SN 1387-2877
EI 1875-8908
J9 J ALZHEIMERS DIS
JI J. Alzheimers Dis.
PY 2021
VL 83
IS 1
BP 367
EP 377
DI 10.3233/JAD-210411
PG 11
WC Neurosciences
WE Science Citation Index Expanded (SCI-EXPANDED)
SC Neurosciences & Neurology
GA UL4YP
UT WOS:000692658700030
PM 34334400
DA 2022-08-24
ER

PT J
AU Greco, S
   Made', A
   Tascini, AD
   Manteiga, JG
   Castelvecchio, S
   Menicanti, L
   Martelli, F
AF Greco, S.
   Made', A.
   Tascini, A. D.
   Garcia Manteiga, J.
   Castelvecchio, S.
   Menicanti, L.
   Martelli, F.
TI Role of the lncRNA BACE1-AS in shared disease mechanisms between heart
   failure and Alzheimer's disease
SO EUROPEAN HEART JOURNAL
LA English
DT Meeting Abstract
CT European-Society-of-Cardiology (ESC) Congress
CY AUG 29-SEP 01, 2020
CL ELECTR NETWORK
SP European Soc Cardiol
C1 [Greco, S.; Made', A.; Castelvecchio, S.; Menicanti, L.; Martelli, F.] IRCCS Policlin San Donato, San Donato Milanese, Italy.
   [Tascini, A. D.; Garcia Manteiga, J.] IRCCS Osped San Raffaele, Ctr Omics Sci, Milan, Italy.
RI Martelli, Fabio/AAL-3788-2020
OI Martelli, Fabio/0000-0002-8624-7738
FU Italian Health Ministery_Ricerca Corrente 2020
FX Type of funding source: Public grant(s) - National budget only. Main
   funding source(s): Italian Health Ministery_Ricerca Corrente 2020
NR 0
TC 0
Z9 0
U1 0
U2 0
PU OXFORD UNIV PRESS
PI OXFORD
PA GREAT CLARENDON ST, OXFORD OX2 6DP, ENGLAND
SN 0195-668X
EI 1522-9645
J9 EUR HEART J
JI Eur. Heart J.
PD NOV
PY 2020
VL 41
SU 2
BP 840
EP 840
PG 1
WC Cardiac & Cardiovascular Systems
WE Science Citation Index Expanded (SCI-EXPANDED); Conference Proceedings Citation Index - Science (CPCI-S)
SC Cardiovascular System & Cardiology
GA PP8LA
UT WOS:000606106300840
DA 2022-08-24
ER

PT J
AU Zhang, XY
   Li, DZ
   Lin, Y
   Wu, CF
   Zhang, JF
AF Zhang Xin-Yuan
   Li De-Zhu
   Lin Yao
   Wu Cheng-Fang
   Zhang Jun-Fang
TI Research Progress of Long Non-coding RNA NEAT1 in The Central Nervous
   System Diseases
SO PROGRESS IN BIOCHEMISTRY AND BIOPHYSICS
LA Chinese
DT Review
DE nuclear enriched abundant transcript 1; Alzheimer's disease; Parkinson's
   disease; Huntington's disease; amyotrophic lateral sclerosis; epilepsy
ID LNCRNA NEAT1; ALZHEIMERS-DISEASE; EXPRESSION; BRAIN; SUBPOPULATION;
   ROLES
AB The long non-coding RNA (lncRNA) existing in the human genome has attracted much attention because of its important regulatory role. More and more studies indicated that lncRNAs play significant roles in neurodevelopment, neuroplasticity and central nervous system diseases. lncRNA nuclear enriched abundant transcript 1 (NEAT1) is abnormally expressed in the central nervous system diseases such as Alzheimer's disease (AD), Parkinson's disease (PD), Huntington's disease (HD) and amyotrophic lateral sclerosis (ALS), and is involved in important pathophysiological process. This article reviews the research progress of the NEAT1 in central nervous system diseases.
C1 [Zhang Xin-Yuan; Li De-Zhu; Lin Yao; Wu Cheng-Fang; Zhang Jun-Fang] Ningbo Univ, Sch Med, Zhejiang Prov Key Lab Pathophysiol, Ningbo 315211, Peoples R China.
RP Zhang, JF (通讯作者)，Ningbo Univ, Sch Med, Zhejiang Prov Key Lab Pathophysiol, Ningbo 315211, Peoples R China.
EM zhangjunfang@nbu.edu.cn
FU National Natural Science Foundation of China [81371224]; Natural Science
   Foundation of Zhejiang Province [LY19H090003]; Natural Science
   Foundation of Ningbo [2018A610288]; Ningbo Municipal Innovation Team of
   Life Science and Health [2015C110026]; Zhejiang Key Laboratory of
   Pathophysiology [201808]; Xinmiao Talents Program of Zhejiang
   [2020R405038]; Scientific Research Foundation of Graduate School of
   Ningbo University [IF2020165]; Student Research and Innovation Program
   [2020SRIP1912]; K.C. Wong Magna Fund in Ningbo University
FX This work was supported by grants from The National Natural Science
   Foundation of China (81371224), the Natural Science Foundation of
   Zhejiang Province (LY19H090003), the Natural Science Foundation of
   Ningbo (2018A610288), the Ningbo Municipal Innovation Team of Life
   Science and Health (2015C110026), Zhejiang Key Laboratory of
   Pathophysiology (201808), Xinmiao Talents Program of
   Zhejiang(2020R405038), the Scientific Research Foundation of Graduate
   School of Ningbo University (IF2020165), the Student Research and
   Innovation Program (2020SRIP1912) and the K.C. Wong Magna Fund in Ningbo
   University.
CR An HY, 2019, ACTA NEUROPATHOL COM, V7, DOI 10.1186/s40478-019-0658-x
   Annese A, 2018, SCI REP-UK, V8, DOI 10.1038/s41598-018-22701-2
   Barry G, 2014, MOL PSYCHIATR, V19, P410, DOI 10.1038/mp.2013.196
   Barry G, 2017, SCI REP-UK, V7, DOI 10.1038/srep40127
   Bluthgen N, 2017, SCI REP-UK, V7, DOI 10.1038/srep45101
   Boros FA, 2020, BRAIN RES, V1730, DOI 10.1016/j.brainres.2020.146672
   Briggs JA, 2015, NEURON, V88, P861, DOI 10.1016/j.neuron.2015.09.045
   Brown RH, 2017, NEW ENGL J MED, V377, P1602, DOI [10.1056/NEJMra1603471, 10.1038/nrdp.2017.71, 10.1056/NEJMc1710379]
   C elegans Sequencing Consortium, 1998, SCIENCE, V282, P2012, DOI 10.1126/science.282.5396.2012
   Cao M, 2019, NEUROBIOL AGING, V81, P116, DOI 10.1016/j.neurobiolaging.2019.05.023
   Carninci P, 2005, SCIENCE, V309, P1559, DOI 10.1126/science.1112014
   Chanda K, 2018, RNA BIOL, V15, P1348, DOI 10.1080/15476286.2018.1534524
   Chen LL, 2010, CURR OPIN CELL BIOL, V22, P357, DOI 10.1016/j.ceb.2010.03.003
   Cheng CS, 2018, HUM MOL GENET, V27, P4303, DOI 10.1093/hmg/ddy331
   Dastmalchi R, 2018, MULT SCLER RELAT DIS, V25, P219, DOI 10.1016/j.msard.2018.07.044
   Derrien T, 2012, GENOME RES, V22, P1775, DOI 10.1101/gr.132159.111
   Guru SC, 1997, GENOME RES, V7, P725, DOI 10.1101/gr.7.7.725
   Gutschner T, 2018, CANCER METAST REV, V37, P83, DOI 10.1007/s10555-017-9718-5
   Hirose T, 2014, MOL BIOL CELL, V25, P169, DOI 10.1091/mbc.E13-09-0558
   Hodges A, 2006, HUM MOL GENET, V15, P965, DOI 10.1093/hmg/ddl013
   Huang ZH, 2020, FRONT CELL NEUROSCI, V14, DOI 10.3389/fncel.2020.00028
   Hutchinson JN, 2007, BMC GENOMICS, V8, DOI 10.1186/1471-2164-8-39
   Imamura K, 2014, MOL CELL, V53, P393, DOI 10.1016/j.molcel.2014.01.009
   Johnson R, 2012, NEUROBIOL DIS, V46, P245, DOI 10.1016/j.nbd.2011.12.006
   Ke S, 2019, YONSEI MED J, V60, P640, DOI 10.3349/ymj.2019.60.7.640
   Klein C, 2012, CSH PERSPECT MED, V2, DOI 10.1101/cshperspect.a008888
   Kukharsky MS, 2020, TRANSL PSYCHIAT, V10, DOI 10.1038/s41398-020-0854-2
   Kung JTY, 2013, GENETICS, V193, P651, DOI 10.1534/genetics.112.146704
   Lee JH, 2007, J CELL SCI, V120, P2259, DOI 10.1242/jcs.03468
   Liang WS, 2008, P NATL ACAD SCI USA, V105, P4441, DOI 10.1073/pnas.0709259105
   Liang WS, 2007, PHYSIOL GENOMICS, V28, P311, DOI 10.1152/physiolgenomics.00208.2006
   Lin YZ, 2018, NUCLEIC ACIDS RES, V46, P3742, DOI 10.1093/nar/gky046
   Ling H, 2015, ONCOGENE, V34, P5003, DOI 10.1038/onc.2014.456
   Lipovich L, 2012, GENETICS, V192, P1133, DOI 10.1534/genetics.112.145128
   Liu Y, 2018, CLIN EXP PHARMACOL P, V45, P841, DOI 10.1111/1440-1681.12932
   Lund BT, 2004, J NEUROIMMUNOL, V155, P161, DOI 10.1016/j.jneuroim.2004.06.008
   Luo Q, 2016, CLIN INTERV AGING, V11, P867, DOI 10.2147/CIA.S107037
   Mackenzie IRA, 2010, LANCET NEUROL, V9, P995, DOI 10.1016/S1474-4422(10)70195-2
   Majidinia M, 2016, MOL BIOL REP, V43, P1193, DOI 10.1007/s11033-016-4054-3
   Mariani E, 2016, PLOS ONE, V11, DOI 10.1371/journal.pone.0161567
   Mello SS, 2017, GENE DEV, V31, P1095, DOI 10.1101/gad.284661.116
   Mercer TR, 2010, BMC NEUROSCI, V11, DOI 10.1186/1471-2202-11-14
   Michelhaugh SK, 2011, J NEUROCHEM, V116, P459, DOI 10.1111/j.1471-4159.2010.07126.x
   Moncini S, 2017, MOL NEUROBIOL, V54, P4329, DOI 10.1007/s12035-016-0002-4
   Nakagawa S, 2014, DEVELOPMENT, V141, P4618, DOI 10.1242/dev.110544
   Nakagawa S, 2011, J CELL BIOL, V193, P31, DOI 10.1083/jcb.201011110
   Ng SY, 2013, TRENDS GENET, V29, P461, DOI 10.1016/j.tig.2013.03.002
   Nishimoto Y, 2013, MOL BRAIN, V6, DOI 10.1186/1756-6606-6-31
   Park H, 2019, NEUROSCI RES, V147, P58, DOI 10.1016/j.neures.2018.10.013
   Pastori C, 2012, RNA BIOL, V9, P860, DOI 10.4161/rna.20482
   Puthiyedth N, 2016, PLOS ONE, V11, DOI 10.1371/journal.pone.0152342
   Quan ZZ, 2017, FRONT CELL NEUROSCI, V11, DOI 10.3389/fncel.2017.00175
   Quinodoz S, 2014, TRENDS CELL BIOL, V24, P651, DOI 10.1016/j.tcb.2014.08.009
   Santoro M, 2016, J MOL NEUROSCI, V59, P18, DOI 10.1007/s12031-016-0741-8
   Sasaki YTF, 2009, P NATL ACAD SCI USA, V106, P2525, DOI 10.1073/pnas.0807899106
   Shelkovnikova TA, 2018, MOL NEURODEGENER, V13, DOI 10.1186/s13024-018-0263-7
   Simchovitz A, 2019, FASEB J, V33, P11223, DOI 10.1096/fj.201900830R
   Spreafico M, 2018, INT J MOL SCI, V19, DOI 10.3390/ijms19072022
   Sunwoo H, 2009, GENOME RES, V19, P347, DOI 10.1101/gr.087775.108
   Sunwoo JS, 2017, MOL NEUROBIOL, V54, P1577, DOI 10.1007/s12035-016-9928-9
   Suzuki H, 2019, CELL DEATH DIS, V10, DOI 10.1038/s41419-019-1983-5
   Tollervey JR, 2011, NAT NEUROSCI, V14, P452, DOI 10.1038/nn.2778
   Tsuiji H, 2013, EMBO MOL MED, V5, P221, DOI 10.1002/emmm.201202303
   Wan Y, 2020, CELL CYCLE, V19, P419, DOI 10.1080/15384101.2020.1711578
   Wang ZQ, 2019, CELL MOL LIFE SCI, V76, P3005, DOI 10.1007/s00018-019-03074-9
   Wilusz JE, 2012, GENE DEV, V26, P2392, DOI 10.1101/gad.204438.112
   Wu J, 2019, INTERDISCIP SCI, V11, P645, DOI 10.1007/s12539-019-00319-w
   Xie SP, 2019, NEUROSCI LETT, V708, DOI 10.1016/j.neulet.2019.134340
   Xu MB, 2019, PROG BIOCHEM BIOPHYS, V46, P673, DOI 10.16476/j.pibb.2019.0021
   Yan W, 2018, BIOCHEM BIOPH RES CO, V496, P1019, DOI 10.1016/j.bbrc.2017.12.149
   Zhao MY, 2019, NEUROL RES, V41, P489, DOI 10.1080/01616412.2018.1548747
   Zhong JJ, 2017, BRAIN BEHAV IMMUN, V65, P183, DOI 10.1016/j.bbi.2017.05.001
   Zhong JJ, 2016, BRAIN RES, V1646, P589, DOI 10.1016/j.brainres.2016.07.002
NR 76
TC 0
Z9 1
U1 2
U2 2
PU CHINESE ACAD SCIENCES, INST BIOPHYSICS
PI BEIJING
PA 15 DATUN RD, CHAOYAND DISTRICT, BEIJING, 100101, PEOPLES R CHINA
SN 1000-3282
J9 PROG BIOCHEM BIOPHYS
JI Prog. Biochem. Biophys.
PD NOV
PY 2020
VL 47
IS 11
BP 1174
EP 1182
DI 10.16476/j.pibb.2020.0141
PG 9
WC Biochemistry & Molecular Biology; Biophysics
WE Science Citation Index Expanded (SCI-EXPANDED)
SC Biochemistry & Molecular Biology; Biophysics
GA RV9WU
UT WOS:000646176400006
DA 2022-08-24
ER

PT J
AU Lukiw, WJ
   Zhao, YH
AF Lukiw, Walter J.
   Zhao, Yuhai
TI Pathogenetic signaling pathways in age-related macular degeneration
   (AMD), Alzheimer's disease (AD) and prion disease (PrD) involve the
   participation of common pro-inflammatory, and innate-immune disrupting
   microRNAs that include miRNA-34a, miRNA-146a and miRNA-155
SO INVESTIGATIVE OPHTHALMOLOGY & VISUAL SCIENCE
LA English
DT Meeting Abstract
CT Annual Meeting of the
   Association-for-Research-in-Vision-and-Ophthalmology (ARVO)
CY MAY 01-07, 2020
CL ELECTR NETWORK
SP Assoc Res Vis & Ophthalmol
C1 [Lukiw, Walter J.] Lousiana State Univ, Hlth Sci Ctr, Neurol Neurosci & Ophthalmol, New Orleans, LA USA.
   [Zhao, Yuhai] LSU Neurosci Ctr, Cell Biol & Anat, New Orleans, LA USA.
FU NIH NIA; NEI
FX NIH NIA and NEI
NR 0
TC 0
Z9 0
U1 0
U2 1
PU ASSOC RESEARCH VISION OPHTHALMOLOGY INC
PI ROCKVILLE
PA 12300 TWINBROOK PARKWAY, ROCKVILLE, MD 20852-1606 USA
SN 0146-0404
EI 1552-5783
J9 INVEST OPHTH VIS SCI
JI Invest. Ophthalmol. Vis. Sci.
PD JUN
PY 2020
VL 61
IS 7
MA 5021
PG 2
WC Ophthalmology
WE Science Citation Index Expanded (SCI-EXPANDED); Conference Proceedings Citation Index - Science (CPCI-S)
SC Ophthalmology
GA MS8MR
UT WOS:000554528304252
DA 2022-08-24
ER

PT J
AU Zhang, JZ
   Liu, YF
   Wang, SH
   Que, R
   Zhao, WD
   An, L
AF Zhang, Jingzhu
   Liu, Yufan
   Wang, Sihui
   Que, Ran
   Zhao, Weidong
   An, Li
TI Exploration of the Molecular Mechanism for Lipoprotein Lipase Expression
   Variations in SH-SY5Y Cells Exposed to Different Doses of Amyloid-Beta
   Protein
SO FRONTIERS IN AGING NEUROSCIENCE
LA English
DT Article
DE Alzheimer's disease; amyloid-beta; lipoprotein lipase; histone
   deacetylase 2; histone deacetylase 3; microRNA-29a; peroxisome
   proliferator-activated receptor gamma
ID ALZHEIMERS-DISEASE; POLYMORPHISMS; INHIBITION; RISK
AB Progressive accumulation of amyloid-beta (A beta) plaques in the brain is a characteristic pathological change in Alzheimer's disease (AD). We previously found the expression of lipoprotein lipase (LPL) was increased in SH-SY5Y cells exposed to low-dose A beta and decreased in cells with high-dose A beta exposure, but the molecular mechanism is still unclear. Based on previous studies, the opposite regulation of histone deacetylase2 (HDAC2) and HDAC3 on LPL expression probably explain the above molecular mechanism, in which microRNA-29a and peroxisome proliferator-activated receptor gamma (PPAR gamma) may be involved. This study further revealed the mechanism of HDAC2 and HDAC3 on conversely regulating LPL expression. The results showed that HDAC2 down-regulated microRNA-29a by decreasing histone acetylation (Ace-H3K9) level in its promoter region, subsequently increasing LPL expression directly or through PPAR gamma/LPL pathway; HDAC3 decreased LPL expression through inhibiting Ace-H3K9 levels in LPL and PPAR gamma promoter regions and up-regulating microRNA-29a. This study also found that with increasing concentrations of A beta in cells, HDAC2 and HDAC3 expression were gradually increased, and Ace-H3K9 levels in LPL and PPAR gamma promoter region regulated by HDAC3 were decreased correspondingly, while Ace-H3K9 levels in microRNA-29a promoter region modulated by HDAC2 were not decreased gradually but presented a U-shaped trend. These may lead to the results that a U-shaped alteration in microRNA-29a expression, subsequently leading to an inverse U-shaped alteration in PPAR gamma or LPL expression. In conclusion, HDAC2 and HDAC3 at least partly mediate LPL expression variations in different concentrations of A beta exposed SH-SY5Y cells, in which microRNA-29a and PPAR gamma are involved, and the histone acetylation level in microRNA-29a promoter region plays a key role.
C1 [Zhang, Jingzhu; Wang, Sihui; Que, Ran; An, Li] China Med Univ, Sch Publ Hlth, Dept Nutr & Food Hyg, Shenyang, Peoples R China.
   [Liu, Yufan] China Med Univ, China Med Univ Queens Univ Belfast Joint Coll, Shenyang, Peoples R China.
   [Zhao, Weidong] China Med Univ, Minist Publ Hlth, Key Lab Cell Biol, Dept Dev Cell Biol, Shenyang, Peoples R China.
   [Zhao, Weidong] China Med Univ, Key Lab Med Cell Biol, Minist Educ, Shenyang, Peoples R China.
RP An, L (通讯作者)，China Med Univ, Sch Publ Hlth, Dept Nutr & Food Hyg, Shenyang, Peoples R China.; Zhao, WD (通讯作者)，China Med Univ, Minist Publ Hlth, Key Lab Cell Biol, Dept Dev Cell Biol, Shenyang, Peoples R China.; Zhao, WD (通讯作者)，China Med Univ, Key Lab Med Cell Biol, Minist Educ, Shenyang, Peoples R China.
EM wdzhao@cmu.edu.cn; anli@cmu.edu.cn
FU China Postdoctoral Science Foundation [2018M641754]; National Natural
   Science Foundation of China [81903308]
FX This work was supported by the China Postdoctoral Science Foundation
   (Grant No. 2018M641754) and National Natural Science Foundation of China
   (Grant No. 81903308).
CR Baum L, 2000, MICROSC RES TECHNIQ, V50, P291, DOI 10.1002/1097-0029(20000815)50:4<291::AID-JEMT8>3.0.CO;2-L
   Blain JF, 2006, EUR J NEUROSCI, V24, P1245, DOI 10.1111/j.1460-9568.2006.05007.x
   Castellani RJ, 2019, LAB INVEST, V99, P958, DOI 10.1038/s41374-019-0231-z
   Chamberlain S, 2020, J ALZHEIMERS DIS, V73, P1085, DOI 10.3233/JAD-190864
   Chen TH, 2007, BIOCHEM BIOPH RES CO, V355, P913, DOI 10.1016/j.bbrc.2007.02.057
   Chen T, 2011, FEBS LETT, V585, P657, DOI 10.1016/j.febslet.2011.01.027
   Cruciani-Guglielmacci C, 2017, BIOCHIMIE, V143, P51, DOI 10.1016/j.biochi.2017.07.012
   Fischer A, 2014, NEUROPHARMACOLOGY, V80, P95, DOI 10.1016/j.neuropharm.2014.01.038
   Gong HL, 2013, J HISTOCHEM CYTOCHEM, V61, P857, DOI 10.1369/0022155413505601
   Goto T, 2019, BIOSCI BIOTECH BIOCH, V83, P579, DOI 10.1080/09168451.2018.1559025
   Gupta R, 2020, LIFE SCI, V243, DOI 10.1016/j.lfs.2020.117278
   Jiang XT, 2014, J MOL ENDOCRINOL, V53, P191, DOI 10.1530/JME-14-0066
   Kotha S, 2021, J BIOMOL STRUCT DYN, V39, P2210, DOI 10.1080/07391102.2020.1747543
   Lane CA, 2018, EUR J NEUROL, V25, P59, DOI 10.1111/ene.13439
   Lee JH, 2007, INT J MOL MED, V20, P59
   Lee YH, 2014, CANCER RES, V74, P4752, DOI 10.1158/0008-5472.CAN-13-3531
   Ma YH, 2013, MOL CELL PROTEOMICS, V12, P2833, DOI 10.1074/mcp.M112.026864
   Mead JR, 2002, J MOL MED, V80, P753, DOI 10.1007/s00109-002-0384-9
   Medrano-Jimenez E, 2019, J NEUROINFLAMM, V16, DOI 10.1186/s12974-019-1515-3
   Nishitsuji K, 2011, J BIOL CHEM, V286, P6393, DOI 10.1074/jbc.M110.172106
   Ren L, 2016, NEUROSCI LETT, V619, P73, DOI 10.1016/j.neulet.2016.03.021
   Tan L, 2017, CURR NEUROVASC RES, V14, P3, DOI 10.2174/1567202613666161027101100
   Tang Shuang-Hong, 2018, Zhen Ci Yan Jiu, V43, P692, DOI 10.13702/j.1000-0607.170814
   Wang H, 2012, ANNU REV NUTR, V32, P147, DOI 10.1146/annurev-nutr-071811-150703
   Xie ZS, 2020, BIOMED PHARMACOTHER, V124, DOI 10.1016/j.biopha.2020.109886
   Xing AP, 2019, MOL NUTR FOOD RES, V63, DOI 10.1002/mnfr.201900001
   Zhang JZ, 2018, FRONT CELL NEUROSCI, V12, DOI 10.3389/fncel.2018.00001
   Zhang JZ, 2017, FRONT AGING NEUROSCI, V9, DOI 10.3389/fnagi.2017.00121
NR 28
TC 0
Z9 1
U1 0
U2 1
PU FRONTIERS MEDIA SA
PI LAUSANNE
PA AVENUE DU TRIBUNAL FEDERAL 34, LAUSANNE, CH-1015, SWITZERLAND
SN 1663-4365
J9 FRONT AGING NEUROSCI
JI Front. Aging Neurosci.
PD MAY 12
PY 2020
VL 12
AR 132
DI 10.3389/fnagi.2020.00132
PG 10
WC Geriatrics & Gerontology; Neurosciences
WE Science Citation Index Expanded (SCI-EXPANDED)
SC Geriatrics & Gerontology; Neurosciences & Neurology
GA LT6ST
UT WOS:000537199300001
PM 32477101
OA Green Published, gold
DA 2022-08-24
ER

PT J
AU Evans, AM
   Hardie, DG
AF Evans, A. Mark
   Hardie, D. Grahame
TI Transcriptomics in Alzheimer's Disease: Aspects and Challenges
SO INTERNATIONAL JOURNAL OF MOLECULAR SCIENCES
LA English
DT Review
DE trancriptome; differently expressed genes; Alzheimer's disease;
   neurodegeneration; noncoding RNA; alternative splicing; copy number
   variant; RNA array; RNA sequencing
ID ACTIVATED PROTEIN-KINASE; ADIPOSE-TISSUE THERMOGENESIS; OBSTRUCTIVE
   SLEEP-APNEA; CYTOCHROME-C-OXIDASE; HYPOXIC PULMONARY VASOCONSTRICTION;
   HIGH-ALTITUDE ADAPTATION; ACUTE MOUNTAIN-SICKNESS; CAROTID-BODY;
   BRAIN-STEM; VENTILATORY RESPONSE
AB Alzheimer's disease (AD) is the most common cause of dementia. Although the heritability of AD is high, the knowledge of the disease-associated genes, their expression, and their disease-related pathways remain limited. Hence, finding the association between gene dysfunctions and pathological mechanisms, such as neuronal transports, APP processing, calcium homeostasis, and impairment in mitochondria, should be crucial. Emerging studies have revealed that changes in gene expression and gene regulation may have a strong impact on neurodegeneration. The mRNA-transcription factor interactions, non-coding RNAs, alternative splicing, or copy number variants could also play a role in disease onset. These facts suggest that understanding the impact of transcriptomes in AD may improve the disease diagnosis and also the therapies. In this review, we highlight recent transcriptome investigations in multifactorial AD, with emphasis on the insights emerging at their interface.
C1 [Evans, A. Mark] Univ Edinburgh, Edinburgh Med Sch, Ctr Discovery Brain Sci & Cardiovasc Sci, Hugh Robson Bldg, Edinburgh EH8 9XD, Midlothian, Scotland.
   [Hardie, D. Grahame] Univ Dundee, Sch Life Sci, Div Cell Signalling & Immunol, Dow St, Dundee DD1 5EH, Scotland.
RP Evans, AM (通讯作者)，Univ Edinburgh, Edinburgh Med Sch, Ctr Discovery Brain Sci & Cardiovasc Sci, Hugh Robson Bldg, Edinburgh EH8 9XD, Midlothian, Scotland.
EM mark.evans@ed.ac.uk; d.g.hardie@dundee.ac.uk
FU British Heart Foundation Programme Grant [29885]; Wellcome Trust
   [081195, 204766/Z/16/Z]
FX Recent studies in the A.M.E. laboratory have been supported by a British
   Heart Foundation Programme Grant (29885) and a Wellcome Trust Programme
   Grant (081195). The D.G.H. laboratory has been supported by the Wellcome
   Trust (204766/Z/16/Z).
CR Ahmadi M, 2016, ELIFE, V5, DOI 10.7554/eLife.16349
   Ainslie PN, 2013, RESP PHYSIOL NEUROBI, V188, P233, DOI 10.1016/j.resp.2013.05.020
   Andersen MN, 2015, CHANNELS, V9, P121, DOI 10.1080/19336950.2015.1036205
   Anderson KA, 2008, CELL METAB, V7, P377, DOI 10.1016/j.cmet.2008.02.011
   Andersson U, 2004, J BIOL CHEM, V279, P12005, DOI 10.1074/jbc.C300557200
   Angelova PR, 2015, J NEUROSCI, V35, P10460, DOI 10.1523/JNEUROSCI.0045-15.2015
   Aras S, 2013, NUCLEIC ACIDS RES, V41, P2255, DOI 10.1093/nar/gks1454
   Arias-Reyes C, 2020, RESP PHYSIOL NEUROBI, V277, DOI 10.1016/j.resp.2020.103443
   Attwell D, 2001, J CEREBR BLOOD F MET, V21, P1133, DOI 10.1097/00004647-200110000-00001
   Auciello FR, 2014, FEBS LETT, V588, P3361, DOI 10.1016/j.febslet.2014.07.025
   Bain J, 2007, BIOCHEM J, V408, P297, DOI 10.1042/BJ20070797
   Baracco Rossana, 2007, Metabolic Syndrome and Related Disorders, V5, P55, DOI 10.1089/met.2006.0019
   Bartsch P, 2005, J APPL PHYSIOL, V98, P1101, DOI 10.1152/japplphysiol.01167.2004
   Basnyat B, 2015, MICROBIOL SPECTR, V3, DOI 10.1128/microbiolspec.IOL5-0006-2015
   Bastias-Perez M, 2020, CELLS-BASEL, V9, DOI 10.3390/cells9020316
   Beiroa D, 2014, DIABETES, V63, P3346, DOI 10.2337/db14-0302
   BERGOFSKY EH, 1968, FED PROC, V27, P1420
   Berquin P, 2000, BRAIN RES, V857, P30, DOI 10.1016/S0006-8993(99)02304-5
   Berquin P, 2000, BRAIN RES, V877, P149, DOI 10.1016/S0006-8993(00)02632-9
   Bielanska J, 2010, CELL PHYSIOL BIOCHEM, V26, P219, DOI 10.1159/000320528
   Bigham AW, 2014, PHYSIOL GENOMICS, V46, P687, DOI 10.1152/physiolgenomics.00063.2014
   BROOKS GA, 1991, J APPL PHYSIOL, V71, P333, DOI 10.1152/jappl.1991.71.1.333
   BROOKS GA, 1991, J APPL PHYSIOL, V70, P919, DOI 10.1152/jappl.1991.70.2.919
   Bucher ES, 2014, J CEREBR BLOOD F MET, V34, P1128, DOI 10.1038/jcbfm.2014.60
   Buckler KJ, 2013, J PHYSIOL-LONDON, V591, P3549, DOI 10.1113/jphysiol.2013.257741
   Cameron AR, 2018, REDOX BIOL, V14, P187, DOI 10.1016/j.redox.2017.08.018
   Carreau A, 2011, J CELL MOL MED, V15, P1239, DOI 10.1111/j.1582-4934.2011.01258.x
   Chang TJ, 2009, DIABETOLOGIA, V52, P1112, DOI 10.1007/s00125-009-1337-4
   Chau EHL, 2012, ANESTHESIOLOGY, V117, P188, DOI 10.1097/ALN.0b013e31825add60
   Cheng XT, 2020, J CLIN INVEST, V130, P2237, DOI 10.1172/JCI133194
   Claret M, 2007, J CLIN INVEST, V117, P2325, DOI 10.1172/JCI31516
   Clement AM, 2010, BIOL LETTERS, V6, P509, DOI 10.1098/rsbl.2009.1033
   Coldren KM, 2017, AM J PHYSIOL-REG I, V312, pR982, DOI 10.1152/ajpregu.00543.2016
   CORTON JM, 1995, EUR J BIOCHEM, V229, P558, DOI 10.1111/j.1432-1033.1995.tb20498.x
   Curran AK, 2000, J APPL PHYSIOL, V88, P1840, DOI 10.1152/jappl.2000.88.5.1840
   Dipp M, 2001, CIRC RES, V89, P77, DOI 10.1161/hh1301.093616
   Dipp M, 2001, AM J PHYSIOL-LUNG C, V281, pL318, DOI 10.1152/ajplung.2001.281.2.L318
   Docio I, 2018, FRONT PHYSIOL, V9, DOI 10.3389/fphys.2018.00694
   DUCHEN MR, 1992, J PHYSIOL-LONDON, V450, P13, DOI 10.1113/jphysiol.1992.sp019114
   DUCHEN MR, 1992, J PHYSIOL-LONDON, V450, P33, DOI 10.1113/jphysiol.1992.sp019115
   Dunlop EA, 2013, BIOCHEM SOC T, V41, P939, DOI 10.1042/BST20130030
   DURMOWICZ AG, 1993, J APPL PHYSIOL, V74, P2276, DOI 10.1152/jappl.1993.74.5.2276
   Dzeja PP, 2003, J EXP BIOL, V206, P2039, DOI 10.1242/jeb.00426
   Emerling BM, 2009, FREE RADICAL BIO MED, V46, P1386, DOI 10.1016/j.freeradbiomed.2009.02.019
   Epperson A, 1999, AM J PHYSIOL-GASTR L, V277, pG127, DOI 10.1152/ajpgi.1999.277.1.G127
   Evans A.M, 2004, HYPOXIA CELL METABOL
   Evans AM, 2006, J PHYSIOL-LONDON, V574, P113, DOI 10.1113/jphysiol.2006.108381
   Evans AM, 2019, RESP PHYSIOL NEUROBI, V265, P112, DOI 10.1016/j.resp.2018.08.011
   Evans AM, 2016, BIOCHEM J, V473, P2561, DOI 10.1042/BCJ20160002
   Evans AM, 2009, ANN NY ACAD SCI, V1177, P89, DOI 10.1111/j.1749-6632.2009.05041.x
   Evans AM, 2005, J BIOL CHEM, V280, P41504, DOI 10.1074/jbc.M510040200
   Farmer CG, 2015, PHYSIOLOGY, V30, P260, DOI 10.1152/physiol.00056.2014
   Firth AL, 2008, AM J PHYSIOL-LUNG C, V295, pL61, DOI 10.1152/ajplung.90243.2008
   Fogarty S, 2016, MOL CANCER RES, V14, P683, DOI 10.1158/1541-7786.MCR-15-0479
   Fukuda R, 2007, CELL, V129, P111, DOI 10.1016/j.cell.2007.01.047
   Gaine SP, 1998, AM J PHYSIOL-LUNG C, V274, pL657, DOI 10.1152/ajplung.1998.274.4.L657
   Galie N, 2009, EUR HEART J, V30, P2493, DOI 10.1093/eurheartj/ehp297
   Gauda EB, 2013, RESP PHYSIOL NEUROBI, V185, P120, DOI 10.1016/j.resp.2012.08.005
   Gauthier MS, 2011, BIOCHEM BIOPH RES CO, V404, P382, DOI 10.1016/j.bbrc.2010.11.127
   Ge RL, 2015, EXP PHYSIOL, V100, P1247, DOI 10.1113/EP085292
   Goransson O, 2007, J BIOL CHEM, V282, P32549, DOI 10.1074/jbc.M706536200
   Goncharov DA, 2018, AM J RESP CRIT CARE, V198, P681, DOI 10.1164/rccm.201801-0022LE
   Goncharov DA, 2014, CIRCULATION, V129, P864, DOI 10.1161/CIRCULATIONAHA.113.004581
   Gourine AV, 2017, J APPL PHYSIOL, V123, P1344, DOI 10.1152/japplphysiol.00194.2017
   Gowans GJ, 2013, CELL METAB, V18, P556, DOI 10.1016/j.cmet.2013.08.019
   Gozal D, 2016, AM J RESP CRIT CARE, V193, P945, DOI 10.1164/rccm.201512-2323ED
   Gu X, 2017, J BIOL CHEM, V292, P12653, DOI 10.1074/jbc.M117.793018
   Guyenet PG, 2014, COMPR PHYSIOL, V4, P1511, DOI 10.1002/cphy.c140004
   Hardie DG, 2007, NAT REV MOL CELL BIO, V8, P774, DOI 10.1038/nrm2249
   Hardie DG, 2018, J R SOC INTERFACE, V15, DOI 10.1098/rsif.2017.0774
   Hardie DG, 2016, TRENDS CELL BIOL, V26, P190, DOI 10.1016/j.tcb.2015.10.013
   Hardie DG, 2015, CURR OPIN CELL BIOL, V33, P1, DOI 10.1016/j.ceb.2014.09.004
   Hardie DG, 2014, CELL METAB, V20, P939, DOI 10.1016/j.cmet.2014.09.013
   Hardie DG, 2014, J INTERN MED, V276, P543, DOI 10.1111/joim.12268
   Hardie DG, 1998, ANNU REV BIOCHEM, V67, P821, DOI 10.1146/annurev.biochem.67.1.821
   Hawley SA, 2005, CELL METAB, V2, P9, DOI 10.1016/j.cmet.2005.05.009
   Hawley Simon A, 2003, J Biol, V2, P28, DOI 10.1186/1475-4924-2-28
   Hawley SA, 2010, CELL METAB, V11, P554, DOI 10.1016/j.cmet.2010.04.001
   HENRY JL, 1989, BRAIN RES, V491, P150, DOI 10.1016/0006-8993(89)90097-8
   Heymans C, 1930, ARCH INT PHARMACOD T, V39, P400
   Hochachka PW, 1996, P NATL ACAD SCI USA, V93, P1215, DOI 10.1073/pnas.93.3.1215
   HOLDEN JE, 1995, J APPL PHYSIOL, V79, P222, DOI 10.1152/jappl.1995.79.1.222
   Horscroft JA, 2017, P NATL ACAD SCI USA, V114, P6382, DOI 10.1073/pnas.1700527114
   Horvat S, 2006, J NEUROCHEM, V99, P937, DOI 10.1111/j.1471-4159.2006.04134.x
   Huttemann M, 2012, FASEB J, V26, P3916, DOI 10.1096/fj.11-203273
   Huez S, 2007, CIRCULATION, V115, pE308, DOI 10.1161/CIRCULATIONAHA.106.650994
   Hunter RW, 2018, NAT MED, V24, P1395, DOI 10.1038/s41591-018-0159-7
   Hunter RW, 2014, CHEM BIOL, V21, P866, DOI 10.1016/j.chembiol.2014.05.014
   Huttemann M, 2001, GENE, V267, P111, DOI 10.1016/S0378-1119(01)00385-7
   Ikematsu N, 2011, P NATL ACAD SCI USA, V108, P18132, DOI 10.1073/pnas.1106201108
   Imray C, 2010, PROG CARDIOVASC DIS, V52, P467, DOI 10.1016/j.pcad.2010.02.003
   Ivy DD, 2013, J AM COLL CARDIOL, V62, pD117, DOI 10.1016/j.jacc.2013.10.028
   Karnatovskaia LV, 2014, J CLIN SLEEP MED, V10, P657, DOI 10.5664/jcsm.3794
   Kelly KR, 2010, METABOLISM, V59, P200, DOI 10.1016/j.metabol.2009.07.014
   Kim D, 2014, RESP PHYSIOL NEUROBI, V195, P19, DOI 10.1016/j.resp.2014.01.020
   King TL, 2015, AM J PHYSIOL-REG I, V309, pR721, DOI 10.1152/ajpregu.00540.2014
   King TL, 2012, AM J PHYSIOL-REG I, V302, pR1219, DOI 10.1152/ajpregu.00028.2012
   Klein H, 2009, AM J PHYSIOL-CELL PH, V296, pC285, DOI 10.1152/ajpcell.00418.2008
   Kocha KM, 2015, AM J PHYSIOL-REG I, V308, pR305, DOI 10.1152/ajpregu.00281.2014
   Kola B, 2005, J BIOL CHEM, V280, P25196, DOI 10.1074/jbc.C500175200
   Kool H, 2014, BIRTH DEFECTS RES C, V102, P343, DOI 10.1002/bdrc.21085
   Krieger J., 2005, PRINCIPLES PRACTICE, P232, DOI [DOI 10.1016/BO-7216-0797-7/X5001-0, 10.1016/BO-7216-0797-7/X5001-0]
   KUES WA, 1992, EUR J NEUROSCI, V4, P1296, DOI 10.1111/j.1460-9568.1992.tb00155.x
   Kumar P, 2012, COMPR PHYSIOL, V2, P141, DOI 10.1002/cphy.c100069
   Leng G, 2017, TRENDS ENDOCRIN MET, V28, P365, DOI 10.1016/j.tem.2017.02.007
   Lindgarde F, 2004, HIGH ALT MED BIOL, V5, P27, DOI 10.1089/152702904322963663
   Lipton AJ, 2001, NATURE, V413, P171, DOI 10.1038/35093117
   Liu XW, 2017, HIGH ALT MED BIOL, V18, P234, DOI 10.1089/ham.2016.0141
   Liu YN, 2017, BIOMED PHARMACOTHER, V89, P1462, DOI 10.1016/j.biopha.2017.02.012
   Lopez M, 2008, CELL METAB, V7, P389, DOI 10.1016/j.cmet.2008.03.006
   Lopez M, 2010, NAT MED, V16, P1001, DOI 10.1038/nm.2207
   Lucking EF, 2018, EBIOMEDICINE, V38, P191, DOI 10.1016/j.ebiom.2018.11.010
   MacMillan S, 2019, FASEB J, V33
   MacMillan S, 2018, FRONT PHYSIOL, V9, DOI 10.3389/fphys.2018.00655
   Magistretti PJ, 2018, NAT REV NEUROSCI, V19, P235, DOI 10.1038/nrn.2018.19
   Mahmoud A.M., HYPOXIC VENTILATORY
   Mahmoud AD, 2016, AM J RESP CRIT CARE, V193, P1032, DOI 10.1164/rccm.201508-1667OC
   Marina N, 2013, BASIC RES CARDIOL, V108, DOI 10.1007/s00395-012-0317-x
   de Morentin PBM, 2014, CELL METAB, V20, P41, DOI 10.1016/j.cmet.2014.03.031
   Martinez-Sanchez N, 2017, CELL METAB, V26, P212, DOI 10.1016/j.cmet.2017.06.014
   Martins L, 2016, CELL REP, V16, P2231, DOI 10.1016/j.celrep.2016.07.045
   Matsubayashi K, 2009, GERIATR GERONTOL INT, V9, P333, DOI 10.1111/j.1447-0594.2009.00548.x
   MCMURTRY IF, 1978, AM J PHYSIOL, V235, pH104, DOI 10.1152/ajpheart.1978.235.1.H104
   Mia S, 2012, CELL PHYSIOL BIOCHEM, V30, P1039, DOI 10.1159/000341480
   MILLS E, 1970, NATURE, V225, P1147, DOI 10.1038/2251147a0
   MILLS E, 1972, J NEUROPHYSIOL, V35, P405, DOI 10.1152/jn.1972.35.4.405
   Minokoshi Y, 2004, NATURE, V428, P569, DOI 10.1038/nature02440
   Misonou H, 2005, NEUROTOXICOLOGY, V26, P743, DOI 10.1016/j.neuro.2005.02.003
   Moore LG, 2017, QUATERN INT, V461, P4, DOI 10.1016/j.quaint.2016.09.045
   Moral-Sanz J, 2018, SCI SIGNAL, V11, DOI 10.1126/scisignal.aau0296
   Moral-Sanz J, 2016, J PHYSIOL-LONDON, V594, P4901, DOI 10.1113/JP272032
   Moreira D, 2016, CURR DRUG TARGETS, V17, P942, DOI 10.2174/1389450116666150416120559
   Moreno-Dominguez A, 2020, SCI SIGNAL, V13, DOI 10.1126/scisignal.aay9452
   Moreno-Indias I, 2016, SLEEP, V39, P1891, DOI 10.5665/sleep.6176
   Moreno-Indias I, 2015, EUR RESPIR J, V45, P1055, DOI 10.1183/09031936.00184314
   Murphy BA, 2009, AM J PHYSIOL-CELL PH, V297, pC750, DOI 10.1152/ajpcell.00127.2009
   NAEIJE R, 1989, J APPL PHYSIOL, V66, P42, DOI 10.1152/jappl.1989.66.1.42
   Nagy S, 2018, PLOS GENET, V14, DOI 10.1371/journal.pgen.1007623
   Narravula S, 2001, J IMMUNOL, V166, P7543, DOI 10.4049/jimmunol.166.12.7543
   Nicola T, 2011, AM J PHYSIOL-LUNG C, V301, pL125, DOI 10.1152/ajplung.00074.2011
   Noureldein MH, 2018, MICROB PATHOGENESIS, V118, P98, DOI 10.1016/j.micpath.2018.03.021
   Nurse CA, 2014, J PHYSIOL-LONDON, V592, P3419, DOI 10.1113/jphysiol.2013.269829
   O'Connor KM, 2019, EBIOMEDICINE, V44, P618, DOI 10.1016/j.ebiom.2019.03.029
   O'Halloran KD, 2016, RESP PHYSIOL NEUROBI, V226, P63, DOI 10.1016/j.resp.2015.10.013
   Oakhill JS, 2011, SCIENCE, V332, P1433, DOI 10.1126/science.1200094
   Okamoto S, 2018, CELL REP, V22, P706, DOI 10.1016/j.celrep.2017.11.102
   Omura J, 2016, CIRC RES, V119, P197, DOI 10.1161/CIRCRESAHA.115.308178
   Owen MR, 2000, BIOCHEM J, V348, P607, DOI 10.1042/0264-6021:3480607
   Reguera DP, 2020, CELLS-BASEL, V9, DOI 10.3390/cells9020443
   Panayiotou C, 2014, INT J BIOCHEM CELL B, V49, P75, DOI 10.1016/j.biocel.2014.01.014
   Papamatheakis DG, 2013, CURR VASC PHARMACOL, V11, P616, DOI 10.2174/1570161111311050006
   Penaloza D, 2007, CIRCULATION, V115, P1132, DOI 10.1161/CIRCULATIONAHA.106.624544
   Perlman S, 2009, NAT REV MICROBIOL, V7, P439, DOI 10.1038/nrmicro2147
   Pollard AE, 2019, NAT METAB, V1, P340, DOI 10.1038/s42255-019-0036-9
   Porteus C, 2011, J COMP PHYSIOL B, V181, P311, DOI 10.1007/s00360-011-0554-6
[truncated: 138,176 more chars]
