# Supplementary material for: Bibliometric analysis of research on Alzheimer’s disease and non-coding RNAs: Opportunities and challenges
Source: Front Aging Neurosci. 2022 Oct 18;14:1037068. doi: 10.3389/fnagi.2022.1037068 (PMC9623309; doi:10.3389/fnagi.2022.1037068)
Supplement: Supplementary file 1 [file Data_Sheet_1.ZIP › Supplementary Material 1/For visualization analysis Website/savedrecs 0-3.txt]

PT	AU	BA	BE	GP	AF	BF	CA	TI	SO	SE	BS	LA	DT	CT	CY	CL	SP	HO	DE	ID	AB	C1	C3	RP	EM	RI	OI	FU	FP	FX	CR	NR	TC	Z9	U1	U2	PU	PI	PA	SN	EI	BN	J9	JI	PD	PY	VL	IS	PN
J	Chen, GF; Xu, TH; Yan, Y; Zhou, YR; Jiang, Y; Melcher, K; Xu, HE				Chen, Guo-fang; Xu, Ting-hai; Yan, Yan; Zhou, Yu-ren; Jiang, Yi; Melcher, Karsten; Xu, H. Eric			Amyloid beta: structure, biology and structure-based therapeutic development	ACTA PHARMACOLOGICA SINICA			English	Review						amyloid beta peptide; amyloid precursor protein; Alzheimer's disease; neurodegenerative diseases; drug discovery	BLOOD-BRAIN-BARRIER; METABOTROPIC GLUTAMATE RECEPTORS; NICOTINIC ACETYLCHOLINE-RECEPTOR; AMELIORATES MEMORY IMPAIRMENT; GAMMA-SECRETASE CLEAVAGE; ONSET ALZHEIMERS-DISEASE; TRANSGENIC MOUSE MODEL; D-ASPARTATE RECEPTOR; PEPTIDE A-BETA; PRECURSOR PROTEIN	Amyloid beta peptide (A beta) is produced through the proteolytic processing of a transmembrane protein, amyloid precursor protein (APP), by beta- and gamma-secretases. A beta accumulation in the brain is proposed to be an early toxic event in the pathogenesis of Alzheimer's disease, which is the most common form of dementia associated with plaques and tangles in the brain. Currently, it is uncle…	[Chen, Guo-fang; Xu, Ting-hai; Yan, Yan; Zhou, Yu-ren; Jiang, Yi; Xu, H. Eric] Chinese Acad Sci, Shanghai Inst Mat Med, CAS Key Lab Receptor Res, Ctr Struct & Funct Drug Targets,VARI SIMM Ctr, Shanghai 201203, Peoples R China; [Melcher, Karsten; Xu, H. Eric] Van Andel Res Inst, Lab Struct Sci, Grand Rapids, MI 49503 USA		Chen, GF; Xu, HE (通讯作者)，Chinese Acad Sci, Shanghai Inst Mat Med, CAS Key Lab Receptor Res, Ctr Struct & Funct Drug Targets,VARI SIMM Ctr, Shanghai 201203, Peoples R China.; Xu, HE (通讯作者)，Van Andel Res Inst, Lab Struct Sci, Grand Rapids, MI 49503 USA.	guofangchen2008@163.com; eric.xu@simm.ac.cn	Melcher, Karsten/AAZ-3861-2020; Xu, H. Eric/ABD-7487-2021	Melcher, Karsten/0000-0002-9125-4027; Xu, Tinghai/0000-0003-2239-1420; Chen, Guofang/0000-0003-4250-1682; Xu, Huaqiang/0000-0002-6829-8144	Postdoctoral Science Foundation of China [Y512031078]; National Natural Science Foundation of China [31300607]; Shanghai Science and Technology Committee [13ZR1447600]; Jay and Betty Van Andel Foundation, Amway (China); Ministry of Science and Technology of China [2012CB910403, 2013CB910601, XDB08020303]	Postdoctoral Science Foundation of China(China Postdoctoral Science Foundation); National Natural Science Foundation of China(National Natural Science Foundation of China (NSFC)); Shanghai Science and Technology Committee(Shanghai Science & Technology Committee); Jay and Betty Van Andel Foundation, Amway (China); Ministry of Science and Technology of China(Ministry of Science and Technology, Chin…	This work was supported by the Postdoctoral Science Foundation of China (No Y512031078), by grants from the National Natural Science Foundation of China (No 31300607) and the Shanghai Science and Technology Committee (No 13ZR1447600), as well as in part by the Jay and Betty Van Andel Foundation, Amway (China), and the Ministry of Science and Technology of China (No 2012CB910403, 2013CB910601 and …	Abdul-Hay SO, 2012, MOL NEURODEGENER, V7, DOI 10.1186/1750-1326-7-46; Ahmed M, 2010, NAT STRUCT MOL BIOL, V17, P561, DOI 10.1038/nsmb.1799; AKSENOV MY, 1995, J NEUROCHEM, V65, P1899; Alberdi E, 2010, CELL CALCIUM, V47, P264, DOI 10.1016/j.ceca.2009.12.010; Amaro M, 2016, ANGEW CHEM INT EDIT, V55, P9411, DOI 10.1002/anie.201603178; Anandatheerthavarada HK, 2003, J CELL BIOL, V161, P41, DOI 10.1083…	341	508	519	28	145	NATURE PUBLISHING GROUP	LONDON	MACMILLAN BUILDING, 4 CRINAN ST, LONDON N1 9XW, ENGLAND	1671-4083	1745-7254		ACTA PHARMACOL SIN	Acta Pharmacol. Sin.	SEP	2017	38	9
J	Lehmann, SM; Kruger, C; Park, B; Derkow, K; Rosenberger, K; Baumgart, J; Trimbuch, T; Eom, G; Hinz, M; Kaul, D; Habbel, P; Kalin, R; Franzoni, E; Rybak, A; Nguyen, D; Veh, R; Ninnemann, O; Peters, O; Nitsch, R; Heppner, FL; Golenbock, D; Schott, E; Ploegh, HL; Wulczyn, FG; Lehnardt, S				Lehmann, Sabrina M.; Krueger, Christina; Park, Boyoun; Derkow, Katja; Rosenberger, Karen; Baumgart, Jan; Trimbuch, Thorsten; Eom, Gina; Hinz, Michael; Kaul, David; Habbel, Piet; Kaelin, Roland; Franzoni, Eleonora; Rybak, Agnieszka; Nguyen, Duong; Veh, Ruediger; Ninnemann, Olaf; Peters, Oliver; Nitsch, Robert; Heppner, Frank L.; Golenbock, Douglas; Schott, Eckart; Ploegh, Hidde L.; Wulczyn, F. Gre…			An unconventional role for miRNA: let-7 activates Toll-like receptor 7 and causes neurodegeneration	NATURE NEUROSCIENCE			English	Article							ALZHEIMERS-DISEASE; IMMUNE-RESPONSES; MICRORNAS; CELLS; IDENTIFICATION; RNA; INFLAMMATION; BIOMARKERS; MICROGLIA; APOPTOSIS	Activation of innate immune receptors by host-derived factors exacerbates CNS damage, but the identity of these factors remains elusive. We uncovered an unconventional role for the microRNA let-7, a highly abundant regulator of gene expression in the CNS, in which extracellular let-7 activates the RNA-sensing Toll-like receptor (TLR) 7 and induces neurodegeneration through neuronal TLR7. Cerebros…	[Lehmann, Sabrina M.; Krueger, Christina; Derkow, Katja; Rosenberger, Karen; Kaul, David; Habbel, Piet; Lehnardt, Seija] Charite, Dept Neurol, D-13353 Berlin, Germany; [Park, Boyoun] Yonsei Univ, Dept Biol, Seoul 120749, South Korea; [Baumgart, Jan; Nitsch, Robert] Johannes Gutenberg Univ Mainz, Inst Microscop Anat & Neurobiol, Mainz, Germany; [Trimbuch, Thorsten; Heppner, Frank L.; Lehnardt, Sei…		Lehmann, SM (通讯作者)，Charite, Dept Neurol, D-13353 Berlin, Germany.	seija.lehnardt@charite.de	Kälin, Roland/AHE-4133-2022; Kälin, Roland/AAG-9161-2020; Heppner, Frank/ABH-8393-2020; Nitsch, Robert/AAI-9129-2021; Lehnardt, Seija/AAA-4113-2022	Kälin, Roland/0000-0003-2680-5715; Heppner, Frank/0000-0001-9816-8917; Veh, Rudiger/0000-0002-6253-9808; Hinz, Michael/0000-0003-2611-4121; Peters, Oliver/0000-0003-0568-2998; Trimbuch, Thorsten/0000-0001-7512-8955; Baumgart, Jan/0000-0003-1996-4267	Deutsche Forschungsgemeinschaft [SFB-TRR43/A1]; NeuroCure Exc 257 [SFB-TRR43/A6]; [SFB665/A2]; [GRK1123]	Deutsche Forschungsgemeinschaft(German Research Foundation (DFG)); NeuroCure Exc 257; ;	We thank M. Brinkmann (Helmholtz Centre for Infection Research) for providing immortalized bone marrow-derived macrophages. We also thank C. Schipke, A.-M. Rohde, D. Ludecke and J. Schuler for helpful discussions and excellent technical assistance. This work was supported by Deutsche Forschungsgemeinschaft SFB-TRR43/A1 and NeuroCure Exc 257 (to S.L.), SFB-TRR43/A6 (to F.L.H.), and by SFB665/A2 an…	Aliprantis AO, 1999, SCIENCE, V285, P736, DOI 10.1126/science.285.5428.736; Baraniskin A, 2011, BLOOD, V117, P3140, DOI 10.1182/blood-2010-09-308684; Bartel DP, 2009, CELL, V136, P215, DOI 10.1016/j.cell.2009.01.002; Berezikov E, 2006, NAT GENET, V38, P1375, DOI 10.1038/ng1914; Butchi NB, 2008, J IMMUNOL, V180, P7604, DOI 10.4049/jimmunol.180.11.7604; Carlsbecker A, 2010, NATURE, V465, P316, DOI …	50	493	519	5	142	NATURE PUBLISHING GROUP	NEW YORK	75 VARICK ST, 9TH FLR, NEW YORK, NY 10013-1917 USA	1097-6256			NAT NEUROSCI	Nat. Neurosci.	JUN	2012	15	6
J	Dowdy, SF				Dowdy, Steven F.			Overcoming cellular barriers for RNA therapeutics	NATURE BIOTECHNOLOGY			English	Article							DOUBLE-STRANDED-RNA; HUMAN-IMMUNODEFICIENCY-VIRUS; SOLID-PHASE SYNTHESIS; LIPID-LIKE MATERIALS; IN-VIVO; ANTISENSE OLIGONUCLEOTIDES; MAMMALIAN-CELLS; MESSENGER-RNA; EFFICIENT DELIVERY; SIRNA DELIVERY	RNA-based therapeutics, such as small-interfering (siRNAs), microRNAs (miRNAs), antisense oligonucleotides (ASOs), aptamers, synthetic mRNAs and CRISPR-Cas9, have great potential to target a large part of the currently undruggable genes and gene products and to generate entirely new therapeutic paradigms in disease, ranging from cancer to pandemic influenza to Alzheimer's disease. However, for th…	[Dowdy, Steven F.] Univ Calif San Diego, Sch Med, Dept Cellular & Mol Med, La Jolla, CA 92093 USA		Dowdy, SF (通讯作者)，Univ Calif San Diego, Sch Med, Dept Cellular & Mol Med, La Jolla, CA 92093 USA.	sdowdy@ucsd.edu						Abe K, 2016, CURR OPIN STRUC BIOL, V39, P71, DOI 10.1016/j.sbi.2016.06.001; AGRAWAL S, 1988, P NATL ACAD SCI USA, V85, P7079, DOI 10.1073/pnas.85.19.7079; Akinc A, 2008, NAT BIOTECHNOL, V26, P561, DOI 10.1038/nbt1402; Alter J, 2006, NAT MED, V12, P175, DOI 10.1038/nm1345; [Anonymous], 2016, ARR PHARM FOC RES SU; Baltimore D, 2015, SCIENCE, V348, P36, DOI 10.1126/science.aab1028; Beaudet AL, 2016,…	107	488	495	31	467	NATURE PUBLISHING GROUP	NEW YORK	75 VARICK ST, 9TH FLR, NEW YORK, NY 10013-1917 USA	1087-0156	1546-1696		NAT BIOTECHNOL	Nat. Biotechnol.	MAR	2017	35	3
J	Leidinger, P; Backes, C; Deutscher, S; Schmitt, K; Mueller, SC; Frese, K; Haas, J; Ruprecht, K; Paul, F; Stahler, C; Lang, CJG; Meder, B; Bartfai, T; Meese, E; Keller, A				Leidinger, Petra; Backes, Christina; Deutscher, Stephanie; Schmitt, Katja; Mueller, Sabine C.; Frese, Karen; Haas, Jan; Ruprecht, Klemens; Paul, Friedemann; Staehler, Cord; Lang, Christoph J. G.; Meder, Benjamin; Bartfai, Tamas; Meese, Eckart; Keller, Andreas			A blood based 12-miRNA signature of Alzheimer disease patients	GENOME BIOLOGY			English	Article						Alzheimer disease; miRNA; biomarker; next-generation sequencing; quantitative Real Time PCR	MICRORNA EXPRESSION PROFILES; FALSE DISCOVERY RATE; AMYLOID-BETA; GRID1 GENE; SCHIZOPHRENIA; ASSOCIATION; PREDICTION; TARGETS; PROTEIN; ANNOTATION	Background: Alzheimer disease (AD) is the most common form of dementia but the identification of reliable, early and non-invasive biomarkers remains a major challenge. We present a novel miRNA-based signature for detecting AD from blood samples. Results: We apply next-generation sequencing to miRNAs from blood samples of 48 AD patients and 22 unaffected controls, yielding a total of 140 unique ma…	[Leidinger, Petra; Backes, Christina; Deutscher, Stephanie; Schmitt, Katja; Mueller, Sabine C.; Meese, Eckart; Keller, Andreas] Univ Saarland, Dept Human Genet, D-66421 Homburg, Germany; [Frese, Karen; Haas, Jan; Meder, Benjamin] Heidelberg Univ, D-69120 Heidelberg, Germany; [Ruprecht, Klemens; Paul, Friedemann] Charite, Clin & Expt Multiple Sclerosis Res Ctr, D-10117 Berlin, Germany; [Paul, Frie…		Keller, A (通讯作者)，Univ Saarland, Dept Human Genet, Kirrbergerstr,Bldg 60, D-66421 Homburg, Germany.	keller.andreas@siemens.com	Keller, Andreas/ABB-6412-2021; Meese, Eckart Ulrich/ABD-1983-2021	Keller, Andreas/0000-0002-5361-0895; paul, friedemann/0000-0002-6378-0070; Mueller, Sabine/0000-0001-5184-1254	Siemens Healthcare; DFG [LE2783/1-1, ME917/20-1]	Siemens Healthcare(Siemens AG); DFG(German Research Foundation (DFG)European Commission)	This work was supported by Siemens Healthcare, and in part by DFG grants LE2783/1-1 and ME917/20-1.	ALTSCHUL SF, 1990, J MOL BIOL, V215, P403, DOI 10.1016/S0022-2836(05)80360-2; Augustin R, 2012, BMC MED GENET, V13, DOI 10.1186/1471-2350-13-35; Backes C, 2007, NUCLEIC ACIDS RES, V35, pW186, DOI 10.1093/nar/gkm323; Bauer AS, 2012, PLOS ONE, V7, DOI 10.1371/journal.pone.0034151; Benjamini Y, 2001, BEHAV BRAIN RES, V125, P279, DOI 10.1016/S0166-4328(01)00297-2; BENJAMINI Y, 1995, J R STAT SOC B, V…	62	331	340	2	57	BMC	LONDON	CAMPUS, 4 CRINAN ST, LONDON N1 9XW, ENGLAND	1474-760X			GENOME BIOL	Genome Biol.		2013	14	7
J	Lau, P; Bossers, K; Janky, R; Salta, E; Frigerio, CS; Barbash, S; Rothman, R; Sierksma, ASR; Thathiah, A; Greenberg, D; Papadopoulou, AS; Achsel, T; Ayoubi, T; Soreq, H; Verhaagen, J; Swaab, DF; Aerts, S; De Strooper, B				Lau, Pierre; Bossers, Koen; Janky, Rekin's; Salta, Evgenia; Frigerio, Carlo Sala; Barbash, Shahar; Rothman, Roy; Sierksma, Annerieke S. R.; Thathiah, Amantha; Greenberg, David; Papadopoulou, Aikaterini S.; Achsel, Tilmann; Ayoubi, Torik; Soreq, Hermona; Verhaagen, Joost; Swaab, Dick F.; Aerts, Stein; De Strooper, Bart			Alteration of the microRNA network during the progression of Alzheimer's disease	EMBO MOLECULAR MEDICINE			English	Article						Alzheimer's disease; hippocampus; prefrontal cortex; microRNA; miR-132-3p	MESSENGER-RNA EXPRESSION; TRANSCRIPTION FACTORS; MIRNA; IDENTIFICATION; DYSREGULATION; CONTRIBUTES; SCLEROSIS; DEMENTIA; CLUSTER; NEURONS	An overview of miRNAs altered in Alzheimer's disease (AD) was established by profiling the hippocampus of a cohort of 41 late-onset AD (LOAD) patients and 23 controls, showing deregulation of 35 miRNAs. Profiling of miRNAs in the prefrontal cortex of a second independent cohort of 49 patients grouped by Braak stages revealed 41 deregulated miRNAs. We focused on miR-132-3p which is strongly altere…	[Lau, Pierre; Salta, Evgenia; Frigerio, Carlo Sala; Sierksma, Annerieke S. R.; Thathiah, Amantha; Papadopoulou, Aikaterini S.; Achsel, Tilmann; Ayoubi, Torik; De Strooper, Bart] VIB Ctr Biol Dis, Louvain, Belgium; [Lau, Pierre; Salta, Evgenia; Frigerio, Carlo Sala; Sierksma, Annerieke S. R.; Thathiah, Amantha; Papadopoulou, Aikaterini S.; Achsel, Tilmann; Ayoubi, Torik; De Strooper, Bart] Katholi…		De Strooper, B (通讯作者)，VIB Ctr Biol Dis, Louvain, Belgium.	bart.destrooper@cme.vib-kuleuven.be	Verhaagen, Joost/G-4773-2012; de+Strooper, Bart/Z-1638-2019; Sierksma, Annerieke/L-7990-2016; Papadopoulou, Aikaterini S./AAM-5270-2020; Aerts, Stein/A-1100-2009	Papadopoulou, Aikaterini S./0000-0002-4939-8756; Aerts, Stein/0000-0002-8006-0315; Janky, Rekin's/0000-0001-5135-2469; Swaab, Dick/0000-0002-9665-7845; Greenberg, David/0000-0001-8959-8640; Soreq, Hermona/0000-0002-0955-526X; Sala Frigerio, Carlo/0000-0003-4038-6449; Bossers, Koen/0000-0002-0272-4518	Marie-Curie International Incoming Fellowship grant; Top Institute Pharma [T5-207]; Arthur Bax-Anna Vanluffelen chair for Alzheimer research; European Research Council (ERC); Queen Elisabeth Foundation; Fonds voor wetenschappelijk onderzoek (FWO); KULeuven; VIB; Interuniversity Attraction Poles Program of the Belgian Federal Science Policy Office [IUAP P6P7/1658]; Flemish Government; Teva pre-doc…	Marie-Curie International Incoming Fellowship grant; Top Institute Pharma; Arthur Bax-Anna Vanluffelen chair for Alzheimer research; European Research Council (ERC)(European Research Council (ERC)European Commission); Queen Elisabeth Foundation; Fonds voor wetenschappelijk onderzoek (FWO)(FWO); KULeuven(KU Leuven); VIB; Interuniversity Attraction Poles Program of the Belgian Federal Science Polic…	PL was supported by a Marie-Curie International Incoming Fellowship grant. KB was supported by a grant from Top Institute Pharma (T5-207). CSF was supported by a Marie-Curie Intra-European Fellowship grant. BDS was supported by the Arthur Bax-Anna Vanluffelen chair for Alzheimer research. The research was supported by the European Research Council (ERC), the Queen Elisabeth Foundation, the Fonds …	Alkalay A, 2013, CURR ALZHEIMER RES, V10, P48; Alon S, 2012, GENOME RES, V22, P1533, DOI 10.1101/gr.131573.111; Anders S, 2010, GENOME BIOL, V11, DOI 10.1186/gb-2010-11-10-r106; Berson A, 2008, BRAIN, V131, P109, DOI 10.1093/brain/awm276; Berson A, 2012, EMBO MOL MED, V4, P730, DOI 10.1002/emmm.201100995; Blalock EM, 2004, P NATL ACAD SCI USA, V101, P2173, DOI 10.1073/pnas.0308512100; Bossers K, …	52	322	327	4	59	WILEY	HOBOKEN	111 RIVER ST, HOBOKEN 07030-5774, NJ USA	1757-4676	1757-4684		EMBO MOL MED	EMBO Mol. Med.	OCT	2013	5	10
J	Brites, D; Fernandes, A				Brites, Dora; Fernandes, Adelaide			Neuroinflammation and Depression: Microglia Activation, Extracellular Microvesicles and microRNA Dysregulation	FRONTIERS IN CELLULAR NEUROSCIENCE			English	Review						astrocytes; exosomes; ectosomes; microglia; neurodegeneration; glia interplay; oligodendrocytes; microRNAs	PROMOTES NEURITE OUTGROWTH; PREFRONTAL WHITE-MATTER; ALZHEIMERS-DISEASE; AMYLOID-BETA; SUPEROXIDE-DISMUTASE; MAJOR DEPRESSION; ANTIINFLAMMATORY DRUGS; SYNAPTIC PLASTICITY; SECRETE EXOSOMES; PERIPHERAL-BLOOD	Patients with chronic inflammation are often associated with the emergence of depression symptoms, while diagnosed depressed patients show increased levels of circulating cytokines. Further studies revealed the activation of the brain immune cell microglia in depressed patients with a greater magnitude in individuals that committed suicide, indicating a crucial role for neuroinflammation in depre…	[Brites, Dora; Fernandes, Adelaide] Univ Lisbon, Fac Pharm, Res Inst Med IMed ULisboa, P-1699 Lisbon, Portugal; [Brites, Dora; Fernandes, Adelaide] Univ Lisbon, Fac Pharm, Dept Biochem & Human Biol, P-1699 Lisbon, Portugal		Brites, D (通讯作者)，Univ Lisbon, Fac Pharm, Res Inst Med IMed ULisboa, P-1699 Lisbon, Portugal.	dbrites@ff.ulisboa.pt	Fernandes, Adelaide/A-4787-2011; Brites, Dora/AGY-4537-2022; iMed.ULisboa, NeuronGliaBiol/B-5403-2014; Brites, Dora/M-8293-2013; Fernandes, Adelaide/AAX-4091-2020; Brites, Dora/AAW-2001-2021	Fernandes, Adelaide/0000-0002-2782-9519; Brites, Dora/0000-0002-3024-9777; Brites, Dora/0000-0002-3024-9777; Fernandes, Adelaide/0000-0002-2782-9519; Brites, Dora/0000-0002-3024-9777	Fundactio para a Ciencia e a Tecnologia (PCT) [UID/DTP/04138/2013]; [PTDC/SAU-FAR/118787/2010]; [EXPL/NEU-NMC/1003/2013]	Fundactio para a Ciencia e a Tecnologia (PCT); ;	Supported by the projects PTDC/SAU-FAR/118787/2010 (to DB), EXPL/NEU-NMC/1003/2013 (to AF) and in part, by iMed.ULisboa (UID/DTP/04138/2013), from Fundactio para a Ciencia e a Tecnologia (PCT). The funding organization had no role in study design, data collection and analysis, decision to publish, or preparation of the present manuscript.	Absalon S, 2013, J NEUROSCI, V33, P14645, DOI 10.1523/JNEUROSCI.1327-13.2013; Albert PR, 2012, PHILOS T R SOC B, V367, P2378, DOI 10.1098/rstb.2012.0190; Lopez-Verrilli MA, 2013, GLIA, V61, P1795, DOI 10.1002/glia.22558; Alexander M, 2015, NAT COMMUN, V6, DOI 10.1038/ncomms8321; Altshuler LL, 2010, BIPOLAR DISORD, V12, P541, DOI 10.1111/j.1399-5618.2010.00838.x; Alvarez-Erviti L, 2011, NAT BIOTEC…	257	321	333	23	179	FRONTIERS MEDIA SA	LAUSANNE	AVENUE DU TRIBUNAL FEDERAL 34, LAUSANNE, CH-1015, SWITZERLAND		1662-5102		FRONT CELL NEUROSCI	Front. Cell. Neurosci.	DEC 17	2015	9
J	Katsuda, T; Tsuchiya, R; Kosaka, N; Yoshioka, Y; Takagaki, K; Oki, K; Takeshita, F; Sakai, Y; Kuroda, M; Ochiya, T				Katsuda, Takeshi; Tsuchiya, Reiko; Kosaka, Nobuyoshi; Yoshioka, Yusuke; Takagaki, Kentaro; Oki, Katsuyuki; Takeshita, Fumitaka; Sakai, Yasuyuki; Kuroda, Masahiko; Ochiya, Takahiro			Human adipose tissue-derived mesenchymal stem cells secrete functional neprilysin-bound exosomes	SCIENTIFIC REPORTS			English	Article							AMYLOID-BETA; A-BETA; BRAIN; VESICLES; TRANSPLANTATION; IDENTIFICATION; MICRORNAS; PATHWAY; MODEL; MICE	Alzheimer's disease (AD) is characterized by the accumulation of beta-amyloid peptide (Ab) in the brain because of an imbalance between A beta production and clearance. Neprilysin (NEP) is the most important A beta-degrading enzyme in the brain. Thus, researchers have explored virus-mediated NEP gene delivery. However, such strategies may entail unexpected risks, and thus exploration of a new pos…	[Katsuda, Takeshi; Kosaka, Nobuyoshi; Yoshioka, Yusuke; Takeshita, Fumitaka; Ochiya, Takahiro] Natl Canc Ctr, Div Mol & Cellular Med, Chuo Ku, Tokyo 1040045, Japan; [Katsuda, Takeshi; Sakai, Yasuyuki] Univ Tokyo, IIS, Meguro Ku, Tokyo 1538505, Japan; [Tsuchiya, Reiko; Takagaki, Kentaro; Oki, Katsuyuki] SEEMS Inc, Res & Dev Dept, Koto Ku, Tokyo 1350064, Japan; [Kuroda, Masahiko] Tokyo Med Univ, De…		Ochiya, T (通讯作者)，Natl Canc Ctr, Div Mol & Cellular Med, Chuo Ku, 5-1-1 Tsukiji, Tokyo 1040045, Japan.	tochiya@ncc.go.jp	Ochiya, Takahiro/AAH-7585-2019	Takagaki, Kentaro/0000-0001-8085-6201	Japanese Ministry of Education, Culture, Sports, Science and Technology; National Cancer Center of Japan; Program for Promotion of Fundamental Studies in Health Sciences of the National Institute of Biomedical Innovation (NiBio) of Japan; Grants-in-Aid for Scientific Research [23659626, 23659192, 21115008] Funding Source: KAKEN	Japanese Ministry of Education, Culture, Sports, Science and Technology(Ministry of Education, Culture, Sports, Science and Technology, Japan (MEXT)); National Cancer Center of Japan; Program for Promotion of Fundamental Studies in Health Sciences of the National Institute of Biomedical Innovation (NiBio) of Japan(National Institute of Biomedical Innovation); Grants-in-Aid for Scientific Research…	We thank Drs. Takaomi Saido and Takashi Saito (RIKEN) for providing the N2a cells, Dr. Yukio Kato (Hiroshima University) for providing the human BM-MSCs #1 - #3, Dr. Yoko Kayama and Ms. Noriko Kai (Terabase Inc.) for providing electron microscopy images, Ms. Ayako Irie (Quantum Design Japan, Inc.) for assisting with NTA using the Nanosight system Mr. Ryushi Fukuda (Meiwafosis Co. Ltd) for assisti…	Ahmadian Kia N, 2011, J MOL NEUROSCI, V44, P178, DOI 10.1007/s12031-010-9446-6; Alvarez-Erviti L, 2011, NAT BIOTECHNOL, V29, P341, DOI 10.1038/nbt.1807; Banas A, 2008, STEM CELLS, V26, P2705, DOI 10.1634/stemcells.2008-0034; Banas A, 2007, DEV DYNAM, V236, P3228, DOI 10.1002/dvdy.21330; Banas A, 2007, HEPATOLOGY, V46, P219, DOI 10.1002/hep.21704; Bruno S, 2009, J AM SOC NEPHROL, V20, P1053, DOI 1…	46	320	342	0	58	NATURE PUBLISHING GROUP	LONDON	MACMILLAN BUILDING, 4 CRINAN ST, LONDON N1 9XW, ENGLAND	2045-2322			SCI REP-UK	Sci Rep	FEB 1	2013	3
J	Gui, YX; Liu, H; Zhang, LS; Lv, W; Hu, XY				Gui, YaXing; Liu, Hai; Zhang, LiShan; Lv, Wen; Hu, XingYue			Altered microRNA profiles in cerebrospinal fluid exosome in Parkinson disease and Alzheimer disease	ONCOTARGET			English	Article						Parkinson's diseases (PD); Alzheimer's diseases (AD); cerebrospinal fluid (CSF); exosome; microRNA; Pathology Section	ALPHA-SYNUCLEIN; CLINICAL-DIAGNOSIS; EXPRESSION; BIOMARKERS; PROTEIN; MICROVESICLES; DISORDERS; MECHANISM; SEQUENCES; DEMENTIA	The differential diagnosis of Parkinson's diseases (PD) is challenging, especially in the early stages of the disease. We developed a microRNA profiling strategy for exosomal miRNAs isolated from cerebrospinal fluid (CSF) in PD and AD. Sixteen exosomal miRNAs were up regulated and 11 miRNAs were under regulated significantly in PD CSF when compared with those in healthy controls (relative fold > …	[Gui, YaXing; Liu, Hai; Zhang, LiShan; Lv, Wen; Hu, XingYue] Zhejiang Univ, Sch Med, Sir Run Run Shaw Hosp, Dept Neurol, Hangzhou 310003, Zhejiang, Peoples R China		Gui, YX (通讯作者)，Zhejiang Univ, Sch Med, Sir Run Run Shaw Hosp, Dept Neurol, Hangzhou 310003, Zhejiang, Peoples R China.	guiyaxing@zju.edu.cn		GUI, YAXING/0000-0002-0466-3608	Zhejiang Provincial Natural Science Foundation of China [Q14H090011]; Zhejiang Province Medicine Health General Research Program [2013KYA114]; National Natural Science Foundation of China [81401038]	Zhejiang Provincial Natural Science Foundation of China(Natural Science Foundation of Zhejiang Province); Zhejiang Province Medicine Health General Research Program; National Natural Science Foundation of China(National Natural Science Foundation of China (NSFC))	This research was supported by Zhejiang Provincial Natural Science Foundation of China under Grant No. Q14H090011 and Zhejiang Province Medicine Health General Research Program (2013KYA114) and Project 81401038 supported by National Natural Science Foundation of China.	Anglicheau D, 2009, P NATL ACAD SCI USA, V106, P5330, DOI 10.1073/pnas.0813121106; Balaj L, 2011, NAT COMMUN, V2, DOI 10.1038/ncomms1180; Bartel DP, 2004, CELL, V116, P281, DOI 10.1016/S0092-8674(04)00045-5; Booth AM, 2006, J CELL BIOL, V172, P923, DOI 10.1083/jcb.200508014; Burgos K, 2014, PLOS ONE, V9, DOI 10.1371/journal.pone.0094839; Cho HJ, 2013, HUM MOL GENET, V22, P608, DOI 10.1093/hmg/dds…	40	306	322	3	77	IMPACT JOURNALS LLC	ORCHARD PARK	6666 E QUAKER ST, STE 1, ORCHARD PARK, NY 14127 USA		1949-2553		ONCOTARGET	Oncotarget	NOV 10	2015	6	35
J	Ghosh, S; Banerjee, S; Sil, PC				Ghosh, Shatadal; Banerjee, Sharmistha; Sil, Parames C.			The beneficial role of curcumin on inflammation; diabetes and neurodegenerative disease: A recent update	FOOD AND CHEMICAL TOXICOLOGY			English	Review						Curcumin; Antioxidant; Inflammation; Diabetes; Neurodegenerative disease; Cancer	NF-KAPPA-B; FORKHEAD TRANSCRIPTION FACTORS; ENDOPLASMIC-RETICULUM STRESS; WINGLESS SIGNALING PATHWAY; RETRACTED ARTICLE. SEE; CELL-CYCLE ARREST; OXIDATIVE STRESS; DOWN-REGULATION; ARJUNOLIC ACID; IN-VITRO	The concept of using phytochemicals has ushered in a new revolution in pharmaceuticals. Naturally occurring polyphenols (like curcumin, morin, resveratrol, etc.) have gained importance because of their minimal side effects, low cost and abundance. Curcumin (diferuloylmethane) is a component of turmeric isolated from the rhizome of Curcuma longa. Research for more than two decades has revealed the…	[Ghosh, Shatadal; Banerjee, Sharmistha; Sil, Parames C.] Bose Inst, Div Mol Med, Kolkata 700054, W Bengal, India		Sil, PC (通讯作者)，Bose Inst, Div Mol Med, P-1-12,CIT Scheme 7 M, Kolkata 700054, W Bengal, India.	parames@jcbose.ac.in	Ghosh, Shatadal/GOE-5737-2022	Ghosh, Shatadal/0000-0002-9557-2997				Aditya NP, 2015, COLLOID SURFACE B, V127, P114, DOI 10.1016/j.colsurfb.2015.01.027; Aggarwal BB, 2003, ANTICANCER RES, V23, P363; Al-Amiery AA, 2013, BIOINORG CHEM APPL, V2013, DOI 10.1155/2013/354982; Ali Hussain Halim Eshrat M, 2002, Indian J Clin Biochem, V17, P33, DOI 10.1007/BF02867969; Anand P, 2007, MOL PHARMACEUT, V4, P807, DOI 10.1021/mp700113r; [Anonymous], 1996, J Cell Biochem Suppl, V…	181	284	296	9	270	PERGAMON-ELSEVIER SCIENCE LTD	OXFORD	THE BOULEVARD, LANGFORD LANE, KIDLINGTON, OXFORD OX5 1GB, ENGLAND	0278-6915	1873-6351		FOOD CHEM TOXICOL	Food Chem. Toxicol.	SEP	2015	83
J	Bellingham, SA; Guo, BB; Coleman, BM; Hill, AF				Bellingham, Shayne A.; Guo, Belinda B.; Coleman, Bradley M.; Hill, Andrew F.			Exosomes: vehicles for the transfer of toxic proteins associated with neurodegenerative diseases?	FRONTIERS IN PHYSIOLOGY			English	Review						exosomes; prions; Alzheimer's disease; exosomal shuttle RNA; neurodegenerative diseases	AMYLOID PRECURSOR PROTEIN; ALPHA-SYNUCLEIN OLIGOMERS; SCRAPIE PRION PROTEIN; ALZHEIMERS-DISEASE; MICRORNA EXPRESSION; CEREBROSPINAL-FLUID; ELEVATED LEVELS; UP-REGULATION; BETA-PROTEIN; SMALL RNAS	Exosomes are small membranous vesicles secreted by a number of cell types including neurons and can be isolated from conditioned cell media or bodily fluids such as urine and plasma. Exosome biogenesis involves the inward budding of endosomes to form multivesicular bodies (MVB). When fused with the plasma membrane, the MVB releases the vesicles into the extracellular environment as exosomes. Prop…	[Bellingham, Shayne A.; Guo, Belinda B.; Coleman, Bradley M.; Hill, Andrew F.] Univ Melbourne, Dept Biochem & Mol Biol, Parkville, Vic 3010, Australia; [Bellingham, Shayne A.; Guo, Belinda B.; Coleman, Bradley M.; Hill, Andrew F.] Univ Melbourne, Mol Sci & Biotechnol Inst Bio21, Parkville, Vic 3010, Australia; [Bellingham, Shayne A.; Hill, Andrew F.] Univ Melbourne, Melbourne Brain Ctr, Mental Hl…		Hill, AF (通讯作者)，Univ Melbourne, Mol Sci & Biotechnol Inst Bio21, Dept Biochem & Mol Biol, 30 Flemington Rd, Parkville, Vic 3010, Australia.	a.hill@unimelb.edu.au	Hill, Andrew F/B-4527-2009; Bellingham, Shayne A/E-5665-2012; Hill, Andrew F./AAH-2854-2020	Hill, Andrew F/0000-0001-5581-2354; Hill, Andrew F./0000-0001-5581-2354; Guo, Belinda/0000-0003-2146-8561	National Health and Medical Research Council (NHMRC) Early Career Fellowship; Australian Postgraduate Award; NHMRC Dora Lush Postgraduate Scholarship; Australian Research Council Future Fellowship [ID:FT100100560]	National Health and Medical Research Council (NHMRC) Early Career Fellowship(National Health and Medical Research Council (NHMRC) of Australia); Australian Postgraduate Award(Australian Government); NHMRC Dora Lush Postgraduate Scholarship(National Health and Medical Research Council (NHMRC) of Australia); Australian Research Council Future Fellowship(Australian Research Council)	Shayne A. Bellingham is supported by a National Health and Medical Research Council (NHMRC) Early Career Fellowship; Belinda R. Guo is supported by an Australian Postgraduate Award; Bradley M. Coleman is supported by an NHMRC Dora Lush Postgraduate Scholarship and Andrew F. Hill is supported by an Australian Research Council (www.arc.gov.au) Future Fellowship (ID:FT100100560).	Aguzzi A, 2006, NAT REV MICROBIOL, V4, P765, DOI 10.1038/nrmicro1492; Alais S, 2008, BIOL CELL, V100, P603, DOI 10.1042/BC20080025; Alvarez-Erviti L, 2011, NAT BIOTECHNOL, V29, P341, DOI 10.1038/nbt.1807; Alvarez-Erviti L, 2011, NEUROBIOL DIS, V42, P360, DOI 10.1016/j.nbd.2011.01.029; Arroyo JD, 2011, P NATL ACAD SCI USA, V108, P5003, DOI 10.1073/pnas.1019055108; Atarashi R, 2008, NAT METHODS, V5…	138	267	278	2	71	FRONTIERS MEDIA SA	LAUSANNE	AVENUE DU TRIBUNAL FEDERAL 34, LAUSANNE, CH-1015, SWITZERLAND	1664-042X			FRONT PHYSIOL	Front. Physiol.		2012	3
J	Wu, P; Zuo, XL; Deng, HL; Liu, XX; Liu, L; Ji, AM				Wu, Ping; Zuo, Xialin; Deng, Houliang; Liu, Xiaoxia; Liu, Li; Ji, Aimin			Roles of long noncoding RNAs in brain development, functional diversification and neurodegenerative diseases	BRAIN RESEARCH BULLETIN			English	Review						Expression signature; lncRNA; Noncoding RNA; Neuron; Neurodegenerative disease	NATURAL ANTISENSE TRANSCRIPTS; TERM-MEMORY FORMATION; DENDRITIC BC1 RNA; ALZHEIMERS-DISEASE; HUNTINGTONS-DISEASE; NEUROTROPHIC FACTOR; MESSENGER-RNA; HUMAN GENOME; DIFFERENTIAL REGULATION; FATE SPECIFICATION	Long noncoding RNAs (lncRNAs) have been attracting immense research interest, while only a handful of lncRNAs have been characterized thoroughly. Their involvement in the fundamental cellular processes including regulate gene expression at epigenetics, transcription, and post-transcription highlighted a central role in cell homeostasis. However, lncRNAs studies are still at a relatively early sta…	[Wu, Ping; Zuo, Xialin; Deng, Houliang; Liu, Xiaoxia; Liu, Li; Ji, Aimin] Southern Med Univ, Zhujiang Hosp, Ctr Drug Res & Dev, Guangzhou 510282, Guangdong, Peoples R China		Ji, AM (通讯作者)，Southern Med Univ, Zhujiang Hosp, Ctr Drug Res & Dev, Guangzhou 510282, Guangdong, Peoples R China.	aiminji_007@163.com		deng, houliang/0000-0002-7217-0063	Joint Project of the Chinese Academy of Sciences; Guangdong Province Guangdong Science and Technology Plan Project [2009B091300129]; Science and Technology Development project of Guangzhou [2010UI-E00531-7]	Joint Project of the Chinese Academy of Sciences; Guangdong Province Guangdong Science and Technology Plan Project; Science and Technology Development project of Guangzhou	Authors acknowledge the support given by the Joint Project of the Chinese Academy of Sciences and the Guangdong Province Guangdong Science and Technology Plan Project (Project No. 2009B091300129); and the Science and Technology Development project of Guangzhou (Project No. 2010UI-E00531-7).	Airavaara M, 2011, J BIOL CHEM, V286, P45093, DOI 10.1074/jbc.M111.310250; Amaral PP, 2009, RNA, V15, P2013, DOI 10.1261/rna.1705309; Arisi I, 2011, J ALZHEIMERS DIS, V24, P721, DOI 10.3233/JAD-2011-101881; Azzalin CM, 2007, SCIENCE, V318, P798, DOI 10.1126/science.1147182; Ballard C, 2011, LANCET, V377, P1019, DOI 10.1016/S0140-6736(10)61349-9; BARTOLOMEI MS, 1991, NATURE, V351, P153, DOI 10.103…	133	257	272	8	124	PERGAMON-ELSEVIER SCIENCE LTD	OXFORD	THE BOULEVARD, LANGFORD LANE, KIDLINGTON, OXFORD OX5 1GB, ENGLAND	0361-9230	1873-2747		BRAIN RES BULL	Brain Res. Bull.	AUG	2013	97
J	Kumar, P; Dezso, Z; MacKenzie, C; Oestreicher, J; Agoulnik, S; Byrne, M; Bernier, F; Yanagimachi, M; Aoshima, K; Oda, Y				Kumar, Pavan; Dezso, Zoltan; MacKenzie, Crystal; Oestreicher, Judy; Agoulnik, Sergei; Byrne, Michael; Bernier, Francois; Yanagimachi, Mamoru; Aoshima, Ken; Oda, Yoshiya			Circulating miRNA Biomarkers for Alzheimer's Disease	PLOS ONE			English	Article							MILD COGNITIVE IMPAIRMENT; HEPATOCELLULAR-CARCINOMA; PARKINSONS-DISEASE; SIGNALING PROTEINS; PRECURSOR PROTEIN; MICROARRAY DATA; HUMAN MICRORNA; PLASMA; EXPRESSION; BLOOD	A minimally invasive diagnostic assay for early detection of Alzheimer's disease (AD) is required to select optimal patient groups in clinical trials, monitor disease progression and response to treatment, and to better plan patient clinical care. Blood is an attractive source for biomarkers due to minimal discomfort to the patient, encouraging greater compliance in clinical trials and frequent t…	[Kumar, Pavan; Dezso, Zoltan; MacKenzie, Crystal; Oestreicher, Judy; Agoulnik, Sergei; Byrne, Michael; Oda, Yoshiya] Eisai Inc, Biomarkers & Personalized Med Core Funct Unit, Eisai Product Creat Syst, Andover, MA USA; [Bernier, Francois; Yanagimachi, Mamoru; Aoshima, Ken] Eisai & Co Ltd, Biomarkers & Personalized Med Core Funct Unit, Eisai Product Creat Syst, Tsukuba Res Labs, Ibaraki, Japan		Kumar, P (通讯作者)，Eisai Inc, Biomarkers & Personalized Med Core Funct Unit, Eisai Product Creat Syst, Andover, MA USA.	Pavan_kumar@eisai.com	Bernier, Francois/V-7150-2018; Bernier, Francois/AAP-2174-2020		Eisai Inc.	Eisai Inc.(Eisai Co Ltd)	The funding for the work was from the research and development budget of Eisai Inc. The funders had no role in study design, data collection and analysis, decision to publish, or preparation of the manuscript.	Alonso AD, 1997, P NATL ACAD SCI USA, V94, P298, DOI 10.1073/pnas.94.1.298; Alvarez-Erviti L, 2011, NAT BIOTECHNOL, V29, P341, DOI 10.1038/nbt.1807; Arroyo JD, 2011, P NATL ACAD SCI USA, V108, P5003, DOI 10.1073/pnas.1019055108; Bak RO, 2010, J BIOMED SCI, V17, DOI 10.1186/1423-0127-17-53; Barbato C, 2009, BIOTECHNOLOGY, V2009; Barthel H, 2011, LANCET NEUROL, V10, P424, DOI 10.1016/S1474-4422(11)…	97	255	262	2	56	PUBLIC LIBRARY SCIENCE	SAN FRANCISCO	1160 BATTERY STREET, STE 100, SAN FRANCISCO, CA 94111 USA	1932-6203			PLOS ONE	PLoS One	JUL 29	2013	8	7
J	Mijajlovic, MD; Pavlovic, A; Brainin, M; Heiss, WD; Quinn, TJ; Ihle-Hansen, HB; Hermann, DM; Ben Assayag, E; Richard, E; Thiel, A; Kliper, E; Shin, Y; Kim, YH; Choi, S; Jung, S; Lee, YB; Sinanovic, O; Levine, DA; Schlesinger, I; Mead, G; Milosevic, V; Leys, D; Hagberg, G; Ursin, MH; Teuschl, Y; Prokopenko, S; Mozheyko, E; Bezdenezhnykh, A; Matz, K; Aleksic, V; Muresanu, D; Korczyn, AD; Bornstein,…				Mijajlovic, Milija D.; Pavlovic, Aleksandra; Brainin, Michael; Heiss, Wolf-Dieter; Quinn, Terence J.; Ihle-Hansen, Hege B.; Hermann, Dirk M.; Ben Assayag, Einor; Richard, Edo; Thiel, Alexander; Kliper, Efrat; Shin, Yong-Il; Kim, Yun-Hee; Choi, SeongHye; Jung, San; Lee, Yeong-Bae; Sinanovic, Osman; Levine, Deborah A.; Schlesinger, Ilana; Mead, Gillian; Milosevic, Vuk; Leys, Didier; Hagberg, Guri; …			Post-stroke dementia - a comprehensive review	BMC MEDICINE			English	Review						Cognitive impairment; Dementia; Definitions and classification; Diagnosis; Neuroimaging; Interventions; Biomarkers; Stroke	TRANSIENT ISCHEMIC ATTACK; VASCULAR COGNITIVE IMPAIRMENT; LIFE-STYLE INTERVENTIONS; PLACEBO-CONTROLLED TRIAL; ACE-I/D POLYMORPHISM; SMALL-VESSEL DISEASE; BLOOD-PRESSURE; METHODOLOGICAL FACTORS; ALZHEIMER-DISEASE; APOLIPOPROTEIN-E	Post-stroke dementia (PSD) or post-stroke cognitive impairment (PSCI) may affect up to one third of stroke survivors. Various definitions of PSCI and PSD have been described. We propose PSD as a label for any dementia following stroke in temporal relation. Various tools are available to screen and assess cognition, with few PSD-specific instruments. Choice will depend on purpose of assessment, wi…	[Mijajlovic, Milija D.; Pavlovic, Aleksandra] Univ Belgrade, Neurol Clin, Clin Ctr Serbia, Sch Med, Dr Subotica 6, Belgrade 11000, Serbia; [Brainin, Michael; Teuschl, Yvonne; Matz, Karl] Danube Univ Krems, Dept Clin Neurosci & Prevent Med, Krems, Austria; [Heiss, Wolf-Dieter] Max Planck Inst Metab Res, Cologne, Germany; [Quinn, Terence J.] Univ Glasgow, Inst Cardiovasc & Med Sci, Glasgow, Lanark,…		Mijajlovic, MD (通讯作者)，Univ Belgrade, Neurol Clin, Clin Ctr Serbia, Sch Med, Dr Subotica 6, Belgrade 11000, Serbia.	milijamijajlovic@yahoo.com	Quinn, Terence Joseph/H-7000-2019; Bezdenezhnykh, Anna/AAC-3491-2020; Prokopenko, Semen/I-1651-2017; Hermann, Dirk M/AAP-5538-2020; Pavlovic, Aleksandra/W-2180-2018; Teuschl, Yvonne/AAH-1639-2020; Hermann, Dirk M./AAT-3652-2021; Mozheyko, Elena/I-1816-2017; Kim, Yun Hee/F-4600-2014; Richard, Edo/N-8460-2016; Richard, Edo/AAT-7173-2020; Muresanu, Fior-Dafin/AAI-8120-2021; Korczyn, Amos/C-3461-2017	Quinn, Terence Joseph/0000-0003-1401-0181; Bezdenezhnykh, Anna/0000-0003-1886-781X; Pavlovic, Aleksandra/0000-0002-5987-9828; Teuschl, Yvonne/0000-0002-1755-7943; Hermann, Dirk M./0000-0003-0198-3152; Mozheyko, Elena/0000-0002-9412-1529; Richard, Edo/0000-0002-7250-3390; Richard, Edo/0000-0002-7250-3390; Matz, Karl/0000-0002-2851-9897; Korczyn, Amos/0000-0003-0125-2579; Milosevic, Vuk/0000-0002-2…	Stroke Association [TSA15LECT05, PPA2015/01_CSO] Funding Source: researchfish	Stroke Association		Adair JC, 2004, STROKE, V35, pE159, DOI 10.1161/01.STR.0000127420.10990.76; Alvarez-Sabin J, 2013, BRAIN SCI, V3, P1395, DOI 10.3390/brainsci3031395; Arboix A, 2014, EXPERT REV NEUROTHER, V14, P261, DOI 10.1586/14737175.2014.884926; Arpa A, 2003, J NEUROL SCI, V210, P77, DOI 10.1016/S0022-510X(03)00026-1; Ballard C, 2008, CURR MED RES OPIN, V24, P2561, DOI [10.1185/03007990802328142, 10.1185/0300…	126	244	266	27	145	BMC	LONDON	CAMPUS, 4 CRINAN ST, LONDON N1 9XW, ENGLAND	1741-7015			BMC MED	BMC Med.	JAN 18	2017	15
J	Wanet, A; Tacheny, A; Arnould, T; Renard, P				Wanet, Anais; Tacheny, Aurelie; Arnould, Thierry; Renard, Patricia			miR-212/132 expression and functions: within and beyond the neuronal compartment	NUCLEIC ACIDS RESEARCH			English	Article							GTPASE-ACTIVATING PROTEIN; MICRORNA BIOGENESIS; TARGET RECOGNITION; CIRCADIAN-CLOCK; COCAINE INTAKE; RHO-FAMILY; SMALL RNAS; IN-VIVO; CREB; TRANSCRIPTION	During the last two decades, microRNAs (miRNAs) emerged as critical regulators of gene expression. By modulating the expression of numerous target mRNAs mainly at the post-transcriptional level, these small non-coding RNAs have been involved in most, if not all, biological processes as well as in the pathogenesis of a number of diseases. miR-132 and miR-212 are tandem miRNAs whose expression is n…	[Wanet, Anais; Tacheny, Aurelie; Arnould, Thierry; Renard, Patricia] Univ Namur FUNDP, Namur Res Inst Life Sci NARILIS, Lab Biochem & Cell Biol URBC, B-5000 Namur, Belgium		Renard, P (通讯作者)，Univ Namur FUNDP, Namur Res Inst Life Sci NARILIS, Lab Biochem & Cell Biol URBC, 61 Rue Bruxelles, B-5000 Namur, Belgium.	patsy.renard@fundp.ac.be			Fonds National pour la Recherche Scientifique (FNRS, Belgium); University of Namur (FUNDP), Belgium	Fonds National pour la Recherche Scientifique (FNRS, Belgium)(Fonds de la Recherche Scientifique - FNRS); University of Namur (FUNDP), Belgium	Fonds National pour la Recherche Scientifique (FNRS, Belgium) (doctoral fellowship to A. W.). Funding for open access charge: University of Namur (FUNDP), Belgium.	Albrecht U, 2001, J BIOL RHYTHM, V16, P100, DOI 10.1177/074873001129001791; Alvarez-Saavedra M, 2011, HUM MOL GENET, V20, P731, DOI 10.1093/hmg/ddq519; Anand S, 2010, NAT MED, V16, P909, DOI 10.1038/nm.2186; Bartel DP, 2009, CELL, V136, P215, DOI 10.1016/j.cell.2009.01.002; Bittinger MA, 2004, CURR BIOL, V14, P2156, DOI 10.1016/j.cub.2004.11.002; Breving K, 2010, INT J BIOCHEM CELL B, V42, P1316,…	89	234	243	1	19	OXFORD UNIV PRESS	OXFORD	GREAT CLARENDON ST, OXFORD OX2 6DP, ENGLAND	0305-1048	1362-4962		NUCLEIC ACIDS RES	Nucleic Acids Res.	JUN	2012	40	11
J	Burgos, K; Malenica, I; Metpally, R; Courtright, A; Rakela, B; Beach, T; Shill, H; Adler, C; Sabbagh, M; Villa, S; Tembe, W; Craig, D; Van Keuren-Jensen, K				Burgos, Kasandra; Malenica, Ivana; Metpally, Raghu; Courtright, Amanda; Rakela, Benjamin; Beach, Thomas; Shill, Holly; Adler, Charles; Sabbagh, Marwan; Villa, Stephen; Tembe, Waibhav; Craig, David; Van Keuren-Jensen, Kendall			Profiles of Extracellular miRNA in Cerebrospinal Fluid and Serum from Patients with Alzheimer's and Parkinson's Diseases Correlate with Disease Status and Features of Pathology	PLOS ONE			English	Article							CIRCULATING MICRORNAS; ALPHA-SYNUCLEIN; EXPRESSION; BIOMARKERS; DIFFERENTIATION; IDENTIFICATION; PROTEIN; DOPAMINE; DEMENTIA; SYSTEM	The discovery and reliable detection of markers for neurodegenerative diseases have been complicated by the inaccessibility of the diseased tissue-such as the inability to biopsy or test tissue from the central nervous system directly. RNAs originating from hard to access tissues, such as neurons within the brain and spinal cord, have the potential to get to the periphery where they can be detect…	[Burgos, Kasandra; Malenica, Ivana; Metpally, Raghu; Courtright, Amanda; Rakela, Benjamin; Villa, Stephen; Tembe, Waibhav; Craig, David; Van Keuren-Jensen, Kendall] Translat Genom Res Inst TGen, Phoenix, AZ 85004 USA; [Beach, Thomas; Shill, Holly; Sabbagh, Marwan] Banner Sun Hlth Res Inst, Sun City, AZ USA; [Adler, Charles] Mayo Clin, Scottsdale, AZ USA		Van Keuren-Jensen, K (通讯作者)，Translat Genom Res Inst TGen, Phoenix, AZ 85004 USA.	kjensen@tgen.org	Adler, Charles/ABD-5276-2021; Craig, David Wesley/K-6961-2019; Malenica, Ivana/J-2007-2019	Craig, David Wesley/0000-0003-2040-1955; Malenica, Ivana/0000-0002-7404-8088; Rakela, Benjamin/0000-0002-4264-0562	Michael J Fox Foundation for Parkinsons Research	Michael J Fox Foundation for Parkinsons Research	Michael J Fox Foundation for Parkinsons Research. The funders had no role in study design, data collection and analysis, decision to publish, or preparation of the manuscript.	Abdelmohsen K, 2010, MOL CELL BIOL, V30, P4197, DOI 10.1128/MCB.00316-10; Alexandrov Peter N, 2012, Int J Biochem Mol Biol, V3, P365; Anders S, 2010, GENOME BIOL, V11, DOI 10.1186/gb-2010-11-10-r106; Apaydin H, 2002, ARCH NEUROL-CHICAGO, V59, P102, DOI 10.1001/archneur.59.1.102; Barak B, 2013, TRANSL PSYCHIAT, V3, DOI 10.1038/tp.2013.77; Bartos A, 2012, J NEUROIMMUNOL, V252, P100, DOI 10.1016/j.j…	77	233	239	1	43	PUBLIC LIBRARY SCIENCE	SAN FRANCISCO	1160 BATTERY STREET, STE 100, SAN FRANCISCO, CA 94111 USA	1932-6203			PLOS ONE	PLoS One	MAY 5	2014	9	5
J	Geekiyanage, H; Jicha, GA; Nelson, PT; Chan, C				Geekiyanage, Hirosha; Jicha, Gregory A.; Nelson, Peter T.; Chan, Christina			Blood serum miRNA: Non-invasive biomarkers for Alzheimer's disease	EXPERIMENTAL NEUROLOGY			English	Article						Alzheimer's disease; microRNA; Blood serum	CIRCULATING MICRORNA; CEREBROSPINAL-FLUID; DIABETES-MELLITUS; EXPRESSION; DEMENTIA; PROTEIN; BETA; GENDER; PLASMA; IDENTIFICATION	There is an urgent need to identify non-invasive biomarkers for the detection of sporadic Alzheimer's disease (AD). We previously studied microRNAs (miRNAs) in AD autopsy brain samples and reported a connection between miR-137, -181c, -9, -29a/b and AD, through the regulation of ceramides. In this study, the potential role of these miRNAs as diagnostic markers for AD was investigated. We identifi…	[Chan, Christina] Michigan State Univ, Dept Chem Engn & Mat Sci, E Lansing, MI 48824 USA; [Chan, Christina] Michigan State Univ, Dept Biochem & Mol Biol, E Lansing, MI 48824 USA; [Nelson, Peter T.] Univ Kentucky, Div Neuropathol, Dept Pathol, Lexington, KY 40536 USA; [Jicha, Gregory A.] Univ Kentucky, Dept Neurol, Lexington, KY 40536 USA; [Geekiyanage, Hirosha; Chan, Christina] Michigan State Uni…		Chan, C (通讯作者)，Michigan State Univ, Dept Chem Engn & Mat Sci, 2527 EB, E Lansing, MI 48824 USA.	krischan@egr.msu.edu			National Institute of Health [R01GM079688, R01GM089866, R21RR024439]; National Science Foundation [CBET 0941055, CBET 1049127]; MSU Foundation; NATIONAL CENTER FOR ADVANCING TRANSLATIONAL SCIENCES [UL1TR001998, UL1TR000117] Funding Source: NIH RePORTER; NATIONAL CENTER FOR RESEARCH RESOURCES [R21RR024439, UL1RR033173] Funding Source: NIH RePORTER; NATIONAL INSTITUTE OF GENERAL MEDICAL SCIENCES [R…	National Institute of Health(United States Department of Health & Human ServicesNational Institutes of Health (NIH) - USA); National Science Foundation(National Science Foundation (NSF)); MSU Foundation; NATIONAL CENTER FOR ADVANCING TRANSLATIONAL SCIENCES(United States Department of Health & Human ServicesNational Institutes of Health (NIH) - USANIH National Center for Advancing Translational Sc…	We thank the UK ADC NIA P30-AG0-28383 for providing the human blood serum samples. This work was supported in part by the National Institute of Health (R01GM079688, R01GM089866 and R21RR024439), the National Science Foundation (CBET 0941055 and CBET 1049127) and the MSU Foundation.	Alberca R, 2002, REV NEUROLOGIA, V35, P571, DOI 10.33588/rn.3506.2001530; Androulidaki A, 2009, IMMUNITY, V31, P220, DOI 10.1016/j.immuni.2009.06.024; [Anonymous], 1998, Neurobiol Aging, V19, P109; Arroyo JD, 2011, P NATL ACAD SCI USA, V108, P5003, DOI 10.1073/pnas.1019055108; BACHMAN DL, 1992, NEUROLOGY, V42, P115, DOI 10.1212/WNL.42.1.115; Baker L.D., 2011, J ALZHEIMERS DIS; Ballard C, 2011, LA…	65	225	238	3	77	ACADEMIC PRESS INC ELSEVIER SCIENCE	SAN DIEGO	525 B ST, STE 1900, SAN DIEGO, CA 92101-4495 USA	0014-4886	1090-2430		EXP NEUROL	Exp. Neurol.	JUN	2012	235	2
J	Lugli, G; Cohen, AM; Bennett, DA; Shah, RC; Fields, CJ; Hernandez, AG; Smalheiser, NR				Lugli, Giovanni; Cohen, Aaron M.; Bennett, David A.; Shah, Raj C.; Fields, Christopher J.; Hernandez, Alvaro G.; Smalheiser, Neil R.			Plasma Exosomal miRNAs in Persons with and without Alzheimer Disease: Altered Expression and Prospects for Biomarkers	PLOS ONE			English	Article							MICRORNA EXPRESSION; CEREBROSPINAL-FLUID; TAU-PHOSPHORYLATION; CLINICAL-DIAGNOSIS; DEMENTIA; PIPELINE; TARGETS; MARKERS; RULES; BRAIN	To assess the value of exosomal miRNAs as biomarkers for Alzheimer disease (AD), the expression of microRNAs was measured in a plasma fraction enriched in exosomes by differential centrifugation, using Illumina deep sequencing. Samples from 35 persons with a clinical diagnosis of AD dementia were compared to 35 age and sex matched controls. Although these samples contained less than 0.1 microgram…	[Lugli, Giovanni] Univ Illinois, Dept Pathol, Chicago, IL USA; [Cohen, Aaron M.] Oregon Hlth & Sci Univ, Dept Med Informat & Clin Epidemiol, Portland, OR 97201 USA; [Bennett, David A.; Shah, Raj C.] Rush Univ, Rush Alzheimers Dis Ctr, Chicago, IL 60612 USA; [Fields, Christopher J.] Univ Illinois, HPCBio, Urbana, IL 61801 USA; [Hernandez, Alvaro G.] Roy J Carver Biotechnol Ctr, Urbana, IL USA; [Sm…		Smalheiser, NR (通讯作者)，Univ Illinois, Dept Psychiat, Chicago, IL 60612 USA.	neils@uic.edu	Shah, Raj/AAS-2210-2021	Shah, Raj/0000-0001-9706-9730; Fields, Christopher/0000-0002-7749-5844	Alzheimer's Association [IIRG-11-202853]; National Institute of Aging [P30AG10161]; Illinois Department of Public Health; NATIONAL INSTITUTE ON AGING [P30AG010161] Funding Source: NIH RePORTER	Alzheimer's Association(Alzheimer's Association); National Institute of Aging(United States Department of Health & Human ServicesNational Institutes of Health (NIH) - USANIH National Institute on Aging (NIA)); Illinois Department of Public Health; NATIONAL INSTITUTE ON AGING(United States Department of Health & Human ServicesNational Institutes of Health (NIH) - USANIH National Institute on Aging…	This study was supported by the Alzheimer's Association IIRG-11-202853 (http://www.alz.org/) NRS; National Institute of Aging P30AG10161 (www.nia.nih.gov) DAB; Illinois Department of Public Health (http://www.idph.state.il.us/) DAB. The funders had no role in study design, data collection and analysis, decision to publish, or preparation of the manuscript.	Absalon S, 2013, J NEUROSCI, V33, P14645, DOI 10.1523/JNEUROSCI.1327-13.2013; Bekris LM, 2013, BIOMARKERS, V18, P455, DOI 10.3109/1354750X.2013.814073; Bennett DA, 2006, NEUROEPIDEMIOLOGY, V27, P169, DOI 10.1159/000096129; Bennett DA, 2014, BIOCHEM PHARMACOL, V88, P617, DOI 10.1016/j.bcp.2014.01.037; Bicker S, 2014, CELL MOL LIFE SCI, V71, P3987, DOI 10.1007/s00018-014-1671-7; Bryniarski K, 2015,…	45	223	231	5	46	PUBLIC LIBRARY SCIENCE	SAN FRANCISCO	1160 BATTERY STREET, STE 100, SAN FRANCISCO, CA 94111 USA	1932-6203			PLOS ONE	PLoS One	OCT 1	2015	10	10
J	Lee, ST; Chu, K; Jung, KH; Kim, JH; Huh, JY; Yoon, H; Park, DK; Lim, JY; Kim, JM; Jeon, D; Ryu, H; Lee, SK; Kim, M; Roh, JK				Lee, Soon-Tae; Chu, Kon; Jung, Keun-Hwa; Kim, Jin Hee; Huh, Ji-Young; Yoon, Hyejin; Park, Dong-Kyu; Lim, Ji-Yeon; Kim, Jeong-Min; Jeon, Daejong; Ryu, Hoon; Lee, Sang Kun; Kim, Manho; Roh, Jae-Kyu			miR-206 regulates brain-derived neurotrophic factor in Alzheimer disease model	ANNALS OF NEUROLOGY			English	Article							MOUSE MODEL; MICRORNA EXPRESSION; HIPPOCAMPUS; MECHANISMS; TARGETS; BDNF; SCHIZOPHRENIA; NEUROGENESIS; DEFICITS; CIRCUIT	Objective: Alzheimer disease (AD) brains are deficient in brain-derived neurotrophic factor (BDNF), which regulates synaptic plasticity and memory. MicroRNAs (miRNAs) are similar to 22-nucleotide small noncoding RNAs that control a variety of physiological and disease processes. Here, we show that miR-206 regulates BDNF and memory function in AD mice. Methods: Expression of miRNAs was analyzed in…	[Lee, Soon-Tae; Chu, Kon; Jung, Keun-Hwa; Kim, Jin Hee; Huh, Ji-Young; Yoon, Hyejin; Park, Dong-Kyu; Lim, Ji-Yeon; Kim, Jeong-Min; Lee, Sang Kun; Kim, Manho; Roh, Jae-Kyu] Seoul Natl Univ Hosp, Dept Neurol, Biomed Res Inst, Seoul 110744, South Korea; [Lee, Soon-Tae; Chu, Kon; Jung, Keun-Hwa; Kim, Jeong-Min; Lee, Sang Kun; Kim, Manho; Roh, Jae-Kyu] Seoul Natl Univ, Program Neurosci, Neurosci Res I…		Roh, JK (通讯作者)，Seoul Natl Univ Hosp, Dept Neurol, Biomed Res Inst, 101 Daehangno, Seoul 110744, South Korea.	kimmanho@snu.ac.kr; rohjk@snu.ac.kr	Roh, Jae Kyu/J-5459-2012; Kim, Manho/J-2738-2012; Lee, Soon-Tae/C-4663-2013; Jeon, Daejong/C-1814-2011; Lee, Sang Kun/J-5578-2012; Yoon, Hyejin/AAI-8641-2021	Lee, Soon-Tae/0000-0003-4767-7564; Ryu, Hoon/0000-0001-6544-3732; Kim, Jin Hee/0000-0003-4980-6331	Stem Cell Research Center of the 21st Century Frontier Research Program [SC4120]; Original Technology Research Program for Brain Science through the National Research Foundation of Korea [2009-0080355]; Ministry of Education, Science and Technology; Korea Health 21 R&D Project, Ministry of Health and Welfare, Republic of Korea [A092058]; World Class University-Neurocytomics program [800-20080848]	Stem Cell Research Center of the 21st Century Frontier Research Program(Ministry of Education, Science & Technology (MEST), Republic of Korea); Original Technology Research Program for Brain Science through the National Research Foundation of Korea(National Research Foundation of Korea); Ministry of Education, Science and Technology(Ministry of Education, Science & Technology (MEST), Republic of …	This work was supported by a grant from the Stem Cell Research Center of the 21st Century Frontier Research Program (SC4120; J.-K.R.) and the Original Technology Research Program for Brain Science through the National Research Foundation of Korea (2009-0080355; J.-K.R.), funded by the Ministry of Education, Science and Technology; a grant from the Korea Health 21 R&D Project, Ministry of Health a…	Angelucci F, 2005, MOL PSYCHIATR, V10, P345, DOI 10.1038/sj.mp.4001637; Blurton-Jones M, 2009, P NATL ACAD SCI USA, V106, P13594, DOI 10.1073/pnas.0901402106; Boissonneault V, 2009, J BIOL CHEM, V284, P1971, DOI 10.1074/jbc.M807530200; Born J, 2002, NAT NEUROSCI, V5, P514, DOI 10.1038/nn849; Bramham CR, 2005, PROG NEUROBIOL, V76, P99, DOI 10.1016/j.pneurobio.2005.06.003; Brewer GJ, 2007, NAT PROT…	44	222	234	4	39	WILEY-BLACKWELL	HOBOKEN	111 RIVER ST, HOBOKEN 07030-5774, NJ USA	0364-5134			ANN NEUROL	Ann. Neurol.	AUG	2012	72	2
J	Cheng, L; Doecke, JD; Sharples, RA; Villemagne, VL; Fowler, CJ; Rembach, A; Martins, RN; Rowe, CC; Macaulay, SL; Masters, CL; Hill, AF				Cheng, L.; Doecke, J. D.; Sharples, R. A.; Villemagne, V. L.; Fowler, C. J.; Rembach, A.; Martins, R. N.; Rowe, C. C.; Macaulay, S. L.; Masters, C. L.; Hill, A. F.		Australian Imaging Biomarkers	Prognostic serum miRNA biomarkers associated with Alzheimer's disease shows concordance with neuropsychological and neuroimaging assessment	MOLECULAR PSYCHIATRY			English	Article							LIFE-STYLE; CEREBROSPINAL-FLUID; COGNITIVE DECLINE; EXOSOMES; CSF; EXPRESSION; MICRORNAS; IDENTIFICATION; SIGNATURE; DIAGNOSIS	There is no consensus for a blood-based test for the early diagnosis of Alzheimer's disease (AD). Expression profiling of small non-coding RNA's, microRNA (miRNA), has revealed diagnostic potential in human diseases. Circulating miRNA are found in small vesicles known as exosomes within biological fluids such as human serum. The aim of this work was to determine a set of differential exosomal miR…	[Cheng, L.; Sharples, R. A.; Hill, A. F.] Univ Melbourne, Dept Biochem & Mol Biol, Melbourne, Vic, Australia; [Cheng, L.; Sharples, R. A.; Hill, A. F.] Univ Melbourne, Mol Sci & Biotechnol Inst Bio21, Melbourne, Vic, Australia; [Doecke, J. D.] CSIRO Digital Product Flagship, Australian E Hlth Res Ctr, Herston, Qld, Australia; [Doecke, J. D.; Macaulay, S. L.] CSIRO Food & Nutr Flagship, Melbourne,…		Hill, AF (通讯作者)，Univ Melbourne, Dept Biochem & Mol Biol, Mol Sci & Biotechnol Inst Bio21, 30 Flemington Rd, Parkville, Vic 3010, Australia.	a.hill@unimelb.edu.au	Rowe, Christopher/AAX-8748-2021; Hill, Andrew F/B-4527-2009; Doecke, James D/A-5361-2009; Hill, Andrew F./AAH-2854-2020; Villemagne, Victor/AAC-5406-2019	Hill, Andrew F/0000-0001-5581-2354; Doecke, James D/0000-0003-2863-0293; Hill, Andrew F./0000-0001-5581-2354; Fowler, Christopher/0000-0003-1397-0359; Cheng, Lesley/0000-0002-8075-6144; Masters, Colin/0000-0003-3072-7940; Martins, Ralph/0000-0002-4828-9363	National Health and Medical Research Council [628946]; Judith Jane Mason and Harold Stannett Williams Memorial Foundation; Alzheimer's Australia; University of Melbourne; NHMRC [1071430]; NHMRC Senior Research Fellowship; Science Industry and Endowment Fund; McCusker Alzheimer's Research Foundation; National Health and Medical Research Council via the Dementia Collaborative Research Centres progr…	National Health and Medical Research Council(National Health and Medical Research Council (NHMRC) of Australia); Judith Jane Mason and Harold Stannett Williams Memorial Foundation; Alzheimer's Australia; University of Melbourne(University of Melbourne); NHMRC(National Health and Medical Research Council (NHMRC) of Australia); NHMRC Senior Research Fellowship(National Health and Medical Research C…	This work was supported by the National Health and Medical Research Council (628946 to AFH and CLM) and project grants from The Judith Jane Mason and Harold Stannett Williams Memorial Foundation and Alzheimer's Australia (to LC and AFH). LC was supported by a University of Melbourne Early Career Researcher Project Grant for the work and AFH is an Australian Research Council Future Fellow (FT10010…	Andreasen N, 2001, ARCH NEUROL-CHICAGO, V58, P373, DOI 10.1001/archneur.58.3.373; Augustin R, 2012, BMC MED GENET, V13, DOI 10.1186/1471-2350-13-35; Bellingham SA, 2012, NUCLEIC ACIDS RES, V40, P10937, DOI 10.1093/nar/gks832; Bellingham SA, 2012, FRONT PHYSIOL, V3, DOI 10.3389/fphys.2012.00124; Blennow K, 2010, NAT REV NEUROL, V6, P131, DOI 10.1038/nrneurol.2010.4; Cheng L, 2014, J EXTRACELL VESI…	47	220	229	4	80	NATURE PUBLISHING GROUP	LONDON	MACMILLAN BUILDING, 4 CRINAN ST, LONDON N1 9XW, ENGLAND	1359-4184	1476-5578		MOL PSYCHIATR	Mol. Psychiatr.	OCT	2015	20	10
J	Lardenoije, R; Iatrou, A; Kenis, G; Kompotis, K; Steinbusch, HWM; Mastroeni, D; Coleman, P; Lemere, CA; Hof, PR; van den Hove, DLA; Rutten, BPF				Lardenoije, Roy; Iatrou, Artemis; Kenis, Gunter; Kompotis, Konstantinos; Steinbusch, Harry W. M.; Mastroeni, Diego; Coleman, Paul; Lemere, Cynthia A.; Hof, Patrick R.; van den Hove, Daniel L. A.; Rutten, Bart P. F.			The epigenetics of aging and neurodegeneration	PROGRESS IN NEUROBIOLOGY			English	Review						Epigenetics; Aging; Neurodegeneration; Alzheimer's disease; Parkinson's disease; Huntington's disease	HISTONE DEACETYLASE INHIBITORS; AMYLOID-PRECURSOR-PROTEIN; LONG-TERM-MEMORY; NF-KAPPA-B; ALPHA-SYNUCLEIN EXPRESSION; ACTIVE DNA DEMETHYLATION; GENOME-WIDE ASSOCIATION; WILD-TYPE HUNTINGTIN; 1-METHYL-4-PHENYL-1,2,3,6-TETRAHYDROPYRIDINE MOUSE MODEL; PARKINSONS-DISEASE PATIENTS	Epigenetics is a quickly growing field encompassing mechanisms regulating gene expression that do not involve changes in the genotype. Epigenetics is of increasing relevance to neuroscience, with epigenetic mechanisms being implicated in brain development and neuronal differentiation, as well as in more dynamic processes related to cognition. Epigenetic regulation covers multiple levels of gene e…	[Lardenoije, Roy; Iatrou, Artemis; Kenis, Gunter; Steinbusch, Harry W. M.; Mastroeni, Diego; van den Hove, Daniel L. A.; Rutten, Bart P. F.] Maastricht Univ, Dept Psychiat & Neuropsychol, Sch Mental Hlth & Neurosci MHeNS, NL-6200 MD Maastricht, Netherlands; [Kompotis, Konstantinos] Univ Lausanne, Ctr Integrat Gen, CH-1015 Lausanne, Switzerland; [Mastroeni, Diego; Coleman, Paul] Banner Sun Hlth Re…		Rutten, BPF (通讯作者)，Maastricht Univ, Dept Psychiat & Neuropsychol, Sch Mental Hlth & Neurosci MHeNS, Univ Singel 50, NL-6200 MD Maastricht, Netherlands.	b.rutten@maastrichtuniversity.nl	Iatrou, Artemis/P-8944-2018; Steinbusch, Heinrich/L-6950-2017; Kompotis, Konstantinos/A-9143-2018	Iatrou, Artemis/0000-0001-9866-5497; Kompotis, Konstantinos/0000-0003-4106-4062; Rutten, Bart/0000-0002-9834-6346; van den Hove, Daniel/0000-0003-4047-3198	Internationale Stichting Alzheimer Onderzoek (ISAO) [07551, 11532]; ISAO [09552, 13515]; Netherlands Organization for Scientific Research (NWO) [916.11.086]; Maastricht University Medical Centre+ (Koostra Talent Fellowship); National Institutes of Health [P50 AG005138]; NATIONAL INSTITUTE ON AGING [P50AG005138] Funding Source: NIH RePORTER	Internationale Stichting Alzheimer Onderzoek (ISAO); ISAO; Netherlands Organization for Scientific Research (NWO)(Netherlands Organization for Scientific Research (NWO)); Maastricht University Medical Centre+ (Koostra Talent Fellowship); National Institutes of Health(United States Department of Health & Human ServicesNational Institutes of Health (NIH) - USA); NATIONAL INSTITUTE ON AGING(United S…	We thank T. Vaessen for helping with the figures. Funds have been provided by the Internationale Stichting Alzheimer Onderzoek (ISAO) grants 07551 and 11532 (D.L.A.vdH.), by the ISAO grants 09552 and 13515, and the Netherlands Organization for Scientific Research (NWO), grant 916.11.086 (Veni Award) (B.P.F.R.), the Maastricht University Medical Centre+ (Koostra Talent Fellowship) (R.L.), and the …	Aarsland D, 1999, ARCH NEUROL-CHICAGO, V56, P595, DOI 10.1001/archneur.56.5.595; Abeti R, 2011, BRAIN, V134, P1658, DOI 10.1093/brain/awr104; Adwan L, 2013, PHARMACOL THERAPEUT, V139, P41, DOI 10.1016/j.pharmthera.2013.03.010; Agger K, 2009, GENE DEV, V23, P1171, DOI 10.1101/gad.510809; Agirre X, 2006, INT J CANCER, V118, P1945, DOI 10.1002/ijc.21584; Agis-Balboa RC, 2013, J ALZHEIMERS DIS, V33, …	751	215	225	17	242	PERGAMON-ELSEVIER SCIENCE LTD	OXFORD	THE BOULEVARD, LANGFORD LANE, KIDLINGTON, OXFORD OX5 1GB, ENGLAND	0301-0082	1873-5118		PROG NEUROBIOL	Prog. Neurobiol.	AUG	2015	131
J	Sun, J; Shi, HB; Wang, ZZ; Zhang, CJ; Liu, L; Wang, LT; He, WW; Hao, DP; Liu, SL; Zhou, M				Sun, Jie; Shi, Hongbo; Wang, Zhenzhen; Zhang, Changjian; Liu, Lin; Wang, Letian; He, Weiwei; Hao, Dapeng; Liu, Shulin; Zhou, Meng			Inferring novel lncRNA-disease associations based on a random walk model of a lncRNA functional similarity network	MOLECULAR BIOSYSTEMS			English	Article							LONG NONCODING RNAS; HUMAN MICRORNA; SEMANTIC SIMILARITY; FUNCTION ANNOTATION; PROTEIN NETWORKS; PREDICTION; GENES; EVOLUTION; INFERENCE; NCRNA	Accumulating evidence demonstrates that tong non-coding RNAs (lncRNAs) play important roles in the development and progression of complex human diseases, and predicting novel human lncRNA-disease associations is a challenging and urgently needed task, especially at a time when increasing amounts of lncRNA-related biological data are available. In this study, we proposed a global network-based com…	[Sun, Jie; Shi, Hongbo; Wang, Zhenzhen; Zhang, Changjian; Liu, Lin; Wang, Letian; Hao, Dapeng; Zhou, Meng] Harbin Med Univ, Coll Bioinformat Sci & Technol, Harbin 150081, Peoples R China; [Liu, Shulin] Harbin Med Univ, Genom Res Ctr, Harbin 150081, Peoples R China; [Zhou, Meng] Jilin Univ, Coll Life Sci, Changchun 130012, Peoples R China; [He, Weiwei] Hosp Harbin Inst Technol, Harbin 150001, Peop…		Hao, DP (通讯作者)，Harbin Med Univ, Coll Bioinformat Sci & Technol, Harbin 150081, Peoples R China.	haodapeng@ems.hrbmu.edu.cn; slliu@ucalgary.ca; biofomeng@hotmail.com	Zhou, Meng/G-7674-2011	Zhou, Meng/0000-0001-9987-9024; Sun, Jie/0000-0002-0932-7195	Scientific Research Fund of Heilongjiang Provincial Education Department [12541319]	Scientific Research Fund of Heilongjiang Provincial Education Department	We thank the anonymous reviewers for their valuable suggestions. This work was supported by the Scientific Research Fund of Heilongjiang Provincial Education Department (NO: 12541319).	Amaral PP, 2011, NUCLEIC ACIDS RES, V39, pD146, DOI 10.1093/nar/gkq1138; Bu DC, 2012, NUCLEIC ACIDS RES, V40, pD210, DOI 10.1093/nar/gkr1175; Cheetham SW, 2013, BRIT J CANCER, V108, P2419, DOI 10.1038/bjc.2013.233; Chen G, 2013, NUCLEIC ACIDS RES, V41, pD983, DOI 10.1093/nar/gks1099; Chen HL, 2013, BMC MED GENOMICS, V6, DOI 10.1186/1755-8794-6-12; Chen X, 2013, BIOINFORMATICS, V29, P2617, DOI 10.…	41	200	204	20	86	ROYAL SOC CHEMISTRY	CAMBRIDGE	THOMAS GRAHAM HOUSE, SCIENCE PARK, MILTON RD, CAMBRIDGE CB4 0WF, CAMBS, ENGLAND	1742-206X	1742-2051		MOL BIOSYST	Mol. Biosyst.		2014	10	8
J	Absalon, S; Kochanek, DM; Raghavan, V; Krichevsky, AM				Absalon, Sabrina; Kochanek, Dawn M.; Raghavan, Venkatesan; Krichevsky, Anna M.			MiR-26b, Upregulated in Alzheimer's Disease, Activates Cell Cycle Entry, Tau-Phosphorylation, and Apoptosis in Postmitotic Neurons	JOURNAL OF NEUROSCIENCE			English	Article							RETINOBLASTOMA PROTEIN; DNA-REPLICATION; AMYLOID-BETA; DEPENDENT PHOSPHORYLATION; NUCLEAR-LOCALIZATION; TRANSCRIPTION FACTOR; CORTICAL-NEURONS; TUMOR-SUPPRESSOR; TRANSGENIC MICE; DEATH	MicroRNA (miRNA) functions in the pathogenesis of major neurodegenerative diseases such as Alzheimer's disease (AD) are only beginning to emerge. We have observed significantly elevated levels of a specific miRNA, miR-26b, in the defined pathological areas of human postmortem brains, starting from early stages of AD (Braak III). Ectopic overexpression of miR-26b in rat primary postmitotic neurons…	[Krichevsky, Anna M.] Brigham & Womens Hosp, Ctr Neurol Dis, Boston, MA 02115 USA; [Krichevsky, Anna M.] Harvard Univ, Sch Med, Harvard Inst Med, Boston, MA 02115 USA		Krichevsky, AM (通讯作者)，Brigham & Womens Hosp, Ctr Neurol Dis, 77 Ave Louis Pasteur, Boston, MA 02115 USA.	akrichevsky@rics.bwh.harvard.edu	Raghavan, Venkatesan/T-7882-2019	Krichevsky, Anna/0000-0002-5080-5507; Absalon, Sabrina/0000-0002-4167-3071; Raghavan, Venkatesan/0000-0002-6533-1244; Absalon, Sabrina/0000-0003-2468-8156	Alzheimer's Association [NIRG-09-132844]; Public Health Service Grant [R 24MH 068855]; NATIONAL INSTITUTE OF MENTAL HEALTH [R24MH068855] Funding Source: NIH RePORTER	Alzheimer's Association(Alzheimer's Association); Public Health Service Grant(United States Department of Health & Human ServicesUnited States Public Health Service); NATIONAL INSTITUTE OF MENTAL HEALTH(United States Department of Health & Human ServicesNational Institutes of Health (NIH) - USANIH National Institute of Mental Health (NIMH))	This work was supported by a grant from the Alzheimer's Association (NIRG-09-132844). The tissues were provided by the Harvard Brain Tissue Resource Center, which is supported in part by Public Health Service Grant number R 24MH 068855. We thank Michael Wolfe and members of the Krichevsky laboratory for valuable discussions. We also thank Hon-kit (Andus) Wong for help with transfection of mature …	Akashiba H, 2006, CELL MOL LIFE SCI, V63, P2397, DOI 10.1007/s00018-006-6194-4; Andorfer C, 2005, J NEUROSCI, V25, P5446, DOI 10.1523/JNEUROSCI.4637-04.2005; Andrusiak MG, 2012, J NEUROSCI, V32, P14809, DOI 10.1523/JNEUROSCI.1912-12.2012; Arendt T, 1998, J NEURAL TRANSM-SUPP, P147; Bernocco S, 2008, PROTEOMICS, V8, P930, DOI 10.1002/pmic.200700738; Bommer GT, 2007, CURR BIOL, V17, P1298, DOI 10.1…	84	198	206	4	36	SOC NEUROSCIENCE	WASHINGTON	11 DUPONT CIRCLE, NW, STE 500, WASHINGTON, DC 20036 USA	0270-6474	1529-2401		J NEUROSCI	J. Neurosci.	SEP 11	2013	33	37
J	Zhao, YH; Alexandrov, PN; Jaber, V; Lukiw, WJ				Zhao, Yuhai; Alexandrov, Peter N.; Jaber, Vivian; Lukiw, Walter J.			Deficiency in the Ubiquitin Conjugating Enzyme UBE2A in Alzheimer's Disease (AD) is Linked to Deficits in a Natural Circular miRNA-7 Sponge (circRNA; ciRS-7)	GENES			English	Article						Alzheimer's disease (AD); circular RNA (circRNA); genetic control; miRNA-7; proteasome; proteolysis; ubiquitin conjugating enzyme E2A (UBE2A)	NF-KAPPA-B; RNAS; BRAIN	Our understanding of the highly specialized functions for small non-coding single-stranded RNA (ssRNA) in the transcriptome of the human central nervous system (CNS) continues to evolve. Circular RNAs (circRNAs), a recently discovered class of ssRNA enriched in the brain and retina, are extremely stable and intrinsically resilient to degradation by exonuclease. Conventional methods of ssRNA, micr…	[Zhao, Yuhai; Jaber, Vivian; Lukiw, Walter J.] Louisiana State Univ, Hlth Sci Ctr, LSU Neurosci Ctr, New Orleans, LA 70112 USA; [Zhao, Yuhai] Louisiana State Univ, Hlth Sci Ctr, Dept Anat & Cell Biol, New Orleans, LA 70112 USA; [Alexandrov, Peter N.] Russian Acad Med Sci, Moscow 113152, Russia; [Lukiw, Walter J.] Louisiana State Univ, Hlth Sci Ctr, Dept Ophthalmol, New Orleans, LA 70112 USA; [Luk…		Lukiw, WJ (通讯作者)，Louisiana State Univ, Hlth Sci Ctr, LSU Neurosci Ctr, New Orleans, LA 70112 USA.; Lukiw, WJ (通讯作者)，Louisiana State Univ, Hlth Sci Ctr, Dept Ophthalmol, New Orleans, LA 70112 USA.; Lukiw, WJ (通讯作者)，Louisiana State Univ, Hlth Sci Ctr, Dept Neurol, New Orleans, LA 70112 USA.	yzhao4@lsuhsc.edu; wlukiw@yahoo.com; vjaber@lsuhsc.edu; wlukiw@lsuhsc.edu			Research to Prevent Blindness (RPB); Louisiana Biotechnology Research Network (LBRN); NIH [NEI EY006311, NIA AG18031, NIA AG038834]	Research to Prevent Blindness (RPB)(Research to Prevent Blindness (RPB)); Louisiana Biotechnology Research Network (LBRN); NIH(United States Department of Health & Human ServicesNational Institutes of Health (NIH) - USA)	This work was presented in part at the Society for Neuroscience (SFN) Annual Meeting 17-21 October 2015, Chicago IL, USA and at the Association for Research in Vision and Ophthalmology (ARVO) Annual conference 1-5 May 2016 in Seattle WA USA. These studies utilized total RNA and other nucleic acid fractions extracted from short post-mortem human brain; no live human subjects or animals were involv…	Abe N, 2013, ANGEW CHEM INT EDIT, V52, P7004, DOI 10.1002/anie.201302044; Alexandrov Peter N, 2012, Int J Biochem Mol Biol, V3, P365; Bhattacharjee S, 2016, PLOS ONE, V11, DOI 10.1371/journal.pone.0150211; Cecarini V., 2008, BRAIN RES; Chen BJ, 2016, J NEUROCHEM, V139, P485, DOI 10.1111/jnc.13752; Chen W, 2016, TRENDS NEUROSCI, V39, P597, DOI 10.1016/j.tins.2016.06.006; Cui JG, 2010, J BIOL CHEM,…	36	196	209	2	34	MDPI	BASEL	ST ALBAN-ANLAGE 66, CH-4052 BASEL, SWITZERLAND		2073-4425		GENES-BASEL	Genes	DEC	2016	7	12
J	Gupta, A; Pulliam, L				Gupta, Archana; Pulliam, Lynn			Exosomes as mediators of neuroinflammation	JOURNAL OF NEUROINFLAMMATION			English	Review						Exosomes; Monocytes; Neuroinflammation; CNS	SYSTEMIC-LUPUS-ERYTHEMATOSUS; ALZHEIMERS-DISEASE; ALPHA-SYNUCLEIN; NEUROCOGNITIVE IMPAIRMENT; EXTRACELLULAR VESICLES; ANTIGEN PRESENTATION; DENDRITIC CELLS; HIV-INFECTION; NEURAL CELLS; MICROVESICLES	Exosomes are membrane-bound nanovesicles that are shed by cells of various lineages under normal as well as pathological conditions. Previously thought to be 'extracellular debris', exosomes have recently generated immense interest following their discovery as mediators of intercellular communication by delivering functional proteins, mRNA transcripts as well as miRNAs to recipient cells. Althoug…	[Gupta, Archana] Drexel Univ, Coll Med, Dept Microbiol & Immunol, Philadelphia, PA 19102 USA; [Gupta, Archana; Pulliam, Lynn] Univ Calif San Francisco, Dept Lab Med, San Francisco, CA 94121 USA; [Gupta, Archana; Pulliam, Lynn] Univ Calif San Francisco, Dept Med, San Francisco, CA 94121 USA; [Gupta, Archana; Pulliam, Lynn] Univ Calif San Francisco, Vet Affairs Med Ctr, San Francisco, CA 94121 USA		Pulliam, L (通讯作者)，Univ Calif San Francisco, Dept Lab Med, San Francisco, CA 94121 USA.	Lynn.pulliam@ucsf.edu			NIH [RO1 MH085538]; NATIONAL INSTITUTE OF MENTAL HEALTH [R01MH085538] Funding Source: NIH RePORTER	NIH(United States Department of Health & Human ServicesNational Institutes of Health (NIH) - USA); NATIONAL INSTITUTE OF MENTAL HEALTH(United States Department of Health & Human ServicesNational Institutes of Health (NIH) - USANIH National Institute of Mental Health (NIMH))	We thank Dr. Bing Sun for assistance in preparing the figures. This publication was supported by NIH grant RO1 MH085538 (LP).	Alegre-Abarrategui J, 2009, AUTOPHAGY, V5, P1208, DOI 10.4161/auto.5.8.9894; Lopez-Verrilli MA, 2013, GLIA, V61, P1795, DOI 10.1002/glia.22558; Alvarez-Erviti L, 2011, NAT BIOTECHNOL, V29, P341, DOI 10.1038/nbt.1807; Anand Paras K, 2010, Commun Integr Biol, V3, P405, DOI 10.4161/cib.3.5.12474; Antonucci F, 2012, EMBO J, V31, P1231, DOI 10.1038/emboj.2011.489; Avramopoulos D, 2009, GENOME MED, V1,…	80	194	205	2	49	BMC	LONDON	CAMPUS, 4 CRINAN ST, LONDON N1 9XW, ENGLAND	1742-2094			J NEUROINFLAMM	J. Neuroinflamm.	APR 3	2014	11
J	Banzhaf-Strathmann, J; Benito, E; May, S; Arzberger, T; Tahirovic, S; Kretzschmar, H; Fischer, A; Edbauer, D				Banzhaf-Strathmann, Julia; Benito, Eva; May, Stephanie; Arzberger, Thomas; Tahirovic, Sabina; Kretzschmar, Hans; Fischer, Andre; Edbauer, Dieter			MicroRNA-125b induces tau hyperphosphorylation and cognitive deficits in Alzheimer's disease	EMBO JOURNAL			English	Article						Alzheimer's disease; kinases; microRNA-125b; phosphatases; tau phosphorylation	BCL-W; PROMOTES APOPTOSIS; PROTEIN; BRAIN; ERK; EXPRESSION; MIR-125B; DICER; ROLES; BETA	Sporadic Alzheimer's disease (AD) is the most prevalent form of dementia, but no clear disease-initiating mechanism is known. Ab deposits and neuronal tangles composed of hyperphosphorylated tau are characteristic for AD. Here, we analyze the contribution of microRNA-125b (miR-125b), which is elevated in AD. In primary neurons, overexpression of miR-125b causes tau hyperphosphorylation and an upr…	[Banzhaf-Strathmann, Julia; May, Stephanie; Arzberger, Thomas; Tahirovic, Sabina; Edbauer, Dieter] German Ctr Neurodegenerat Dis, Munich, Germany; [Benito, Eva; Fischer, Andre] European Neurosci Inst ENI G, German Ctr Neurodegenerat Dis, Gottingen, Germany; [Arzberger, Thomas; Kretzschmar, Hans] Univ Munich, Ctr Neuropathol & Prion Res, Munich, Germany; [Arzberger, Thomas] Univ Munich, Dept Psych…		Banzhaf-Strathmann, J (通讯作者)，German Ctr Neurodegenerat Dis, Munich, Germany.	julia.banzhaf@dzne.lmu.de; dieter.edbauer@dzne.de	Fischer, Andre/AAU-7487-2021; Benito, Eva/AAN-9604-2020; Edbauer, Dieter/M-9906-2019	Edbauer, Dieter/0000-0002-7186-4653; Benito, Eva/0000-0003-0094-0257; Fischer, Andre/0000-0001-8546-1161	Helmholtz Young Investigator program [HZ-NG-607]; Alzheimer Forschung Initiative e. V	Helmholtz Young Investigator program; Alzheimer Forschung Initiative e. V	DE was supported by the Helmholtz Young Investigator program HZ-NG-607. JBS was supported by the Alzheimer Forschung Initiative e. V. We thank Denise Orozco for critically reading our manuscript and scientific advice. We acknowledge Franziska Boneberg, Kristin Rentzsch, and Andrea Wenninger-Weinzierl for excellent technical assistance. We thank all clinicians recruiting brain donors, and, most no…	Abe M, 2013, TRENDS CELL BIOL, V23, P30, DOI 10.1016/j.tcb.2012.08.013; Absalon S, 2013, J NEUROSCI, V33, P14645, DOI 10.1523/JNEUROSCI.1327-13.2013; Alexandrov Peter N, 2012, Int J Biochem Mol Biol, V3, P365; Andersen CL, 2004, CANCER RES, V64, P5245, DOI 10.1158/0008-5472.CAN-04-0496; Ballatore C, 2007, NAT REV NEUROSCI, V8, P663, DOI 10.1038/nrn2194; Banzhaf-Strathmann J, 2014, CELL COMMUN SIG…	64	184	199	2	32	WILEY	HOBOKEN	111 RIVER ST, HOBOKEN 07030-5774, NJ USA	0261-4189	1460-2075		EMBO J	Embo J.	AUG 1	2014	33	15
J	Koh, W; Pan, WY; Gawad, C; Fan, HC; Kerchner, GA; Wyss-Coray, T; Blumenfeld, YJ; El-Sayed, YY; Quake, SR				Koh, Winston; Pan, Wenying; Gawad, Charles; Fan, H. Christina; Kerchner, Geoffrey A.; Wyss-Coray, Tony; Blumenfeld, Yair J.; El-Sayed, Yasser Y.; Quake, Stephen R.			Noninvasive in vivo monitoring of tissue-specific global gene expression in humans	PROCEEDINGS OF THE NATIONAL ACADEMY OF SCIENCES OF THE UNITED STATES OF AMERICA			English	Article						noninvasive diagnostics; cell-free nucleic acids; genomics	CORTICOTROPIN-RELEASING HORMONE; REAL-TIME PCR; ALKALINE-PHOSPHATASE; MESSENGER-RNA; MATERNAL SERUM; PREGNANT-WOMEN; NEURONAL APOPTOSIS; ALPHA-FETOPROTEIN; HUMAN PLACENTA; CIRCULAR RNAS	Circulating cell-free RNA in the blood provides a potential window into the health, phenotype, and developmental programs of a variety of human organs. We used high-throughput methods of RNA analysis such as microarrays and next-generation sequencing to characterize the global landscape circulating RNA in a cohort of human subjects. By focusing on genes whose expression is highly specific to cert…	[Koh, Winston; Pan, Wenying; Gawad, Charles; Fan, H. Christina; Quake, Stephen R.] Stanford Univ, Dept Bioengn, Stanford, CA 94305 USA; [Kerchner, Geoffrey A.; Wyss-Coray, Tony] Stanford Univ, Dept Neurol & Neurol Sci, Stanford, CA 94305 USA; [Blumenfeld, Yair J.; El-Sayed, Yasser Y.] Stanford Univ, Sch Med, Dept Obstet & Gynecol, Div Maternal Fetal Med, Stanford, CA 94305 USA		Quake, SR (通讯作者)，Stanford Univ, Dept Bioengn, Stanford, CA 94305 USA.	quake@stanford.edu	Gawad, Charles/N-8073-2018; Wyss-Coray, Tony/AAF-3380-2019; Blumenfeld, Yair/P-9396-2019; Gawad, Charles/AAP-5448-2021	Gawad, Charles/0000-0002-4728-8203; Wyss-Coray, Tony/0000-0001-5893-0831; Blumenfeld, Yair/0000-0002-9440-8175;	March of Dimes; Agency for Science, Technology and Research; NATIONAL HEART, LUNG, AND BLOOD INSTITUTE [U01HL099995, U01HL099999] Funding Source: NIH RePORTER; NATIONAL INSTITUTE ON AGING [R01AG045034] Funding Source: NIH RePORTER	March of Dimes(March of Dimes); Agency for Science, Technology and Research(Agency for Science Technology & Research (ASTAR)); NATIONAL HEART, LUNG, AND BLOOD INSTITUTE(United States Department of Health & Human ServicesNational Institutes of Health (NIH) - USANIH National Heart Lung & Blood Institute (NHLBI)); NATIONAL INSTITUTE ON AGING(United States Department of Health & Human ServicesNationa…	We thank Norma Neff for assistance with sequencing and Lance Martin for helpful discussions. This work was supported in part by the March of Dimes. W.K. was supported by a fellowship from the Agency for Science, Technology and Research.	Ariani F, 2008, AM J HUM GENET, V83, P89, DOI 10.1016/j.ajhg.2008.05.015; Barbiero L, 2003, EXP NEUROL, V182, P335, DOI 10.1016/S0014-4886(03)00049-9; Bianchi DW, 2014, PRENATAL DIAG, V34, P1, DOI 10.1002/pd.4288; Bredaki FE, 2012, FETAL DIAGN THER, V31, P109, DOI 10.1159/000335677; Chen XQ, 2000, CLIN CANCER RES, V6, P3823; Diehl F, 2008, NAT MED, V14, P985, DOI 10.1038/nm.1789; Dressman D, 2003…	62	184	191	1	31	NATL ACAD SCIENCES	WASHINGTON	2101 CONSTITUTION AVE NW, WASHINGTON, DC 20418 USA	0027-8424	1091-6490		P NATL ACAD SCI USA	Proc. Natl. Acad. Sci. U. S. A.	MAY 20	2014	111	20
J	Zhao, YH; Jaber, V; Lukiw, WJ				Zhao, Yuhai; Jaber, Vivian; Lukiw, Walter J.			Secretory Products of the Human GI Tract Microbiome and Their Potential Impact on Alzheimer's Disease (AD): Detection of Lipopolysaccharide (LPS) in AD Hippocampus	FRONTIERS IN CELLULAR AND INFECTION MICROBIOLOGY			English	Article						42 amino acid amyloid-beta (A beta 42) peptide; Alzheimer's disease (AD); Bacteriodetes fragilis (B.fragilis); Escherichia coli (E.coli); lipopolysaccharide (LPS); microbiome; small non-coding RNAs (sncRNAs); thanatomicrobiome	BLOOD-BRAIN-BARRIER; NF-KAPPA-B; GUT MICROBIOME; NEURODEGENERATIVE DISEASES; BACTEROIDES-FRAGILIS; NEURO-INFLAMMATION; BACTERIAL; CELLS; INFECTION; MODEL	Although the potential contribution of the human gastrointestinal (GI) tract microbiome to human health, aging, and disease is becoming increasingly acknowledged, the molecular mechanics and signaling pathways of just how this is accomplished is not well-understood. Major bacterial species of the GI tract, such as the abundant Gram-negative bacilli Bacteroides fragilis (B.fragilis) and Escherichi…	[Zhao, Yuhai; Jaber, Vivian; Lukiw, Walter J.] Louisiana State Univ, Hlth Sci Ctr, LSU Neurosci Ctr, New Orleans, LA 70112 USA; [Zhao, Yuhai] Louisiana State Univ, Hlth Sci Ctr, Dept Anat & Cell Biol, New Orleans, LA USA; [Lukiw, Walter J.] Louisiana State Univ, Hlth Sci Ctr, Dept Ophthalmol, New Orleans, LA 70112 USA; [Lukiw, Walter J.] Louisiana State Univ, Hlth Sci Ctr, Dept Neurol, New Orlean…		Lukiw, WJ (通讯作者)，Louisiana State Univ, Hlth Sci Ctr, LSU Neurosci Ctr, New Orleans, LA 70112 USA.; Lukiw, WJ (通讯作者)，Louisiana State Univ, Hlth Sci Ctr, Dept Ophthalmol, New Orleans, LA 70112 USA.; Lukiw, WJ (通讯作者)，Louisiana State Univ, Hlth Sci Ctr, Dept Neurol, New Orleans, LA 70112 USA.	wlukiw@lsuhsc.edu			Research to Prevent Blindness (RPB); Louisiana Biotechnology Research Network (LBRN); NIH [NEI EY006311, NIA AG18031, NIA AG038834]; NATIONAL EYE INSTITUTE [R01EY006311] Funding Source: NIH RePORTER; NATIONAL INSTITUTE ON AGING [R01AG038834, R01AG018031] Funding Source: NIH RePORTER	Research to Prevent Blindness (RPB)(Research to Prevent Blindness (RPB)); Louisiana Biotechnology Research Network (LBRN); NIH(United States Department of Health & Human ServicesNational Institutes of Health (NIH) - USA); NATIONAL EYE INSTITUTE(United States Department of Health & Human ServicesNational Institutes of Health (NIH) - USANIH National Eye Institute (NEI)); NATIONAL INSTITUTE ON AGING…	This research work was presented in part at the Society for Neuroscience (SFN) Annual Meeting 12-16 November 2016, San Diego CA, USA and at the Alzheimer Association International Congress 2016 (AAIC 2016) Annual conference 21-27 July 2016 in Toronto, Canada. These studies utilized total nucleic acid and/or cytoplasmic fractions extracted from primary human neuronal-glial (HNG) co-cultures; since…	Alkasir R, 2017, PROTEIN CELL, V8, P90, DOI 10.1007/s13238-016-0338-6; Alonso R, 2014, J ALZHEIMERS DIS, V41, P301, DOI 10.3233/JAD-132681; Andreeva TV, 2017, BIOCHEMISTRY-MOSCOW+, V82, P122, DOI 10.1134/S0006297917020043; Asti A, 2014, J ALZHEIMERS DIS, V39, P169, DOI 10.3233/JAD-131394; Ayala J, 2005, J MED MICROBIOL, V54, P1055, DOI 10.1099/jmm.0.45930-0; Bhattacharjee S, 2016, PLOS ONE, V11, …	87	181	188	8	57	FRONTIERS MEDIA SA	LAUSANNE	AVENUE DU TRIBUNAL FEDERAL 34, LAUSANNE, CH-1015, SWITZERLAND	2235-2988			FRONT CELL INFECT MI	Front. Cell. Infect. Microbiol.	JUL 11	2017	7
J	Muller, M; Kuiperij, HB; Claassen, JA; Kusters, B; Verbeek, MM				Muller, Mareike; Kuiperij, H. Bea; Claassen, Jurgen A.; Kusters, Benno; Verbeek, Marcel M.			MicroRNAs in Alzheimer's disease: differential expression in hippocampus and cell-free cerebrospinal fluid	NEUROBIOLOGY OF AGING			English	Article						Alzheimer disease; MicroRNA; Biological marker; Cerebrospinal fluid; Hippocampus	NF-KAPPA-B; BRAIN; BIOMARKER; IDENTIFICATION; NORMALIZATION; MIR-107	MicroRNAs (miRNAs) are small, noncoding RNAs that function in complex networks to regulate protein expression. In the brain, they are involved in development and synaptic plasticity. In this study, we aimed to identify miRNAs with a differential expression in either hippocampus or cerebrospinal fluid (CSF) from Alzheimer's disease (AD) patients and age-matched nondemented control subjects using q…	[Muller, Mareike; Kuiperij, H. Bea; Verbeek, Marcel M.] Radboud Univ Nijmegen, Med Ctr, Donders Inst Brain Cognit & Behav, Dept Neurol,Radboud Alzheimer Ctr, NL-6500 HB Nijmegen, Netherlands; [Muller, Mareike; Kuiperij, H. Bea; Verbeek, Marcel M.] Radboud Univ Nijmegen, Med Ctr, Donders Inst Brain Cognit & Behav, Dept Lab Med,Radboud Alzheimer Ctr, NL-6500 HB Nijmegen, Netherlands; [Claassen, Jur…		Verbeek, MM (通讯作者)，Radboud Univ Nijmegen, Med Ctr, Dept Neurol, 830 LGEM,POB 9101, NL-6500 HB Nijmegen, Netherlands.	M.Verbeek@neuro.umcn.nl	Claassen, Jurgen A.H.R./A-9806-2008; Verbeek, Marcel M/D-1971-2010; Kuiperij, Bea/A-4737-2013; Kusters, B./L-4465-2015	Claassen, Jurgen A.H.R./0000-0002-1778-8151; Verbeek, Marcel M/0000-0003-4635-7876; Kuiperij, Bea/0000-0002-0635-7428;	Center for Translational Molecular Medicine [02N-101]; Alzheimer Nederland; Internationale Stichting Alzheimer Onderzoek (ISAO); Joint Programming Neurodegenerative Disease; Alzheimer's Drug Discovery Foundation; American Alzheimer Association; Van Alkemade Keuls fonds; Center for Translational Molecular Medicine	Center for Translational Molecular Medicine; Alzheimer Nederland; Internationale Stichting Alzheimer Onderzoek (ISAO); Joint Programming Neurodegenerative Disease; Alzheimer's Drug Discovery Foundation; American Alzheimer Association; Van Alkemade Keuls fonds; Center for Translational Molecular Medicine	We thank the Netherlands Brain Bank (NBB) for providing us with hippocampus samples, and we thank the laboratory staff of the Department of Laboratory Medicine for the analysis of cell numbers in blood and CSF. This research was supported by a grant from the Center for Translational Molecular Medicine (www.ctmm.nl), project LeARN (grant 02N-101). LeARN is a consortium of Philips, Merck/MSD, Virtu…	Baraniskin A, 2012, NEURO-ONCOLOGY, V14, P29, DOI 10.1093/neuonc/nor169; Baraniskin A, 2011, BLOOD, V117, P3140, DOI 10.1182/blood-2010-09-308684; Cogswell JP, 2008, J ALZHEIMERS DIS, V14, P27, DOI 10.3233/jad-2008-14103; Cui JG, 2010, J BIOL CHEM, V285, P38951, DOI 10.1074/jbc.M110.178848; Etheridge A, 2011, MUTAT RES-FUND MOL M, V717, P85, DOI 10.1016/j.mrfmmm.2011.03.004; Gallego JA, 2012, J M…	39	179	183	1	56	ELSEVIER SCIENCE INC	NEW YORK	STE 800, 230 PARK AVE, NEW YORK, NY 10169 USA	0197-4580	1558-1497		NEUROBIOL AGING	Neurobiol. Aging	JAN	2014	35	1
J	Folsom, TD; Fatemi, SH				Folsom, Timothy D.; Fatemi, S. Hossein			The involvement of Reelin in neurodevelopmental disorders	NEUROPHARMACOLOGY			English	Review						Reelin; Schizophrenia; Autism; Bipolar disorder; Major depression; Lissencephaly; Alzheimer's disease; Treatment	MENTAL-RETARDATION PROTEIN; POLYMORPHIC GGC REPEAT; CAJAL-RETZIUS CELLS; CAUSES DIFFERENTIAL EXPRESSION; DAB1 TYROSINE PHOSPHORYLATION; PRENATAL IMMUNE CHALLENGE; MESSENGER-RNA EXPRESSION; MINOR PHYSICAL ANOMALIES; FAMILY-BASED ASSOCIATION; GLUTAMATE-RECEPTOR 5	Reelin is a glycoprotein that serves important roles both during development (regulation of neuronal migration and brain lamination) and in adulthood (maintenance of synaptic function). A number of neuropsychiatric disorders including autism, schizophrenia, bipolar disorder, major depression, Alzheimer's disease and lissencephaly share a common feature of abnormal Reelin expression in the brain. …	[Folsom, Timothy D.; Fatemi, S. Hossein] Univ Minnesota, Sch Med, Dept Psychiat, Div Neurosci Res, Minneapolis, MN 55455 USA; [Fatemi, S. Hossein] Univ Minnesota, Sch Med, Dept Pharmacol, Minneapolis, MN 55455 USA; [Fatemi, S. Hossein] Univ Minnesota, Sch Med, Dept Neurosci, Minneapolis, MN 55455 USA		Fatemi, SH (通讯作者)，Univ Minnesota, Dept Psychiat, 420 Delaware St SE,MMC 392, Minneapolis, MN 55455 USA.	folso013@umn.edu; fatem002@umn.edu	Fatemi, S.Hossein/K-7092-2012		Eunice Kennedy Shriver National Institute of Child Health and Human Development [5R01HD052074-01A2]; National Institute of Mental Health [5R01MH086000-01A2]; Minnesota Medical Foundation Alfred and Ingrid Lenz Harrison Initiative Fund; EUNICE KENNEDY SHRIVER NATIONAL INSTITUTE OF CHILD HEALTH &HUMAN DEVELOPMENT [R01HD052074] Funding Source: NIH RePORTER; NATIONAL INSTITUTE OF MENTAL HEALTH [R01MH…	Eunice Kennedy Shriver National Institute of Child Health and Human Development(United States Department of Health & Human ServicesNational Institutes of Health (NIH) - USANIH Eunice Kennedy Shriver National Institute of Child Health & Human Development (NICHD)); National Institute of Mental Health(United States Department of Health & Human ServicesNational Institutes of Health (NIH) - USANIH Nat…	Grant support by the Eunice Kennedy Shriver National Institute of Child Health and Human Development (5R01HD052074-01A2) and the National Institute of Mental Health (5R01MH086000-01A2) and the Minnesota Medical Foundation Alfred and Ingrid Lenz Harrison Initiative Fund to SHF is gratefully acknowledged. Dr. Fatemi has several United States patents (7341844) on the use of Reelin as a diagnostic ma…	Abdolmaleky HM, 2005, AM J MED GENET B, V134B, P60, DOI 10.1002/ajmg.b.30140; Abraham H, 2003, HIPPOCAMPUS, V13, P715, DOI 10.1002/hipo.10125; Akahane A, 2002, SCHIZOPHR RES, V58, P37, DOI 10.1016/S0920-9964(01)00398-X; AKBARIAN S, 1993, ARCH GEN PSYCHIAT, V50, P169; Alcantara S, 1998, J NEUROSCI, V18, P7779; Amaral DG, 2008, TRENDS NEUROSCI, V31, P137, DOI 10.1016/j.tins.2007.12.005; Ammassari-T…	219	177	181	1	84	PERGAMON-ELSEVIER SCIENCE LTD	OXFORD	THE BOULEVARD, LANGFORD LANE, KIDLINGTON, OXFORD OX5 1GB, ENGLAND	0028-3908	1873-7064		NEUROPHARMACOLOGY	Neuropharmacology	MAY	2013	68
J	Hutchison, ER; Kawamoto, EM; Taub, DD; Lal, A; Abdelmohsen, K; Zhang, YQ; Wood, WH; Lehrmann, E; Camandola, S; Becker, KG; Gorospe, M; Mattson, MP				Hutchison, Emmette R.; Kawamoto, Elisa M.; Taub, Dennis D.; Lal, Ashish; Abdelmohsen, Kotb; Zhang, Yongqing; Wood, William H., III; Lehrmann, Elin; Camandola, Simonetta; Becker, Kevin G.; Gorospe, Myriam; Mattson, Mark P.			Evidence for miR-181 involvement in neuroinflammatory responses of astrocytes	GLIA			English	Article						miR-181; inflammation; LPS; MeCP2; XIAP	NF-KAPPA-B; ISCHEMIC BRAIN-INJURY; GROWTH-FACTOR; CELL; EXPRESSION; APOPTOSIS; PLASTICITY; INHIBITOR; MICRORNAS; PROTEINS	Inflammation is a common component of acute injuries of the central nervous system (CNS) such as ischemia, and degenerative disorders such as Alzheimer's disease. Glial cells play important roles in local CNS inflammation, and an understanding of the roles for microRNAs in glial reactivity in injury and disease settings may therefore lead to the development of novel therapeutic interventions. Her…	[Hutchison, Emmette R.; Kawamoto, Elisa M.; Camandola, Simonetta; Mattson, Mark P.] NIA, Neurosci Lab, NIH, Baltimore, MD 21224 USA; [Hutchison, Emmette R.] Brown Univ, Dept Neurosci, Providence, RI 02912 USA; [Taub, Dennis D.; Abdelmohsen, Kotb; Zhang, Yongqing; Wood, William H., III; Lehrmann, Elin; Becker, Kevin G.; Gorospe, Myriam] NIA, Genet Lab, NIH, Baltimore, MD 21224 USA; [Lal, Ashish] N…		Mattson, MP (通讯作者)，NIA, Neurosci Lab, NIH, Baltimore, MD 21224 USA.	mattsonm@grc.nia.nih.gov	Abdelmohsen, Kotb/AAX-4191-2020; Kawamoto, Elisa Mitiko/E-3485-2012	Abdelmohsen, Kotb/0000-0001-6240-5810; Kawamoto, Elisa Mitiko/0000-0001-8637-414X; Becker, Kevin/0000-0002-6794-6656; Lehrmann, Elin/0000-0002-9869-9475	Intramural Research Program of the National Institute on Aging; NATIONAL INSTITUTE ON AGING [ZICAG000616, ZIAAG000518] Funding Source: NIH RePORTER	Intramural Research Program of the National Institute on Aging(United States Department of Health & Human ServicesNational Institutes of Health (NIH) - USANIH National Institute on Aging (NIA)); NATIONAL INSTITUTE ON AGING(United States Department of Health & Human ServicesNational Institutes of Health (NIH) - USANIH National Institute on Aging (NIA))	Grant sponsor: Intramural Research Program of the National Institute on Aging.	Ballas N, 2009, NAT NEUROSCI, V12, P311, DOI 10.1038/nn.2275; Bethea JR, 1998, J NEUROSCI, V18, P3251; Boldin MP, 2012, IMMUNOL REV, V246, P205, DOI 10.1111/j.1600-065X.2011.01089.x; Borrmann L, 2001, ONCOGENE, V20, P4537, DOI 10.1038/sj.onc.1204577; Bruce AJ, 1996, NAT MED, V2, P788, DOI 10.1038/nm0796-788; Chen CZ, 2004, SCIENCE, V303, P83, DOI 10.1126/science.1091903; Chen G, 2010, ONCOL REP, …	63	176	184	2	27	WILEY	HOBOKEN	111 RIVER ST, HOBOKEN 07030-5774, NJ USA	0894-1491	1098-1136		GLIA	Glia	JUL	2013	61	7
J	Fernandez-Hernando, C; Ramirez, CM; Goedeke, L; Suarez, Y				Fernandez-Hernando, Carlos; Ramirez, Cristina M.; Goedeke, Leigh; Suarez, Yajaira			MicroRNAs in Metabolic Disease	ARTERIOSCLEROSIS THROMBOSIS AND VASCULAR BIOLOGY			English	Article						miRNAs; metabolic disease; lipoprotein metabolism	BETA-CELL; INSULIN-SECRETION; IN-VIVO; ADIPOCYTE DIFFERENTIATION; CHOLESTEROL HOMEOSTASIS; GLUCOSE-HOMEOSTASIS; NONHUMAN-PRIMATES; ALZHEIMER-DISEASE; GENE-EXPRESSION; PLASMA MICRORNA	Alterations in the metabolic control of lipid and glucose homeostasis predispose an individual to develop cardiometabolic diseases, such as type 2-diabetes mellitus and atherosclerosis. Work over the last years has suggested that microRNAs (miRNAs) play an important role in regulating these physiological processes. The contribution of miRNAs in regulating metabolism is exemplified by miR-33, an i…	NYU, Sch Med, Dept Med, Leon H Charney Div Cardiol, New York, NY USA; NYU, Sch Med, Dept Cell Biol, Leon H Charney Div Cardiol, New York, NY 10016 USA; NYU, Sch Med, Marc & Ruti Bell Vasc Biol & Dis Program, New York, NY USA		Fernandez-Hernando, C (通讯作者)，522 1st Ave,Smilow 703, New York, NY 10016 USA.	carlos.fernandez-hernando@nyumc.org	Ramírez, Cristina/A-6975-2016; Ramírez, Cristina/ABI-1568-2020	Ramírez, Cristina/0000-0003-2589-0786; Ramírez, Cristina/0000-0003-2589-0786; Goedeke, Leigh/0000-0002-7690-1572	National Institute of Health [R01HL106063, R01HL107953, R01HL105945]; NATIONAL HEART, LUNG, AND BLOOD INSTITUTE [R01HL106063, R01HL105945, R01HL107953] Funding Source: NIH RePORTER	National Institute of Health(United States Department of Health & Human ServicesNational Institutes of Health (NIH) - USA); NATIONAL HEART, LUNG, AND BLOOD INSTITUTE(United States Department of Health & Human ServicesNational Institutes of Health (NIH) - USANIH National Heart Lung & Blood Institute (NHLBI))	The laboratories of C.F-H. and Y.S. are supported by grants from the National Institute of Health (R01HL106063 and R01HL107953 to C.F.H. and R01HL105945 to Y.S.).	Allen RM, 2012, EMBO MOL MED, V4, P882, DOI 10.1002/emmm.201201228; Ambros V, 2003, CELL, V113, P673, DOI 10.1016/S0092-8674(03)00428-8; Ambros V, 2004, NATURE, V431, P350, DOI 10.1038/nature02871; Arroyo JD, 2011, P NATL ACAD SCI USA, V108, P5003, DOI 10.1073/pnas.1019055108; Ashcroft FM, 2012, CELL, V148, P1160, DOI 10.1016/j.cell.2012.02.010; Bartel DP, 2009, CELL, V136, P215, DOI 10.1016/j.ce…	67	175	181	1	57	LIPPINCOTT WILLIAMS & WILKINS	PHILADELPHIA	530 WALNUT ST, PHILADELPHIA, PA 19106-3621 USA	1079-5642			ARTERIOSCL THROM VAS	Arterioscler. Thromb. Vasc. Biol.	FEB	2013	33	2
J	Friedland, RP				Friedland, Robert P.			Mechanisms of Molecular Mimicry Involving the Microbiota in Neurodegeneration	JOURNAL OF ALZHEIMERS DISEASE			English	Article						Alzheimer's disease; amyloid; bacterial amyloid; metagenome; microbiota; neurodegenerative diseases; neuroinflammation; oxidative stress; Parkinson's disease	OLFACTORY ENSHEATHING CELLS; ALZHEIMERS-DISEASE; AMYLOID FIBRILS; ALPHA-SYNUCLEIN; PARKINSONS-DISEASE; IMMUNE RECOGNITION; APOLIPOPROTEIN-E; MOUSE MODEL; A-BETA; BRAIN	The concept of molecular mimicry was established to explain commonalities of structure which developed in response to evolutionary pressures. Most examples of molecular mimicry in medicine have involved homologies of primary protein structure which cause disease. Molecular mimicry can be expanded beyond amino acid sequence to include microRNA and proteomic effects which are either pathogenic or s…	Univ Louisville, Dept Neurol, Sch Med, Louisville, KY 40202 USA		Friedland, RP (通讯作者)，Univ Louisville, Dept Neurol, Sch Med, Louisville, KY 40202 USA.	robert.friedland@louisville.edu	Friedland, Robert/A-2834-2010	Friedland, Robert/0000-0001-5721-1843	Michael J. Fox Foundation; University of Louisville	Michael J. Fox Foundation; University of Louisville	Supported in part by the Michael J. Fox Foundation and the University of Louisville. The author is grateful to Drs. D. Demuth, K. LaFaver, P. O'Toole, R. Raha Chowdhury, A. Roberts, and V. Stribinskis for helpful comments and discussions. The author is also grateful to S. Nandi and J. Roberts for assistance.	Aguzzi A, 2014, NATURE, V512, P32, DOI 10.1038/512032a; Ahmed Z, 2014, ACTA NEUROPATHOL, V127, P667, DOI 10.1007/s00401-014-1254-6; Akiyama H, 2000, NEUROBIOL AGING, V21, P383, DOI 10.1016/S0197-4580(00)00124-X; Atarashi K, 2013, NATURE, V500, P232, DOI 10.1038/nature12331; Attems J, 2014, ACTA NEUROPATHOL, V127, P459, DOI 10.1007/s00401-014-1261-7; Bagriantsev S, 2006, BMC BIOL, V4, DOI 10.1186/…	124	172	178	2	73	IOS PRESS	AMSTERDAM	NIEUWE HEMWEG 6B, 1013 BG AMSTERDAM, NETHERLANDS	1387-2877	1875-8908		J ALZHEIMERS DIS	J. Alzheimers Dis.		2015	45	2
J	Kiko, T; Nakagawa, K; Tsuduki, T; Furukawa, K; Arai, H; Miyazawa, T				Kiko, Takehiro; Nakagawa, Kiyotaka; Tsuduki, Tsuyoshi; Furukawa, Katsutoshi; Arai, Hiroyuki; Miyazawa, Teruo			MicroRNAs in Plasma and Cerebrospinal Fluid as Potential Markers for Alzheimer's Disease	JOURNAL OF ALZHEIMERS DISEASE			English	Article						Alzheimer's disease; cerebrospinal fluid; miRNA; plasma	AMYLOID-BETA; CIRCULATING MICRORNAS; EXPRESSION; BIOMARKERS; BRAIN; CANCER; DIAGNOSIS; OVEREXPRESSION; PROGRESSION; METABOLISM	The development of Alzheimer's disease (AD) biomarkers remains an unmet challenge, and new approaches that can improve current AD biomarker strategies are needed. Recent reports suggested that microRNA (miRNA) profiling of biological fluids has emerged as a diagnostic tool for several pathologic conditions. In this study, we measured six candidate miRNAs (miR-9, miR-29a, miR-29b, miR-34a, miR-125…	[Kiko, Takehiro; Nakagawa, Kiyotaka; Miyazawa, Teruo] Tohoku Univ, Grad Sch Agr Sci, Food & Biodynam Chem Lab, Sendai, Miyagi 9818555, Japan; [Tsuduki, Tsuyoshi] Tohoku Univ, Grad Sch Agr Sci, Lab Food & Biomol Sci, Sendai, Miyagi 9818555, Japan; [Furukawa, Katsutoshi; Arai, Hiroyuki] Tohoku Univ, Inst Dev Aging & Canc, Inst Gerontol & Geriatr, Sendai, Miyagi 9818555, Japan		Nakagawa, K (通讯作者)，Tohoku Univ, Grad Sch Agr Sci, Food & Biodynam Chem Lab, Aoba Ku, 1-1 Tsutsumidori Amamiyamachi, Sendai, Miyagi 9818555, Japan.	nkgw@biochem.tohoku.ac.jp	Tsuduki, Tsuyoshi/T-2697-2019; Tsuduki, Tsuyoshi/C-2254-2016	Tsuduki, Tsuyoshi/0000-0001-7810-0528;				Achard P, 2004, DEVELOPMENT, V131, P3357, DOI 10.1242/dev.01206; Alexandrov Peter N, 2012, Int J Biochem Mol Biol, V3, P365; Baraniskin A, 2011, BLOOD, V117, P3140, DOI 10.1182/blood-2010-09-308684; Bartel DP, 2004, CELL, V116, P281, DOI 10.1016/S0092-8674(04)00045-5; Calin GA, 2007, CANCER CELL, V12, P215, DOI 10.1016/j.ccr.2007.07.027; Chen X, 2008, CELL RES, V18, P997, DOI 10.1038/cr.2008.282;…	51	172	179	4	47	IOS PRESS	AMSTERDAM	NIEUWE HEMWEG 6B, 1013 BG AMSTERDAM, NETHERLANDS	1387-2877	1875-8908		J ALZHEIMERS DIS	J. Alzheimers Dis.		2014	39	2
J	Maciotta, S; Meregalli, M; Torrente, Y				Maciotta, Simona; Meregalli, Mirella; Torrente, Yvan			The involvement of microRNAs in neurodegenerative diseases	FRONTIERS IN CELLULAR NEUROSCIENCE			English	Review						microRNA; neurodegenerative diseases; biomarker; Parkinson's disease; Alzheimer's disease; amyotrophic lateral sclerosis; Huntington's disease	MESSENGER-RNA TRANSCRIPTION; HEAVY NEUROFILAMENT SUBUNIT; ALPHA-SYNUCLEIN EXPRESSION; PAIRED HELICAL FILAMENTS; ALZHEIMERS-DISEASE; AMYLOID-BETA; PARKINSONS-DISEASE; PRECURSOR PROTEIN; IN-VIVO; HUNTINGTONS-DISEASE	Neurodegenerative diseases (NDDs) originate from a loss of neurons in the central nervous system and are severely debilitating. The incidence of NDDs increases with age, and they are expected to become more common due to extended life expectancy. Because no cure is available, these diseases have become a major challenge in neurobiology. The increasing relevance of microRNAs (miRNAs) in biology ha…	[Maciotta, Simona; Meregalli, Mirella; Torrente, Yvan] Univ Milan, Osped Maggiore Policlin, Fdn IRCCS Ca Granda,Stem Cell Lab, Ctr Dino Ferrari,Dept Pathophysiol & Transplantat, I-20122 Milan, Italy; [Maciotta, Simona] Univ Miami, Miller Sch Med, Diabet Res Inst, Miami, FL 33136 USA		Torrente, Y (通讯作者)，Univ Milan, Osped Maggiore Policlin, Fdn IRCCS Ca Granda,Stem Cell Lab, Ctr Dino Ferrari,Dept Pathophysiol & Transplantat, Via Francesco Sforza 35, I-20122 Milan, Italy.	yvan.torrente@unimi.it			EU's Framework Programme 7 Optistem [223098]; Associazione ProductIDLa Nostra FamigliaLa Nostra Famiglia Fondo DMD Gli Amici di Emanuele; Associazione Amici del Centro Dino Ferrari	EU's Framework Programme 7 Optistem; Associazione ProductIDLa Nostra FamigliaLa Nostra Famiglia Fondo DMD Gli Amici di Emanuele; Associazione Amici del Centro Dino Ferrari	This work was supported in part by grants from EU's Framework Programme 7 Optistem 223098, the Associazione ProductIDLa Nostra FamigliaLa Nostra Famiglia Fondo DMD Gli Amici di Emanuele, and by the Associazione Amici del Centro Dino Ferrari.	Absalon S, 2013, J NEUROSCI, V33, P14645, DOI 10.1523/JNEUROSCI.1327-13.2013; Al-Chalabi A, 1999, HUM MOL GENET, V8, P157, DOI 10.1093/hmg/8.2.157; Alexis F, 2008, MOL PHARMACEUT, V5, P505, DOI 10.1021/mp800051m; Allen TA, 2004, NAT STRUCT MOL BIOL, V11, P816, DOI 10.1038/nsmb813; Alvarez-Erviti L, 2011, NAT BIOTECHNOL, V29, P341, DOI 10.1038/nbt.1807; Ambros V, 2003, CURR BIOL, V13, P807, DOI 10…	219	163	165	1	46	FRONTIERS MEDIA SA	LAUSANNE	AVENUE DU TRIBUNAL FEDERAL 34, LAUSANNE, CH-1015, SWITZERLAND		1662-5102		FRONT CELL NEUROSCI	Front. Cell. Neurosci.	DEC 19	2013	7
J	Sabarwal, A; Kumar, K; Singh, RP				Sabarwal, Akash; Kumar, Kunal; Singh, Rana P.			Hazardous effects of chemical pesticides on human health-Cancer and other associated disorders	ENVIRONMENTAL TOXICOLOGY AND PHARMACOLOGY			English	Review						Pesticides; Cancer; Epigenetics; Oxidative stress	PERSISTENT ORGANIC POLLUTANTS; INDUCED OXIDATIVE STRESS; NON-HODGKIN-LYMPHOMA; ALL-CAUSE MORTALITY; PARKINSONS-DISEASE; AGRICULTURAL HEALTH; ENVIRONMENTAL EXPOSURE; PROSTATE-CANCER; BREAST-CANCER; OCCUPATIONAL-EXPOSURE	Poisoning from pesticides is a global public health problem and accounts for nearly 300,000 deaths worldwide every year. Exposure to pesticides is inevitable; there are different modes through which humans get exposed to pesticides. The mode of exposure is an important factor as it also signifies the concentration of pesticides exposure. Pesticides are used extensively in agricultural and domesti…	[Sabarwal, Akash; Kumar, Kunal; Singh, Rana P.] Cent Univ Gujarat, Sch Life Sci, Gandhinagar, Gujarat, India; [Sabarwal, Akash; Singh, Rana P.] Jawaharlal Nehru Univ, Sch Life Sci, Canc Biol Lab, New Delhi, India		Singh, RP (通讯作者)，Jawaharlal Nehru Univ, Sch Life Sci, Canc Biol Lab 104, New Delhi 110067, India.	rana_singh@mail.jnu.ac.in	Sabarwal, Akash/AAG-9554-2021; Sabarwal, Akash/AAD-3605-2021	Sabarwal, Akash/0000-0003-1760-4903; Kumar, Kunal/0000-0002-1184-4837; Singh, Rana Pratap/0000-0003-4261-7044	Central University of Gujarat, India	Central University of Gujarat, India	We acknowledge the financial support provided by Central University of Gujarat, India for ongoing work related to pesticides and cancer and UPE-2, UGC-RN and DST-PURSE, JNU, New Delhi. Akash Sabarwal and Kunal Kumar are supported by a fellowship from University Grant Commission and Department of Science & Technology, New Delhi, India.	Ahmad I, 2010, CHEM-BIOL INTERACT, V188, P566, DOI 10.1016/j.cbi.2010.09.023; Ahmed H, 2017, BIOMED PHARMACOTHER, V90, P638, DOI 10.1016/j.biopha.2017.03.100; Akhtar N, 1996, J APPL TOXICOL, V16, P397, DOI 10.1002/(SICI)1099-1263(199609)16:5<397::AID-JAT362>3.0.CO;2-Y; Alavanja MCR, 2003, AM J EPIDEMIOL, V157, P800, DOI 10.1093/aje/kwg040; Alavanja MCR, 2012, J TOXICOL ENV HEAL B, V15, P238, DOI …	154	162	170	30	148	ELSEVIER SCIENCE BV	AMSTERDAM	PO BOX 211, 1000 AE AMSTERDAM, NETHERLANDS	1382-6689	1872-7077		ENVIRON TOXICOL PHAR	Environ. Toxicol. Pharmacol.	OCT	2018	63
J	Riva, P; Ratti, A; Venturin, M				Riva, Paola; Ratti, Antonia; Venturin, Marco			The Long Non-Coding RNAs in Neurodegenerative Diseases: Novel Mechanisms of Pathogenesis	CURRENT ALZHEIMER RESEARCH			English	Review						lncRNA; lncRNA cytoplasmic activity; lncRNA nuclear activity; neurodegenerative diseases; pathogenetic mechanisms; post-transcriptional regulation	NATURAL ANTISENSE TRANSCRIPT; FRAGILE-X-SYNDROME; ALZHEIMERS-DISEASE; GENE REVEALS; STEM-CELLS; BC200 RNA; IN-VIVO; EXPRESSION; PROTEIN; GENOME	Background: Long-non-coding RNAs (lncRNAs), RNA molecules longer than 200 nucleotides, have been involved in several biological processes and in a growing number of diseases, controlling gene transcription, pre-mRNA processing, the transport of mature mRNAs to specific cellular compartments, the regulation of mRNA stability, protein translation and turnover. The fundamental role of lncRNAs in cen…	[Riva, Paola; Venturin, Marco] Univ Milan, Dipartimento Biotecnol Med & Med Traslaz, Via Viotti 3-5, I-20133 Milan, Italy; [Ratti, Antonia] Univ Milan, Dipartimento Fisiopatol Med Chirurg & Trapianti, Milan, Italy; [Ratti, Antonia] IRCCS Ist Auxol Italiano, Milan, Italy		Riva, P (通讯作者)，Univ Milan, Dipartimento Biotecnol Med & Med Traslaz, Via Viotti 3-5, I-20133 Milan, Italy.	paola.riva@unimi.it	Riva, Paola/K-7871-2016; Venturin, Marco/J-8735-2017	Riva, Paola/0000-0001-6481-8467; Venturin, Marco/0000-0002-5871-9689				Amiri K, 2008, ARCH NEUROL-CHICAGO, V65, P19, DOI 10.1001/archneurol.2007.30; Audas TE, 2012, MOL CELL, V45, P147, DOI 10.1016/j.molcel.2011.12.012; Banfai B, 2012, GENOME RES, V22, P1646, DOI 10.1101/gr.134767.111; Batista PJ, 2013, CELL, V152, P1298, DOI 10.1016/j.cell.2013.02.012; Bazzini AA, 2014, EMBO J, V33, P981, DOI 10.1002/embj.201488411; Cabili MN, 2011, GENE DEV, V25, P1915, DOI 10.110…	99	161	167	2	53	BENTHAM SCIENCE PUBL LTD	SHARJAH	EXECUTIVE STE Y-2, PO BOX 7917, SAIF ZONE, 1200 BR SHARJAH, U ARAB EMIRATES	1567-2050	1875-5828		CURR ALZHEIMER RES	Curr. Alzheimer Res.		2016	13	11
J	Cui, GH; Wu, J; Mou, FF; Xie, WH; Wang, FB; Wang, QL; Fang, J; Xu, YW; Dong, YR; Liu, JR; Guo, HD				Cui, Guo-Hong; Wu, Jing; Mou, Fang-Fang; Xie, Wei-Hua; Wang, Fu-Bo; Wang, Qiang-Li; Fang, Jie; Xu, Yan-Wu; Dong, You-Rong; Liu, Jian-Ren; Guo, Hai-Dong			Exosomes derived from hypoxia-preconditioned mesenchymal stromal cells ameliorate cognitive decline by rescuing synaptic dysfunction and regulating inflammatory responses in APP/PS1 mice	FASEB JOURNAL			English	Article						Alzheimer disease; microRNA; inflammatory cytokine	NF-KAPPA-B; ALZHEIMERS-DISEASE; STEM-CELLS; DELIVERY; BRAIN; DIFFERENTIATION; TRANSPLANTATION; CONTRIBUTES; MICRORNA-21; SUPPRESSION	Administration of exosomes derived from mesenchymal stromal cells (MSCs) could improve some neurologic conditions by transferring functional biomolecules to recipient cells. Furthermore, exosomes from hypoxic progenitor cells exerted better therapeutic effects in organ injury through specific cargoes. However, there are no related reports about whether exosomes derived from MSCs or hypoxia-precon…	[Cui, Guo-Hong; Wu, Jing; Fang, Jie; Dong, You-Rong; Liu, Jian-Ren] Shanghai Jiao Tong Univ, Sch Med, Shanghai Peoples Hosp 9, Dept Neurol, 639 Zhizaoju Rd, Shanghai 200011, Peoples R China; [Mou, Fang-Fang; Wang, Fu-Bo; Wang, Qiang-Li; Xu, Yan-Wu; Guo, Hai-Dong] Shanghai Univ Tradit Chinese Med, Sch Basic Med, Dept Anat, 1200 Cailun Rd, Shanghai 201203, Peoples R China; [Xie, Wei-Hua] Hosp Anhui…		Liu, JR (通讯作者)，Shanghai Jiao Tong Univ, Sch Med, Shanghai Peoples Hosp 9, Dept Neurol, 639 Zhizaoju Rd, Shanghai 200011, Peoples R China.; Guo, HD (通讯作者)，Shanghai Univ Tradit Chinese Med, Sch Basic Med, Dept Anat, 1200 Cailun Rd, Shanghai 201203, Peoples R China.	liujr021@vip.163.com; hdguo8@hotmail.com	wang, fubo/GPF-4834-2022		National Natural Science Foundation of China [31400838, 81102670]; Shanghai People's Hospital [2013A05, 9]; Shanghai Jiaotong University Biomedical Engineering Crossover Project [YG2011MS12]; Research Fund for the Doctoral Program Construction of Shanghai [B201706]	National Natural Science Foundation of China(National Natural Science Foundation of China (NSFC)); Shanghai People's Hospital; Shanghai Jiaotong University Biomedical Engineering Crossover Project; Research Fund for the Doctoral Program Construction of Shanghai	This work was supported, in part, by grants from the National Natural Science Foundation of China (31400838 and 81102670), the Program of No. 9 Shanghai People's Hospital (2013A05), the Shanghai Jiaotong University Biomedical Engineering Crossover Project (YG2011MS12), and the Research Fund for the Doctoral Program Construction of Shanghai (B201706). The authors declare no conflicts of interest.	Alvarez-Erviti L, 2011, NAT BIOTECHNOL, V29, P341, DOI 10.1038/nbt.1807; Carlson C, 2011, ALZHEIMERS DEMENT, V7, P396, DOI 10.1016/j.jalz.2011.05.2353; Carta MG, 2002, PSYCHOTHER PSYCHOSOM, V71, P233, DOI 10.1159/000063649; Chatterjee N, 2016, CELL DEATH DISCOV, V2, DOI 10.1038/cddiscovery.2016.83; Chever O, 2014, PHILOS T R SOC B, V369, DOI 10.1098/rstb.2013.0596; Choi DS, 2015, MASS SPECTROM RE…	41	158	169	13	43	FEDERATION AMER SOC EXP BIOL	BETHESDA	9650 ROCKVILLE PIKE, BETHESDA, MD 20814-3998 USA	0892-6638	1530-6860		FASEB J	Faseb J.	FEB	2018	32	2
J	Tan, L; Yu, JT; Liu, QY; Tan, MS; Zhang, W; Hu, N; Wang, YL; Sun, L; Jiang, T; Tan, L				Tan, Lin; Yu, Jin-Tai; Liu, Qiu-Yan; Tan, Meng-Shan; Zhang, Wei; Hu, Nan; Wang, Ying-Li; Sun, Lei; Jiang, Teng; Tan, Lan			Circulating miR-125b as a biomarker of Alzheimer's disease	JOURNAL OF THE NEUROLOGICAL SCIENCES			English	Article						Alzheimer's disease; MicroRNA; Biomarker; qRT-PCR; Serum; Diagnosis	MICRORNA BIOMARKERS; PLASMA; EXPRESSION; IDENTIFICATION; SPECIATION; DIAGNOSIS; BINDING; OBESITY; BRAIN; BLOOD	Background: MicroRNAs (miRNAs) are endogenous small RNAs of 21-25 nucleotides that post-transcriptionally regulate gene expressions. Recently, circulating miRNAs have been reported as promising biomarkers for neurodegenerative disorders and processes affecting the central nervous system. This study was conducted to investigate the potential role of serum miRNAs as diagnostic biomarkers for Alzhei…	[Tan, Lin; Yu, Jin-Tai; Liu, Qiu-Yan; Zhang, Wei; Hu, Nan; Wang, Ying-Li; Sun, Lei; Tan, Lan] Qingdao Univ, Sch Med, Qingdao Municipal Hosp, Dept Neurol, Qingdao 266071, Shandong, Peoples R China; [Yu, Jin-Tai; Tan, Meng-Shan; Tan, Lan] Ocean Univ China, Coll Med & Pharmaceut, Qingdao Municipal Hosp, Dept Neurol, Qingdao, Peoples R China; [Yu, Jin-Tai; Jiang, Teng; Tan, Lan] Nanjing Med Univ, Qin…		Yu, JT (通讯作者)，Qingdao Univ, Sch Med, Qingdao Municipal Hosp, Dept Neurol, 5 Donghai Middle Rd, Qingdao 266071, Shandong, Peoples R China.	yu-jintai@163.com; dr.tanlan@163.com		Yu, Jin-Tai/0000-0002-7686-0547	National Natural Science Foundation of China [81171209, 81371406]; Shandong Provincial Natural Science Foundation, China [ZR2010HQ004, ZR2011HZ001]	National Natural Science Foundation of China(National Natural Science Foundation of China (NSFC)); Shandong Provincial Natural Science Foundation, China(Natural Science Foundation of Shandong Province)	We are grateful to all of the subjects who kindly agreed to participate in this study. This work was supported by grants from the National Natural Science Foundation of China (81171209, 81371406), and the Shandong Provincial Natural Science Foundation, China (ZR2010HQ004, ZR2011HZ001).	Alexandrov Peter N, 2012, Int J Biochem Mol Biol, V3, P365; Augustin R, 2012, BMC MED GENET, V13, DOI 10.1186/1471-2350-13-35; Cardo LF, 2013, J NEUROL, V260, P1420, DOI 10.1007/s00415-013-6900-8; Cogswell JP, 2008, J ALZHEIMERS DIS, V14, P27, DOI 10.3233/jad-2008-14103; Doecke JD, 2012, ARCH NEUROL-CHICAGO, V69, P1318, DOI 10.1001/archneurol.2012.1282; ElSharawy A, 2012, AGING CELL, V11, P607, D…	37	158	168	2	32	ELSEVIER SCIENCE BV	AMSTERDAM	PO BOX 211, 1000 AE AMSTERDAM, NETHERLANDS	0022-510X	1878-5883		J NEUROL SCI	J. Neurol. Sci.	JAN 15	2014	336	1-2
J	Fang, MR; Wang, J; Zhang, XB; Geng, Y; Hu, ZY; Rudd, JA; Ling, SC; Chen, W; Han, S				Fang, Marong; Wang, Jing; Zhang, Xiaobing; Geng, Yu; Hu, Zhiying; Rudd, John A.; Ling, Shucai; Chen, Wei; Han, Shu			The miR-124 regulates the expression of BACE1/beta-secretase correlated with cell death in Alzheimer's disease	TOXICOLOGY LETTERS			English	Article						miR-124; BACE1/beta-secretase; A beta-induced neurotoxicity; Cell death; Alzheimer's disease	AMYLOID-PRECURSOR-PROTEIN; BETA-SECRETASE PROTEIN; BRAIN; MICRORNAS; APP; NEOCORTEX; PATHWAY; GENE; MICE	The role of miR-124 on the expression of beta-site APP cleaving enzyme 1 (BACE1), an important cleavager of amyloid precursor protein that plays a pivotal role in the p-amyloid production, was studied in this paper using cellular models for Alzheimer' disease (AD) of cultured PC12 cell lines and primary cultured hippocampal neurons. The aim of the present study was to uncover novel potential miR-…	[Fang, Marong; Wang, Jing; Ling, Shucai; Han, Shu] Zhejiang Univ, Inst Anat & Cell Biol, Coll Med, Hangzhou 310058, Zhejiang, Peoples R China; [Zhang, Xiaobing] Zhejiang Univ, Fac Clin Med 1, Coll Med, Hangzhou 310058, Zhejiang, Peoples R China; [Geng, Yu] Zhejiang Univ, Sir Run Run Shaw Hosp, Dept Neurol, Coll Med, Hangzhou 310058, Zhejiang, Peoples R China; [Hu, Zhiying] Hangzhou Red Cross Hosp…		Han, S (通讯作者)，Zhejiang Univ, Inst Anat & Cell Biol, Coll Med, 388 Yuhangtang Rd, Hangzhou 310058, Zhejiang, Peoples R China.	han00shu@zju.edu.cn	Rudd, John A./R-6603-2018	Rudd, John A./0000-0002-8316-0792; Hu, Zhiying/0000-0003-2084-1010	Science Foundation of Hangzhou Health Bureau [2006Z005]; Medical Science Research Foundation of Zhejiang Province [2009B134]; National Natural Science Foundation of China [81171240, 60875077]	Science Foundation of Hangzhou Health Bureau; Medical Science Research Foundation of Zhejiang Province; National Natural Science Foundation of China(National Natural Science Foundation of China (NSFC))	This work was supported by the Science Foundation of Hangzhou Health Bureau: No. 2006Z005, the Medical Science Research Foundation of Zhejiang Province: No. 2009B134, and grants from the National Natural Science Foundation of China: No. 81171240, No. 60875077. We thank Henry Davies for assistance in the final preparation of this manuscript.	Bettens K, 2009, HUM MUTAT, V30, P1207, DOI 10.1002/humu.21027; Bigl M, 2000, NEUROSCI LETT, V292, P107, DOI 10.1016/S0304-3940(00)01452-X; Djuranovic S, 2011, SCIENCE, V331, P550, DOI 10.1126/science.1191138; Donev R, 2007, MOL PSYCHIATR, V12, P681, DOI 10.1038/sj.mp.4001971; EMRE M, 1992, NEUROBIOL AGING, V13, P553, DOI 10.1016/0197-4580(92)90055-3; Fan XX, 2010, ACTA BIOCH BIOPH SIN, V42, P318…	40	158	174	0	23	ELSEVIER IRELAND LTD	CLARE	ELSEVIER HOUSE, BROOKVALE PLAZA, EAST PARK SHANNON, CO, CLARE, 00000, IRELAND	0378-4274	1879-3169		TOXICOL LETT	Toxicol. Lett.	FEB 25	2012	209	1
J	Kumar, S; Reddy, PH				Kumar, Subodh; Reddy, P. Hemachandra			Are circulating microRNAs peripheral biomarkers for Alzheimer's disease?	BIOCHIMICA ET BIOPHYSICA ACTA-MOLECULAR BASIS OF DISEASE			English	Review						Alzheimer's disease; Circulatory microRNA; Biomarker; Serum; Cerebral spinal fluid; CSF; Plasma	EARLY BREAST-CANCER; POTENTIAL BIOMARKERS; PLASMA; MIRNAS; SERUM; EXPRESSION; IDENTIFICATION; MITOCHONDRIA; PATHOGENESIS; BIOGENESIS	Alzheimer's disease (AD) is a progressive neurodegenerative disease characterized by memory loss, multiple cognitive abnormalities and intellectual impairments. Currently, there are no drugs or agents that can delay and/or prevent the progression of disease in elderly individuals, and there are no peripheral biomarkers that can detect AD early in its pathogenesis. Research has focused on identify…	[Kumar, Subodh; Reddy, P. Hemachandra] Texas Tech Univ, Hlth Sci Ctr, Garrison Inst Aging, 3601 4th St,MS 9424, Lubbock, TX 79430 USA; [Reddy, P. Hemachandra] Texas Tech Univ, Hlth Sci Ctr, Cell Biol & Biochem, 3601 4th St,MS 9424, Lubbock, TX 79430 USA; [Reddy, P. Hemachandra] Texas Tech Univ, Hlth Sci Ctr, Neurosci & Pharmacol, 3601 4th St,MS 9424, Lubbock, TX 79430 USA; [Reddy, P. Hemachandra]…		Reddy, PH (通讯作者)，Texas Tech Univ, Hlth Sci Ctr, Garrison Inst Aging, Dept Cell Biol, 3601 Fourth St MS-9424-4A 124, Lubbock, TX 79430 USA.; Reddy, PH (通讯作者)，Texas Tech Univ, Hlth Sci Ctr, Garrison Inst Aging, Dept Biochem, 3601 Fourth St MS-9424-4A 124, Lubbock, TX 79430 USA.; Reddy, PH (通讯作者)，Texas Tech Univ, Hlth Sci Ctr, Garrison Inst Aging, Neurosci & Pharmacol Dept, 3601 Fourth St MS-9424-4A…	hemachandra.reddy@ttuhsc.edu	kumar, Subodh/K-6567-2019	kumar, Subodh/0000-0003-4705-122X	NIH [AG042178, AG047812]; Garrison Family Foundation; NATIONAL INSTITUTE ON AGING [R01AG042178, R01AG047812] Funding Source: NIH RePORTER	NIH(United States Department of Health & Human ServicesNational Institutes of Health (NIH) - USA); Garrison Family Foundation; NATIONAL INSTITUTE ON AGING(United States Department of Health & Human ServicesNational Institutes of Health (NIH) - USANIH National Institute on Aging (NIA))	Work presented in this article is supported by NIH grants AG042178 and AG047812 and the Garrison Family Foundation.	Adlakha YK, 2014, MOL CANCER, V13, DOI 10.1186/1476-4598-13-33; Alexandrov Peter N, 2012, Int J Biochem Mol Biol, V3, P365; American Cancer Society, 2015, GLOB CANC FACTS FIG; [Anonymous], 2015, WORLD ALZHEIMERS REP; Arroyoa J. D., 2011, P NATL ACAD SCI USA, V108, P365; Bartel DP, 2004, CELL, V116, P281, DOI 10.1016/S0092-8674(04)00045-5; Boon RA, 2013, ARTERIOSCL THROM VAS, V33, P186, DOI 10.116…	102	154	158	2	71	ELSEVIER SCIENCE BV	AMSTERDAM	PO BOX 211, 1000 AE AMSTERDAM, NETHERLANDS	0925-4439	1879-260X		BBA-MOL BASIS DIS	Biochim. Biophys. Acta-Mol. Basis Dis.	SEP	2016	1862	9
J	Femminella, GD; Ferrara, N; Rengo, G				Femminella, Grazia D.; Ferrara, Nicola; Rengo, Giuseppe			The emerging role of microRNAs in Alzheimer's disease	FRONTIERS IN PHYSIOLOGY			English	Article						microRNAs; Alzheimer's disease; biomarker; neurodegeneration; functional recovery; gene expression	BRAIN; EXPRESSION; MARKERS	MicroRNAs (miRNAs) are small non-coding RNA which have been shown to regulate gene expression. The alteration ofmiRNAs expression has been associated with several pathological processes, including neurodegeneration. In the search for easily accessible and non-invasive biomarkers for Alzheimer's disease (AD) diagnosis and prognosis, circulating miRNAs are among the most promising candidates. Some …	[Femminella, Grazia D.; Ferrara, Nicola] Univ Naples Federico II, Dept Translat Med Sci, Naples, Italy; [Rengo, Giuseppe] Salvatore Maugeri Fdn, Sci Inst Telese Terme, Ist Ricovero & Cura Caratte, I-82037 Telese Terme, Italy		Rengo, G (通讯作者)，Salvatore Maugeri Fdn, Sci Inst Telese Terme, Ist Ricovero & Cura Caratte, Via Bagni Vecchi 1, I-82037 Telese Terme, Italy.	giuseppe.rengo@unina.it	Rengo, Giuseppe/AAA-2870-2021; Ferrara, Nicola/ABG-2180-2021; Ferrara, Nicola/A-2904-2014; Rengo, Giuseppe/K-4963-2016	Rengo, Giuseppe/0000-0002-9701-0437; Ferrara, Nicola/0000-0001-8200-4942; Rengo, Giuseppe/0000-0002-9701-0437; Femminella, Grazia Daniela/0000-0002-7397-483X				Alexandrov Peter N, 2012, Int J Biochem Mol Biol, V3, P365; Bonda DJ, 2011, LANCET NEUROL, V10, P275, DOI 10.1016/S1474-4422(11)70013-8; Chen X, 2012, TRENDS CELL BIOL, V22, P125, DOI 10.1016/j.tcb.2011.12.001; Cogswell JP, 2008, J ALZHEIMERS DIS, V14, P27, DOI 10.3233/jad-2008-14103; Danborg PB, 2014, BIOMARKERS, V19, P259, DOI 10.3109/1354750X.2014.904001; Demetrius LA, 2013, BIOGERONTOLOGY, V1…	34	154	158	1	49	FRONTIERS MEDIA SA	LAUSANNE	AVENUE DU TRIBUNAL FEDERAL 34, LAUSANNE, CH-1015, SWITZERLAND	1664-042X			FRONT PHYSIOL	Front. Physiol.	FEB 12	2015	6
J	Denk, J; Boelmans, K; Siegismund, C; Lassner, D; Arlt, S; Jahn, H				Denk, Johannes; Boelmans, Kai; Siegismund, Christine; Lassner, Dirk; Arlt, Soenke; Jahn, Holger			MicroRNA Profiling of CSF Reveals Potential Biomarkers to Detect Alzheimer's Disease	PLOS ONE			English	Article							MILD COGNITIVE IMPAIRMENT; NATIONAL INSTITUTE; ASSOCIATION WORKGROUPS; DIAGNOSTIC GUIDELINES; CEREBROSPINAL-FLUID; PHOSPHORYLATED TAU; EXPRESSION; RECOMMENDATIONS; BRAIN; STABILITY	The miRBase-21 database currently lists 1881 microRNA (miRNA) precursors and 2585 unique mature human miRNAs. Since their discovery, miRNAs have proved to present a new level of epigenetic post-transcriptional control of protein synthesis. Initial results point to a possible involvement of miRNA in Alzheimer's disease (AD). We applied OpenArray technology to profile the expression of 1178 unique …	[Denk, Johannes; Boelmans, Kai; Arlt, Soenke; Jahn, Holger] Univ Hosp Hamburg Eppendorf, Dept Psychiat & Psychotherapy, Hamburg, Germany; [Siegismund, Christine; Lassner, Dirk] Inst Cardiac Diagnost & Therapy IKDT, Berlin, Germany		Jahn, H (通讯作者)，Univ Hosp Hamburg Eppendorf, Dept Psychiat & Psychotherapy, Hamburg, Germany.	jahn@uke.de	Denk, Johannes/R-3740-2019; Jahn, Holger/A-9255-2008; Denk, Johannes/X-4513-2018	Denk, Johannes/0000-0002-1759-148X; Jahn, Holger/0000-0003-3607-7651; Denk, Johannes/0000-0002-1759-148X; Lassner, Dirk/0000-0003-0815-7013; Siegismund, Christine Sabine/0000-0001-7909-1694				Abdelmohsen K, 2010, MOL CELL BIOL, V30, P4197, DOI 10.1128/MCB.00316-10; Albert MS, 2011, ALZHEIMERS DEMENT, V7, P270, DOI 10.1016/j.jalz.2011.03.008; Alexandrov Peter N, 2012, Int J Biochem Mol Biol, V3, P365; Antony JM, 2011, BBA-MOL BASIS DIS, V1812, P162, DOI 10.1016/j.bbadis.2010.07.016; Baker M, 2010, NAT METHODS, V7, P687, DOI 10.1038/nmeth0910-687; Bekris LM, 2013, BIOMARKERS, V18, P455,…	71	153	156	1	20	PUBLIC LIBRARY SCIENCE	SAN FRANCISCO	1160 BATTERY STREET, STE 100, SAN FRANCISCO, CA 94111 USA	1932-6203			PLOS ONE	PLoS One	MAY 20	2015	10	5
J	Tan, L; Yu, JT; Tan, MS; Liu, QY; Wang, HF; Zhang, W; Jiang, T; Tan, L				Tan, Lin; Yu, Jin-Tai; Tan, Meng-Shan; Liu, Qiu-Yan; Wang, Hui-Fu; Zhang, Wei; Jiang, Teng; Tan, Lan			Genome-Wide Serum microRNA Expression Profiling Identifies Serum Biomarkers for Alzheimer's Disease	JOURNAL OF ALZHEIMERS DISEASE			English	Article						Alzheimer's disease; biomarker; diagnosis; genome-wide sequencing; microRNA; serum	ACUTE MYOCARDIAL-INFARCTION; MILD COGNITIVE IMPAIRMENT; ASSOCIATION WORKGROUPS; DIAGNOSTIC GUIDELINES; CIRCULATING MICRORNAS; NATIONAL INSTITUTE; BLOOD; PLASMA; CANCER; RECOMMENDATIONS	Recent findings that human serum contains stably expressed microRNAs (miRNAs) have revealed a great potential of serum miRNA signature as disease fingerprints to diagnosis. Here we used genome-wide serum miRNA expression analysis to investigate the value of serum miRNAs as biomarkers for the diagnosis of Alzheimer's disease (AD). Illumina HiSeq 2000 sequencing followed by individual quantitative …	[Tan, Lin; Yu, Jin-Tai; Liu, Qiu-Yan; Zhang, Wei; Tan, Lan] Qingdao Univ, Sch Med, Qingdao Municipal Hosp, Dept Neurol, Qingdao 266071, Shandong, Peoples R China; [Yu, Jin-Tai; Tan, Meng-Shan; Tan, Lan] Ocean Univ China, Qingdao Municipal Hosp, Coll Med & Pharmaceut, Dept Neurol, Qingdao, Shandong, Peoples R China; [Yu, Jin-Tai; Wang, Hui-Fu; Jiang, Teng; Tan, Lan] Nanjing Med Univ, Qingdao Munic…		Tan, L (通讯作者)，Qingdao Univ, Sch Med, Qingdao Municipal Hosp, Dept Neurol, 5 Donghai Middle Rd, Qingdao 266071, Shandong, Peoples R China.	yu-jintai@163.com; dr.tanlan@163.com	wang, huifu H/I-6262-2013	wang, huifu H/0000-0003-0494-2241; Yu, Jin-Tai/0000-0002-7686-0547	National Natural Science Foundation of China [81000544, 81171209, 81371406]; Shandong Provincial Natural Science Foundation, China [ZR2010HQ004, ZR2011HZ001]	National Natural Science Foundation of China(National Natural Science Foundation of China (NSFC)); Shandong Provincial Natural Science Foundation, China(Natural Science Foundation of Shandong Province)	We are grateful to all of the subjects who kindly agreed to participate in this study. This work was supported by grants from the National Natural Science Foundation of China (81000544, 81171209, 81371406) and Shandong Provincial Natural Science Foundation, China (ZR2010HQ004, ZR2011HZ001).	Albert MS, 2011, ALZHEIMERS DEMENT, V7, P270, DOI 10.1016/j.jalz.2011.03.008; Bartel DP, 2004, CELL, V116, P281, DOI 10.1016/S0092-8674(04)00045-5; Bell RD, 2009, ACTA NEUROPATHOL, V118, P103, DOI 10.1007/s00401-009-0522-3; Chen X, 2008, CELL RES, V18, P997, DOI 10.1038/cr.2008.282; Devaux Y, 2012, CLIN CHEM, V58, P559, DOI 10.1373/clinchem.2011.173823; Doecke JD, 2012, ARCH NEUROL-CHICAGO, V69, …	38	153	160	2	51	IOS PRESS	AMSTERDAM	NIEUWE HEMWEG 6B, 1013 BG AMSTERDAM, NETHERLANDS	1387-2877	1875-8908		J ALZHEIMERS DIS	J. Alzheimers Dis.		2014	40	4
J	De Jager, PL; Ma, YY; McCabe, C; Xu, JS; Vardarajan, BN; Felsky, D; Klein, HU; White, CC; Peters, MA; Lodgson, B; Nejad, P; Tang, A; Mangravite, LM; Yu, L; Gaiteri, C; Mostafavi, S; Schneider, JA; Bennett, DA				De Jager, Philip L.; Ma, Yiyi; McCabe, Cristin; Xu, Jishu; Vardarajan, Badri N.; Felsky, Daniel; Klein, Hans-Ulrich; White, Charles C.; Peters, Mette A.; Lodgson, Ben; Nejad, Parham; Tang, Anna; Mangravite, Lara M.; Yu, Lei; Gaiteri, Chris; Mostafavi, Sara; Schneider, Julie A.; Bennett, David A.			A multi-omic atlas of the human frontal cortex for aging and Alzheimer's disease research	SCIENTIFIC DATA			English	Article; Data Paper							DNA-SEQUENCING DATA; OLDER PERSONS; EXPRESSION; BRAIN; ASSOCIATION; AGE; METAANALYSIS; METHYLATION; MICROARRAY; DISCOVERY	We initiated the systematic profiling of the dorsolateral prefrontal cortex obtained from a subset of autopsied individuals enrolled in the Religious Orders Study (ROS) or the Rush Memory and Aging Project (MAP), which are jointly designed prospective studies of aging and dementia with detailed, longitudinal cognitive phenotyping during life and a quantitative, structured neuropathologic examinat…	[De Jager, Philip L.; Ma, Yiyi; Vardarajan, Badri N.; Felsky, Daniel; Klein, Hans-Ulrich] Columbia Univ, Med Ctr, Dept Neurol, Ctr Translat & Computat Neuroimmunol, 630 West 168th St, New York, NY 10032 USA; [De Jager, Philip L.; McCabe, Cristin; Xu, Jishu; Felsky, Daniel; Klein, Hans-Ulrich; White, Charles C.; Nejad, Parham; Tang, Anna] Broad Inst, Cell Circuits Program, 415 Main St, Cambridge, …		De Jager, PL (通讯作者)，Columbia Univ, Med Ctr, Dept Neurol, Ctr Translat & Computat Neuroimmunol, 630 West 168th St, New York, NY 10032 USA.; De Jager, PL (通讯作者)，Broad Inst, Cell Circuits Program, 415 Main St, Cambridge, MA 02142 USA.; Bennett, DA (通讯作者)，Rush Univ, Rush Alzehimer Dis Ctr, 600 South Paulina St, Chicago, IL 60612 USA.	pld2115@cumc.columbia.edu; David_A_Bennett@rush.edu	Klein, Hans-Ulrich/O-5118-2019; Yu, Lei/AAT-3685-2020; Ma, Yiyi/J-5237-2017	Klein, Hans-Ulrich/0000-0002-6382-9428; Ma, Yiyi/0000-0002-3609-8877; Logsdon, Benjamin A/0000-0002-0572-2569; Gaiteri, Chris/0000-0001-7838-8664; Mangravite, Lara/0000-0001-7841-3612	US National Institutes of Health [U01 AG046152, R01 AG043617, R01 AG042210, R01 AG036042, R01 AG036836, R01 AG032990, R01 AG18023, RC2 AG036547, P50 AG016574, U01 ES017155, KL2 RR024151, K25 AG041906-01, R01 AG30146, P30 AG10161, R01 AG17917, R01 AG15819, K08 AG034290, R01 AG11101]; NATIONAL CENTER FOR RESEARCH RESOURCES [KL2RR024151] Funding Source: NIH RePORTER; NATIONAL INSTITUTE OF ENVIRONMEN…	US National Institutes of Health(United States Department of Health & Human ServicesNational Institutes of Health (NIH) - USA); NATIONAL CENTER FOR RESEARCH RESOURCES(United States Department of Health & Human ServicesNational Institutes of Health (NIH) - USANIH National Center for Research Resources (NCRR)); NATIONAL INSTITUTE OF ENVIRONMENTAL HEALTH SCIENCES(United States Department of Health &…	We are grateful to the participants in the Religious Order Study, the Memory and Aging Project. This work is supported by the US National Institutes of Health [U01 AG046152, R01 AG043617, R01 AG042210, R01 AG036042, R01 AG036836, R01 AG032990, R01 AG18023, RC2 AG036547, P50 AG016574, U01 ES017155, KL2 RR024151, K25 AG041906-01, R01 AG30146, P30 AG10161, R01 AG17917, R01 AG15819, K08 AG034290, P30…	Adzhubei Ivan, 2013, Curr Protoc Hum Genet, VChapter 7, DOI 10.1002/0471142905.hg0720s76; Alcala-Lozano R, 2018, BRAIN STIMUL, V11, P625, DOI 10.1016/j.brs.2017.12.011; Allen GI, 2016, ALZHEIMERS DEMENT, V12, P645, DOI 10.1016/j.jalz.2016.02.006; Bennett DA, 2012, CURR ALZHEIMER RES, V9, P646; Bennett DA, 2012, CURR ALZHEIMER RES, V9, P628; Braak H, 2011, J NEUROPATH EXP NEUR, V70, P960, DOI 10.1…	47	147	147	2	16	NATURE PUBLISHING GROUP	LONDON	MACMILLAN BUILDING, 4 CRINAN ST, LONDON N1 9XW, ENGLAND		2052-4463		SCI DATA	Sci. Data	AUG 7	2018	5
J	Kim, J; Yoon, H; Ramirez, CM; Lee, SM; Hoe, HS; Fernandez-Hernando, C; Kim, J				Kim, Jaekwang; Yoon, Hyejin; Ramirez, Cristina M.; Lee, Sang-Mi; Hoe, Hyang-Sook; Fernandez-Hernando, Carlos; Kim, Jungsu			miR-106b impairs cholesterol efflux and increases A beta levels by repressing ABCA1 expression	EXPERIMENTAL NEUROLOGY			English	Article						microRNA; miR-106b; ABCA1; Cholesterol; Amyloid beta; A beta; Alzheimer's disease; Liver X receptor; LXR; Lipid	ALZHEIMERS-DISEASE; APOLIPOPROTEIN-E; AMYLOID DEPOSITION; HIPPOCAMPAL-NEURONS; MICRORNA CLUSTER; GAMMA-SECRETASE; MOUSE MODEL; TARGET; BRAIN; APOE	ATP-binding cassette transporter A1 (ABCA1) is a cholesterol transporter that transfers excess cellular cholesterol onto lipid-poor apolipoproteins. Given its critical role in cholesterol homeostasis, ABCA1 has been studied as a therapeutic target for Alzheimer's disease. Transcriptional regulation of ABCA1 by liver X receptor has been well characterized. However, whether ABCA1 expression is regu…	[Kim, Jaekwang; Yoon, Hyejin; Kim, Jungsu] Washington Univ, Sch Med, Hope Ctr Neurol Disorders, Dept Neurol, St Louis, MO 63110 USA; [Ramirez, Cristina M.; Fernandez-Hernando, Carlos] NYU, Sch Med, Dept Med & Cell Biol, Leon H Charney Div Cardiol, New York, NY 10016 USA; [Ramirez, Cristina M.; Fernandez-Hernando, Carlos] NYU, Sch Med, Marc & Ruti Bell Vasc Biol & Dis Program, New York, NY 10016 U…		Kim, J (通讯作者)，Washington Univ, Sch Med, Hope Ctr Neurol Disorders, Dept Neurol, 660 S Euclid,Box 8111, St Louis, MO 63110 USA.	kimj@neuro.wustl.edu	Kim, Jungsu/F-2457-2012; Ramírez, Cristina/A-6975-2016; Yoon, Hyejin/AAI-8641-2021; Ramírez, Cristina/ABI-1568-2020	Kim, Jungsu/0000-0002-6931-8581; Ramírez, Cristina/0000-0003-2589-0786; Ramírez, Cristina/0000-0003-2589-0786; Kim, Jaekwang/0000-0002-7312-4077	NIH [P30NS069329, R01HL107953, AG034253]; NATIONAL HEART, LUNG, AND BLOOD INSTITUTE [R01HL107953] Funding Source: NIH RePORTER; NATIONAL INSTITUTE OF NEUROLOGICAL DISORDERS AND STROKE [P30NS069329] Funding Source: NIH RePORTER; NATIONAL INSTITUTE ON AGING [R03AG034253] Funding Source: NIH RePORTER	NIH(United States Department of Health & Human ServicesNational Institutes of Health (NIH) - USA); NATIONAL HEART, LUNG, AND BLOOD INSTITUTE(United States Department of Health & Human ServicesNational Institutes of Health (NIH) - USANIH National Heart Lung & Blood Institute (NHLBI)); NATIONAL INSTITUTE OF NEUROLOGICAL DISORDERS AND STROKE(United States Department of Health & Human ServicesNationa…	We are grateful to Peter T. Nelson (University of Kentucky) for technical advice, Jason Eriksen (University of Houston) for discussion, David Holtzman (Washington University) and Todd Golde (University of Florida) for valuable reagents. This work was supported by the NIH grants P30NS069329 (J.K.), R01HL107953 (C. F.-H.), and AG034253 (H.H).	Akram A, 2010, BRAIN RES, V1318, P167, DOI 10.1016/j.brainres.2010.01.006; Bartel DP, 2009, CELL, V136, P215, DOI 10.1016/j.cell.2009.01.002; Betel D, 2008, NUCLEIC ACIDS RES, V36, pD149, DOI 10.1093/nar/gkm995; Boissonneault V, 2009, J BIOL CHEM, V284, P1971, DOI 10.1074/jbc.M807530200; Brett JO, 2011, AGING-US, V3, P108, DOI 10.18632/aging.100285; Bu GJ, 2009, NAT REV NEUROSCI, V10, P333, DOI 1…	62	145	160	0	20	ACADEMIC PRESS INC ELSEVIER SCIENCE	SAN DIEGO	525 B ST, STE 1900, SAN DIEGO, CA 92101-4495 USA	0014-4886			EXP NEUROL	Exp. Neurol.	JUN	2012	235	2
J	Juzwik, CA; Drake, SS; Zhang, Y; Paradis-Isler, N; Sylvester, A; Amar-Zifkin, A; Douglas, C; Morquette, B; Moore, CS; Fournier, AE				Juzwik, Camille A.; Drake, Sienna S.; Zhang, Yang; Paradis-Isler, Nicolas; Sylvester, Alexandra; Amar-Zifkin, Alexandre; Douglas, Chelsea; Morquette, Barbara; Moore, Craig S.; Fournier, Alyson E.			microRNA dysregulation in neurodegenerative diseases: A systematic review	PROGRESS IN NEUROBIOLOGY			English	Review						Micro RNA; MiRNA; Neurodegenerative disease; Neurodegeneration	NF-KAPPA-B; EXPERIMENTAL AUTOIMMUNE ENCEPHALOMYELITIS; PROGENITOR-CELL PROLIFERATION; MULTIPLE-SCLEROSIS; MIRNA EXPRESSION; SPINAL-CORD; INFLAMMATORY RESPONSES; ALZHEIMERS-DISEASE; ALPHA-SYNUCLEIN; PROMOTES	While the root causes for individual neurodegenerative diseases are distinct, many shared pathological features and mechanisms contribute to neurodegeneration across diseases. Altered levels of microRNAs, small non-coding RNAs involved in post transcriptional regulation of gene expression, are reported for numerous neurodegenerative diseases. Yet, comparison between diseases to uncover commonly d…	[Juzwik, Camille A.; Drake, Sienna S.; Zhang, Yang; Paradis-Isler, Nicolas; Sylvester, Alexandra; Morquette, Barbara; Fournier, Alyson E.] McGill Univ, Montreal Neurol Inst, 3801 Univ St,Room BT 109, Montreal, PQ H3A 2B4, Canada; [Amar-Zifkin, Alexandre] McGill Univ, Hlth Ctr Med Lib, 3801 Univ St, Montreal, PQ H3A 2B4, Canada; [Douglas, Chelsea] Plotly Technol Inc, Program Manager, 5555 Gaspe Av…		Fournier, AE (通讯作者)，McGill Univ, Montreal Neurol Inst, 3801 Univ St,Room BT 109, Montreal, PQ H3A 2B4, Canada.	camille.juzwik@mail.mcgill.ca; sienna.drake@mail.mcgill.ca; yang.zhang5@mail.mcgill.ca; nicolas.paradis-isler@mcgill.ca; alexandra.sylvester@queensu.ca; alex.amar@muhc.mcgill.ca; cldougl@gmail.com; barbara.morquette@mcgill.ca; craig.moore@mun.ca; alyson.fournier@mcgill.ca		Amar-Zifkin, Alexandre/0000-0002-1196-5209; Drake, Sienna/0000-0001-7537-3520; Paradis-Isler, Nicolas/0000-0001-8832-0110				Akhtar S, 2015, J OPHTHALMOL, V2015, DOI 10.1155/2015/309510; Aung LL, 2015, MULT SCLER J, V21, P1131, DOI 10.1177/1352458514560923; Barker-Haliski M, 2015, CSH PERSPECT MED, V5, DOI 10.1101/cshperspect.a022863; Bergman P, 2013, J IMMUNOL, V190, P4066, DOI 10.4049/jimmunol.1200728; Boldin MP, 2011, J EXP MED, V208, P1189, DOI 10.1084/jem.20101823; Bredesen DE, 2006, NATURE, V443, P796, DOI 10.103…	143	144	145	26	109	PERGAMON-ELSEVIER SCIENCE LTD	OXFORD	THE BOULEVARD, LANGFORD LANE, KIDLINGTON, OXFORD OX5 1GB, ENGLAND	0301-0082	1873-5118		PROG NEUROBIOL	Prog. Neurobiol.	NOV	2019	182
J	Galimberti, D; Villa, C; Fenoglio, C; Serpente, M; Ghezzi, L; Cioffi, SMG; Arighi, A; Fumagalli, G; Scarpini, E				Galimberti, Daniela; Villa, Chiara; Fenoglio, Chiara; Serpente, Maria; Ghezzi, Laura; Cioffi, Sara M. G.; Arighi, Andrea; Fumagalli, Giorgio; Scarpini, Elio			Circulating miRNAs as Potential Biomarkers in Alzheimer's Disease	JOURNAL OF ALZHEIMERS DISEASE			English	Article						Alzheimer's disease; biomarker; miRNA; serum	MILD COGNITIVE IMPAIRMENT; CEREBROSPINAL-FLUID; WORK GROUP; MICRORNAS; EXPRESSION; DIAGNOSIS; CSF; CONSENSUS; PLASMA; BRAIN	Several micro(mi)RNA are deregulated in brain, cerebrospinal fluid (CSF), and serum/plasma from patients with Alzheimer's disease (AD). The aim of the study was to profile circulating miRNAs in serum as non-invasive biomarkers for AD, correlating them with those identified in CSF, the biological fluid which better reflects biochemical changes occurring during pathological processes in the brain a…	[Galimberti, Daniela; Villa, Chiara; Fenoglio, Chiara; Serpente, Maria; Ghezzi, Laura; Cioffi, Sara M. G.; Arighi, Andrea; Fumagalli, Giorgio; Scarpini, Elio] Univ Milan, IRCCS Osped Maggiore Policlin, Fdn Ca Granda,Neurol Unit, Dino Ferrari Ctr,Dept Pathophysiol & Transplantat, Milan, Italy		Galimberti, D (通讯作者)，Univ Milan, IRCCS Osped Maggiore Policlin, Fdn Ca Granda,Neurol Unit, Dino Ferrari Ctr,Dept Pathophysiol & Transplantat, Milan, Italy.	daniela.galimberti@unimi.it	Ghezzi, Laura/J-2284-2018; Ghezzi, Laura/V-5280-2019; Galimberti, Daniela/K-6542-2016; Arighi, Andrea/J-6010-2015; Fumagalli, Giorgio Giulio/L-8306-2013; Scarpini, Elio/K-6547-2016	Ghezzi, Laura/0000-0001-8180-9730; Galimberti, Daniela/0000-0002-9284-5953; Arighi, Andrea/0000-0003-2865-3970; Villa, Chiara/0000-0003-2730-5974; Fumagalli, Giorgio Giulio/0000-0003-0687-7199; Scarpini, Elio/0000-0002-6395-2119	Italian Ministry of Health; Monzino Foundation	Italian Ministry of Health(Ministry of Health, Italy); Monzino Foundation	This work was supported by grants from Italian Ministry of Health and the Monzino Foundation.	Absalon S, 2013, J NEUROSCI, V33, P14645, DOI 10.1523/JNEUROSCI.1327-13.2013; Alzheimers Assoc, 1998, NEUROBIOL AGING, V19, P109; Andreasen N, 2005, CLIN NEUROL NEUROSUR, V107, P165, DOI 10.1016/j.clineuro.2004.10.011; Bartel DP, 2004, CELL, V116, P281, DOI 10.1016/S0092-8674(04)00045-5; Cardo LF, 2013, J NEUROL, V260, P1420, DOI 10.1007/s00415-013-6900-8; Cogswell JP, 2008, J ALZHEIMERS DIS, V14…	29	143	149	2	30	IOS PRESS	AMSTERDAM	NIEUWE HEMWEG 6B, 1013 BG AMSTERDAM, NETHERLANDS	1387-2877	1875-8908		J ALZHEIMERS DIS	J. Alzheimers Dis.		2014	42	4
J	Tan, L; Yu, JT; Hu, N; Tan, L				Tan, Lin; Yu, Jin-Tai; Hu, Nan; Tan, Lan			Non-coding RNAs in Alzheimer's Disease	MOLECULAR NEUROBIOLOGY			English	Article						Noncoding RNA; Alzheimer's disease; microRNA; Long noncoding RNA; Small interfering RNA	AMYLOID-BETA; NEURODEGENERATIVE DISEASES; MICRORNA EXPRESSION; NEURONAL DEATH; MOUSE-BRAIN; BC200 RNA; TAU; TARGETS; IDENTIFICATION; INFLAMMATION	Alzheimer's disease (AD) is a complex neurodegenerative disorder and the most common dementia among the elderly. Accumulating research indicates that noncoding RNAs (ncRNAs), especially microRNAs (miRNAs) and long noncoding RNAs (lncRNAs), are increasingly being implicated in AD. MiRNAs are conserved small ncRNAs that control gene expression post-transcriptionally while lncRNAs function in many w…	[Tan, Lin; Yu, Jin-Tai; Hu, Nan; Tan, Lan] Qingdao Univ, Dept Neurol, Qingdao Municipal Hosp, Sch Med, Qingdao 266071, Shandong, Peoples R China; [Yu, Jin-Tai; Tan, Lan] Ocean Univ China, Coll Med & Pharmaceut, Qingdao 266003, Peoples R China		Yu, JT (通讯作者)，Ocean Univ China, Coll Med & Pharmaceut, Qingdao 266003, Peoples R China.	yu-jintai@163.com; dr.tanlan@163.com		Yu, Jin-Tai/0000-0002-7686-0547	National Natural Science Foundation of China [81000544, 81171209]; Shandong Provincial Natural Science Foundation, China [ZR2010HQ004, ZR2011HZ001]; Medicine and Health Science Technology Development Project of Shandong Province [2011WSA02018, 2011WSA02020]; Qingdao Bureau of Science and Technology [10-3-3-4-19-nsh, 11-2-3-2-(1)-nsh]; Shandong Provincial Outstanding Medical Academic Professional …	National Natural Science Foundation of China(National Natural Science Foundation of China (NSFC)); Shandong Provincial Natural Science Foundation, China(Natural Science Foundation of Shandong Province); Medicine and Health Science Technology Development Project of Shandong Province; Qingdao Bureau of Science and Technology; Shandong Provincial Outstanding Medical Academic Professional Program	This work was supported by grants from the National Natural Science Foundation of China (81000544, 81171209), the Shandong Provincial Natural Science Foundation, China (ZR2010HQ004, ZR2011HZ001), the Medicine and Health Science Technology Development Project of Shandong Province (2011WSA02018, 2011WSA02020), the Project supported by the Qingdao Bureau of Science and Technology (10-3-3-4-19-nsh, 1…	Alvarez-Erviti L, 2011, NAT BIOTECHNOL, V29, P341, DOI 10.1038/nbt.1807; Babiarz JE, 2011, RNA, V17, P1489, DOI 10.1261/rna.2442211; Baek D, 2008, NATURE, V455, P64, DOI 10.1038/nature07242; Berretta J, 2009, EMBO REP, V10, P973, DOI 10.1038/embor.2009.181; Bertram L, 2010, NEURON, V68, P270, DOI 10.1016/j.neuron.2010.10.013; Bettens K, 2009, HUM MUTAT, V30, P1207, DOI 10.1002/humu.21027; Bilen J…	106	139	147	3	66	SPRINGER	NEW YORK	233 SPRING ST, NEW YORK, NY 10013 USA	0893-7648	1559-1182		MOL NEUROBIOL	Mol. Neurobiol.	FEB	2013	47	1
J	Delay, C; Mandemakers, W; Hebert, SS				Delay, Charlotte; Mandemakers, Wim; Hebert, Sebastien S.			MicroRNAs in Alzheimer's disease	NEUROBIOLOGY OF DISEASE			English	Review						Alzheimer's disease; MicroRNA; Non-coding RNA; APP; BACE1; Tau	NF-KAPPA-B; PRECURSOR-PROTEIN EXPRESSION; CELL-CYCLE ARREST; AMYLOID-BETA; BRAIN; TAU; INFLAMMATION; DICER; MIRNA; DIFFERENTIATION	Alzheimer's disease (AD) is a complex neurodegenerative disorder and is the most common form of dementia in the elderly. Accumulating evidence in AD research suggests that alterations in the microRNA (miRNA) network could contribute to risk for the disease. miRNAs are conserved small non-coding RNAs that control gene expression at the posttranscriptional level and are essential for neuronal funct…	[Delay, Charlotte; Hebert, Sebastien S.] CHUQ CHUL, Ctr Rech, Quebec City, PQ G1V 4G2, Canada; [Delay, Charlotte; Hebert, Sebastien S.] Univ Laval, Fac Med, Dept Psychiat & Neurosci, Quebec City, PQ G1V 0A6, Canada; [Mandemakers, Wim] Katholieke Univ Leuven, Ctr Human Genet, B-3000 Louvain, Belgium; [Mandemakers, Wim] VIB, Dept Mol & Dev Genet, B-3000 Louvain, Belgium		Hebert, SS (通讯作者)，CHUQ CHUL, Ctr Rech, Quebec City, PQ G1V 4G2, Canada.	sebastien.hebert@crchul.ulaval.ca	Hébert, Sébastien S./Q-2729-2017; Delay, Charlotte/F-3139-2011	Mandemakers, Wim/0000-0003-2673-5972; Hebert, Sebastien/0000-0002-4252-756X; Hebert, Sebastien/0000-0002-0391-9325	Natural Sciences and Engineering Research Council of Canada; Scottish Rite Charitable Foundation of Canada; Alzheimer Society of Canada	Natural Sciences and Engineering Research Council of Canada(Natural Sciences and Engineering Research Council of Canada (NSERC)CGIAR); Scottish Rite Charitable Foundation of Canada; Alzheimer Society of Canada	This work was supported by the Natural Sciences and Engineering Research Council of Canada, the Scottish Rite Charitable Foundation of Canada, and the Alzheimer Society of Canada (including a fellowship to CD).	Abdelmohsen K, 2010, MOL CELL BIOL, V30, P4197, DOI 10.1128/MCB.00316-10; Akiyama H, 2000, NEUROBIOL AGING, V21, P383, DOI 10.1016/S0197-4580(00)00124-X; Ambros V, 2004, NATURE, V431, P350, DOI 10.1038/nature02871; Baek D, 2008, NATURE, V455, P64, DOI 10.1038/nature07242; Bartel DP, 2004, CELL, V116, P281, DOI 10.1016/S0092-8674(04)00045-5; Bettens K, 2009, HUM MUTAT, V30, P1207, DOI 10.1002/humu…	110	139	148	0	46	ACADEMIC PRESS INC ELSEVIER SCIENCE	SAN DIEGO	525 B ST, STE 1900, SAN DIEGO, CA 92101-4495 USA	0969-9961	1095-953X		NEUROBIOL DIS	Neurobiol. Dis.	MAY	2012	46	2
J	Coleman, BM; Hill, AF				Coleman, Bradley M.; Hill, Andrew F.			Extracellular vesicles - Their role in the packaging and spread of misfolded proteins associated with neurodegenerative diseases	SEMINARS IN CELL & DEVELOPMENTAL BIOLOGY			English	Review						Prions; Alzheimer's disease; Parkinson's disease; Amyotrophic lateral sclerosis; Exosomes; Extracellular vesicles	AMYLOID PRECURSOR PROTEIN; CELL-DERIVED EXOSOMES; CEREBROSPINAL-FLUID LEVELS; CREUTZFELDT-JAKOB-DISEASE; MOUSE NEUROBLASTOMA-CELLS; ALPHA-SYNUCLEIN OLIGOMERS; SCRAPIE PRION PROTEINS; ALZHEIMERS-DISEASE; DENDRITIC CELLS; BETA-PROTEIN	Many cell types, including neurons, are known to release small membranous vesicles known as exosomes. In addition to their protein content these vesicles have recently been shown to contain messenger RNA (mRNA) and micro RNA (miRNA) species. Roles for these vesicles include cell-cell signalling, removal of unwanted proteins, and transfer of pathogens (including prion-like misfolded proteins) betw…	[Coleman, Bradley M.; Hill, Andrew F.] Univ Melbourne, Dept Biochem & Mol Biol, Mol Sci & Biotechnol Inst Bio21, Parkville, Vic 3010, Australia		Hill, AF (通讯作者)，Univ Melbourne, Dept Biochem & Mol Biol, Mol Sci & Biotechnol Inst Bio21, 30 Flemington Rd, Parkville, Vic 3010, Australia.	a.hill@unimelb.edu.au	Hill, Andrew F./AAH-2854-2020; Hill, Andrew F/B-4527-2009	Hill, Andrew F./0000-0001-5581-2354; Hill, Andrew F/0000-0001-5581-2354	National Health and Medical Research Council [628946]	National Health and Medical Research Council(National Health and Medical Research Council (NHMRC) of Australia)	This work was supported by the National Health and Medical Research Council (628946 to AFH). AFH is an Australian Research Council Future Fellow (FT100100560 to AFH).	ADRIAN M, 1984, NATURE, V308, P32, DOI 10.1038/308032a0; Alais S, 2008, BIOL CELL, V100, P603, DOI 10.1042/BC20080025; Lopez-Verrilli MA, 2013, GLIA, V61, P1795, DOI 10.1002/glia.22558; Alvarez-Erviti L, 2011, NAT BIOTECHNOL, V29, P341, DOI 10.1038/nbt.1807; An K, 2013, MOL BRAIN, V6, DOI 10.1186/1756-6606-6-47; Arellano-Anaya ZE, 2014, CELL MOL LIFE SCI; ARNOLD JE, 1995, J PATHOL, V176, P403, DO…	140	137	143	1	51	ACADEMIC PRESS LTD- ELSEVIER SCIENCE LTD	LONDON	24-28 OVAL RD, LONDON NW1 7DX, ENGLAND	1084-9521			SEMIN CELL DEV BIOL	Semin. Cell Dev. Biol.	APR	2015	40
J	Reddy, PH; Oliver, DMA				Reddy, P. Hemachandra; Oliver, Darryll M. A.			Amyloid Beta and Phosphorylated Tau-Induced Defective Autophagy and Mitophagy in Alzheimer's Disease	CELLS			English	Review						Alzheimer's disease; amyloid beta; phosphorylated tau; mitochondria and reactive oxygen species	ABNORMAL MITOCHONDRIAL DYNAMICS; MOUSE MODEL; A-BETA; SELECTIVE AUTOPHAGY; AXONAL-TRANSPORT; OXIDATIVE DAMAGE; SYNAPTIC DAMAGE; PROTEIN DRP1; KREBS CYCLE; DYSFUNCTION	Alzheimer's disease (AD) is a progressive neurodegenerative disease characterized by memory loss and multiple cognitive impairments. Several decades of intense research have revealed that multiple cellular changes are implicated in the development and progression of AD, including mitochondrial damage, synaptic dysfunction, amyloid beta (A) formation and accumulation, hyperphosphorylated tau (P-Ta…	[Reddy, P. Hemachandra; Oliver, Darryll M. A.] Texas Tech Univ, Internal Med Dept, Hlth Sci Ctr, 3601 4th St, Lubbock, TX 79430 USA; [Reddy, P. Hemachandra] Texas Tech Univ, Garrison Inst Aging, Hlth Sci Ctr, 3601 4th St, Lubbock, TX 79430 USA; [Reddy, P. Hemachandra] Texas Tech Univ, Garrison Inst Aging, Hlth Sci Ctr, South West Campus,6630 S Quaker Suite E, Lubbock, TX 79413 USA; [Reddy, P. Hem…		Reddy, PH (通讯作者)，Texas Tech Univ, Internal Med Dept, Hlth Sci Ctr, 3601 4th St, Lubbock, TX 79430 USA.; Reddy, PH (通讯作者)，Texas Tech Univ, Garrison Inst Aging, Hlth Sci Ctr, 3601 4th St, Lubbock, TX 79430 USA.; Reddy, PH (通讯作者)，Texas Tech Univ, Garrison Inst Aging, Hlth Sci Ctr, South West Campus,6630 S Quaker Suite E, Lubbock, TX 79413 USA.; Reddy, PH (通讯作者)，Texas Tech Univ, Pharmacol & Neurosci …	hemachandra.reddy@ttuhsc.edu; darryll.oliver@ttuhsc.edu		Reddy, P. Hemachandra/0000-0002-9560-9948	NIH [R01AG042178, R01AG047812, R01NS105473, R41AG060836]; Garrison Family Foundation; CH Foundation; Alzheimer's Association SAGA grant; NATIONAL INSTITUTE OF NEUROLOGICAL DISORDERS AND STROKE [R01NS105473] Funding Source: NIH RePORTER; NATIONAL INSTITUTE ON AGING [R01AG047812] Funding Source: NIH RePORTER	NIH(United States Department of Health & Human ServicesNational Institutes of Health (NIH) - USA); Garrison Family Foundation; CH Foundation; Alzheimer's Association SAGA grant; NATIONAL INSTITUTE OF NEUROLOGICAL DISORDERS AND STROKE(United States Department of Health & Human ServicesNational Institutes of Health (NIH) - USANIH National Institute of Neurological Disorders & Stroke (NINDS)); NATIO…	The work presented in this article is supported by NIH grants R01AG042178, R01AG047812, R01NS105473, and R41AG060836, the Garrison Family Foundation, the CH Foundation, and the Alzheimer's Association SAGA grant (to PHR).	Apostolova N, 2015, ANTIOXID REDOX SIGN, V22, P686, DOI 10.1089/ars.2014.5952; Archer SL, 2013, NEW ENGL J MED, V369, P2236, DOI 10.1056/NEJMra1215233; Bartolome Fernando, 2015, Methods Mol Biol, V1264, P263, DOI 10.1007/978-1-4939-2257-4_23; Basse AL, 2017, SCI REP-UK, V7, DOI 10.1038/s41598-017-04246-y; Bonda DJ, 2011, CURR PHARM DESIGN, V17, P3374; Cai Q, 2017, J ALZHEIMERS DIS, V57, P1087, DO…	117	136	144	17	45	MDPI	BASEL	ST ALBAN-ANLAGE 66, CH-4052 BASEL, SWITZERLAND		2073-4409		CELLS-BASEL	Cells	MAY	2019	8	5
J	Floris, G; Zhang, LB; Follesa, P; Sun, T				Floris, Gabriele; Zhang, Longbin; Follesa, Paolo; Sun, Tao			Regulatory Role of Circular RNAs and Neurological Disorders	MOLECULAR NEUROBIOLOGY			English	Review						Circular RNA; Back-splicing; Regulatory RNA; microRNA sponge; Neurodegeneration	CIRCRNA BIOGENESIS; ABUNDANT; REVEALS; EFFICIENT; TRANSCRIPTION; TRANSLATION; EXPRESSION; DISEASE; GROWTH; BRAIN	Circular RNAs (circRNAs) are a class of long noncoding RNAs that are characterized by the presence of covalently linked ends and have been found in all life kingdoms. Exciting studies in regulatory roles of circRNAs are emerging. Here, we summarize classification, characteristics, biogenesis, and regulatory functions of circRNAs. CircRNAs are found to be preferentially expressed along neural gene…	[Floris, Gabriele] Shanghai Jiao Tong Univ, Shanghai 200240, Peoples R China; [Sun, Tao] Cornell Univ, Dept Cell & Dev Biol, Weill Med Coll, 1300 York Ave,Box 60, New York, NY 10065 USA; [Zhang, Longbin] Huaqiao Univ, Quanzhou 362021, Peoples R China; [Follesa, Paolo] Univ Cagliari, Dept Life & Environm Sci, Cagliari, Italy		Floris, G (通讯作者)，Shanghai Jiao Tong Univ, Shanghai 200240, Peoples R China.; Sun, T (通讯作者)，Cornell Univ, Dept Cell & Dev Biol, Weill Med Coll, 1300 York Ave,Box 60, New York, NY 10065 USA.	gabriflo81@yahoo.it; tas2009@med.cornell.edu	Follesa, Paolo/K-5416-2015	Follesa, Paolo/0000-0003-4857-476X; Floris, Gabriele/0000-0002-5818-774X	National Science Foundation of China [81471152]; Hirschl/Weill-Caulier Trust; NIH/NIMH [R01-MH083680-07]; NATIONAL INSTITUTE OF MENTAL HEALTH [R01MH083680] Funding Source: NIH RePORTER	National Science Foundation of China(National Natural Science Foundation of China (NSFC)); Hirschl/Weill-Caulier Trust; NIH/NIMH(United States Department of Health & Human ServicesNational Institutes of Health (NIH) - USANIH National Institute of Mental Health (NIMH)); NATIONAL INSTITUTE OF MENTAL HEALTH(United States Department of Health & Human ServicesNational Institutes of Health (NIH) - USAN…	This work was supported by a grant from the National Science Foundation of China (81471152), the Hirschl/Weill-Caulier Trust (T.S.), and an R01-MH083680-07 grant from the NIH/NIMH (T.S.).	Abdelmohsen K, 2015, AGING-US, V7, P903, DOI 10.18632/aging.100834; Abe N, 2015, SCI REP-UK, V5, DOI 10.1038/srep16435; Abe N, 2013, ANGEW CHEM INT EDIT, V52, P7004, DOI 10.1002/anie.201302044; Armakola M, 2012, NAT GENET, V44, P1302, DOI 10.1038/ng.2434; Ashwal-Fluss R, 2014, MOL CELL, V56, P55, DOI 10.1016/j.molcel.2014.08.019; Barrett SP, 2015, ELIFE, V4, DOI 10.7554/eLife.07540; Bartel DP, 20…	58	136	142	0	36	SPRINGER	NEW YORK	233 SPRING ST, NEW YORK, NY 10013 USA	0893-7648	1559-1182		MOL NEUROBIOL	Mol. Neurobiol.	SEP	2017	54	7
J	Dong, H; Li, JL; Huang, L; Chen, X; Li, DH; Wang, T; Hu, CY; Xu, J; Zhang, CN; Zen, K; Xiao, SF; Yan, Q; Wang, C; Zhang, CY				Dong, Hui; Li, Jialu; Huang, Lei; Chen, Xi; Li, Donghai; Wang, Tao; Hu, Caiyou; Xu, Jun; Zhang, Chunni; Zen, Ke; Xiao, Shifu; Yan, Qiao; Wang, Cheng; Zhang, Chen-Yu			Serum MicroRNA Profiles Serve as Novel Biomarkers for the Diagnosis of Alzheimer's Disease	DISEASE MARKERS			English	Article							MILD COGNITIVE IMPAIRMENT; NONINVASIVE BIOMARKERS; CEREBROSPINAL-FLUID; EXPRESSION PROFILE; CANCER; IDENTIFICATION; BRAIN; APOPTOSIS; DEMENTIA; MARKERS	Alzheimer's disease (AD) is the most common type of dementia, and promptly diagnosis of AD is crucial for delaying the development of disease and improving patient quality of life. However, AD detection, particularly in the early stages, remains a substantial challenge due to the lack of specific biomarkers. The present study was undertaken to identify and validate the potential of circulating mi…	[Dong, Hui; Li, Jialu; Huang, Lei; Chen, Xi; Li, Donghai; Zhang, Chunni; Zen, Ke; Yan, Qiao; Wang, Cheng; Zhang, Chen-Yu] Nanjing Univ, Sch Life Sci, State Key Lab Pharmaceut Biotechnol, Jiangsu Engn Res Ctr MicroRNA Biol & Biotechnol, Nanjing 210093, Jiangsu, Peoples R China; [Dong, Hui; Zhang, Chunni; Wang, Cheng] Nanjing Univ, Sch Med, Jinling Hosp, Dept Clin Lab, Nanjing 210002, Jiangsu, Peop…		Yan, Q (通讯作者)，Nanjing Univ, Sch Life Sci, State Key Lab Pharmaceut Biotechnol, Jiangsu Engn Res Ctr MicroRNA Biol & Biotechnol, Nanjing 210093, Jiangsu, Peoples R China.	qiaoyan@nju.edu.cn; wangchengnju@163.com; cyzhang@nju.edu.cn	Wang, Cheng/O-7206-2016	Wang, Cheng/0000-0002-1834-2119; Zhang, Chunni/0000-0002-7329-7162	National Basic Research Program of China (973 Program) [2014CB542300]; National Natural Science Foundation of China [81401257, 81250044, 81170309, 81101330, 31271378]; Natural Science Foundation of Jiangsu Province [BK2011013, BK2012014, BK20140730]; Research Special Fund for the Public Welfare Industry of Health [201302018]; Shanghai Science and Technology Committee [10ZR1425800]; Youth Fund of …	National Basic Research Program of China (973 Program)(National Basic Research Program of China); National Natural Science Foundation of China(National Natural Science Foundation of China (NSFC)); Natural Science Foundation of Jiangsu Province(Natural Science Foundation of Jiangsu Province); Research Special Fund for the Public Welfare Industry of Health; Shanghai Science and Technology Committee…	This work was supported by Grants from the National Basic Research Program of China (973 Program) (no. 2014CB542300), the National Natural Science Foundation of China (nos. 81401257, 81250044, 81170309, 81101330, and 31271378), the Natural Science Foundation of Jiangsu Province (nos. BK2011013, BK2012014, and BK20140730), the Research Special Fund for the Public Welfare Industry of Health (no. 20…	Bartel DP, 2004, CELL, V116, P281, DOI 10.1016/S0092-8674(04)00045-5; Bekris LM, 2013, BIOMARKERS, V18, P455, DOI 10.3109/1354750X.2013.814073; Brookmeyer R, 2007, ALZHEIMERS DEMENT, V3, P186, DOI 10.1016/j.jalz.2007.04.381; Chang KH, 2010, BMC CANCER, V10, DOI 10.1186/1471-2407-10-173; Chen X, 2008, CELL RES, V18, P997, DOI 10.1038/cr.2008.282; Chen X, 2012, INT J CANCER, V130, P1620, DOI 10.100…	42	136	143	3	28	HINDAWI LTD	LONDON	ADAM HOUSE, 3RD FLR, 1 FITZROY SQ, LONDON, W1T 5HF, ENGLAND	0278-0240	1875-8630		DIS MARKERS	Dis. Markers		2015	2015
J	Goodall, EF; Heath, PR; Bandmann, O; Kirby, J; Shaw, PJ				Goodall, Emily F.; Heath, Paul R.; Bandmann, Oliver; Kirby, Janine; Shaw, Pamela J.			Neuronal dark matter: the emerging role of microRNAs in neurodegeneration	FRONTIERS IN CELLULAR NEUROSCIENCE			English	Review						microRNA; neurodegeneration; Alzheimer's disease; Parkinson's disease; amyotrophic lateral sclerosis; Huntington's disease	AMYOTROPHIC-LATERAL-SCLEROSIS; ALPHA-SYNUCLEIN EXPRESSION; AMYLOID PRECURSOR PROTEIN; MEDIATED TRANSLATIONAL REPRESSION; ALZHEIMERS-DISEASE BRAIN; HUNTINGTONS-DISEASE; PARKINSONS-DISEASE; MESSENGER-RNAS; POSTTRANSCRIPTIONAL REGULATION; MICROPROCESSOR COMPLEX	MicroRNAs (miRNAs) are small, abundant RNA molecules that constitute part of the cell's non-coding RNA "dark matter." In recent years, the discovery of miRNAs has revolutionised the traditional view of gene expression and our understanding of miRNA biogenesis and function has expanded. Altered expression of miRNAs is increasingly recognized as a feature of many disease states, including neurodege…	[Goodall, Emily F.; Heath, Paul R.; Bandmann, Oliver; Kirby, Janine; Shaw, Pamela J.] Univ Sheffield, Sheffield Inst Translat Neurosci, Dept Neurosci, Sheffield S10 2HQ, S Yorkshire, England		Goodall, EF (通讯作者)，Univ Sheffield, Sheffield Inst Translat Neurosci, 385A Glossop Rd, Sheffield S10 2HQ, S Yorkshire, England.	e.goodall@sheffield.ac.uk	Kirby, Janine/B-3980-2009	Kirby, Janine/0000-0002-7468-5917; Shaw, Pamela/0000-0002-8925-2567; Goodall, Emily/0000-0002-1002-6541; Bandmann, Oliver/0000-0003-3149-0252	Motor Neurone Disease Association; Medical Research Council; Biotechnology and Biological Sciences Research Council; Alzheimer's Research Trust; Parkinson's UK; EU Framework 7 grant (Euromotor) [259867]; SOPHIA; EU Joint Programme-Neurodegenerative Disease Research; Medical Research Council [MR/K000039/1] Funding Source: researchfish; National Institute for Health Research [NF-SI-0512-10082] Fund…	Motor Neurone Disease Association; Medical Research Council(UK Research & Innovation (UKRI)Medical Research Council UK (MRC)European Commission); Biotechnology and Biological Sciences Research Council(UK Research & Innovation (UKRI)Biotechnology and Biological Sciences Research Council (BBSRC)); Alzheimer's Research Trust; Parkinson's UK(Parkinson's UK); EU Framework 7 grant (Euromotor); SOPHIA; …	Emily F. Goodall is supported by the Motor Neurone Disease Association. Paul R. Heath receives funding from the Medical Research Council, Biotechnology and Biological Sciences Research Council and Alzheimer's Research Trust. Oliver Bandmann is supported by Parkinson's UK funding. Janine Kirby and Pamela J. Shaw are supported by an EU Framework 7 grant (Euromotor No259867) and SOPHIA, a project fu…	Al-Chalabi A, 2012, ACTA NEUROPATHOL, V124, P339, DOI 10.1007/s00401-012-1022-4; Alvarez-Erviti L, 2013, CELL DEATH DIS, V4, DOI 10.1038/cddis.2013.73; Asikainen S, 2010, J MOL NEUROSCI, V41, P210, DOI 10.1007/s12031-009-9325-1; Augustin R, 2012, BMC MED GENET, V13, DOI 10.1186/1471-2350-13-35; Avramopoulos D, 2009, GENOME MED, V1, DOI 10.1186/gm34; Babiarz JE, 2008, GENE DEV, V22, P2773, DOI 10.…	152	135	140	0	49	FRONTIERS MEDIA SA	LAUSANNE	AVENUE DU TRIBUNAL FEDERAL 34, LAUSANNE, CH-1015, SWITZERLAND	1662-5102			FRONT CELL NEUROSCI	Front. Cell. Neurosci.	OCT 10	2013	7
J	Poulsen, HE; Specht, E; Broedbaek, K; Henriksen, T; Ellervik, C; Mandrup-Poulsen, T; Tonnesen, M; Nielsen, PE; Andersen, HU; Weimann, A				Poulsen, Henrik E.; Specht, Elisabeth; Broedbaek, Kasper; Henriksen, Trine; Ellervik, Christina; Mandrup-Poulsen, Thomas; Tonnesen, Morten; Nielsen, Peter E.; Andersen, Henrik U.; Weimann, Allan			RNA modifications by oxidation: A novel disease mechanism?	FREE RADICAL BIOLOGY AND MEDICINE			English	Review						Nucleic acid oxidation; RNA oxidation; Diabetes; Review; Free radicals	INSULIN SECRETORY CAPACITY; SELECTIVE IRON DEPOSITION; NUCLEIC-ACID OXIDATION; 3RD NATIONAL-HEALTH; DIABETES-MELLITUS; LIQUID-CHROMATOGRAPHY; METABOLIC SYNDROME; 8-OXOGUANINE-CONTAINING RNA; HEREDITARY HEMOCHROMATOSIS; TRANSFERRIN SATURATION	The past decade has provided exciting insights into a novel class of central (small) RNA molecules intimately involved in gene regulation. Only a small percentage of our DNA is translated into proteins by mRNA, yet 80% or more of the DNA is transcribed into RNA, and this RNA has been found to encompass various classes of novel regulatory RNAs, including, e.g., microRNAs. It is well known that DNA…	[Poulsen, Henrik E.; Specht, Elisabeth; Broedbaek, Kasper; Henriksen, Trine; Weimann, Allan] Rigshosp, Lab Clin Pharmacol Q7642, DK-2100 Copenhagen, Denmark; [Poulsen, Henrik E.; Broedbaek, Kasper; Henriksen, Trine; Weimann, Allan] Bispebjerg Hosp, Dept Clin Pharmacol, DK-2400 Copenhagen, Denmark; [Ellervik, Christina] Naestved Sygehus, Dept Clin Biochem, DK-4700 Naestved, Denmark; [Ellervik, Chr…		Poulsen, HE (通讯作者)，Rigshosp, Lab Clin Pharmacol Q7642, DK-2100 Copenhagen, Denmark.	hepo@rh.dk	Stovgaard, Elisabeth Specht/AAS-8150-2020; Ellervik, Christina/H-2977-2019; Brødbæk, Kasper/G-5115-2012	Ellervik, Christina/0000-0002-3088-4375; Stovgaard, Elisabeth Specht/0000-0002-5784-3610; Mandrup-Poulsen, Thomas/0000-0002-3215-9273; Poulsen, Henrik Enghusen/0000-0003-4242-9924; /0000-0001-8771-330X; Andersen, Henrik Ullits/0000-0001-8048-9720	The Research Board of Rigshospitalet; Region Hovedstaden, the Hospital System of Greater Copenhagen	The Research Board of Rigshospitalet; Region Hovedstaden, the Hospital System of Greater Copenhagen	This study was supported by an unrestricted grant from The Research Board of Rigshospitalet and an unrestricted grant from Region Hovedstaden, the Hospital System of Greater Copenhagen.	Aas PA, 2003, NATURE, V421, P859, DOI 10.1038/nature01363; Abe T, 2003, NEUROSCI LETT, V336, P105, DOI 10.1016/S0304-3940(02)01259-4; Abe T, 2002, J NEUROSCI RES, V70, P447, DOI 10.1002/jnr.10349; Abraham D, 2006, DIABETOLOGIA, V49, P2546, DOI 10.1007/s00125-006-0445-7; Akter K, 2011, BRIT J CLIN PHARMACO, V71, P365, DOI 10.1111/j.1365-2125.2010.03830.x; ALDOURI MA, 1990, ACTA HAEMATOL-BASEL, V84…	135	135	143	1	44	ELSEVIER SCIENCE INC	NEW YORK	STE 800, 230 PARK AVE, NEW YORK, NY 10169 USA	0891-5849	1873-4596		FREE RADICAL BIO MED	Free Radic. Biol. Med.	APR 15	2012	52	8
J	Long, JM; Ray, B; Lahiri, DK				Long, Justin M.; Ray, Balmiki; Lahiri, Debomoy K.			MicroRNA-153 Physiologically Inhibits Expression of Amyloid-beta Precursor Protein in Cultured Human Fetal Brain Cells and Is Dysregulated in a Subset of Alzheimer Disease Patients	JOURNAL OF BIOLOGICAL CHEMISTRY			English	Article							LEWY-BODY VARIANT; MESSENGER-RNA; ALPHA-SYNUCLEIN; POSTTRANSCRIPTIONAL REGULATION; 5'-UNTRANSLATED REGION; 3-UNTRANSLATED REGION; TARGET PREDICTION; COGNITIVE DECLINE; STEM-CELLS; GENE	Regulation of amyloid-beta (A beta) precursor protein (APP) expression is complex. MicroRNAs (miRNAs) are expected to participate in the molecular network that controls this process. The composition of this network is, however, still undefined. Elucidating the complement of miRNAs that regulate APP expression should reveal novel drug targets capable of modulating A beta production in AD. Here, we…	[Long, Justin M.; Ray, Balmiki; Lahiri, Debomoy K.] Indiana Univ Sch Med, Dept Psychiat, Indianapolis, IN 46202 USA; [Lahiri, Debomoy K.] Indiana Univ Sch Med, Dept Med & Mol Genet, Indianapolis, IN 46202 USA		Lahiri, DK (通讯作者)，Indiana Univ Sch Med, Dept Psychiat, 791 Union Dr, Indianapolis, IN 46202 USA.	dlahiri@iupui.edu		Long, Justin/0000-0003-0769-604X	National Institutes of Health [AG18379, AG18884]; Alzheimer's Association; NATIONAL INSTITUTE ON AGING [R01AG018884, R01AG018379] Funding Source: NIH RePORTER	National Institutes of Health(United States Department of Health & Human ServicesNational Institutes of Health (NIH) - USA); Alzheimer's Association(Alzheimer's Association); NATIONAL INSTITUTE ON AGING(United States Department of Health & Human ServicesNational Institutes of Health (NIH) - USANIH National Institute on Aging (NIA))	This work was supported, in whole or in part, by National Institutes of Health Grants AG18379 and AG18884 (to D. K. L.). This work was also supported by the Alzheimer's Association (Zenith award and investigator-initiated research grant).	Baba M, 1998, AM J PATHOL, V152, P879; Bao BL, 2012, J NUTR BIOCHEM, V23, P635, DOI 10.1016/j.jnutbio.2011.03.007; Bartel DP, 2009, CELL, V136, P215, DOI 10.1016/j.cell.2009.01.002; Beaudoin ME, 2008, NUCLEIC ACIDS RES, V36, P6835, DOI 10.1093/nar/gkn792; Bellingham SA, 2004, J BIOL CHEM, V279, P20378, DOI 10.1074/jbc.M400805200; Betel D, 2008, NUCLEIC ACIDS RES, V36, pD149, DOI 10.1093/nar/gkm99…	91	134	143	0	6	AMER SOC BIOCHEMISTRY MOLECULAR BIOLOGY INC	BETHESDA	9650 ROCKVILLE PIKE, BETHESDA, MD 20814-3996 USA		1083-351X		J BIOL CHEM	J. Biol. Chem.	SEP 7	2012	287	37
J	Zhu, HC; Wang, LM; Wang, M; Song, B; Tan, S; Teng, JF; Duan, DX				Zhu, Hong-Can; Wang, Li-Mei; Wang, Miao; Song, Bo; Tan, Song; Teng, Jun-Fang; Duan, Dong-Xiao			MicroRNA-195 downregulates Alzheimer's disease amyloid-beta production by targeting BACE1	BRAIN RESEARCH BULLETIN			English	Article						Alzheimer's disease; microRNA; miR-195; BACE1	MESSENGER-RNA EXPRESSION; SECRETASE; SAMP8; MOUSE; HIPPOCAMPUS; INCREASE; NEURONS; MODEL; TAU	Alzheimer's disease (AD) is a progressive neurodegenerative disease, characterized by amyloid-beta (A beta) deposition and neurofibrillary tangles. Numerous microRNAs have been found to play crucial roles in regulating A beta production in the process of AD. Previous investigations have reported lower levels of many microRNAs in AD patients and animal models. Here, we examined the role of miR-195…	[Zhu, Hong-Can; Wang, Li-Mei; Wang, Miao; Song, Bo; Tan, Song; Teng, Jun-Fang] Zhengzhou Univ, Dept Neurol, Affiliated Hosp 1, Zhengzhou 450052, Henan, Peoples R China; [Duan, Dong-Xiao] Zhengzhou Univ, Basic Med Coll, Dept Physiol, Zhengzhou 450001, Henan, Peoples R China		Zhu, HC (通讯作者)，Zhengzhou Univ, Dept Neurol, Affiliated Hosp 1, Zhengzhou 450052, Henan, Peoples R China.	zhuhongcan001@163.com						Boissonneault V, 2009, J BIOL CHEM, V284, P1971, DOI 10.1074/jbc.M807530200; Canudas AM, 2005, MECH AGEING DEV, V126, P1300, DOI 10.1016/j.mad.2005.07.008; Chen K, 2007, NAT REV GENET, V8, P93, DOI 10.1038/nrg1990; Cheng LC, 2009, NAT NEUROSCI, V12, P399, DOI 10.1038/nn.2294; Coulson DTR, 2010, J ALZHEIMERS DIS, V22, P1111, DOI 10.3233/JAD-2010-101254; del Valle J, 2010, J ALZHEIMERS DIS, V19, P1…	37	132	142	1	13	PERGAMON-ELSEVIER SCIENCE LTD	OXFORD	THE BOULEVARD, LANGFORD LANE, KIDLINGTON, OXFORD OX5 1GB, ENGLAND	0361-9230	1873-2747		BRAIN RES BULL	Brain Res. Bull.	SEP 1	2012	88	6
J	Gaudet, AD; Fonken, LK; Watkins, LR; Nelson, RJ; Popovich, PG				Gaudet, Andrew D.; Fonken, Laura K.; Watkins, Linda R.; Nelson, Randy J.; Popovich, Phillip G.			MicroRNAs: Roles in Regulating Neuroinflammation	NEUROSCIENTIST			English	Review						central nervous system; traumatic brain injury; inflammation; immune response; neuropathology	SPINAL-CORD-INJURY; BLOOD-BRAIN-BARRIER; B-CELL DEPLETION; CD8(+) T-CELLS; MULTIPLE-SCLEROSIS; ALZHEIMERS-DISEASE; PPAR-GAMMA; INFLAMMATORY RESPONSE; CIRCULATING MICRORNAS; NLRP3 INFLAMMASOME	MicroRNAs (miRNAs) are small noncoding RNAs that broadly affect cellular and physiological function in all multicellular organisms. Here, the role of miRNAs in neuroinflammation is considered. miRNAs are 21- to 23-oligonucleotide RNAs that regulate translation of specific RNAs by binding to complementary regulatory RNA sequences, thereby causing mRNA degradation or sequestration. More than 5000 m…	[Gaudet, Andrew D.; Fonken, Laura K.; Watkins, Linda R.] Univ Colorado Boulder, Ctr Neurosci, Muenzinger D244,345 UCB, Boulder, CO 80309 USA; [Gaudet, Andrew D.; Fonken, Laura K.; Watkins, Linda R.] Univ Colorado Boulder, Dept Psychol & Neurosci, Boulder, CO USA; [Nelson, Randy J.; Popovich, Phillip G.] Ohio State Univ, Dept Neurosci, Wexner Med Ctr, Columbus, OH 43210 USA; [Nelson, Randy J.; Pop…		Gaudet, AD (通讯作者)，Univ Colorado Boulder, Ctr Neurosci, Muenzinger D244,345 UCB, Boulder, CO 80309 USA.; Popovich, PG (通讯作者)，Dept Neurosci, 460 W 12th Ave, Columbus, OH 43210 USA.	andrew.gaudet@colorado.edu; phillip.popovich@osumc.edu		Gaudet, Andrew/0000-0001-8828-1553	NIDCR NIH HHS [R01 DE021966] Funding Source: Medline; NIH HHS [R01 DE921966] Funding Source: Medline; NINDS NIH HHS [R01 NS092388] Funding Source: Medline	NIDCR NIH HHS(United States Department of Health & Human ServicesNational Institutes of Health (NIH) - USANIH National Institute of Dental & Craniofacial Research (NIDCR)); NIH HHS(United States Department of Health & Human ServicesNational Institutes of Health (NIH) - USA); NINDS NIH HHS(United States Department of Health & Human ServicesNational Institutes of Health (NIH) - USANIH National Inst…		Alilain WJ, 2011, NATURE, V475, P196, DOI 10.1038/nature10199; Almanza G, 2010, PLOS ONE, V5, DOI 10.1371/journal.pone.0011243; Ameres SL, 2013, NAT REV MOL CELL BIO, V14, P475, DOI 10.1038/nrm3611; Ankeny DP, 2009, J CLIN INVEST, V119, P2990, DOI 10.1172/JCI39780; Aronica E, 2010, EUR J NEUROSCI, V31, P1100, DOI 10.1111/j.1460-9568.2010.07122.x; Arroyo JD, 2011, P NATL ACAD SCI USA, V108, P5003,…	282	131	139	6	69	SAGE PUBLICATIONS INC	THOUSAND OAKS	2455 TELLER RD, THOUSAND OAKS, CA 91320 USA	1073-8584	1089-4098		NEUROSCIENTIST	Neuroscientist	JUN	2018	24	3
J	Santa-Maria, I; Alaniz, ME; Renwick, N; Cela, C; Fulga, TA; Van Vactor, D; Tuschl, T; Clark, LN; Shelanski, ML; McCabe, BD; Crary, JF				Santa-Maria, Ismael; Alaniz, Maria E.; Renwick, Neil; Cela, Carolina; Fulga, Tudor A.; Van Vactor, David; Tuschl, Thomas; Clark, Lorraine N.; Shelanski, Michael L.; McCabe, Brian D.; Crary, John F.			Dysregulation of microRNA-219 promotes neurodegeneration through post-transcriptional regulation of tau	JOURNAL OF CLINICAL INVESTIGATION			English	Article							NERVE GROWTH-FACTOR; ALZHEIMERS-DISEASE; PC12 CELLS; IDENTIFICATION; DROSOPHILA; PATHOLOGY; BRAIN	Tau is a highly abundant and multifunctional brain protein that accumulates in neurofibrillary tangles (NFTs), most commonly in Alzheimer's disease (AD) and primary age-related tauopathy. Recently, microRNAs (miRNAs) have been linked to neurodegeneration; however, it is not clear whether miRNA dysregulation contributes to tau neurotoxicity. Here, we determined that the highly conserved brain miRN…	[Santa-Maria, Ismael; Alaniz, Maria E.; Clark, Lorraine N.; Shelanski, Michael L.; McCabe, Brian D.; Crary, John F.] Columbia Univ, Taub Inst Res Alzheimers Dis & Aging Brain, New York, NY USA; [Santa-Maria, Ismael; Alaniz, Maria E.; Cela, Carolina; Clark, Lorraine N.; Shelanski, Michael L.; McCabe, Brian D.; Crary, John F.] Columbia Univ, Dept Pathol & Cell Biol, New York, NY USA; [Renwick, Neil…		Crary, JF (通讯作者)，Dept Pathol, 1 Gustave L Levy Pl,Box 1194, New York, NY 10029 USA.	john.crary@mountsinai.org	Renwick, Neil M/A-3744-2012; Santa-Maria, Ismael/AAI-7630-2020; Renwick, Neil/V-3980-2019	Renwick, Neil M/0000-0001-6695-8236; Renwick, Neil/0000-0001-6695-8236; McCabe, Brian/0000-0003-1620-0501; Cela, Carolina/0000-0002-1984-0339; Van Vactor, Jr., David L./0000-0001-8156-9482; Fulga, Tudor/0000-0002-1056-0082; Santa-Maria Perez, Ismael/0000-0003-2801-5020	NIH [P30AG036453, K08NS072235, R01CA159227, R01MH080442, R01N5069695, P50AG08702, R01AG037212, P01AG07232, R01NS042859, P30AG028383, P50AG05131, U24NS072026, P30AG19610]; Alzheimer's Association [NIRG-11-204450]; Louis V. Gerstner Jr. Foundation; Howard Hughes Medical Institute (HHMI); BrightFocus Foundation; Arizona Department of Health Services; Arizona Biomedical Research Commission; Michael J…	NIH(United States Department of Health & Human ServicesNational Institutes of Health (NIH) - USA); Alzheimer's Association(Alzheimer's Association); Louis V. Gerstner Jr. Foundation; Howard Hughes Medical Institute (HHMI)(Howard Hughes Medical Institute); BrightFocus Foundation(BrightFocus Foundation); Arizona Department of Health Services; Arizona Biomedical Research Commission; Michael J. Fox F…	This project was supported by NIH grants P30AG036453, K08NS072235, R01CA159227, R01MH080442, R01N5069695, P50AG08702, R01AG037212, P01AG07232, R01NS042859, P30AG028383, P50AG05131, U24NS072026, and P30AG19610. Additional support was provided by the Alzheimer's Association (NIRG-11-204450); the Louis V. Gerstner Jr. Foundation; the Howard Hughes Medical Institute (HHMI); the BrightFocus Foundation…	Abe M, 2013, TRENDS CELL BIOL, V23, P30, DOI 10.1016/j.tcb.2012.08.013; Bartel DP, 2009, CELL, V136, P215, DOI 10.1016/j.cell.2009.01.002; Berriz GF, 2009, BIOINFORMATICS, V25, P3043, DOI 10.1093/bioinformatics/btp498; Christodoulou F, 2010, NATURE, V463, P1084, DOI 10.1038/nature08744; Cogswell JP, 2008, J ALZHEIMERS DIS, V14, P27, DOI 10.3233/jad-2008-14103; Crary JF, 2014, ACTA NEUROPATHOL, V1…	20	130	136	0	32	AMER SOC CLINICAL INVESTIGATION INC	ANN ARBOR	35 RESEARCH DR, STE 300, ANN ARBOR, MI 48103 USA	0021-9738	1558-8238		J CLIN INVEST	J. Clin. Invest.	FEB	2015	125	2
J	Liu, W; Liu, C; Zhu, JX; Shu, PC; Yin, B; Gong, YH; Qiang, BQ; Yuan, JG; Peng, XZ				Liu, Wei; Liu, Chang; Zhu, Jingxi; Shu, Pengcheng; Yin, Bin; Gong, Yanhua; Qiang, Boqin; Yuan, Jiangang; Peng, Xiaozhong			MicroRNA-16 targets amyloid precursor protein to potentially modulate Alzheimer's-associated pathogenesis in SAMP8 mice	NEUROBIOLOGY OF AGING			English	Article						Alzheimer's disease (AD); MicroRNA; SAM mice; Amyloid protein precursor (APP); Hippocampus; miR-16	AGE-RELATED-CHANGES; TINY REGULATORS; DISEASE; MOUSE; EXPRESSION; BIOGENESIS; NEURODEGENERATION; DIFFERENTIATION; MIR-124; GENES	Q Alzheimer's disease (AD) is a progressive neurodegenerative disorder mainly characterized by amyloid-beta (A beta) deposition and neurofibrillary tangles (NFTs). The abnormal enrichment of amyloid protein precursor (APP) leads to a high risk of AD. One of the plausible age-associated AD animal models, senescence-accelerated mouse prone 8 (SAMP8), have age-related learning and memory deficits. W…	[Liu, Wei; Liu, Chang; Zhu, Jingxi; Shu, Pengcheng; Yin, Bin; Gong, Yanhua; Qiang, Boqin; Yuan, Jiangang; Peng, Xiaozhong] Chinese Acad Med Sci, Natl Lab Med Mol Biol, Inst Basic Med Sci, Beijing 100005, Peoples R China; [Liu, Wei; Liu, Chang; Zhu, Jingxi; Shu, Pengcheng; Yin, Bin; Gong, Yanhua; Qiang, Boqin; Yuan, Jiangang; Peng, Xiaozhong] Peking Union Med Coll, Beijing 100005, Peoples R China;…		Yuan, JG (通讯作者)，Chinese Acad Med Sci, Natl Lab Med Mol Biol, Inst Basic Med Sci, Dongdan Santiao 5, Beijing 100005, Peoples R China.	yuanjiangang@pumc.edu.cn; pengxiaozhong@pumc.edu.cn	Shu, Pengcheng/D-7023-2015	Shu, Pengcheng/0000-0002-3091-2559; Gong, Yanhua/0000-0002-2693-0498	National Natural Sciences Foundation of China [30825023, 30721063]; "973"project [2007CB946900, 2009CB825403]; "111"project [B08007]; Program for New Century Excellent Talents in University [NCET-07-0505]	National Natural Sciences Foundation of China(National Natural Science Foundation of China (NSFC)); "973"project(National Basic Research Program of China); "111"project(Ministry of Education, China - 111 Project); Program for New Century Excellent Talents in University(Program for New Century Excellent Talents in University (NCET))	This work was supported by funds from the National Natural Sciences Foundation of China (nos. 30825023, 30721063), the "973"project (nos. 2007CB946900, 2009CB825403), the "111"project (no. B08007), and the Program for New Century Excellent Talents in University (no. NCET-07-0505).	Ambros V, 2001, CELL, V107, P823, DOI 10.1016/S0092-8674(01)00616-X; Ambros V, 2004, NATURE, V431, P350, DOI 10.1038/nature02871; Annaert W, 2002, ANNU REV CELL DEV BI, V18, P25, DOI 10.1146/annurev.cellbio.18.020402.142302; Bartel DP, 2004, NAT REV GENET, V5, P396, DOI 10.1038/nrg1328; Bartel DP, 2004, CELL, V116, P281, DOI 10.1016/S0092-8674(04)00045-5; Bertram L, 2008, NAT REV NEUROSCI, V9, P7…	48	130	139	2	29	ELSEVIER SCIENCE INC	NEW YORK	STE 800, 230 PARK AVE, NEW YORK, NY 10169 USA	0197-4580	1558-1497		NEUROBIOL AGING	Neurobiol. Aging	MAR	2012	33	3
J	Sheinerman, KS; Umansky, SR				Pak, Toni R.; Murashov, Alexander K.			Circulating cell-free microRNA as biomarkers for screening, diagnosis, and monitoring of neurodegenerative diseases and other neurologic pathologies	FRONTIERS IN CELLULAR NEUROSCIENCE			English	Review						miRNA; neurodegeneration; Alzheimer's disease; neurologic pathology; screening; biomarker; plasma; CSF	ALPHA-SYNUCLEIN EXPRESSION; ALZHEIMERS-DISEASE; CEREBROSPINAL-FLUID; POTENTIAL BIOMARKERS; MIRNA EXPRESSION; REFERENCE GENES; BRAIN; PLASMA; IDENTIFICATION; REVEALS	Many neurodegenerative diseases, such as Alzheimer's disease, Parkinson disease, vascular and frontotemporal dementias, as well as other chronic neurological pathologies, are characterized by slow development with a long asymptomatic period followed by a stage with mild clinical symptoms. As a consequence, these serious pathologies are diagnosed late in the course of a disease, when massive death…	[Pak, Toni R.] Loyola Univ Chicago, Stritch Sch Med, Chicago, IL 60626 USA; [Murashov, Alexander K.] E Carolina Univ, Greenville, NC 27858 USA		Sheinerman, KS (通讯作者)，Loyola Univ Chicago, Stritch Sch Med, Chicago, IL 60626 USA.		Murashov, Alexander/ABB-2151-2020	Murashov, Alexander/0000-0002-8912-5891				Ahmed FE, 2013, CANCER GENOM PROTEOM, V10, P93; Alexandrov Peter N, 2012, Int J Biochem Mol Biol, V3, P365; Apostolova LG, 2010, NEUROBIOL AGING, V31, P1284, DOI 10.1016/j.neurobiolaging.2010.05.003; Bak M, 2008, RNA, V14, P432, DOI 10.1261/rna.783108; Barad O, 2004, GENOME RES, V14, P2486, DOI 10.1101/gr.2845604; Baraniskin A, 2012, NEURO-ONCOLOGY, V14, P29, DOI 10.1093/neuonc/nor169; Bartel DP,…	120	128	129	0	72	FRONTIERS MEDIA SA	LAUSANNE	AVENUE DU TRIBUNAL FEDERAL 34, LAUSANNE, CH-1015, SWITZERLAND	1662-5102			FRONT CELL NEUROSCI	Front. Cell. Neurosci.	SEP 10	2013	7
J	Nunomura, A; Moreira, PI; Castellani, RJ; Lee, HG; Zhu, XW; Smith, MA; Perry, G				Nunomura, Akihiko; Moreira, Paula I.; Castellani, Rudy J.; Lee, Hyoung-gon; Zhu, Xiongwei; Smith, Mark A.; Perry, George			Oxidative Damage to RNA in Aging and Neurodegenerative Disorders	NEUROTOXICITY RESEARCH			English	Review						Aging; 8-Hydroxyguanosine; Neurodegeneration; Nucleic acids; Oxidative stress; RNA	MILD COGNITIVE IMPAIRMENT; PURINE NUCLEOSIDE TRIPHOSPHATASE; NUCLEIC-ACID OXIDATION; POLYNUCLEOTIDE PHOSPHORYLASE PROTEIN; AMYOTROPHIC-LATERAL-SCLEROSIS; CELLULAR STRESS RESPONSES; MOTOR-NEURON DEGENERATION; CENTRAL-NERVOUS-SYSTEM; INCREASED IRON CONTENT; SPINAL-CORD-INJURY	An age-associated increase in oxidative damage to nucleic acids, predominantly to RNA, has been recently demonstrated in neurons of human and rodent brains, which may play a fundamental role in the development of age-associated neurodegeneration. Indeed, more prominent levels of neuronal RNA oxidation compared to normal aging have been described in neurodegenerative disorders including Alzheimer …	[Nunomura, Akihiko] Univ Yamanashi, Interdisciplinary Grad Sch Med & Engn, Dept Neuropsychiat, Chuo, Yamanashi 4093898, Japan; [Moreira, Paula I.] Univ Coimbra, Ctr Neurosci & Cell Biol, P-3004517 Coimbra, Portugal; [Castellani, Rudy J.] Univ Maryland, Dept Pathol, Baltimore, MD 21201 USA; [Lee, Hyoung-gon; Zhu, Xiongwei; Smith, Mark A.; Perry, George] Case Western Reserve Univ, Dept Pathol, Clev…		Nunomura, A (通讯作者)，Univ Yamanashi, Interdisciplinary Grad Sch Med & Engn, Dept Neuropsychiat, 1110 Shimokato, Chuo, Yamanashi 4093898, Japan.	anunomura@yamanashi.ac.jp	Lee, Hyoung-gon/A-9637-2009; Perry, George/A-8611-2009; Moreira, Paula I./B-3608-2009	Perry, George/0000-0002-6547-0172; Moreira, Paula I./0000-0001-5177-6747				Aas PA, 2003, NATURE, V421, P859, DOI 10.1038/nature01363; Abe T, 2003, NEUROSCI LETT, V336, P105, DOI 10.1016/S0304-3940(02)01259-4; Abe T, 2002, J NEUROSCI RES, V70, P447, DOI 10.1002/jnr.10349; Aluise CD, 2011, J ALZHEIMERS DIS, V23, P257, DOI 10.3233/JAD-2010-101083; Aluise CD, 2010, NEUROBIOL DIS, V39, P221, DOI 10.1016/j.nbd.2010.04.011; AMES BN, 1991, MUTAT RES, V250, P3, DOI 10.1016/0027-…	170	128	130	0	33	SPRINGER	NEW YORK	233 SPRING ST, NEW YORK, NY 10013 USA	1029-8428	1476-3524		NEUROTOX RES	Neurotox. Res.	OCT	2012	22	3
J	Swarbrick, S; Wragg, N; Ghosh, S; Stolzing, A				Swarbrick, S.; Wragg, N.; Ghosh, S.; Stolzing, Alexandra			Systematic Review of miRNA as Biomarkers in Alzheimer's Disease	MOLECULAR NEUROBIOLOGY			English	Review						miRNA; Alzheimer disease; Biomarkers; Brain; Peripheral blood	AMYLOID PRECURSOR PROTEIN; MILD COGNITIVE IMPAIRMENT; MINI-MENTAL-STATE; CEREBROSPINAL-FLUID BIOMARKERS; NF-KAPPA-B; MICRORNA EXPRESSION; GENE-EXPRESSION; CELL-CYCLE; DIFFERENTIAL EXPRESSION; POTENTIAL BIOMARKERS	Currently there are 850,000 people with Alzheimer's disease in the UK, with an estimated rise to 1.1 million by 2025. Alzheimer's disease is characterised by the accumulation of amyloid-beta plaques and hyperphosphorylated tau in the brain causing a progressive decline in cognitive impairment. Small non-coding microRNA (miRNA) sequences have been found to be deregulated in the peripheral blood of…	[Swarbrick, S.; Wragg, N.; Ghosh, S.; Stolzing, Alexandra] Loughborough Univ, Wolfscon Sch Mech Elect & Mfg Engn, Ctr Biol Engn, Loughborough, Leics, England		Stolzing, A (通讯作者)，Loughborough Univ, Wolfscon Sch Mech Elect & Mfg Engn, Ctr Biol Engn, Loughborough, Leics, England.	A.Stolzing@lboro.ac.uk	Stolzing, Alexandra/O-7815-2016	Stolzing, Alexandra/0000-0002-2975-5736; Wragg, Nicholas/0000-0002-8246-636X				Absalon S, 2013, J NEUROSCI, V33, P14645, DOI 10.1523/JNEUROSCI.1327-13.2013; Alvarez AR, 2004, EXP CELL RES, V297, P186, DOI 10.1016/j.yexcr.2004.02.028; Banzhaf-Strathmann J, 2014, EMBO J, V33, P1667, DOI 10.15252/embj.201387576; Bekris LM, 2013, BIOMARKERS, V18, P455, DOI 10.3109/1354750X.2013.814073; Bhat R, 2012, PLOS ONE, V7, DOI 10.1371/journal.pone.0045069; Bhatnagar S, 2014, FRONT MOL NE…	120	127	131	19	67	SPRINGER	NEW YORK	233 SPRING ST, NEW YORK, NY 10013 USA	0893-7648	1559-1182		MOL NEUROBIOL	Mol. Neurobiol.	SEP	2019	56	9
J	Long, JM; Ray, B; Lahiri, DK				Long, Justin M.; Ray, Balmiki; Lahiri, Debomoy K.			MicroRNA-339-5p Down-regulates Protein Expression of beta-Site Amyloid Precursor Protein-Cleaving Enzyme 1 (BACE1) in Human Primary Brain Cultures and Is Reduced in Brain Tissue Specimens of Alzheimer Disease Subjects*	JOURNAL OF BIOLOGICAL CHEMISTRY			English	Article						Aging; Alzheimer Disease; Gene Regulation; MicroRNA; Secretases; -Peptide; Dementia; Human Brain Tissue; Human Neuron; Noncoding RNA	TRANSCRIPTIONAL REGULATION; SECRETASE; GENE; RNA; TARGETS; IDENTIFICATION; PROMOTER; CLEAVAGE; MIR-107; COMPLEX	Background: BACE1 is the rate-limiting enzyme in the synthesis of A from amyloid precursor protein. Results: Human miR-339-5p negatively regulates BACE1 and A in human brain cultures and is reduced in AD specimens. Conclusion: Human miR-339-5p physiologically regulates human BACE1 protein expression and A and is dysregulated in the AD brain. Significance: miR-339-5p represents a novel drug target…	[Long, Justin M.; Ray, Balmiki; Lahiri, Debomoy K.] Indiana Univ Sch Med, Mol Neurogenet Lab, Inst Psychiat Res, Dept Psychiat, Indianapolis, IN 46202 USA; [Lahiri, Debomoy K.] Indiana Univ Sch Med, Dept Med & Mol Genet, Indianapolis, IN 46202 USA		Lahiri, DK (通讯作者)，Indiana Univ Sch Med, Dept Psychiat, 791 Union Dr, Indianapolis, IN 46202 USA.	dlahiri@iupui.edu		Long, Justin/0000-0003-0769-604X	National Institutes of Health [AG18379, AG18884, AG042804]; Alzheimer's Association Zenith award; Investigator Initiated Research Grant [IIRG-11-206418]; NATIONAL HEART, LUNG, AND BLOOD INSTITUTE [R01HL107920, R56HL107920] Funding Source: NIH RePORTER; NATIONAL INSTITUTE ON AGING [R01AG018884, R01AG018379, R21AG042804] Funding Source: NIH RePORTER	National Institutes of Health(United States Department of Health & Human ServicesNational Institutes of Health (NIH) - USA); Alzheimer's Association Zenith award(Alzheimer's Association); Investigator Initiated Research Grant; NATIONAL HEART, LUNG, AND BLOOD INSTITUTE(United States Department of Health & Human ServicesNational Institutes of Health (NIH) - USANIH National Heart Lung & Blood Instit…	This work was supported, in whole or in part, by National Institutes of Health Grants AG18379, AG18884, and AG042804 (to D. K. L.). This work was also supported by the Alzheimer's Association Zenith award and Investigator Initiated Research Grant IIRG-11-206418 (to D. K. L.).	Bailey JA, 2011, GENE, V488, P13, DOI 10.1016/j.gene.2011.06.017; Baker M, 2006, NATURE, V442, P916, DOI 10.1038/nature05016; Ball M, 1997, NEUROBIOL AGING, V18, pS1, DOI 10.1016/s0197-4580(97)00057-2; Barao S, 2013, CURR ALZHEIMER RES, V10, P671, DOI 10.2174/15672050113109990138; Bartel DP, 2009, CELL, V136, P215, DOI 10.1016/j.cell.2009.01.002; Betel D, 2008, NUCLEIC ACIDS RES, V36, pD149, DOI …	96	127	131	0	17	AMER SOC BIOCHEMISTRY MOLECULAR BIOLOGY INC	BETHESDA	9650 ROCKVILLE PIKE, BETHESDA, MD 20814-3996 USA	0021-9258	1083-351X		J BIOL CHEM	J. Biol. Chem.	FEB 21	2014	289	8
J	Sheinerman, KS; Tsivinsky, VG; Crawford, F; Mullan, MJ; Abdullah, L; Umansky, SR				Sheinerman, Kira S.; Tsivinsky, Vladimir G.; Crawford, Fiona; Mullan, Michael J.; Abdullah, Laila; Umansky, Samuil R.			Plasma microRNA biomarkers for detection of mild cognitive impairment	AGING-US			English	Article						microRNA; Mild Cognitive Impairment (MCI); Alzheimer's disease; neurodegeneration; aging; brain; synapse; neurite	ALZHEIMERS ASSOCIATION WORKGROUPS; DIAGNOSTIC GUIDELINES; NATIONAL INSTITUTE; DISEASE BRAIN; EXPRESSION; IDENTIFICATION; RECOMMENDATIONS; PROGRESSION; DEMENTIA; NEURODEGENERATION	Early stages of many neurodegenerative diseases, such as Alzheimer's disease, vascular and frontotemporal dementia, and Parkinson's disease, are frequently associated with Mild Cognitive Impairment (MCI). A minimally invasive screening test for early detection of MCI may be used to select optimal patient groups in clinical trials, to monitor disease progression and response to treatment, and to b…	[Sheinerman, Kira S.; Tsivinsky, Vladimir G.; Umansky, Samuil R.] DiamiR LLC, Princeton, NJ 08540 USA; [Crawford, Fiona; Mullan, Michael J.; Abdullah, Laila] Roskamp Inst, Sarasota, FL 34243 USA		Umansky, SR (通讯作者)，DiamiR LLC, Princeton, NJ 08540 USA.	sumansky@diamirbio.com		Mullan, Michael/0000-0002-1473-7527	IRS Qualifying Therapeutic Discovery Project Grant	IRS Qualifying Therapeutic Discovery Project Grant	This work was supported by the IRS Qualifying Therapeutic Discovery Project Grant.	Abdullah L, 2009, MOL MED, V15, P432, DOI 10.2119/molmed.2009.00083; Albert MS, 2011, ALZHEIMERS DEMENT, V7, P270, DOI 10.1016/j.jalz.2011.03.008; Apostolova LG, 2010, HUM BRAIN MAPP, V31, P786, DOI 10.1002/hbm.20905; Bartel DP, 2009, CELL, V136, P215, DOI 10.1016/j.cell.2009.01.002; Benhamed M, 2012, NAT CELL BIOL, V14, P266, DOI 10.1038/ncb2443; Benton A.L., 1983, JUDGMENT LINE ORIENT; Bishop D…	73	127	132	3	38	IMPACT JOURNALS LLC	ORCHARD PARK	6666 E QUAKER ST, STE 1, ORCHARD PARK, NY 14127 USA	1945-4589			AGING-US	Aging-US	SEP	2012	4	9
J	Smith, PY; Hernandez-Rapp, J; Jolivette, F; Lecours, C; Bisht, K; Goupil, C; Dorval, V; Parsi, S; Morin, F; Planel, E; Bennett, DA; Fernandez-Gomez, FJ; Sergeant, N; Buee, L; Tremblay, ME; Calon, F; Hebert, SS				Smith, Pascal Y.; Hernandez-Rapp, Julia; Jolivette, Francis; Lecours, Cynthia; Bisht, Kanchan; Goupil, Claudia; Dorval, Veronique; Parsi, Sepideh; Morin, Francoise; Planel, Emmanuel; Bennett, David A.; Fernandez-Gomez, Francisco-Jose; Sergeant, Nicolas; Buee, Luc; Tremblay, Marie-Eve; Calon, Frederic; Hebert, Sebastien S.			miR-132/212 deficiency impairs tau metabolism and promotes pathological aggregation in vivo	HUMAN MOLECULAR GENETICS			English	Article							MILD COGNITIVE IMPAIRMENT; PLASMA MICRORNA BIOMARKERS; ALZHEIMERS-DISEASE; FRONTOTEMPORAL DEMENTIA; A-BETA; HUNTINGTONS-DISEASE; PROTEIN PATHOLOGY; 3XTG-AD MICE; MAPT GENE; EXPRESSION	Alzheimer's disease (AD) and related tauopathies comprise a large group of neurodegenerative diseases associated with the pathological aggregation of tau protein. While much effort has focused on understanding the function of tau, little is known about the endogenous mechanisms regulating tau metabolism in vivo and how these contribute to disease. Previously, we have shown that the microRNA (miRN…	[Smith, Pascal Y.; Hernandez-Rapp, Julia; Jolivette, Francis; Lecours, Cynthia; Bisht, Kanchan; Goupil, Claudia; Dorval, Veronique; Parsi, Sepideh; Morin, Francoise; Planel, Emmanuel; Tremblay, Marie-Eve; Calon, Frederic; Hebert, Sebastien S.] CHU Quebec, CHUL, Ctr Rech, Axe Neurosci, Quebec City, PQ G1V 4G2, Canada; [Smith, Pascal Y.; Hernandez-Rapp, Julia; Jolivette, Francis; Goupil, Claudia; D…		Hebert, SS (通讯作者)，CHU Quebec, CHUL, Ctr Rech, Neurosci, 2705 Boul Laurier,PO 9800, Quebec City, PQ G1V 4G2, Canada.	sebastien.hebert@neurosciences.ulaval.ca	Fernández-Gómez, Francisco/GOP-0463-2022; Hébert, Sébastien S./Q-2729-2017; Calon, Frederic/AAF-4390-2020; Sergeant, Nicolas/O-5467-2017; Bisht, Kanchan/I-4798-2017; BUEE, Luc/B-3126-2010	Sergeant, Nicolas/0000-0003-1448-124X; Bisht, Kanchan/0000-0002-2575-8913; BUEE, Luc/0000-0002-6261-4230; Fernandez-Gomez, Francisco Jose/0000-0002-7891-8634; , Tushar/0000-0002-8527-8719; Tremblay, Marie-Eve/0000-0003-2863-9626; Calon, Frederic/0000-0002-4203-0887; Planel, Emmanuel/0000-0001-5128-0565; Hebert, Sebastien/0000-0002-0391-9325; Parsi, Sepideh/0000-0001-6396-5190	Canadian Institutes of Health Research [00892-000]; Alzheimer Society of Canada [1428, 1236]; Fonds de Recherche du Quebec Sante/INSERM [23635, 31199]; National Institute on Aging [P30AG10161, RF1AG15819]; NATIONAL INSTITUTE ON AGING [RF1AG015819, P30AG010161] Funding Source: NIH RePORTER	Canadian Institutes of Health Research(Canadian Institutes of Health Research (CIHR)); Alzheimer Society of Canada; Fonds de Recherche du Quebec Sante/INSERM; National Institute on Aging(United States Department of Health & Human ServicesNational Institutes of Health (NIH) - USANIH National Institute on Aging (NIA)); NATIONAL INSTITUTE ON AGING(United States Department of Health & Human ServicesN…	This work was supported by the Canadian Institutes of Health Research (grant 00892-000), the Alzheimer Society of Canada (grants 1428 and 1236) and the Fonds de Recherche du Quebec Sante/INSERM (grants 23635 and 31199). The Religious Orders Study is supported by National Institute on Aging grants P30AG10161 and RF1AG15819.	Abe M, 2013, TRENDS CELL BIOL, V23, P30, DOI 10.1016/j.tcb.2012.08.013; Allen M, 2014, ALZHEIMERS RES THER, V6, DOI 10.1186/alzrt268; Ambegaokar SS, 2012, AUTOPHAGY, V8, P1144, DOI 10.4161/auto.20515; Baglietto-Vargas D, 2014, NEUROBIOL DIS, V62, P407, DOI 10.1016/j.nbd.2013.10.019; Banzhaf-Strathmann J, 2014, EMBO J, V33, P1667, DOI 10.15252/embj.201387576; Buee L, 2000, BRAIN RES REV, V33, P95,…	89	125	131	1	14	OXFORD UNIV PRESS	OXFORD	GREAT CLARENDON ST, OXFORD OX2 6DP, ENGLAND	0964-6906	1460-2083		HUM MOL GENET	Hum. Mol. Genet.	DEC 1	2015	24	23
J	Grasso, M; Piscopo, P; Confaloni, A; Denti, MA				Grasso, Margherita; Piscopo, Paola; Confaloni, Annamaria; Denti, Michela A.			Circulating miRNAs as Biomarkers for Neurodegenerative Disorders	MOLECULES			English	Review						miRNAs; biomarkers; Alzheimer's disease; Parkinson's disease; amyotrophic lateral sclerosis	AMYLOID-PRECURSOR-PROTEIN; ALZHEIMERS-DISEASE; MICRORNA EXPRESSION; CEREBROSPINAL-FLUID; COLORECTAL-CANCER; MESSENGER-RNAS; GENE; PLASMA; TARGETS; BETA	Neurodegenerative disorders, such as Alzheimer's disease (AD), Parkinson's disease (PD) and frontotemporal dementias (FTD), are considered distinct entities, however, there is increasing evidence of an overlap from the clinical, pathological and genetic points of view. All neurodegenerative diseases are characterized by neuronal loss and death in specific areas of the brain, for example, hippocam…	[Grasso, Margherita; Denti, Michela A.] Univ Trento, Ctr Integrat Biol, Lab RNA Biol & Biotechnol, I-38123 Trento, Italy; [Piscopo, Paola; Confaloni, Annamaria] Ist Super Sanita, Dept Cell Biol & Neurosci, I-00161 Rome, Italy; [Denti, Michela A.] CNR, Inst Neurosci, I-35100 Padua, Italy		Denti, MA (通讯作者)，Univ Trento, Ctr Integrat Biol, Lab RNA Biol & Biotechnol, Via Sommar 9, I-38123 Trento, Italy.	margherita.grasso@unitn.it; paola.piscopo@iss.it; annamaria.confaloni@iss.it; denti@science.unitn.it	Piscopo, Paola/J-6504-2016; Denti, Michela A./ABI-4085-2020	Piscopo, Paola/0000-0002-0693-4969; Denti, Michela A./0000-0001-7203-7062; Confaloni, Annamaria/0000-0002-5390-8536; Grasso, Margherita/0000-0001-9749-5908	Futuro in Ricerca-Italian Ministry of Education, University and Research Grant [RBFR-0895DC]	Futuro in Ricerca-Italian Ministry of Education, University and Research Grant	This work was supported by a Futuro in Ricerca-Italian Ministry of Education, University and Research Grant RBFR-0895DC "Mechanisms of post-transcriptional regulation of gene expression in dementias".	Alexandrov Peter N, 2012, Int J Biochem Mol Biol, V3, P365; Ambros V, 2003, RNA, V9, P277, DOI 10.1261/rna.2183803; Arvidsson Y, 2008, ENDOCR-RELAT CANCER, V15, P569, DOI 10.1677/ERC-07-0145; Bandres E, 2006, MOL CANCER, V5, DOI 10.1186/1476-4598-5-29; Bartel DP, 2004, CELL, V116, P281, DOI 10.1016/S0092-8674(04)00045-5; Bateman RJ, 2012, NEW ENGL J MED, V367, P795, DOI 10.1056/NEJMoa1202753; Bek…	102	122	125	0	27	MDPI	BASEL	ST ALBAN-ANLAGE 66, CH-4052 BASEL, SWITZERLAND		1420-3049		MOLECULES	Molecules	MAY	2014	19	5
J	Jovicic, A; Jolissaint, JFZ; Moser, R; Santos, MDS; Luthi-Carter, R				Jovicic, Ana; Jolissaint, Julien Francisco Zaldivar; Moser, Roger; Santos, Mariana de Fatima Silva; Luthi-Carter, Ruth			MicroRNA-22 (miR-22) Overexpression Is Neuroprotective via General Anti-Apoptotic Effects and May also Target Specific Huntington's Disease-Related Mechanisms	PLOS ONE			English	Article							3-NITROPROPIONIC ACID; EXPRESSION; BRAIN; MODELS; NEURODEGENERATION; NEURONS; CULTURE; DEATH	Background: Whereas many causes and mechanisms of neurodegenerative diseases have been identified, very few therapeutic strategies have emerged in parallel. One possible explanation is that successful treatment strategy may require simultaneous targeting of more than one molecule of pathway. A new therapeutic approach to have emerged recently is the engagement of microRNAs (miRNAs), which affords…	[Jovicic, Ana; Jolissaint, Julien Francisco Zaldivar; Moser, Roger; Luthi-Carter, Ruth] Ecole Polytech Fed Lausanne, Brain Mind Inst, Lausanne, Vaud, Switzerland; [Santos, Mariana de Fatima Silva; Luthi-Carter, Ruth] Univ Leicester, Dept Cell Physiol & Pharmacol, Leicester LE1 9HN, Leics, England		Luthi-Carter, R (通讯作者)，Ecole Polytech Fed Lausanne, Brain Mind Inst, Lausanne, Vaud, Switzerland.	relc3@leicester.ac.uk			Swiss National Science Foundation; Roche Foundation; Ecole Polytechnique Federale de Lausanne	Swiss National Science Foundation(Swiss National Science Foundation (SNSF)European Commission); Roche Foundation; Ecole Polytechnique Federale de Lausanne	This work was supported by the Swiss National Science Foundation, the Roche Foundation and the Ecole Polytechnique Federale de Lausanne. The funders had no role in study design, data collection and analysis, decision to publish, or preparation of the manuscript.	Abramoff M.D., 2004, BIOPHOTONICS INT, V11, P36; ALSTON TA, 1977, P NATL ACAD SCI USA, V74, P3767, DOI 10.1073/pnas.74.9.3767; Ambros V, 2004, NATURE, V431, P350, DOI 10.1038/nature02871; BEAL MF, 1993, J NEUROSCI, V13, P4181; Cao J, 2004, J BIOL CHEM, V279, P35903, DOI 10.1074/jbc.M402353200; Eacker SM, 2009, NAT REV NEUROSCI, V10, P837, DOI 10.1038/nrn2726; Ferrante RJ, 2003, J NEUROSCI, V23, P…	30	118	123	2	32	PUBLIC LIBRARY SCIENCE	SAN FRANCISCO	1160 BATTERY STREET, STE 100, SAN FRANCISCO, CA 94111 USA	1932-6203			PLOS ONE	PLoS One	JAN 17	2013	8	1
J	Jin, XF; Wu, N; Wang, L; Li, J				Jin, Xue-Feng; Wu, Ning; Wang, Lv; Li, Jin			Circulating MicroRNAs: A Novel Class of Potential Biomarkers for Diagnosing and Prognosing Central Nervous System Diseases	CELLULAR AND MOLECULAR NEUROBIOLOGY			English	Review						Circulating microRNAs; Central nervous system diseases; Biomarker	MULTIPLE-SCLEROSIS; ALZHEIMERS-DISEASE; GENE-EXPRESSION; PREFRONTAL CORTEX; BIPOLAR DISORDERS; MESSENGER-RNAS; CANCER; BRAIN; PLASMA; SERUM	As a class of important endogenous small noncoding RNAs that regulate gene expression at the posttranscriptional level, microRNAs (miRNAs) play a critical role in many physiological and pathological processes. It is believed that miRNAs contribute to the development, differentiation, and synaptic plasticity of the neurons, and their dysregulation has been linked to a series of diseases. MiRNAs ex…	[Jin, Xue-Feng; Wu, Ning; Wang, Lv; Li, Jin] Beijing Inst Pharmacol & Toxicol, Beijing 100850, Peoples R China; [Jin, Xue-Feng] Cent S Univ, XiangYa Sch Med, Changsha 410000, Hunan, Peoples R China		Li, J (通讯作者)，Beijing Inst Pharmacol & Toxicol, 27th Taiping Rd, Beijing 100850, Peoples R China.	jinli9802@163.com			Project of National Science and Technology Support Program in China [2012BAI01B07]	Project of National Science and Technology Support Program in China	This study was supported by Project of National Science and Technology Support Program in China (2012BAI01B07).	Alves Luisa, 2012, Front Neurol, V3, P63, DOI 10.3389/fneur.2012.00063; Arroyo JD, 2011, P NATL ACAD SCI USA, V108, P5003, DOI 10.1073/pnas.1019055108; Banerjee D, 2011, ADV HEMATOL, V2011, P439; Barbato C, 2008, MAMM GENOME, V19, P541, DOI 10.1007/s00335-008-9129-6; Barber RC, 2010, J AM OSTEOPATH ASSOC, V110, pS10; Berk M, 2009, J AFFECT DISORDERS, V114, P1, DOI 10.1016/j.jad.2008.08.011; Bever…	76	117	120	0	80	SPRINGER/PLENUM PUBLISHERS	NEW YORK	233 SPRING ST, NEW YORK, NY 10013 USA	0272-4340	1573-6830		CELL MOL NEUROBIOL	Cell. Mol. Neurobiol.	JUL	2013	33	5
J	Zhao, YN; Li, WF; Li, F; Zhang, Z; Dai, YD; Xu, AL; Qi, C; Gao, JM; Gao, J				Zhao, Yong-Na; Li, Wei-Feng; Li, Fei; Zhang, Zhen; Dai, Yun-Dong; Xu, Ai-Li; Qi, Cui; Gao, Ji-Min; Gao, Jun			Resveratrol improves learning and memory in normally aged mice through microRNA-CREB pathway	BIOCHEMICAL AND BIOPHYSICAL RESEARCH COMMUNICATIONS			English	Article						Resveratrol; Learning and memory; Aging; Sirtuin; Micro-RNA; CREB; BDNF	RED WINE; COGNITIVE IMPAIRMENT; ALZHEIMERS-DISEASE; OXIDATIVE DAMAGE; PROTECTS; SIRT1; BIOAVAILABILITY; NEUROTOXICITY; INVOLVEMENT; ACTIVATION	Resveratrol (RSV) is a natural compound found in grapes and red wine. It has been well known for its beneficial effects as a dietary supplement in prevention of cardiovascular diseases and cancer. Recently, in vitro studies have reported the neuroprotective role of RSV in neurodegenerative process in Alzheimer's disease (AD). However, in vivo effects of RSV on the decline of brain function accomp…	[Zhao, Yong-Na; Li, Wei-Feng; Li, Fei; Zhang, Zhen; Dai, Yun-Dong; Qi, Cui; Gao, Jun] Nanjing Univ, Model Anim Res Ctr, Nanjing 210061, Jiangsu, Peoples R China; [Zhao, Yong-Na; Li, Wei-Feng; Li, Fei; Zhang, Zhen; Dai, Yun-Dong; Qi, Cui; Gao, Jun] MOE Key Lab Model Anim Dis Study, Nanjing 210061, Jiangsu, Peoples R China; [Zhao, Yong-Na; Li, Wei-Feng; Li, Fei; Zhang, Zhen; Dai, Yun-Dong; Gao, Ji-…		Gao, JM (通讯作者)，Wenzhou Med Univ, Sch Life Sci, Prov Key Lab Technol & Applicat Model Organisms, Wenzhou 325035, Zhejiang, Peoples R China.	jimingao@yahoo.com; jungao@nju.edu.cn			National Natural Science Foundations of China [81222013, 30871264]; National Basic Research Program of China [2013CB835100]; Specialized Research Funds for the Doctoral Program of Higher Education [20070284042, 20110091120029]	National Natural Science Foundations of China(National Natural Science Foundation of China (NSFC)); National Basic Research Program of China(National Basic Research Program of China); Specialized Research Funds for the Doctoral Program of Higher Education(Specialized Research Fund for the Doctoral Program of Higher Education (SRFDP))	We thank Dr. Li-Huei Tsai for SIRT1<SUP>Delta ex4</SUP>/Nestin-Cre mice, and Dr Jianghuai Liu for critical reading of the manuscript. This work is partially supported by the National Natural Science Foundations of China (Nos. 81222013, 30871264), National Basic Research Program of China (2013CB835100) and Specialized Research Funds for the Doctoral Program of Higher Education (20070284042, 201100…	de la Lastral CA, 2007, BIOCHEM SOC T, V35, P1156, DOI 10.1042/BST0351156; Baur JA, 2006, NAT REV DRUG DISCOV, V5, P493, DOI 10.1038/nrd2060; Borra MT, 2005, J BIOL CHEM, V280, P17187, DOI 10.1074/jbc.M501250200; Cantuti-Castelvetri I, 2000, INT J DEV NEUROSCI, V18, P367, DOI 10.1016/S0736-5748(00)00008-3; Cottart CH, 2010, MOL NUTR FOOD RES, V54, P7, DOI 10.1002/mnfr.200900437; Cristofol R, 2012…	41	117	126	0	62	ACADEMIC PRESS INC ELSEVIER SCIENCE	SAN DIEGO	525 B ST, STE 1900, SAN DIEGO, CA 92101-4495 USA	0006-291X	1090-2104		BIOCHEM BIOPH RES CO	Biochem. Biophys. Res. Commun.	JUN 14	2013	435	4
J	Yang, TT; Liu, CG; Gao, SC; Zhang, Y; Wang, PC				Yang Ting Ting; Liu Chen Geng; Gao Shi Chao; Zhang Yi; Wang Pei Chang			The Serum Exosome Derived MicroRNA-135a,-193b, and-384 Were Potential Alzheimer's Disease Biomarkers	BIOMEDICAL AND ENVIRONMENTAL SCIENCES			English	Article						Alzheimer's disease; Exosome; MicroRNA; Biomarker	AMYLOID PRECURSOR PROTEIN; VASCULAR DEMENTIA; CEREBROSPINAL-FLUID; BETA-SECRETASE; BLOOD; NEURODEGENERATION; IDENTIFICATION; EXPRESSION; MICRORNAS; CRITERIA	Objective MicroRNAs (miRs) are attractive molecules to be considered as one of the blood-based biomarkers for neurodegenerative disorders such as Alzheimer's disease (AD). The goal of this study was to explore their potential value as biomarkers for the diagnosis of AD. Methods The expression levels of exosomal miR-135a, -193b, and -384 in the serum from mild cognitive impairment (MCI), dementia …	[Yang Ting Ting; Liu Chen Geng; Gao Shi Chao; Zhang Yi; Wang Pei Chang] Capital Med Univ, Xuanwu Hosp, Dept Clin Lab, Beijing 100053, Peoples R China		Wang, PC (通讯作者)，Capital Med Univ, Xuanwu Hosp, Dept Clin Lab, Beijing 100053, Peoples R China.	pcw1905@126.com			National Key Research and Development Program of China [2016YFC1306300]; National Natural Science Foundation of China [81401734, 81472007]; National Research Foundation for the Doctoral Program of Higher Education of China [20121107110001]	National Key Research and Development Program of China; National Natural Science Foundation of China(National Natural Science Foundation of China (NSFC)); National Research Foundation for the Doctoral Program of Higher Education of China(Specialized Research Fund for the Doctoral Program of Higher Education (SRFDP))	This study was supported by the National Key Research and Development Program of China [2016YFC1306300]; the National Natural Science Foundation of China [No. 81401734]; the National Research Foundation for the Doctoral Program of Higher Education of China [No. 20121107110001]; and the National Natural Science Foundation of China [No. 81472007].	Bateman R, 2015, LANCET NEUROL, V14, P4, DOI 10.1016/S1474-4422(14)70301-1; Bilgic B, 2012, J NEUROL, V259, P1006, DOI 10.1007/s00415-012-6460-3; Blennow K, 2010, NAT REV NEUROL, V6, P131, DOI 10.1038/nrneurol.2010.4; Burgos K, 2014, PLOS ONE, V9, DOI 10.1371/journal.pone.0094839; Cheng L, 2015, MOL PSYCHIATR, V20, P1188, DOI 10.1038/mp.2014.127; Cummings Jeffrey L, 2011, Alzheimers Dement, V7, p…	39	115	125	10	50	CHINESE CENTER DISEASE CONTROL & PREVENTION	BEIJING	155 CHANGBAI RD, CHANGPING DISTRICT, BEIJING, 102206, PEOPLES R CHINA	0895-3988			BIOMED ENVIRON SCI	Biomed. Environ. Sci.	FEB	2018	31	2
S	Akhter, R		Xiao, J		Akhter, Rumana			Circular RNA and Alzheimer's Disease	CIRCULAR RNAS: BIOGENESIS AND FUNCTIONS	Advances in Experimental Medicine and Biology		English	Article; Book Chapter						circRNA; Alzheimer's disease; Amyloid; CDR1as miR-7; UBE2A	BRAIN; EXPRESSION	Circular RNAs (circRNAs) represent a special group of noncoding single-stranded highly stable ribonucleic acid entities abundant in the eukaryotic transcriptome. These circular forms of RNAs are significantly enriched in human brain and retinal tissues. However, the biological evolution and function of these circRNAs are poorly understood. Recent reports showed circRNA to be an important player i…	[Akhter, Rumana] Cleveland Clin, Lerner Res Inst, Cleveland, OH 44106 USA		Akhter, R (通讯作者)，Cleveland Clin, Lerner Res Inst, Cleveland, OH 44106 USA.	akhterr@ccf.org						Bertram L, 2008, NAT REV NEUROSCI, V9, P768, DOI 10.1038/nrn2494; Bingol B, 2011, NEURON, V69, P22, DOI 10.1016/j.neuron.2010.11.006; Burnette JM, 2005, GENETICS, V170, P661, DOI 10.1534/genetics.104.039701; Chen W, 2016, TRENDS NEUROSCI, V39, P597, DOI 10.1016/j.tins.2016.06.006; CHEN YT, 1990, P NATL ACAD SCI USA, V87, P3077, DOI 10.1073/pnas.87.8.3077; Choi DC, 2014, J NEUROSCI, V34, P12725, D…	24	115	122	4	20	SPRINGER-VERLAG SINGAPORE PTE LTD	SINGAPORE	152 BEACH ROAD, #21-01/04 GATEWAY EAST, SINGAPORE, 189721, SINGAPORE	0065-2598	2214-8019	978-981-13-1426-1; 978-981-13-1425-4	ADV EXP MED BIOL	Adv.Exp.Med.Biol.		2018	1087
J	Kanninen, KM; Bister, N; Koistinaho, J; Malm, T				Kanninen, Katja M.; Bister, Nea; Koistinaho, Jari; Malm, Tarja			Exosomes as new diagnostic tools in CNS diseases	BIOCHIMICA ET BIOPHYSICA ACTA-MOLECULAR BASIS OF DISEASE			English	Article						Stroke; Multiple sclerosis; Alzheimer's disease; MicroRNA; Exosomes	CELL-DERIVED EXOSOMES; EXPERIMENTAL AUTOIMMUNE ENCEPHALOMYELITIS; EXTRACELLULAR VESICLES; ALZHEIMERS-DISEASE; PROTEOMIC ANALYSIS; AMYLOID-BETA; NEUROVASCULAR PLASTICITY; SUPEROXIDE-DISMUTASE; FUNCTIONAL RECOVERY; CEREBROSPINAL-FLUID	Exosomes are small extracellular vesicles that modulate important functions in physiology and under pathological conditions of the central nervous system (CNS). Exosomal contents, proteins, lipids and various RNA species, are altered during disease. The fact that exosomes are released into the blood stream from blood cells and endothelial cells responding to CNS diseases as well as from the brain…	[Kanninen, Katja M.; Bister, Nea; Koistinaho, Jari; Malm, Tarja] Univ Eastern Finland, Dept Neurobiol, AI Virtanen Inst Mol Sci, Joensuu, Finland		Koistinaho, J; Malm, T (通讯作者)，Univ Eastern Finland, Dept Neurobiol, AI Virtanen Inst Mol Sci, Joensuu, Finland.	jari.koistinaho@uef.fi; tarja.malm@uef.fi		Malm, Tarja/0000-0002-9530-7472	European Union [607962]	European Union(European Commission)	The research leading to these results received funding from the European Union's Seventh Framework Program FP7 under Grant agreement 607962 (nEUROinflammation").	Admyre C, 2007, J IMMUNOL, V179, P1969, DOI 10.4049/jimmunol.179.3.1969; Lopez-Verrilli MA, 2013, GLIA, V61, P1795, DOI 10.1002/glia.22558; Antonucci F, 2012, EMBO J, V31, P1231, DOI 10.1038/emboj.2011.489; Aryani A., 2014, MOL NEUROBIOL, P1; Banigan MG, 2013, PLOS ONE, V8, DOI 10.1371/journal.pone.0048814; Basso M, 2013, J BIOL CHEM, V288, P15699, DOI 10.1074/jbc.M112.425066; Bellingham SA, 2012…	115	115	119	0	47	ELSEVIER SCIENCE BV	AMSTERDAM	PO BOX 211, 1000 AE AMSTERDAM, NETHERLANDS	0925-4439	1879-260X		BBA-MOL BASIS DIS	Biochim. Biophys. Acta-Mol. Basis Dis.	MAR	2016	1862	3
J	Van Dyken, P; Lacoste, B				Van Dyken, Peter; Lacoste, Baptiste			Impact of Metabolic Syndrome on Neuroinflammation and the Blood-Brain Barrier	FRONTIERS IN NEUROSCIENCE			English	Review						blood-brain barrier; neuroinflammation; obesity; diabetes; brain homeostasis	NITRIC-OXIDE SYNTHASE; ENDOTHELIAL GROWTH-FACTOR; DIET-INDUCED OBESITY; NF-KAPPA-B; CEREBROSPINAL FLUID BARRIER; VASCULAR BASEMENT-MEMBRANE; RAT CEREBRAL OCCLUDIN; HIGH-ENERGY DIET; BODY-MASS INDEX; MULTIPLE-SCLEROSIS	Metabolic syndrome, which includes diabetes and obesity, is one of the most widespread medical conditions. It induces systemic inflammation, causing far reaching effects on the body that are still being uncovered. Neuropathologies triggered by metabolic syndrome often result from increased permeability of the blood-brain-barrier (BBB). The BBB, a system designed to restrict entry of toxins, immun…	[Van Dyken, Peter; Lacoste, Baptiste] Ottawa Hosp, Neurosci Program, Res Inst, Ottawa, ON, Canada; [Lacoste, Baptiste] Univ Ottawa, Dept Cellular & Mol Med, Fac Med, Ottawa, ON, Canada; [Lacoste, Baptiste] Univ Ottawa, Brain & Mind Res Inst, Ottawa, ON, Canada		Lacoste, B (通讯作者)，Ottawa Hosp, Neurosci Program, Res Inst, Ottawa, ON, Canada.; Lacoste, B (通讯作者)，Univ Ottawa, Dept Cellular & Mol Med, Fac Med, Ottawa, ON, Canada.; Lacoste, B (通讯作者)，Univ Ottawa, Brain & Mind Res Inst, Ottawa, ON, Canada.	blacoste@uottawa.ca	Lacoste, Baptiste/J-9663-2016	Lacoste, Baptiste/0000-0002-1922-8801; Van Dyken, Peter/0000-0001-7357-5815	Heart and Stroke Foundation of Canada [G-17-0018290]; Natural Sciences and Engineering Research Council	Heart and Stroke Foundation of Canada(Heart & Stroke Foundation of Canada); Natural Sciences and Engineering Research Council(Natural Sciences and Engineering Research Council of Canada (NSERC))	This publication was possible thanks to funding by a Heart and Stroke Foundation of Canada research grant (G-17-0018290) to BL and a Natural Sciences and Engineering Research Council scholarship to PVD.	Aguilar M, 2015, JAMA-J AM MED ASSOC, V313, P1973, DOI 10.1001/jama.2015.4260; Ahmed N, 2005, DIABETES RES CLIN PR, V67, P3, DOI 10.1016/j.diabres.2004.09.004; Allen C, 2010, STROKE, V41, P2056, DOI 10.1161/STROKEAHA.109.574939; Andreone BJ, 2017, NEURON, V94, P581, DOI 10.1016/j.neuron.2017.03.043; Andreone BJ, 2015, ANNU REV NEUROSCI, V38, P25, DOI 10.1146/annurev-neuro-071714-033835; Argaw AT,…	248	114	115	3	18	FRONTIERS MEDIA SA	LAUSANNE	AVENUE DU TRIBUNAL FEDERAL 34, LAUSANNE, CH-1015, SWITZERLAND	1662-453X			FRONT NEUROSCI-SWITZ	Front. Neurosci.	DEC 11	2018	12
J	Liu, CG; Song, J; Zhang, YQ; Wang, PC				Liu, Chen-Geng; Song, Jing; Zhang, Yue-Qi; Wang, Pei-Chang			MicroRNA-193b is a regulator of amyloid precursor protein in the blood and cerebrospinal fluid derived exosomal microRNA-193b is a biomarker of Alzheimer's disease	MOLECULAR MEDICINE REPORTS			English	Article						Alzheimer's disease; amyloid precursor protein; microRNA	CIRCULATING MICRORNAS; PLASMA; CANCER; CELLS; EXPRESSION; BACE1; BETA; MICE	Amyloid precursor protein (APP) has an important function in the generation of Alzheimer's disease (AD). In our previous study, miR-193b was found to be downregulated in the hippocampi of 9-month-old APP/PS1 double-transgenic mice using microRNA (miR) array. In the present study, bioinformatic analyses showed that miR-193b was a miR that was predicted to potentially target the 3'-untranslated reg…	[Liu, Chen-Geng; Song, Jing; Zhang, Yue-Qi; Wang, Pei-Chang] Capital Med Univ, Xuanwu Hosp, Dept Clin Lab, Beijing 100053, Peoples R China		Wang, PC (通讯作者)，Capital Med Univ, Xuanwu Hosp, Dept Clin Lab, 45 Changchun Rd, Beijing 100053, Peoples R China.	peichangwang@yahoo.com.cn			Natural Science Foundation of China [81271924]; Research Fund for the Doctoral Program of Higher Education of China [20121107110001]	Natural Science Foundation of China(National Natural Science Foundation of China (NSFC)); Research Fund for the Doctoral Program of Higher Education of China(Research Fund for the Doctoral Program of Higher Education of China (RFDP)Specialized Research Fund for the Doctoral Program of Higher Education (SRFDP))	This study was supported by the Natural Science Foundation of China (no. 81271924) and Research Fund for the Doctoral Program of Higher Education of China (no. 20121107110001). The authors would like to thank Dr Shuang Meng of the Chinese Center for Disease Control and Prevention, Beijing, People's Republic of China for the vector construction and fluorescence detection.	Blennow K, 2010, NAT REV NEUROL, V6, P131, DOI 10.1038/nrneurol.2010.4; Boon RA, 2013, ARTERIOSCL THROM VAS, V33, P186, DOI 10.1161/ATVBAHA.112.300139; Ceruti S, 2011, NEUROCHEM INT, V59, P259, DOI 10.1016/j.neuint.2011.05.013; Dassow H, 2013, CURR PHARM DESIGN, V19, P1242; Delay C, 2012, NEUROBIOL DIS, V46, P285, DOI 10.1016/j.nbd.2012.01.003; Delay C, 2011, MOL NEURODEGENER, V6, DOI 10.1186/175…	29	114	123	2	36	SPANDIDOS PUBL LTD	ATHENS	POB 18179, ATHENS, 116 10, GREECE	1791-2997	1791-3004		MOL MED REP	Mol. Med. Rep.	NOV	2014	10	5
J	Zhang, L; Dong, LY; Li, YJ; Hong, Z; Wei, WS				Zhang, Li; Dong, Lian-Yan; Li, Ya-Jian; Hong, Zhen; Wei, Wen-Shi			The microRNA miR-181c controls microglia-mediated neuronal apoptosis by suppressing tumor necrosis factor	JOURNAL OF NEUROINFLAMMATION			English	Article						Microglial activation; Hypoxia; Neuronal apoptosis; miR-181c; TNF-alpha	FOCAL CEREBRAL-ISCHEMIA; FACTOR-ALPHA; ALZHEIMER-DISEASE; SMALL RNAS; TNF-ALPHA; IN-VIVO; INFLAMMATION; NEURODEGENERATION; CELLS; ACTIVATION	Background: Post-ischemic microglial activation may contribute to neuronal damage through the release of large amounts of pro-inflammatory cytokines and neurotoxic factors. The involvement of microRNAs (miRNAs) in the pathogenesis of disorders related to the brain and central nervous system has been previously studied, but it remains unknown whether the production of pro-inflammatory cytokines is…	[Zhang, Li; Li, Ya-Jian; Wei, Wen-Shi] Fudan Univ, Dept Neurol, Huadong Hosp, Shanghai 200040, Peoples R China; [Zhang, Li; Hong, Zhen] Fudan Univ, Dept Neurol, Huashan Hosp, Shanghai 200040, Peoples R China; [Dong, Lian-Yan] Fudan Univ, Shanghai Med Coll, State Key Lab Med Neurobiol, Shanghai 200032, Peoples R China; [Dong, Lian-Yan] Fudan Univ, Inst Brain Sci, Shanghai 200032, Peoples R China		Hong, Z (通讯作者)，Fudan Univ, Dept Neurol, Huadong Hosp, 221 W Yan An Rd, Shanghai 200040, Peoples R China.	zhong_huashan@yahoo.com.cn; wenshiwei0206@yahoo.com.cn			National Science Fundation of China [81100795]; Shanghai Key Program for Basic Research, Shanghai, China [10JC1404700]; Research Project of Health Bureau of Shanghai Municipality, Shanghai, China [2009Y018]	National Science Fundation of China; Shanghai Key Program for Basic Research, Shanghai, China; Research Project of Health Bureau of Shanghai Municipality, Shanghai, China	We thank Jian-Min Luo for superior technical assistance. This study was supported by funds from National Science Fundation of China (81100795), Shanghai Key Program for Basic Research, Shanghai, China (10JC1404700) and Research Project of Health Bureau of Shanghai Municipality, Shanghai, China (2009Y018).	ACHIM CL, 1993, J CLIN INVEST, V91, P2769, DOI 10.1172/JCI116518; Alvarez A, 2007, NEUROBIOL AGING, V28, P533, DOI 10.1016/j.neurobiolaging.2006.02.012; Badiola N, 2009, NEUROBIOL DIS, V35, P438, DOI 10.1016/j.nbd.2009.06.005; BECKMAN JS, 1994, PROG BRAIN RES, V103, P371; Block ML, 2007, NAT REV NEUROSCI, V8, P57, DOI 10.1038/nrn2038; Brown GC, 2010, MOL NEUROBIOL, V41, P242, DOI 10.1007/s12035-0…	40	114	122	3	33	BIOMED CENTRAL LTD	LONDON	236 GRAYS INN RD, FLOOR 6, LONDON WC1X 8HL, ENGLAND	1742-2094			J NEUROINFLAMM	J. Neuroinflamm.	SEP 6	2012	9
J	Dube, U; Del-Aguila, JL; Li, ZR; Budde, JP; Jiang, S; Hsu, S; Ibanez, L; Fernandez, MV; Farias, F; Norton, J; Gentsch, J; Wang, FX; Salloway, S; Masters, CL; Lee, JH; Graff-Radford, NR; Chhatwal, JP; Bateman, RJ; Morris, JC; Karch, CM; Harari, O; Cruchaga, C; Allegri, R; Amtashar, F; Benzinger, T; Berman, S; Bodge, C; Brandon, S; Brooks, W; Buck, J; Buckles, V; Chea, S; Chrem, P; Chui, H; Cinco, …				Dube, Umber; Del-Aguila, Jorge L.; Li, Zeran; Budde, John P.; Jiang, Shan; Hsu, Simon; Ibanez, Laura; Fernandez, Maria Victoria; Farias, Fabiana; Norton, Joanne; Gentsch, Jen; Wang, Fengxian; Salloway, Stephen; Masters, Colin L.; Lee, Jae-Hong; Graff-Radford, Neill R.; Chhatwal, Jasmeer P.; Bateman, Randall J.; Morris, John C.; Karch, Celeste M.; Harari, Oscar; Cruchaga, Carlos; Allegri, Ricardo;…		DIAN	An atlas of cortical circular RNA expression in Alzheimer disease brains demonstrates clinical and pathological associations	NATURE NEUROSCIENCE			English	Article							POSTERIOR CINGULATE; HYPOMETABOLISM; GENES; QUANTIFICATION; ATROPHY; ENERGY	Parietal cortex RNA-sequencing (RNA-seq) data were generated from individuals with and without Alzheimer disease (AD; n(control) = 13; n(AD) = 83) from the Knight Alzheimer Disease Research Center (Knight ADRC). Using this and an independent (Mount Sinai Brain Bank (MSBB)) AD RNA-seq dataset, cortical circular RNA (circRNA) expression was quantified in the context of AD. Significant associations …	[Dube, Umber] Washington Univ, Sch Med, Med Scientist Training Program, St Louis, MO USA; [Dube, Umber; Del-Aguila, Jorge L.; Li, Zeran; Budde, John P.; Jiang, Shan; Hsu, Simon; Ibanez, Laura; Fernandez, Maria Victoria; Farias, Fabiana; Norton, Joanne; Gentsch, Jen; Wang, Fengxian; Karch, Celeste M.; Harari, Oscar; Cruchaga, Carlos] Washington Univ, Sch Med, Dept Psychiat, 660 S Euclid Ave,CB8134…		Cruchaga, C (通讯作者)，Washington Univ, Sch Med, Dept Psychiat, 660 S Euclid Ave,CB8134, St Louis, MO 63110 USA.; Cruchaga, C (通讯作者)，Washington Univ, Sch Med, Dept Neurol, St Louis, MO 63110 USA.; Cruchaga, C (通讯作者)，Washington Univ, Sch Med, Hope Ctr Neurol Disorders, St Louis, MO 63130 USA.; Cruchaga, C (通讯作者)，Washington Univ, Sch Med, NeuroGen & Informat, St Louis, MO 63130 USA.	ccruchaga@wustl.edu	Kasuga, Kensaku/AAQ-6627-2020; Cruchaga, Carlos/ABF-4065-2020; wang, peter/AAD-5851-2020; Levin, Johannes/W-8686-2019; Benzinger, Tammie/L-6104-2013; Levin, Johannes/E-4052-2010; Li, Zeran/AAZ-5312-2020; JH, Roh/F-4078-2014; Fox, Nick C/B-1319-2009; Hassenstab, Jason/AAF-2063-2020; ALLEGRI, RICARDO FRANCISCO/AAY-4898-2021; Benzinger, Tammie L. S./ABA-8534-2020; Sohrabi, Hamid Reza/L-2461-2016; Be…	Kasuga, Kensaku/0000-0002-2178-0769; Cruchaga, Carlos/0000-0002-0276-2899; Levin, Johannes/0000-0001-5092-4306; Levin, Johannes/0000-0001-5092-4306; JH, Roh/0000-0002-3243-0529; Fox, Nick C/0000-0002-6660-657X; Benzinger, Tammie L. S./0000-0002-8114-0552; Bateman, Randall/0000-0002-7729-1702; Dube, Umber/0000-0001-9324-1927; Klunk, William/0000-0001-5512-0251; Sohrabi, Hamid Reza/0000-0001-8017-8…	National Institutes of Health (NIH) [R01AG044546, P01AG003991, RF1AG053303, R01AG058501, U01AG058922, RF1AG058501, R01AG057777]; Alzheimer Association [NIRG-11-200110, BAND-14-338165, AARG-16-441560, BFG-15-362540]; Tau Consortium; NIH [P50 AG05681, P01 AG03991, P01 AG026276]; DIAN - National Institute on Aging [UF1AG032438]; German Center for Neurodegenerative Diseases; Raul Carrea Institute for…	National Institutes of Health (NIH)(United States Department of Health & Human ServicesNational Institutes of Health (NIH) - USA); Alzheimer Association(Alzheimer's AssociationBrightFocus Foundation); Tau Consortium; NIH(United States Department of Health & Human ServicesNational Institutes of Health (NIH) - USA); DIAN - National Institute on Aging; German Center for Neurodegenerative Diseases; R…	We thank all the participants and their families, as well as the many institutions and their staff. This work was supported by grants from the National Institutes of Health (NIH: grant nos R01AG044546, P01AG003991, RF1AG053303, R01AG058501, U01AG058922, RF1AG058501 and R01AG057777), the Alzheimer Association (grant nos NIRG-11-200110, BAND-14-338165, AARG-16-441560 and BFG-15-362540), grant no. N…	Agarwal V, 2015, ELIFE, V4, DOI 10.7554/eLife.05005; Ashwal-Fluss R, 2014, MOL CELL, V56, P55, DOI 10.1016/j.molcel.2014.08.019; Bai Y, 2018, J NEUROSCI, V38, P32, DOI 10.1523/JNEUROSCI.1348-17.2017; Barrett SP, 2017, PLOS GENET, V13, DOI 10.1371/journal.pgen.1007114; Barrett SP, 2016, DEVELOPMENT, V143, P1838, DOI 10.1242/dev.128074; Bateman RJ, 2011, ALZHEIMERS RES THER, V3, DOI 10.1186/alzrt59…	61	113	117	10	64	NATURE PUBLISHING GROUP	NEW YORK	75 VARICK ST, 9TH FLR, NEW YORK, NY 10013-1917 USA	1097-6256	1546-1726		NAT NEUROSCI	Nat. Neurosci.	NOV	2019	22	11
J	Lu, D; Xu, AD				Lu, Dan; Xu, An-Ding			Mini Review: Circular RNAs as Potential Clinical Biomarkers for Disorders in the Central Nervous System	FRONTIERS IN GENETICS			English	Review							BRAIN; MICRORNAS; EXOSOMES; IDENTIFICATION; BIOGENESIS; EXPRESSION; ISCHEMIA; REVEALS; STROKE; CANCER	Circular RNAs (circRNAs) are a type of non-coding RNAs (ncRNAs), produced in eukaryotic cells during post-transcriptional processes. They are more stable than linear RNAs, and possess spatio-temporal properties. CircRNAs do not distribute equally in the neuronal compartments in the brain, but largely enriched in the synapses. These ncRNA species can be used as potential clinical biomarkers in com…	[Xu, An-Ding] Jinan Univ, Affiliated Hosp 1, Dept Neurol, Guangzhou, Guangdong, Peoples R China; Jinan Univ, Affiliated Hosp 1, Stroke Ctr, Guangzhou, Guangdong, Peoples R China		Xu, AD (通讯作者)，Jinan Univ, Affiliated Hosp 1, Dept Neurol, Guangzhou, Guangdong, Peoples R China.	tlil@jnu.edu.cn		Xu, An-Ding/0000-0003-3154-0985; Lu, Dan/0000-0001-9362-9796				Areeb Z, 2015, J NEURO-ONCOL, V125, P237, DOI 10.1007/s11060-015-1912-0; Ashwal-Fluss R, 2014, MOL CELL, V56, P55, DOI 10.1016/j.molcel.2014.08.019; Bachmayr-Heyda A, 2015, SCI REP-UK, V5, DOI 10.1038/srep08057; Baraniskin A, 2016, NEURO-ONCOLOGY, V18, P361, DOI 10.1093/neuonc/nov144; Boeckel JN, 2015, CIRC RES, V117, P884, DOI 10.1161/CIRCRESAHA.115.306319; Burd CE, 2010, PLOS GENET, V6, DOI 10.…	46	113	125	1	76	FRONTIERS MEDIA SA	LAUSANNE	AVENUE DU TRIBUNAL FEDERAL 34, LAUSANNE, CH-1015, SWITZERLAND	1664-8021			FRONT GENET	Front. Genet.	APR 6	2016	7
J	Asim, A; Kumar, A; Muthuswamy, S; Jain, S; Agarwal, S				Asim, Ambreen; Kumar, Ashok; Muthuswamy, Srinivasan; Jain, Shalu; Agarwal, Sarita			Down syndrome: an insight of the disease	JOURNAL OF BIOMEDICAL SCIENCE			English	Review							NONINVASIVE PRENATAL-DIAGNOSIS; ATRIOVENTRICULAR SEPTAL-DEFECTS; MATERNAL PLASMA; ALZHEIMERS-DISEASE; COPY NUMBER; FETAL DNA; CHROMOSOME-21; PREVALENCE; ANEUPLOIDY; TRISOMY-21	Down syndrome (DS) is one of the commonest disorders with huge medical and social cost. DS is associated with number of phenotypes including congenital heart defects, leukemia, Alzeihmer's disease, Hirschsprung disease etc. DS individuals are affected by these phenotypes to a variable extent thus understanding the cause of this variation is a key challenge. In the present review article, we empha…	[Asim, Ambreen; Kumar, Ashok; Muthuswamy, Srinivasan; Jain, Shalu; Agarwal, Sarita] Sanjay Gandhi Postgrad Inst Med Sci, Dept Med Genet, Lucknow 226014, Uttar Pradesh, India		Agarwal, S (通讯作者)，Sanjay Gandhi Postgrad Inst Med Sci, Dept Med Genet, Lucknow 226014, Uttar Pradesh, India.	saritasgpgi@gmail.com	Muthuswamy, Srinviasan/I-4520-2018	Muthuswamy, Srinviasan/0000-0002-9893-2417				Agathokleous M, 2013, ULTRASOUND OBST GYN, V41, P247, DOI 10.1002/uog.12364; Alberry M, 2007, PRENATAL DIAG, V27, P415, DOI 10.1002/pd.1700; Amiel J, 2008, J MED GENET, V45, P1, DOI 10.1136/jmg.2007.053959; Antonarakis SE, 2004, NAT REV GENET, V5, P725, DOI 10.1038/nrg1448; Armour JAL, 2000, NUCLEIC ACIDS RES, V28, P605, DOI 10.1093/nar/28.2.605; Berrocal T, 1999, RADIOGRAPHICS, V19, P1219, DOI 1…	75	113	117	1	30	BMC	LONDON	CAMPUS, 4 CRINAN ST, LONDON N1 9XW, ENGLAND	1021-7770	1423-0127		J BIOMED SCI	J. Biomed. Sci.	JUN 11	2015	22
J	Magistri, M; Velmeshev, D; Makhmutova, M; Faghihi, MA				Magistri, Marco; Velmeshev, Dmitry; Makhmutova, Madina; Faghihi, Mohammad Ali			Transcriptomics Profiling of Alzheimer's Disease Reveal Neurovascular Defects, Altered Amyloid-beta Homeostasis, and Deregulated Expression of Long Noncoding RNAs	JOURNAL OF ALZHEIMERS DISEASE			English	Article						Alzheimer's disease; amyloid homeostasis; cerebral vasculature; long noncoding RNAs; natural antisense transcripts; RNA sequencing	PLASMINOGEN-ACTIVATOR INHIBITOR-1; GENOME-WIDE ASSOCIATION; BLOOD-BRAIN-BARRIER; A-BETA; IDENTIFIES VARIANTS; LEUCINE-ENKEPHALIN; COMMON VARIANTS; GENE-EXPRESSION; SUBSTANCE-P; STEM-CELLS	The underlying genetic variations of late-onset Alzheimer's disease (LOAD) cases remain largely unknown. A combination of genetic variations with variable penetrance and lifetime epigenetic factors may converge on transcriptomic alterations that drive LOAD pathological process. Transcriptome profiling using deep sequencing technology offers insight into common altered pathways regardless of under…	[Faghihi, Mohammad Ali] Univ Miami, Miller Sch Med, Ctr Therapeut Innovat, Miami, FL 33136 USA; [Faghihi, Mohammad Ali] Univ Miami, Miller Sch Med, Dept Psychiat & Behav Sci, Miami, FL 33136 USA		Faghihi, MA (通讯作者)，Univ Miami, Miller Sch Med, Ctr Therapeut Innovat, 1501 NW 10th Ave,BRB 508, Miami, FL 33136 USA.	mohammad.ali.faghihi@gmail.com	Faghihi, Mohammad Ali/AAH-3139-2019; Faghihi, Mohammad Ali/AAD-7159-2020	Faghihi, Mohammad Ali/0000-0002-8330-9067; Velmeshev, Dmitry/0000-0002-6491-7307; Makhmutova, Madina/0000-0001-6534-905X	US NIH NINDS [R01NS081208-01A1]; Swiss National Science Foundation; NATIONAL INSTITUTE OF NEUROLOGICAL DISORDERS AND STROKE [R01NS081208] Funding Source: NIH RePORTER	US NIH NINDS(United States Department of Health & Human ServicesNational Institutes of Health (NIH) - USANIH National Institute of Neurological Disorders & Stroke (NINDS)); Swiss National Science Foundation(Swiss National Science Foundation (SNSF)European Commission); NATIONAL INSTITUTE OF NEUROLOGICAL DISORDERS AND STROKE(United States Department of Health & Human ServicesNational Institutes of …	This work was supported by the US NIH NINDS R01NS081208-01A1 awarded to Mohammad Ali Faghihi. Dr. Magistri was supported by the fellowship for Prospective Researcher from the Swiss National Science Foundation, which covered the first year of his postdoctoral training.	[Anonymous], 1997, Neurobiol Aging, V18, pS1; Barnes DE, 2011, LANCET NEUROL, V10, P819, DOI 10.1016/S1474-4422(11)70072-2; Barrett T, 2013, NUCLEIC ACIDS RES, V41, pD991, DOI 10.1093/nar/gks1193; Barry G, 2014, MOL PSYCHIATR, V19, P486, DOI 10.1038/mp.2013.45; BEAL MF, 1987, NEUROLOGY, V37, P1205, DOI 10.1212/WNL.37.7.1205; Bero AW, 2011, NAT NEUROSCI, V14, P750, DOI 10.1038/nn.2801; Braak H, 19…	74	113	117	1	11	IOS PRESS	AMSTERDAM	NIEUWE HEMWEG 6B, 1013 BG AMSTERDAM, NETHERLANDS	1387-2877	1875-8908		J ALZHEIMERS DIS	J. Alzheimers Dis.		2015	48	3
J	Schonrock, N; Humphreys, DT; Preiss, T; Gotz, J				Schonrock, Nicole; Humphreys, David T.; Preiss, Thomas; Goetz, Juergen			Target Gene Repression Mediated by miRNAs miR-181c and miR-9 Both of Which Are Down-regulated by Amyloid-beta	JOURNAL OF MOLECULAR NEUROSCIENCE			English	Article						Alzheimer; A beta; Amyloid-beta; HeLa cell; microRNA; Neurodegeneration; Sirtuin	MESSENGER-RNA TRANSLATION; ALZHEIMERS-DISEASE BRAIN; NEURODEGENERATIVE DISORDERS; FUNCTIONAL GENOMICS; EXPRESSION; MICRORNAS; SIRT1; CELLS; DIFFERENTIATION; NEUROPATHOLOGY	MicroRNAs (miRNAs) are small non-coding RNA regulators of protein synthesis that are essential for normal brain development and function. Their profiles are significantly altered in neurodegenerative diseases such as Alzheimer's disease (AD) that is characterized by amyloid-beta (A beta) and tau deposition in brain. How deregulated miRNAs contribute to AD is not understood, as their dysfunction c…	[Schonrock, Nicole; Goetz, Juergen] Univ Sydney, Brain & Mind Res Inst, Alzheimers & Parkinsons Dis Lab, Sydney, NSW 2006, Australia; [Humphreys, David T.; Preiss, Thomas] VCCRI, Div Mol Genet, Sydney, NSW 2010, Australia; [Preiss, Thomas] Univ New S Wales, Sch Biotechnol & Biomol Sci, Sydney, NSW 2052, Australia; [Preiss, Thomas] Univ New S Wales, St Vincents Clin Sch, Sydney, NSW 2052, Australia		Gotz, J (通讯作者)，Univ Sydney, Brain & Mind Res Inst, Alzheimers & Parkinsons Dis Lab, 100 Mallett St,2050 Camperdown, Sydney, NSW 2006, Australia.	n.schonrock@victorchang.edu.au; juergen.goetz@sydney.edu.au	Götz, Jürgen/C-2448-2014; Preiss, Thomas/F-7355-2010	Götz, Jürgen/0000-0001-8501-7896; Preiss, Thomas/0000-0001-6273-784X; Humphreys, David/0000-0003-4140-0089	Victor Chang Cardiac Research Institute; National Health & Medical Research Council; Australian Research Council; J.O. & J.R. Wicking Trust; Wenkart Foundation; Alzheimer's Australia; Human Frontier Science Program (HFSP)	Victor Chang Cardiac Research Institute; National Health & Medical Research Council(National Health and Medical Research Council (NHMRC) of Australia); Australian Research Council(Australian Research Council); J.O. & J.R. Wicking Trust; Wenkart Foundation; Alzheimer's Australia; Human Frontier Science Program (HFSP)(Human Frontier Science Program)	This work is supported by grants from the Victor Chang Cardiac Research Institute (DH, TP), the National Health & Medical Research Council (JG, TP), the Australian Research Council (JG, TP), and the J.O. & J.R. Wicking Trust (JG). Postgraduate scholarship support for the laboratory of JG has been provided by the Wenkart Foundation and by Alzheimer's Australia. NS is supported by the Human Frontie…	Baek D, 2008, NATURE, V455, P64, DOI 10.1038/nature07242; Balastik M, 2008, P NATL ACAD SCI USA, V105, P12016, DOI 10.1073/pnas.0802261105; Baur JA, 2006, NATURE, V444, P337, DOI 10.1038/nature05354; Beilharz TH, 2009, PLOS ONE, V4, DOI 10.1371/journal.pone.0006783; Boissonneault V, 2009, J BIOL CHEM, V284, P1971, DOI 10.1074/jbc.M807530200; Clancy JL, 2007, METHOD ENZYMOL, V431, P83, DOI 10.1016…	53	112	118	2	17	HUMANA PRESS INC	TOTOWA	999 RIVERVIEW DRIVE SUITE 208, TOTOWA, NJ 07512 USA	0895-8696			J MOL NEUROSCI	J. Mol. Neurosci.	FEB	2012	46	2
J	Lukiw, WJ; Alexandrov, PN				Lukiw, Walter J.; Alexandrov, Peter N.			Regulation of Complement Factor H (CFH) by Multiple miRNAs in Alzheimer's Disease (AD) Brain	MOLECULAR NEUROBIOLOGY			English	Article						15-lipoxygenase (15-LOX); Alzheimer's disease; Cell-cycle-dependent kinase N2A (CDKN2A); Complement factor H (CFH); Interleukin-1beta associated kinase-1 (IRAK-1); IRAK-2; microRNA (miRNA); miR-125b; miR-146a; miR-155; Neurodegeneration; NF-kappa B signaling; Synapsin-2 (SYN-2); Synaptogenesis	NF-KAPPA-B; GENE-EXPRESSION; NANOMOLAR ALUMINUM; DOWN-REGULATION; RNA; MICRORNAS; CELLS; TRANSCRIPTION; INNATE; HIPPOCAMPUS	Human brain cells rely on a specific subset of microRNAs (miRNAs or miRs) to shape their gene expression patterns, and this is mediated through microRNA effects on messenger RNA (mRNA) speciation and complexity. In recent studies (a) in short post-mortem interval Alzheimer' disease (AD) brain tissues versus age-matched controls, and (b) in pro-inflammatory cytokine- and A beta 42 peptide-stressed…	[Lukiw, Walter J.] Louisiana State Univ, Ctr Neurosci, Hlth Sci Ctr, New Orleans, LA 70112 USA; [Alexandrov, Peter N.] Russian Acad Med Sci, Moscow 113152, Russia		Lukiw, WJ (通讯作者)，Louisiana State Univ, Ctr Neurosci, Hlth Sci Ctr, 2020 Gravier St, New Orleans, LA 70112 USA.	wlukiw@lsuhsc.edu			NIH/NIA [P50 AG16573]; LSU Health Sciences Center New Orleans (WJL); Alzheimer Association Investigator-Initiated [IIRG-09131729]; NIH NIA [AG18031, AG038834]; NATIONAL INSTITUTE ON AGING [P50AG016573, R01AG018031, R01AG038834] Funding Source: NIH RePORTER	NIH/NIA(United States Department of Health & Human ServicesNational Institutes of Health (NIH) - USANIH National Institute on Aging (NIA)); LSU Health Sciences Center New Orleans (WJL); Alzheimer Association Investigator-Initiated; NIH NIA(United States Department of Health & Human ServicesNational Institutes of Health (NIH) - USANIH National Institute on Aging (NIA)); NATIONAL INSTITUTE ON AGING…	These studies were presented in part at the 11th annual Alzheimer's Association International Conference onAlzheimer's disease (AAICAD 11) conference in Versailles, France, 16-20 July 2011; thanks are extended to the families, physicians, and researchers who contributed to the murine and human brain bank tissue and total RNA resources used in these studies and especially to Drs. R. I. Carp, C. Ch…	Alexander JJ, 2007, MOL IMMUNOL, V44, P123, DOI 10.1016/j.molimm.2006.07.287; Alexandrov PN, 2011, NEUROREPORT, V22, P623, DOI 10.1097/WNR.0b013e3283497334; Ambros V, 2004, NATURE, V431, P350, DOI 10.1038/nature02871; Arroyo JD, 2011, P NATL ACAD SCI USA, V108, P5003, DOI 10.1073/pnas.1019055108; Burmistrova OA, 2007, BIOCHEMISTRY-MOSCOW+, V72, P578, DOI 10.1134/S0006297907050161; Cai DS, 2009, C…	59	111	116	2	28	SPRINGER	NEW YORK	233 SPRING ST, NEW YORK, NY 10013 USA	0893-7648	1559-1182		MOL NEUROBIOL	Mol. Neurobiol.	AUG	2012	46	1
J	Liu, Y; An, S; Li, JF; Kuang, YY; He, X; Guo, YB; Ma, HJ; Zhang, Y; Ji, B; Jiang, C				Liu, Yang; An, Sai; Li, Jianfeng; Kuang, Yuyang; He, Xi; Guo, Yubo; Ma, Haojun; Zhang, Yu; Ji, Bin; Jiang, Chen			Brain-targeted co-delivery of therapeutic gene and peptide by multifunctional nanoparticles in Alzheimer's disease mice	BIOMATERIALS			English	Article						Brain-targeted delivery; Gene therapy; Alzheimer's disease; A beta; Tau-fibril; Non-coding RNA	AMYLOID PRECURSOR PROTEIN; NICOTINIC ACETYLCHOLINE-RECEPTORS; SMALL INTERFERING RNA; A-BETA; DRUG-DELIVERY; TAU; DEFICITS; MODEL; APP; SURFACE	Multifunctional nanocarriers are increasingly promising for disease treatment aimed to regulate multiple pathological dysfunctions and overcome barriers in drug delivery. Here we develop a multifunctional nanocarrier for Alzheimer's disease (AD) treatment by achieving therapeutic gene and peptide co-delivery to brain based on PEGylated dendrigraft poly-L-lysines (DGLs) via systemic administration…	[Liu, Yang; An, Sai; Li, Jianfeng; Kuang, Yuyang; He, Xi; Guo, Yubo; Ma, Haojun; Zhang, Yu; Jiang, Chen] Fudan Univ, Sch Pharm, Dept Pharmaceut, Key Lab Smart Drug Delivery,Minist Educ, 826 Zhangheng Rd, Shanghai 201203, Peoples R China; [Jiang, Chen] Fudan Univ, State Key Lab Med Neurobiol, Shanghai 201203, Peoples R China; [Ji, Bin] Natl Inst Radiol Sci, Mol Imaging Ctr, Chiba 260, Japan		Jiang, C (通讯作者)，Fudan Univ, Sch Pharm, Dept Pharmaceut, Key Lab Smart Drug Delivery,Minist Educ, 826 Zhangheng Rd, Shanghai 201203, Peoples R China.	jiangchen@fudan.edu.cn	An, Sai/N-3596-2017		National Science Fund for Distinguished Young Scholars [81425023]; National Natural Science Foundation of China [81172993]	National Science Fund for Distinguished Young Scholars(National Natural Science Foundation of China (NSFC)National Science Fund for Distinguished Young Scholars); National Natural Science Foundation of China(National Natural Science Foundation of China (NSFC))	This work was supported by the grant from National Science Fund for Distinguished Young Scholars (81425023) and National Natural Science Foundation of China (81172993). The authors thanked Pro. Jianhua Zhu (School of Pharmacy, Fudan University) for the radiolabeled work. The authors thanked Kenya Nagasaka (Department of Materials Science and Engineering, University of Illinois at Urbana-Champaign…	Angelov B, 2015, SOFT MATTER, V11, P3686, DOI 10.1039/c5sm00169b; Angelov B, 2014, ACS NANO, V8, P5216, DOI 10.1021/nn5012946; Angelov B, 2013, J PHYS CHEM LETT, V4, P1959, DOI 10.1021/jz400857z; Angelova A, 2013, DRUG DISCOV TODAY, V18, P1263, DOI 10.1016/j.drudis.2013.07.010; Angelova A, 2013, INT J PHARMACEUT, V454, P625, DOI 10.1016/j.ijpharm.2013.06.006; Angelova A, 2011, ACCOUNTS CHEM RES, …	66	110	112	8	210	ELSEVIER SCI LTD	OXFORD	THE BOULEVARD, LANGFORD LANE, KIDLINGTON, OXFORD OX5 1GB, OXON, ENGLAND	0142-9612	1878-5905		BIOMATERIALS	Biomaterials	FEB	2016	80
J	Quek, C; Hill, AF				Quek, Camelia; Hill, Andrew F.			The role of extracellular vesicles in neurodegenerative diseases	BIOCHEMICAL AND BIOPHYSICAL RESEARCH COMMUNICATIONS			English	Article						Extracellular vesicles; Exosomes; Prions; Alzheimer's disease; Parkinson's disease	AMYLOID PRECURSOR PROTEIN; CELLULAR PRION PROTEIN; CEREBROSPINAL-FLUID LEVELS; ALZHEIMERS-DISEASE; MULTIVESICULAR BODY; SUPEROXIDE-DISMUTASE; TRANSFERRIN RECEPTOR; PLASMA-MEMBRANE; MIRNA SIGNATURE; MESSENGER-RNA	Extracellular vesicles, including exosomes, are small membranous vesicles released from many biotypes, contributing to the disease progression and spreading. These extracellular vesicles provide an important mode of cell-to-cellcommunication by delivering proteins, lipids and RNA to target cells. Exosomes are found associated with neurodegenerative diseases, which are characterised by progressive…	[Quek, Camelia; Hill, Andrew F.] Univ Melbourne, Dept Biochem & Mol Biol, Parkville, Vic 3052, Australia; [Hill, Andrew F.] La Trobe Univ, La Trobe Inst Mol Sci, Dept Biochem & Genet, Bundoora, Vic 3086, Australia		Hill, AF (通讯作者)，La Trobe Univ, La Trobe Inst Mol Sci, Dept Biochem & Genet, Bundoora, Vic 3086, Australia.	andrew.hill@latrobe.edu.au	Quek, Camelia/AAX-1643-2020; Hill, Andrew F./AAH-2854-2020	Quek, Camelia/0000-0002-1244-961X; Hill, Andrew F./0000-0001-5581-2354	Australian Research Council [FT100100560]; National Health and Medical Research Council [628946]; University of Melbourne International Research Scholarship	Australian Research Council(Australian Research Council); National Health and Medical Research Council(National Health and Medical Research Council (NHMRC) of Australia); University of Melbourne International Research Scholarship(University of Melbourne)	This work was supported by grants from the Australian Research Council (FT100100560 to AFH), -the National Health and Medical Research Council (628946 to AFH), and C.Q. was supported by a University of Melbourne International Research Scholarship.	Alais S, 2008, BIOL CELL, V100, P603, DOI 10.1042/BC20080025; Alvarez-Erviti L, 2011, NAT BIOTECHNOL, V29, P341, DOI 10.1038/nbt.1807; Amzallag N, 2004, J BIOL CHEM, V279, P46104, DOI 10.1074/jbc.M404850200; Bagga S, 2005, CELL, V122, P553, DOI 10.1016/j.cell.2005.07.031; Baietti MF, 2012, NAT CELL BIOL, V14, P677, DOI 10.1038/ncb2502; Bak M, 2008, RNA, V14, P432, DOI 10.1261/rna.783108; BAKER HF…	149	109	115	2	86	ACADEMIC PRESS INC ELSEVIER SCIENCE	SAN DIEGO	525 B ST, STE 1900, SAN DIEGO, CA 92101-4495 USA	0006-291X	1090-2104		BIOCHEM BIOPH RES CO	Biochem. Biophys. Res. Commun.	FEB 19	2017	483	4
J	Hill, JM; Clement, C; Pogue, AI; Bhattacharjee, S; Zhao, YH; Lukiw, WJ				Hill, James M.; Clement, Christian; Pogue, Aileen I.; Bhattacharjee, Surjyadipta; Zhao, Yuhai; Lukiw, Walter J.			Pathogenic microbes, the microbiome, and Alzheimer's disease (AD)	FRONTIERS IN AGING NEUROSCIENCE			English	Editorial Material						Alzheimer's disease; microbiome; virus replication; prion; miRNA	SIMPLEX-VIRUS TYPE-1; NEURODEGENERATIVE DISEASES; HSV-1 INFECTION; BRAIN; MIRNA-146A; ASSOCIATION; MICRORNAS; VIROIDS; MIRNAS; LINK		[Hill, James M.] Louisiana State Univ, Hlth Sci Ctr, Dept Microbiol Immunol & Parasitol, New Orleans, LA 70112 USA; [Hill, James M.; Bhattacharjee, Surjyadipta; Zhao, Yuhai; Lukiw, Walter J.] Louisiana State Univ, Hlth Sci Ctr, LSU Neurosci Ctr, New Orleans, LA USA; [Hill, James M.; Clement, Christian; Lukiw, Walter J.] Louisiana State Univ, Hlth Sci Ctr, Dept Ophthalmol, New Orleans, LA USA; [Po…		Lukiw, WJ (通讯作者)，Louisiana State Univ, Hlth Sci Ctr, Dept Microbiol Immunol & Parasitol, New Orleans, LA 70112 USA.	wlukiw@lsuhsc.edu	Bhattacharjee, Surjyadipta/I-5354-2016; Bhattacharjee, Surjyadipta/AAD-7586-2021	Bhattacharjee, Surjyadipta/0000-0003-0185-553X; Bhattacharjee, Surjyadipta/0000-0003-0185-553X	NEI NIH HHS [R01 EY006311] Funding Source: Medline; NIA NIH HHS [R01 AG018031, P50 AG016573, R01 AG038834] Funding Source: Medline; NIGMS NIH HHS [P30 GM103340] Funding Source: Medline	NEI NIH HHS(United States Department of Health & Human ServicesNational Institutes of Health (NIH) - USANIH National Eye Institute (NEI)); NIA NIH HHS(United States Department of Health & Human ServicesNational Institutes of Health (NIH) - USANIH National Institute on Aging (NIA)); NIGMS NIH HHS(United States Department of Health & Human ServicesNational Institutes of Health (NIH) - USANIH Nation…		Agostini S, 2014, EXPERT REV ANTI-INFE, V12, P275, DOI 10.1586/14787210.2014.887442; Alexandrov Peter N, 2012, Int J Biochem Mol Biol, V3, P365; Alonso R, 2014, J ALZHEIMERS DIS, V41, P301, DOI 10.3233/JAD-132681; Asti A, 2014, J ALZHEIMERS DIS, V39, P169, DOI 10.3233/JAD-131394; Balin BJ, 2014, CURR ALLERGY ASTHM R, V14, DOI 10.1007/s11882-013-0417-1; Ball MJ, 2013, ALZHEIMERS DEMENT, V9, P169, …	58	108	118	2	74	FRONTIERS MEDIA SA	LAUSANNE	AVENUE DU TRIBUNAL FEDERAL 34, LAUSANNE, CH-1015, SWITZERLAND	1663-4365			FRONT AGING NEUROSCI	Front. Aging Neurosci.	JUN 16	2014	6
J	Wang, X; Liu, D; Huang, HZ; Wang, ZH; Hou, TY; Yang, X; Pang, P; Wei, N; Zhou, YF; Dupras, MJ; Calon, F; Wang, YT; Man, HY; Chen, JG; Wang, JZ; Hebert, SS; Lu, YM; Zhu, LQ				Wang, Xiong; Liu, Dan; Huang, He-Zhou; Wang, Zhi-Hao; Hou, Tong-Yao; Yang, Xin; Pang, Pei; Wei, Na; Zhou, Ya-Fan; Dupras, Marie-Josee; Calon, Frederic; Wang, Yu-Tian; Man, Heng-Ye; Chen, Jian-Guo; Wang, Jian-Zhi; Hebert, Sebastien S.; Lu, Youming; Zhu, Ling-Qiang			A Novel MicroRNA-124/PTPN1 Signal Pathway Mediates Synaptic and Memory Deficits in Alzheimer's Disease	BIOLOGICAL PSYCHIATRY			English	Article						Alzheimer's disease; Memory; miRNA; Peptide; PTPN1; Synapse	LONG-TERM POTENTIATION; PROTEIN-TYROSINE PHOSPHATASES; NEURONAL DIFFERENTIATION; AMPA RECEPTOR; MOUSE MODEL; MIR-124; MICRORNAS; DYSFUNCTION; EXPRESSION; PLASTICITY	BACKGROUND: Synaptic loss is an early pathological event in Alzheimer's disease (AD), but its underlying molecular mechanisms remain largely unknown. Recently, microRNAs (miRNAs) have emerged as important modulators of synaptic function and memory. METHODS: We used miRNA array and quantitative polymerase chain reaction to examine the alteration of miRNAs in AD mice and patients as well as the Mor…	[Wang, Xiong; Huang, He-Zhou; Wang, Zhi-Hao; Hou, Tong-Yao; Yang, Xin; Pang, Pei; Wei, Na; Zhou, Ya-Fan; Wang, Jian-Zhi; Zhu, Ling-Qiang] Huazhong Univ Sci & Technol, Dept Pathophysiol, Educ Minist, Key Lab Neurol Disorder, Wuhan, Hubei, Peoples R China; [Liu, Dan] Huazhong Univ Sci & Technol, Sch Basic Med, Dept Genet, Wuhan, Hubei, Peoples R China; [Chen, Jian-Guo] Huazhong Univ Sci & Technol, …		Zhu, LQ (通讯作者)，Huazhong Univ Sci & Technol, Tongji Med Coll, Dept Pathophysiol, 13 Hangkong Rd, Wuhan 430030, Hubei, Peoples R China.	zhulq@mail.hust.edu.cn	Calon, Frederic/AAF-4390-2020; Wang, Xiong/ABF-2904-2021	zhu, lingqiang/0000-0001-9964-9229; Yang, Xin/0000-0003-1632-2402; Zhou, Yafan/0000-0002-8370-1501; Calon, Frederic/0000-0002-4203-0887	National Natural Science Foundation of China [91632114, 31571039, 81771150, 31721002]; National Program for Support of Top-Notch Young Professionals and Academic Frontier Youth Team of Huazhong University of Science and Technology; Program for Changjiang Scholars and Innovative Research Team in University [IRT13016]; Fonds de recherche du Quebec-Sante [AG-03]; National Natural Science Foundation …	National Natural Science Foundation of China(National Natural Science Foundation of China (NSFC)); National Program for Support of Top-Notch Young Professionals and Academic Frontier Youth Team of Huazhong University of Science and Technology; Program for Changjiang Scholars and Innovative Research Team in University(Program for Changjiang Scholars & Innovative Research Team in University (PCSIRT…	This work was supported by National Natural Science Foundation of China Grant Nos. 91632114, 31571039, and 81771150 (to L-QZ) and 31721002 (to YL); National Program for Support of Top-Notch Young Professionals and Academic Frontier Youth Team of Huazhong University of Science and Technology (to L-QZ); Program for Changjiang Scholars and Innovative Research Team in University Grant No. IRT13016 (t…	Arbel-Ornath M, 2017, MOL NEURODEGENER, V12, DOI 10.1186/s13024-017-0169-9; Bourdeau A, 2005, CURR OPIN CELL BIOL, V17, P203, DOI 10.1016/j.ceb.2005.02.001; Cavallucci V, 2012, MOL NEUROBIOL, V45, P366, DOI 10.1007/s12035-012-8251-3; Cheng LC, 2009, NAT NEUROSCI, V12, P399, DOI 10.1038/nn.2294; D'Amelio M, 2011, NAT NEUROSCI, V14, P69, DOI 10.1038/nn.2709; Delay C, 2012, NEUROBIOL DIS, V46, P285,…	45	107	113	3	46	ELSEVIER SCIENCE INC	NEW YORK	STE 800, 230 PARK AVE, NEW YORK, NY 10169 USA	0006-3223	1873-2402		BIOL PSYCHIAT	Biol. Psychiatry	MAR 1	2018	83	5
S	Kumar, S; Vijayan, M; Bhatti, JS; Reddy, PH		Reddy, PH		Kumar, S.; Vijayan, M.; Bhatti, J. S.; Reddy, P. H.			MicroRNAs as Peripheral Biomarkers in Aging and Age-Related Diseases	MOLECULAR BIOLOGY OF AGING	Progress in Molecular Biology and Translational Science		English	Review; Book Chapter							CIRCULATING MICRORNAS; POTENTIAL BIOMARKERS; ALZHEIMERS-DISEASE; SERUM MICRORNAS; EARLY-DIAGNOSIS; PLASMA; EXPRESSION; MIRNAS; IDENTIFICATION; CELLS	MicroRNAs (miRNAs) are found in the circulatory biofluids considering the important molecules for biomarker study in aging and age-related diseases. Blood or blood components (serum/plasma) are primary sources of circulatory miRNAs and can release these in cell-free form either bound with some protein components or encapsulated with microvesicle particles, called exosomes. miRNAs are quite stable…	[Kumar, S.; Vijayan, M.; Bhatti, J. S.; Reddy, P. H.] Texas Tech Univ, Hlth Sci Ctr, Garrison Inst Aging, Lubbock, TX 79430 USA; [Bhatti, J. S.] Sri Guru Gobind Singh Coll, Dept Biotechnol, Chandigarh, India; [Reddy, P. H.] Texas Tech Univ, Hlth Sci Ctr, Lubbock, TX 79430 USA		Kumar, S (通讯作者)，Texas Tech Univ, Hlth Sci Ctr, Garrison Inst Aging, Lubbock, TX 79430 USA.	subodh.kumar@ttuhsc.edu	kumar, Subodh/K-6567-2019; Bhatti, Jasvinder Singh/AAC-4853-2019	kumar, Subodh/0000-0003-4705-122X; Bhatti, Dr. Jasvinder Singh/0000-0001-5480-2584	NATIONAL INSTITUTE ON AGING [R01AG042178] Funding Source: NIH RePORTER; NIA NIH HHS [R01 AG042178] Funding Source: Medline	NATIONAL INSTITUTE ON AGING(United States Department of Health & Human ServicesNational Institutes of Health (NIH) - USANIH National Institute on Aging (NIA)); NIA NIH HHS(United States Department of Health & Human ServicesNational Institutes of Health (NIH) - USANIH National Institute on Aging (NIA))		Aherne ST, 2015, BMC CANCER, V15, DOI 10.1186/s12885-015-1327-5; Al-Kafaji G, 2015, MOL MED REP, V12, P7485, DOI 10.3892/mmr.2015.4416; Alexandrov Peter N, 2012, Int J Biochem Mol Biol, V3, P365; Alhasan AH, 2016, P NATL ACAD SCI USA, V113, P10655, DOI 10.1073/pnas.1611596113; Ameling S, 2015, BMC MED GENOMICS, V8, DOI 10.1186/s12920-015-0136-7; Antolin S, 2015, BMC CANCER, V15, DOI 10.1186/s1288…	122	105	110	5	27	ELSEVIER ACADEMIC PRESS INC	SAN DIEGO	525 B STREET, SUITE 1900, SAN DIEGO, CA 92101-4495 USA	1877-1173		978-0-12-811532-9	PROG MOL BIOL TRANSL	Prog. Molec. Biol. Transl. Sci.		2017	146
J	Ding, HX; Huang, Z; Chen, MJ; Wang, C; Chen, X; Chen, JN; Zhang, JF				Ding, Haixia; Huang, Zhen; Chen, Mengjie; Wang, Cheng; Chen, Xi; Chen, Jiangning; Zhang, Junfeng			Identification of a panel of five serum miRNAs as a biomarker for Parkinson's disease	PARKINSONISM & RELATED DISORDERS			English	Article						Parkinson's disease; Serum miRNA	ALZHEIMERS-DISEASE; CELL CARCINOMA; MICRORNAS; DIAGNOSIS; CANCER	Background and objective: Parkinson's disease (PD) is the second most common age-related neurodegenerative disorder after Alzheimer's disease. The aim of this work was to determine whether the differences of serum miRNAs profiling could distinguish PD patients from healthy individuals. Methods: We collected serum samples from 106 sporadic PD patients and 91 age/gender-matched healthy controls. Se…	[Ding, Haixia] Nanjing Med Univ, Affiliated Hosp 1, Dept Geriatr, 300 Guangzhou Rd, Nanjing, Jiangsu, Peoples R China; [Huang, Zhen; Chen, Mengjie; Wang, Cheng; Chen, Xi; Chen, Jiangning; Zhang, Junfeng] Nanjing Univ, Sch Life Sci, State Key Lab Pharmaceut Biotechnol, Nanjing 210093, Jiangsu, Peoples R China; [Chen, Jiangning; Zhang, Junfeng] Nanjing Univ, State Key Lab Analyt Chem Life Sci, Nanj…		Chen, JN; Zhang, JF (通讯作者)，Nanjing Univ, Sch Life Sci, Nanjing 210093, Jiangsu, Peoples R China.	jnchen@nju.edu.cn; jfzhang@nju.edu.cn	Wang, Cheng/O-7206-2016	Wang, Cheng/0000-0002-1834-2119	National Basic Research Program of China [2012CB517603]; National High Technology Research and Development Program of China [2014AA020707]; National Natural Science Foundation of China [81100835, 31170751, 81072329, 31400671, 31571458, 51173076]; Ph.D. Programs Foundation of the Ministry of Education of China [20130091110037]; China Postdoctoral Science Foundation [2014M551555, 2015T80536]	National Basic Research Program of China(National Basic Research Program of China); National High Technology Research and Development Program of China(National High Technology Research and Development Program of China); National Natural Science Foundation of China(National Natural Science Foundation of China (NSFC)); Ph.D. Programs Foundation of the Ministry of Education of China(Ministry of Educ…	This work was supported by the National Basic Research Program of China (2012CB517603), the National High Technology Research and Development Program of China (2014AA020707), the National Natural Science Foundation of China (81100835, 31170751, 81072329, 31400671, 31571458 and 51173076), the Ph.D. Programs Foundation of the Ministry of Education of China (20130091110037), China Postdoctoral Scien…	Botta-Orfila T, 2014, J NEUROSCI RES, V92, P1071, DOI 10.1002/jnr.23377; Chahine Lama M, 2014, Parkinsonism Relat Disord, V20 Suppl 1, pS99, DOI 10.1016/S1353-8020(13)70025-7; Chen X, 2008, CELL RES, V18, P997, DOI 10.1038/cr.2008.282; Chen X, 2013, PLOS ONE, V8, DOI 10.1371/journal.pone.0079652; Fenoglio C, 2013, MULT SCLER J, V19, P1938, DOI 10.1177/1352458513485654; Forstner AJ, 2014, J PSYCHI…	30	105	109	1	28	ELSEVIER SCI LTD	OXFORD	THE BOULEVARD, LANGFORD LANE, KIDLINGTON, OXFORD OX5 1GB, OXON, ENGLAND	1353-8020	1873-5126		PARKINSONISM RELAT D	Parkinsonism Relat. Disord.	JAN	2016	22
J	Frigerio, CS; Lau, P; Salta, E; Tournoy, J; Bossers, K; Vandenberghe, R; Wallin, A; Bjerke, M; Zetterberg, H; Blennow, K; De Strooper, B				Frigerio, Carlo Sala; Lau, Pierre; Salta, Evgenia; Tournoy, Jos; Bossers, Koen; Vandenberghe, Rik; Wallin, Anders; Bjerke, Maria; Zetterberg, Henrik; Blennow, Kaj; De Strooper, Bart			Reduced expression of hsa-miR-27a-3p in CSF of patients with Alzheimer disease	NEUROLOGY			English	Article							CEREBROSPINAL-FLUID; BIOMARKERS	Objective: We evaluated microRNAs (miRNAs) as potential biomarkers for Alzheimer disease (AD) by analyzing the expression level of miRNAs in CSF of patients with AD dementia and nonaffected control subjects. Methods: Using quantitative PCR, we profiled the expression level of 728 miRNAs in CSF of nonaffected control subjects and patients with clinically ascertained AD dementia, and we further com…	[Frigerio, Carlo Sala; Lau, Pierre; Salta, Evgenia; De Strooper, Bart] VIB Ctr Biol Dis, Louvain, Belgium; [Frigerio, Carlo Sala; Lau, Pierre; Salta, Evgenia; De Strooper, Bart] Katholieke Univ Leuven, Ctr Human Genet, Louvain, Belgium; [Frigerio, Carlo Sala; Lau, Pierre; Salta, Evgenia; De Strooper, Bart] Katholieke Univ Leuven, LIND, Louvain, Belgium; [Vandenberghe, Rik] Katholieke Univ Leuven,…		De Strooper, B (通讯作者)，VIB Ctr Biol Dis, Louvain, Belgium.	bart.destrooper@cme.vib-kuleuven.be	de+Strooper, Bart/Z-1638-2019; tournoy, jos/AAR-1965-2020; Vandenberghe, Rik/K-2145-2014; Vandenberghe, Rik/AAR-7485-2020	tournoy, jos/0000-0002-0265-9154; Vandenberghe, Rik/0000-0001-6237-2502; Vandenberghe, Rik/0000-0001-6237-2502; Bossers, Koen/0000-0002-0272-4518; Sala Frigerio, Carlo/0000-0003-4038-6449	Marie Curie Intra-European Fellowship; Marie Curie International Incoming Fellowship; Fund for Scientific Research, Flanders, Belgium (FWO); European Research Council; Queen Elisabeth Foundation; Fonds voor wetenschappelijk onderzoek FWO); KU Leuven; VIB; Flemish Government; Arthur Bax; Anna Van Luffelen fund	Marie Curie Intra-European Fellowship(European Commission); Marie Curie International Incoming Fellowship(European Commission); Fund for Scientific Research, Flanders, Belgium (FWO)(FWO); European Research Council(European Research Council (ERC)European Commission); Queen Elisabeth Foundation; Fonds voor wetenschappelijk onderzoek FWO)(FWO); KU Leuven(KU Leuven); VIB; Flemish Government(European …	C.S.F. was supported by a Marie Curie Intra-European Fellowship. P.L. was supported by a Marie Curie International Incoming Fellowship. R.V. is a senior clinical investigator of the Fund for Scientific Research, Flanders, Belgium (FWO). The research was supported by the European Research Council, the Queen Elisabeth Foundation, the Fonds voor wetenschappelijk onderzoek FWO), the KU Leuven and VIB…	Andersen CL, 2004, CANCER RES, V64, P5245, DOI 10.1158/0008-5472.CAN-04-0496; Baraniskin A, 2011, BLOOD, V117, P3140, DOI 10.1182/blood-2010-09-308684; Bjerke M, 2011, J ALZHEIMERS DIS, V27, P665, DOI 10.3233/JAD-2011-110566; Blennow K, 2010, NAT REV NEUROL, V6, P131, DOI 10.1038/nrneurol.2010.4; Bossers K, 2010, BRAIN, V133, P3699, DOI 10.1093/brain/awq258; Cogswell JP, 2008, J ALZHEIMERS DIS, V…	10	105	107	2	17	LIPPINCOTT WILLIAMS & WILKINS	PHILADELPHIA	530 WALNUT ST, PHILADELPHIA, PA 19106-3621 USA	0028-3878	1526-632X		NEUROLOGY	Neurology	DEC 10	2013	81	24
J	Freilich, RW; Woodbury, ME; Ikezu, T				Freilich, Robert W.; Woodbury, Maya E.; Ikezu, Tsuneya			Integrated Expression Profiles of mRNA and miRNA in Polarized Primary Murine Microglia	PLOS ONE			English	Article							RETINOID-X-RECEPTOR; CENTRAL-NERVOUS-SYSTEM; EXPERIMENTAL AUTOIMMUNE ENCEPHALOMYELITIS; INHIBIT INFLAMMATORY RESPONSES; NITRIC-OXIDE PRODUCTION; MACROPHAGE POLARIZATION; ALTERNATIVE ACTIVATION; ALZHEIMERS-DISEASE; GENE-EXPRESSION; MYELOID CELLS	Neuroinflammation contributes to many neurologic disorders including Alzheimer's disease, multiple sclerosis, and stroke. Microglia is brain resident myeloid cells and have emerged as a key driver of the neuroinflammatory responses. MicroRNAs (miRNAs) provide a novel layer of gene regulation and play a critical role in regulating the inflammatory response of peripheral macrophages. However, littl…	[Freilich, Robert W.; Woodbury, Maya E.; Ikezu, Tsuneya] Boston Univ, Sch Med, Dept Pharmacol & Expt Therapeut, Lab Mol NeuroTherapeut, Boston, MA 02118 USA; [Woodbury, Maya E.] Boston Univ, Grad Program Neurosci, Boston, MA 02215 USA; [Ikezu, Tsuneya] Boston Univ, Sch Med, Dept Neurol, Boston, MA 02118 USA; [Ikezu, Tsuneya] Boston Univ, Sch Med, Alzheimers Dis Ctr, Boston, MA 02118 USA		Ikezu, T (通讯作者)，Boston Univ, Sch Med, Dept Pharmacol & Expt Therapeut, Lab Mol NeuroTherapeut, Boston, MA 02118 USA.	tikezu@bu.edu		Ikezu, Tsuneya/0000-0002-3979-8596	National Institutes of Health (NIH) [5T32GM008541]; PhRMA Foundation Paul Calabresi Medical Student Research Fellowship; Faculty Recruit Fund; NIH [UL1 TR000157]; NATIONAL CENTER FOR ADVANCING TRANSLATIONAL SCIENCES [UL1TR000157] Funding Source: NIH RePORTER; NATIONAL INSTITUTE OF GENERAL MEDICAL SCIENCES [T32GM008541] Funding Source: NIH RePORTER	National Institutes of Health (NIH)(United States Department of Health & Human ServicesNational Institutes of Health (NIH) - USA); PhRMA Foundation Paul Calabresi Medical Student Research Fellowship; Faculty Recruit Fund; NIH(United States Department of Health & Human ServicesNational Institutes of Health (NIH) - USA); NATIONAL CENTER FOR ADVANCING TRANSLATIONAL SCIENCES(United States Department …	This study is partly funded by National Institutes of Health (NIH) 5T32GM008541 (RWF, MEW), PhRMA Foundation Paul Calabresi Medical Student Research Fellowship (RWF), Faculty Recruit Fund (TI), and NIH UL1 TR000157 (BU-CTSI). The funders had no role in study design, data collection and analysis, decision to publish, or preparation of the manuscript.	Achiron A, 2010, NEUROBIOL DIS, V38, P201, DOI 10.1016/j.nbd.2009.12.029; Amit I, 2009, SCIENCE, V326, P257, DOI 10.1126/science.1179050; Beigneux AP, 2000, J BIOL CHEM, V275, P16390, DOI 10.1074/jbc.M000953200; Benoit M, 2008, J IMMUNOL, V181, P3733, DOI 10.4049/jimmunol.181.6.3733; Betel D, 2008, NUCLEIC ACIDS RES, V36, pD149, DOI 10.1093/nar/gkm995; Biswas SK, 2010, NAT IMMUNOL, V11, P889, DOI…	84	105	110	1	26	PUBLIC LIBRARY SCIENCE	SAN FRANCISCO	1160 BATTERY STREET, STE 100, SAN FRANCISCO, CA 94111 USA	1932-6203			PLOS ONE	PLoS One	NOV 11	2013	8	11
J	Guedes, JR; Custodia, CM; Silva, RJ; de Almeida, LP; de Lima, MCP; Cardoso, AL				Guedes, Joana R.; Custodia, Carlos M.; Silva, Ricardo J.; de Almeida, Luis P.; Pedroso de Lima, Maria C.; Cardoso, Ana L.			Early miR-155 upregulation contributes to neuroinflammation in Alzheimer's disease triple transgenic mouse model	HUMAN MOLECULAR GENETICS			English	Article							MILD COGNITIVE IMPAIRMENT; NECROSIS-FACTOR-ALPHA; MICROGLIAL ACTIVATION; INFLAMMATORY GENES; ENTORHINAL CORTEX; RECEPTOR 4; EXPRESSION; BRAIN; BETA; MICRORNA-155	MicroRNAs (miRNAs) have emerged as a class of small, endogenous, regulatory RNAs that exhibit the ability to epigenetically modulate the translation of mRNAs into proteins. This feature enables them to control cell phenotypes and, consequently, modify cell function in a disease context. The role of inflammatory miRNAs in Alzheimer's disease (AD) and their ability to modulate glia responses are no…	[Guedes, Joana R.] Univ Coimbra, CNC Ctr Neurosci & Cell Biol, Doctoral Programme Expt Biol & Biomed, P-3004517 Coimbra, Portugal; [Guedes, Joana R.] Univ Coimbra, Inst Interdisciplinary Res, P-3030789 Coimbra, Portugal; [Custodia, Carlos M.; Silva, Ricardo J.; Pedroso de Lima, Maria C.] Univ Coimbra, Fac Sci & Technol, Dept Life Sci, P-3001401 Coimbra, Portugal; [de Almeida, Luis P.] Univ Coimbr…		Cardoso, AL (通讯作者)，Univ Coimbra, Ctr Neurosci & Cell Biol, P-3004517 Coimbra, Portugal.	alcardoso@ci.uc.pt	de Lima, Maria da Conceição Monteiro/AAS-5602-2021; de Almeida, Luis Pereira/O-8196-2019; de Almeida, Luis Pereira/A-4605-2009; Guedes, Joana/N-1866-2015; Cardoso, Ana Luísa LC/M-4161-2013; Custódia, Carlos/A-9926-2015; Guedes, Joana/ABE-4898-2020; Cardoso, Ana/AHD-5585-2022	de Lima, Maria da Conceição Monteiro/0000-0003-1844-5027; de Almeida, Luis Pereira/0000-0001-5831-3307; de Almeida, Luis Pereira/0000-0001-5831-3307; Guedes, Joana/0000-0001-9054-1887; Cardoso, Ana Luísa LC/0000-0001-5145-4561; Custódia, Carlos/0000-0001-7089-7675; Silva, Ricardo/0000-0002-6313-5119	Portuguese Foundation for Science and Technology (FCT); FEDER/COMPETE [PTDC/BIM-MEC/0651/2012, PEst-C/SAU/LA0001/2013-2014]; FCT [SFRH/BD/51677/2011]	Portuguese Foundation for Science and Technology (FCT)(Portuguese Foundation for Science and Technology); FEDER/COMPETE(European Commission); FCT(Portuguese Foundation for Science and TechnologyEuropean Commission)	This work was supported by the Portuguese Foundation for Science and Technology (FCT) and FEDER/COMPETE (PTDC/BIM-MEC/0651/2012) and PEst-C/SAU/LA0001/2013-2014. J.R.G. is a recipient of a fellowship from FCT (SFRH/BD/51677/2011).	Agulhon C, 2012, FRONT PHARMACOL, V3, DOI 10.3389/fphar.2012.00139; Albert MS, 2011, ALZHEIMERS DEMENT, V7, P270, DOI 10.1016/j.jalz.2011.03.008; Baker BJ, 2009, TRENDS IMMUNOL, V30, P392, DOI 10.1016/j.it.2009.07.001; Bernardi A, 2012, INT J NANOMED, V7, P4927, DOI 10.2147/IJN.S35333; Callizot N, 2013, J NEUROSCI RES, V91, P706, DOI 10.1002/jnr.23193; Cardoso ALC, 2010, J CONTROL RELEASE, V142, …	68	104	106	0	12	OXFORD UNIV PRESS	OXFORD	GREAT CLARENDON ST, OXFORD OX2 6DP, ENGLAND	0964-6906	1460-2083		HUM MOL GENET	Hum. Mol. Genet.	DEC 1	2014	23	23
J	Cao, XY; Lu, JM; Zhao, ZQ; Li, MC; Lu, T; An, XS; Xue, LJ				Cao, Xiang-Yang; Lu, Jing-Min; Zhao, Zhi-Qiang; Li, Ming-Chao; Lu, Ting; An, Xu-Sheng; Xue, Liu-Jun			MicroRNA biomarkers of Parkinson's disease in serum exosome-like microvesicles	NEUROSCIENCE LETTERS			English	Article						Parkinson's disease; microRNA-195; microRNA-19b; microRNA-24; Serum-based biomarker	IDENTIFICATION; DIAGNOSIS; PLASMA	Parkinson's disease (PD) is a progressive age-related debilitating motor disorder and the second most common neurodegenerative disease after Alzheimer's disease. In this study, we aimed to investigate the expression of 24 candidate miRNAs in PD and to assess their diagnostic value in patients with PD. We collected serum samples from 109 patients with PD and 40 age- and sex-matched healthy volunte…	[Cao, Xiang-Yang; Lu, Jing-Min; Zhao, Zhi-Qiang] Xuzhou Med Univ, Huaian Hosp, Dept Neurol, 62 Huaihan South Rd, Huaian 223002, Jiangsu, Peoples R China; [Li, Ming-Chao; Lu, Ting; An, Xu-Sheng; Xue, Liu-Jun] Nanjing Med Univ, Huaian Peoples Hosp 1, Dept Neurol, 6 Beijing West Rd, Huaian 223002, Jiangsu, Peoples R China		Xue, LJ (通讯作者)，Nanjing Med Univ, Huaian Peoples Hosp 1, Dept Neurol, 6 Beijing West Rd, Huaian 223002, Jiangsu, Peoples R China.	liujunxue008@126.com						Abe M, 2013, TRENDS CELL BIOL, V23, P30, DOI 10.1016/j.tcb.2012.08.013; Akhtar MM, 2016, NUCLEIC ACIDS RES, V44, P24, DOI 10.1093/nar/gkv1221; Alexander Garrett E, 2004, Dialogues Clin Neurosci, V6, P259; Andersen HH, 2014, NEUROBIOL DIS, V71, P159, DOI 10.1016/j.nbd.2014.08.003; Botta-Orfila T, 2014, J NEUROSCI RES, V92, P1071, DOI 10.1002/jnr.23377; Burgos K, 2014, PLOS ONE, V9, DOI 10.1371/jou…	32	102	107	7	38	ELSEVIER IRELAND LTD	CLARE	ELSEVIER HOUSE, BROOKVALE PLAZA, EAST PARK SHANNON, CO, CLARE, 00000, IRELAND	0304-3940	1872-7972		NEUROSCI LETT	Neurosci. Lett.	MAR 22	2017	644
J	Wan, PX; Su, WR; Zhuo, YH				Wan, Peixing; Su, Wenru; Zhuo, Yehong			The Role of Long Noncoding RNAs in Neurodegenerative Diseases	MOLECULAR NEUROBIOLOGY			English	Review						Long noncoding RNAs (lncRNAs); Neurodegenerative diseases; Alzheimer's disease (AD); Parkinson's disease (PD); Huntington's disease (HD; Amyotrophic lateral sclerosis (ALS); Multiple systematrophy (MSA); Frontotemporal lobar degeneration (FTLD); Glaucoma	NATURAL ANTISENSE TRANSCRIPT; ALZHEIMERS-DISEASE; HEXANUCLEOTIDE REPEAT; MICROARRAY DATA; BC200 RNA; IN-VIVO; MOUSE; EXPRESSION; GENE; C9ORF72	Long noncoding RNAs (lncRNAs) are transcripts with low protein-coding potential but occupy a large part of transcriptional output. Their roles include regulating gene expression at the epigenetic, transcriptional, and post-transcriptional level in cellular homeostasis. However, lncRNA studies are still in their infancy and the functions of the vast majority of lncRNA transcripts remain unknown. I…	[Wan, Peixing; Su, Wenru; Zhuo, Yehong] Sun Yat Sen Univ, Zhongshan Ophthalm Ctr, State Key Lab Ophthalmol, Guangzhou 510060, Guangdong, Peoples R China		Su, WR; Zhuo, YH (通讯作者)，Sun Yat Sen Univ, Zhongshan Ophthalm Ctr, State Key Lab Ophthalmol, Guangzhou 510060, Guangdong, Peoples R China.	swrth@163.com; zhuoyh@mail.sysu.edu.cn		Su, Wenru/0000-0002-0506-6362	Guangdong Province National Natural Science Foundation [2014A030308016]	Guangdong Province National Natural Science Foundation	Prof. Yehong Zhuo is supported by Guangdong Province National Natural Science Foundation (Grant No. 2014A030308016). The sponsor of the study had no role in the design of the original study protocol, in the collection, analysis, and interpretation of the data, in writing the report, or in the decision to submit the manuscript for publication.	Airavaara M, 2011, J BIOL CHEM, V286, P45093, DOI 10.1074/jbc.M111.310250; Arisi I, 2011, J ALZHEIMERS DIS, V24, P721, DOI 10.3233/JAD-2011-101881; Banfai B, 2012, GENOME RES, V22, P1646, DOI 10.1101/gr.134767.111; BARTOLOMEI MS, 1991, NATURE, V351, P153, DOI 10.1038/351153a0; BROWN CJ, 1991, NATURE, V349, P38, DOI 10.1038/349038a0; Carrieri C, 2015, FRONT CELL NEUROSCI, V9, DOI 10.3389/fncel.201…	76	101	106	4	54	SPRINGER	NEW YORK	233 SPRING ST, NEW YORK, NY 10013 USA	0893-7648	1559-1182		MOL NEUROBIOL	Mol. Neurobiol.	APR	2017	54	3
S	Quinlan, S; Kenny, A; Medina, M; Engel, T; Jimenez-Mateos, EM		Galluzzi, L; Vitale, I		Quinlan, Sean; Kenny, Aidan; Medina, Miguel; Engel, Tobias; Jimenez-Mateos, Eva M.			MicroRNAs in Neurodegenerative Diseases	MIRNAS IN AGING AND CANCER	International Review of Cell and Molecular Biology		English	Review; Book Chapter							NF-KAPPA-B; SPORADIC ALZHEIMERS-DISEASE; ALPHA-SYNUCLEIN EXPRESSION; HUMAN BRAIN-CELLS; HUNTINGTONS-DISEASE; PARKINSONS-DISEASE; MIRNA EXPRESSION; POSTTRANSCRIPTIONAL REGULATION; DIFFERENTIAL REGULATION; CIRCULATING MICRORNAS	MicroRNAs are small noncoding RNAs that regulate gene expression at the posttranscriptional level in a sequence- specific manner. After their discovery in 1993, mounting data have provided compelling evidence for their causal involvement in several human diseases, such as cancer and disorders of the brain. MicroRNAs have been described as the main regulator of homeostasis in neurons, and their dy…	[Quinlan, Sean; Kenny, Aidan; Engel, Tobias; Jimenez-Mateos, Eva M.] Royal Coll Surgeons Ireland, Dublin, Ireland; [Medina, Miguel] CIBERNED, Network Ctr Biomed Res Neurodegenerat Dis, Madrid, Spain; [Medina, Miguel] CIEN Fdn, Queen Sofia Fdn Alzheimer Ctr, Madrid, Spain		Jimenez-Mateos, EM (通讯作者)，Royal Coll Surgeons Ireland, Dublin, Ireland.	evajimenez@rcsi.ie	Jimenez-Mateos, Eva/AAG-8072-2019; Medina, Miguel/J-1642-2019; Medina, Miguel/H-5676-2012	Kenny, Aidan/0000-0001-8674-055X; Engel, Tobias/0000-0001-9137-0637; Jimenez-Mateos, Eva/0000-0001-6417-6580; Medina, Miguel/0000-0002-7016-5340				Adlakha YK, 2014, MOL CANCER, V13, DOI 10.1186/1476-4598-13-33; Alexandrov Peter N, 2012, Int J Biochem Mol Biol, V3, P365; Alzheimer A., 1906, NEUROL CENTRAL, V25, P1134; Ambros V, 2008, NAT MED, V14, P1036, DOI 10.1038/nm1008-1036; Armstrong RA, 2005, NEUROPATHOLOGY, V25, P111, DOI 10.1111/j.1440-1789.2005.00605.x; Babiarz JE, 2011, RNA, V17, P1489, DOI 10.1261/rna.2442211; Bernstein E, 2003, N…	141	101	102	0	18	ELSEVIER ACADEMIC PRESS INC	SAN DIEGO	525 B STREET, SUITE 1900, SAN DIEGO, CA 92101-4495 USA	1937-6448		978-0-12-811869-6; 978-0-12-811868-9	INT REV CEL MOL BIO	Int. Rev. Cell Mol. Biol.		2017	334
J	DeVos, SL; Miller, TM				DeVos, Sarah L.; Miller, Timothy M.			Antisense Oligonucleotides: Treating Neurodegeneration at the Level of RNA	NEUROTHERAPEUTICS			English	Review						Antisense oligonucleotides; Neurodegeneration; RNA; Knockdown; Alternative splicing; MicroRNA	SPINAL MUSCULAR-ATROPHY; RESTORES DYSTROPHIN EXPRESSION; SMALL INTERFERING RNA; BLOOD-BRAIN-BARRIER; MESSENGER-RNA; IN-VIVO; AMYLOID-BETA; GENE-EXPRESSION; PHOSPHOROTHIOATE OLIGONUCLEOTIDES; HUNTINGTONS-DISEASE	Adequate therapies are lacking for Alzheimer's disease, Parkinson's disease, Huntington's disease, amyotrophic lateral sclerosis, and other neurodegenerative diseases. The ability to use antisense oligonucleotides (ASOs) to target disease-associated genes by means of RNA may offer a potent approach for the treatment of these, and other, neurodegenerative disorders. In modifying the basic backbone…	[DeVos, Sarah L.; Miller, Timothy M.] Washington Univ, Sch Med, Dept Neurol, St Louis, MO 63110 USA		Miller, TM (通讯作者)，Washington Univ, Sch Med, Dept Neurol, St Louis, MO 63110 USA.	sldevos@wustl.edu; millert@neuro.wustl.edu			NIH/NINDS [K08NS074194, R01NS078398]; NATIONAL INSTITUTE OF NEUROLOGICAL DISORDERS AND STROKE [R01NS078398, K08NS074194] Funding Source: NIH RePORTER; NATIONAL INSTITUTE ON AGING [P50AG005681] Funding Source: NIH RePORTER	NIH/NINDS(United States Department of Health & Human ServicesNational Institutes of Health (NIH) - USANIH National Institute of Neurological Disorders & Stroke (NINDS)); NATIONAL INSTITUTE OF NEUROLOGICAL DISORDERS AND STROKE(United States Department of Health & Human ServicesNational Institutes of Health (NIH) - USANIH National Institute of Neurological Disorders & Stroke (NINDS)); NATIONAL INST…	TMM is supported by NIH/NINDS K08NS074194 and NIH/NINDS R01NS078398. Isis Pharmaceuticals has supplied antisense oligonucleotides for studies conducted by the authors. Other than those mentioned, we declare no real or perceived conflicts of interest.	Alter J, 2006, NAT MED, V12, P175, DOI 10.1038/nm1345; ANDREADIS A, 1992, BIOCHEMISTRY-US, V31, P10626, DOI 10.1021/bi00158a027; Andrews-Zwilling Y, 2010, J NEUROSCI, V30, P13707, DOI 10.1523/JNEUROSCI.4040-10.2010; Arai T, 2001, ACTA NEUROPATHOL, V101, P167; Arora V, 2004, CURR PHARM BIOTECHNO, V5, P431, DOI 10.2174/1389201043376706; Banks WA, 2001, J PHARMACOL EXP THER, V297, P1113; Basilion JP…	130	101	104	3	62	SPRINGER	NEW YORK	233 SPRING ST, NEW YORK, NY 10013 USA	1933-7213	1878-7479		NEUROTHERAPEUTICS	Neurotherapeutics	JUL	2013	10	3
J	Kumar, S; Vijayan, M; Reddy, PH				Kumar, Subodh; Vijayan, Murali; Reddy, P. Hemachandra			MicroRNA-455-3p as a potential peripheral biomarker for Alzheimer's disease	HUMAN MOLECULAR GENETICS			English	Article							AMYLOID-BETA; EXPRESSION; DIAGNOSIS; PLASMA; MIRNA; RISK	The purpose of our study was to identify microRNAs (miRNAs) as early detectable peripheral biomarkers in Alzheimer's disease (AD). To achieve our objective, we assessed miRNAs in serum samples from AD patients and Mild cognitive impairment (MCI) subjects relative to healthy controls. We used Affymetrix microarray analysis and validated differentially expressed miRNAs using qRT-PCR. We further val…	[Kumar, Subodh; Vijayan, Murali; Reddy, P. Hemachandra] Texas Tech Univ, Hlth Sci Ctr, Grad Sch Biomed Sci, Biomarker Unit,Garrison Inst Aging, Lubbock, TX 79430 USA; [Reddy, P. Hemachandra] Texas Tech Univ, Hlth Sci Ctr, Grad Sch Biomed Sci, Dept Cell Biol & Biochem, Lubbock, TX 79430 USA; [Reddy, P. Hemachandra] Texas Tech Univ, Hlth Sci Ctr, Grad Sch Biomed Sci, Dept Pharmacol & Neurosci, Lubb…		Reddy, PH (通讯作者)，Texas Tech Univ, Hlth Sci Ctr, Mildred & Shirley L Garrison Chair Aging, Cell Biol & Biochem Dept, 3601 4th St,MS-9424-4A 124, Lubbock, TX 79430 USA.; Reddy, PH (通讯作者)，Texas Tech Univ, Hlth Sci Ctr, Mildred & Shirley L Garrison Chair Aging, Neurosci & Pharmacol Dept, 3601 4th St,MS-9424-4A 124, Lubbock, TX 79430 USA.; Reddy, PH (通讯作者)，Texas Tech Univ, Hlth Sci Ctr, Mildred & Shir…	hemachandra.reddy@ttuhsc.edu	kumar, Subodh/K-6567-2019	kumar, Subodh/0000-0003-4705-122X	National Institute of Health [AG042178, AG47812]; Garrison Family Foundation; NATIONAL INSTITUTE ON AGING [R01AG047812, R01AG042178] Funding Source: NIH RePORTER	National Institute of Health(United States Department of Health & Human ServicesNational Institutes of Health (NIH) - USA); Garrison Family Foundation; NATIONAL INSTITUTE ON AGING(United States Department of Health & Human ServicesNational Institutes of Health (NIH) - USANIH National Institute on Aging (NIA))	The research presented in this article was supported by the National Institute of Health grants AG042178 and AG47812, and the Garrison Family Foundation.	Adlakha YK, 2014, MOL CANCER, V13, DOI 10.1186/1476-4598-13-33; Alexandrov Peter N, 2012, Int J Biochem Mol Biol, V3, P365; Alhasan AH, 2016, P NATL ACAD SCI USA, V113, P10655, DOI 10.1073/pnas.1611596113; Bartel DP, 2004, CELL, V116, P281, DOI 10.1016/S0092-8674(04)00045-5; Boon R. A., 2007, ARTERIOSCLER THROMB, V33, P186; Chen WS, 2016, BBA-MOL CELL RES, V1863, P2881, DOI 10.1016/j.bbamcr.2016.…	52	100	101	0	20	OXFORD UNIV PRESS	OXFORD	GREAT CLARENDON ST, OXFORD OX2 6DP, ENGLAND	0964-6906	1460-2083		HUM MOL GENET	Hum. Mol. Genet.	OCT 1	2017	26	19
J	Bhatnagar, S; Chertkow, H; Schipper, HM; Yuan, ZF; Shetty, V; Jenkins, S; Jones, T; Wang, E				Bhatnagar, Shephali; Chertkow, Howard; Schipper, Hyman M.; Yuan, Zongfei; Shetty, Vikranth; Jenkins, Samantha; Jones, Timothy; Wang, Eugenia			Increased nnicroRNA-34c abundance in Alzheimer's disease circulating blood plasma	FRONTIERS IN MOLECULAR NEUROSCIENCE			English	Article						peripheral blood mononuclear cells (PBMC); plasma microRNA; miR-34a; miR-34c	MICRORNA BIOMARKERS; EXPRESSION; MIR-34A; LIVER; DIAGNOSIS; DEMENTIA; MIRNAS; IMPACT; BRAIN; TOOL	Circulating microRNAs, present either in the cellular component, peripheral blood mononuclear cells (PBMC), or in cell-free plasma, have emerged as biomarkers for age-dependent systemic, disease-associated changes in many organs. Previously, we have shown that microRNA (miR)-34a is increased in circulating PBMC of Alzheimer's disease (AD) patients. In the present study, we show that this microRNA…	[Bhatnagar, Shephali; Yuan, Zongfei; Shetty, Vikranth; Jenkins, Samantha; Jones, Timothy; Wang, Eugenia] Adv Genom Technol LLC, Louisville, KY USA; [Chertkow, Howard; Schipper, Hyman M.] McGill Univ, Dept Neurol & Neurosurg, Montreal, PQ, Canada; [Chertkow, Howard] McGill Univ, Jewish Gen Hosp, Dept Med, Memory Clin, Montreal, PQ H3T 1E2, Canada; [Chertkow, Howard; Schipper, Hyman M.] Lady Davis …		Wang, E (通讯作者)，Adv Genom Technol, 5100 US Highway 42,Suite 433, Louisville, KY 40241 USA.	ewangagt@gmail.com	Schipper, Hyman/AAT-1463-2021		National Institute on Aging of the U.S. National Institutes of Health to Advanced Genomic Technology, LLC [R44AG035410]	National Institute on Aging of the U.S. National Institutes of Health to Advanced Genomic Technology, LLC	This work was supported by a Small Business Innovation Research (SBIR) grant (R44AG035410) from the National Institute on Aging of the U.S. National Institutes of Health to Advanced Genomic Technology, LLC.	Bates DJ, 2010, AGING CELL, V9, P1, DOI 10.1111/j.1474-9726.2009.00529.x; Clotman F, 2005, GENE DEV, V19, P1849, DOI 10.1101/gad.340305; De Smaele E, 2010, BRAIN RES, V1338, P100, DOI 10.1016/j.brainres.2010.03.103; Etheridge A, 2011, MUTAT RES-FUND MOL M, V717, P85, DOI 10.1016/j.mrfmmm.2011.03.004; Fawcett T, 2006, PATTERN RECOGN LETT, V27, P861, DOI 10.1016/j.patrec.2005.10.010; FOLSTEIN MF, 1…	45	99	102	1	19	FRONTIERS MEDIA SA	LAUSANNE	AVENUE DU TRIBUNAL FEDERAL 34, LAUSANNE, CH-1015, SWITZERLAND	1662-5099			FRONT MOL NEUROSCI	Front. Molec. Neurosci.	FEB 4	2014	7
J	Hebert, SS; Wang, WX; Zhu, Q; Nelson, PT				Hebert, Sebastien S.; Wang, Wang-Xia; Zhu, Qi; Nelson, Peter T.			A Study of Small RNAs from Cerebral Neocortex of Pathology-Verified Alzheimer's Disease, Dementia with Lewy Bodies, Hippocampal Sclerosis, Frontotemporal Lobar Dementia, and Non-Demented Human Controls	JOURNAL OF ALZHEIMERS DISEASE			English	Article						Alzheimer's disease; deep sequencing; dementia with Lewy bodies; frontotemporal lobar dementia; hippocampal sclerosis; isomiR; microRNA; progressive supranuclear palsy	PRECURSOR PROTEIN; NEUROFIBRILLARY TANGLES; MICRORNA EXPRESSION; NONCODING RNAS; MESSENGER-RNA; AMYLOID-BETA; BRAIN; MIRNA; IDENTIFICATION; TARGETS	MicroRNAs (miRNAs) are small (20-22 nucleotides) regulatory non-coding RNAs that strongly influence gene expression. Most prior studies addressing the role of miRNAs in neurodegenerative diseases (NDs) have focused on individual diseases such as Alzheimer's disease (AD), making disease-to-disease comparisons impossible. Using RNA deep sequencing, we sought to analyze in detail the small RNAs (inc…	[Hebert, Sebastien S.] Ctr Rech CHU Quebec CHUL, Axe Neurosci, Quebec City, PQ G1V 4G2, Canada; [Hebert, Sebastien S.] Univ Laval, Dept Psychiatrie & Neurosci, Quebec City, PQ, Canada; [Wang, Wang-Xia; Nelson, Peter T.] Univ Kentucky, Sanders Brown Ctr Aging, Lexington, KY 40536 USA; [Zhu, Qi] LC Sci, Houston, TX USA		Hebert, SS (通讯作者)，Ctr Rech CHU Quebec CHUL, 2705 Boul Laurier,RC-9800, Quebec City, PQ G1V 4G2, Canada.	sebastien.hebert@crchul.ulaval.ca; pnels2@email.uky.edu	Hébert, Sébastien S./Q-2729-2017; Wang, Wang-Xia/AAD-6900-2019	Hebert, Sebastien/0000-0002-0391-9325; Wang, Wang-Xia/0000-0002-8104-3779	Alzheimer Society of Canada; Fonds de recherche du Quebec - Sante (FRQS); National Institutes of Health [NS061933, AG036875, AG028383]; NATIONAL INSTITUTE OF NEUROLOGICAL DISORDERS AND STROKE [R21NS085830, R56NS061933, R01NS061933] Funding Source: NIH RePORTER; NATIONAL INSTITUTE ON AGING [R21AG036875, P30AG028383] Funding Source: NIH RePORTER	Alzheimer Society of Canada; Fonds de recherche du Quebec - Sante (FRQS)(Fonds de la Recherche en Sante du Quebec); National Institutes of Health(United States Department of Health & Human ServicesNational Institutes of Health (NIH) - USA); NATIONAL INSTITUTE OF NEUROLOGICAL DISORDERS AND STROKE(United States Department of Health & Human ServicesNational Institutes of Health (NIH) - USANIH Nation…	This work was supported by the Alzheimer Society of Canada and the Fonds de recherche du Quebec - Sante (FRQS) and by grants from the National Institutes of Health (NS061933, AG036875, and AG028383). We gratefully acknowledge the research volunteers and the clinical collaborators whose contributions enabled this work.	Amariglio N, 2007, BLOOD CELL MOL DIS, V39, P151, DOI 10.1016/j.bcmd.2007.04.003; Babiarz JE, 2011, RNA, V17, P1489, DOI 10.1261/rna.2442211; Barker WW, 2002, ALZ DIS ASSOC DIS, V16, P203, DOI 10.1097/00002093-200210000-00001; Chen-Plotkin AS, 2012, J NEUROSCI, V32, P11213, DOI 10.1523/JNEUROSCI.0521-12.2012; Cloonan N, 2011, GENOME BIOL, V12, DOI 10.1186/gb-2011-12-12-r126; Cogswell JP, 2008, J …	76	99	103	2	30	IOS PRESS	AMSTERDAM	NIEUWE HEMWEG 6B, 1013 BG AMSTERDAM, NETHERLANDS	1387-2877	1875-8908		J ALZHEIMERS DIS	J. Alzheimers Dis.		2013	35	2
J	Bis, JC; Jian, XQ; Kunkle, BW; Chen, YN; Hamilton-Nelson, KL; Bush, WS; Salerno, WJ; Lancour, D; Ma, YY; Renton, AE; Marcora, E; Farrell, JJ; Zhao, Y; Qu, LM; Ahmad, S; Amin, N; Amouyel, P; Beecham, GW; Below, JE; Campion, D; Charbonnier, C; Chung, J; Crane, PK; Cruchaga, C; Cupples, LA; Dartigues, JF; Debette, S; Deleuze, JF; Fulton, L; Gabriel, SB; Genin, E; Gibbs, RA; Goate, A; Grenier-Boley, …				Bis, Joshua C.; Jian, Xueqiu; Kunkle, Brian W.; Chen, Yuning; Hamilton-Nelson, Kara L.; Bush, William S.; Salerno, William J.; Lancour, Daniel; Ma, Yiyi; Renton, Alan E.; Marcora, Edoardo; Farrell, John J.; Zhao, Yi; Qu, Liming; Ahmad, Shahzad; Amin, Najaf; Amouyel, Philippe; Beecham, Gary W.; Below, Jennifer E.; Campion, Dominique; Charbonnier, Camille; Chung, Jaeyoon; Crane, Paul K.; Cruchaga, …		Alzheimers Dis Sequencing Project	Whole exome sequencing study identifies novel rare and common Alzheimer's-Associated variants involved in immune response and transcriptional regulation	MOLECULAR PSYCHIATRY			English	Article							GENOME-WIDE ASSOCIATION; DYSBINDIN GENE DTNBP1; CODING MUTATIONS; DISEASE; SORL1; SUSCEPTIBILITY; EXPRESSION; PROTEIN; ABCA7; RISK	The Alzheimer's Disease Sequencing Project (ADSP) undertook whole exome sequencing in 5,740 late-onset Alzheimer disease (AD) cases and 5,096 cognitively normal controls primarily of European ancestry (EA), among whom 218 cases and 177 controls were Caribbean Hispanic (CH). An age-, sex- andAPOEbased risk score and family history were used to select cases most likely to harbor novel AD risk varia…	[Bis, Joshua C.; Crane, Paul K.; Psaty, Bruce M.] Univ Washington, Dept Med Gen Internal Med, Seattle, WA 98195 USA; [Jian, Xueqiu; Fornage, Myriam] Univ Texas Hlth Sci Ctr Houston, Inst Mol Med, McGovern Med Sch, Houston, TX 77030 USA; [Kunkle, Brian W.; Hamilton-Nelson, Kara L.; Beecham, Gary W.; Pericak-Vance, Margaret A.; Rajabli, Farid; Schmidt, Michael; Martin, Eden R.] Univ Miami, Miller S…		Farrer, LA (通讯作者)，Boston Univ, Sch Publ Hlth, Dept Biostat, Boston, MA 02215 USA.; Farrer, LA (通讯作者)，Boston Univ, Sch Med, Dept Med Biomed Genet, Boston, MA 02118 USA.; Farrer, LA (通讯作者)，Boston Univ, Sch Med, Dept Neurol, Boston, MA 02118 USA.; Farrer, LA (通讯作者)，Boston Univ, Sch Publ Hlth, Dept Epidemiol, Boston, MA 02215 USA.	farrer@bu.Edu	Reitz, Christiane/GNP-0257-2022; Nato, Alejandro Q/D-9276-2012; Ahmad, Shahzad/AAY-7240-2020; Chen, Yuning/ABE-1239-2020; Cruchaga, Carlos/ABF-4065-2020; Chung, Jaeyoon/G-4205-2019; Genin, Emmanuelle/C-4974-2013; Tzourio, christophe/B-4015-2009; Lehtimäki, Terho/AAD-1094-2022; Below, Jennifer E/W-2179-2018; Charbonnier, Camille/AAZ-5543-2020; Wilson, Richard K./AAF-4139-2019; Bellenguez, Céline/X…	Nato, Alejandro Q/0000-0002-8745-9046; Chen, Yuning/0000-0002-7358-7055; Cruchaga, Carlos/0000-0002-0276-2899; Chung, Jaeyoon/0000-0002-6431-9454; Genin, Emmanuelle/0000-0003-4117-2813; Tzourio, christophe/0000-0002-6517-2984; Lehtimäki, Terho/0000-0002-2555-4427; Below, Jennifer E/0000-0002-1346-1872; Charbonnier, Camille/0000-0003-1172-0196; Wilson, Richard K./0000-0002-1992-1358; Bellenguez, C…	NHGRI NIH HHS [U54 HG003273, U54 HG003079, U54 HG003067] Funding Source: Medline; NHLBI NIH HHS [HHSN268201100010C, U01 HL096812, HHSN268201100009I, RC2 HL102419, HHSN268201100012C, N01HC85080, R01 HL105756, HHSN268201100011I, U01 HL096899, HHSN268201100007I, N01HC25195, HHSN268201100005C, N01HC85083, R01 HL070825, N01HC85079, N01HC85081, HHSN268201100009C, N01HC85082, U01 HL096814, HHSN268201500…	NHGRI NIH HHS(United States Department of Health & Human ServicesNational Institutes of Health (NIH) - USANIH National Human Genome Research Institute (NHGRI)); NHLBI NIH HHS(United States Department of Health & Human ServicesNational Institutes of Health (NIH) - USANIH National Heart Lung & Blood Institute (NHLBI)); NIA NIH HHS(United States Department of Health & Human ServicesNational Institut…		Abdel-Mouttalib O, 2015, VITAM HORM, V97, P323, DOI 10.1016/bs.vh.2014.10.006; Adekar SP, 2010, J BIOL CHEM, V285, P1066, DOI 10.1074/jbc.M109.044321; Beecham GW, 2017, NEUROL-GENET, V3, DOI 10.1212/NXG.0000000000000194; Beecham GW, 2017, ALZHEIMERS DEMENT, V13, pP571; Bellenguez C, 2017, NEUROBIOL AGING, V59, DOI 10.1016/j.neurobiolaging.2017.07.001; Blue EE, 2018, DEMENT GERIATR COGN, V45, P1, …	71	98	98	4	35	SPRINGERNATURE	LONDON	CAMPUS, 4 CRINAN ST, LONDON, N1 9XW, ENGLAND	1359-4184	1476-5578		MOL PSYCHIATR	Mol. Psychiatr.	AUG	2020	25	8
J	Sarkar, S; Jun, S; Rellick, S; Quintana, DD; Cavendish, JZ; Simpkins, JW				Sarkar, S.; Jun, S.; Rellick, S.; Quintana, D. D.; Cavendish, J. Z.; Simpkins, J. W.			Expression of microRNA-34a in Alzheimer's disease brain targets genes linked to synaptic plasticity, energy metabolism, and resting state network activity	BRAIN RESEARCH			English	Article						Alzheimer's disease; MicroRNAs; MiR-34a; Oxidative phosphorylation; Glycolysis; Synaptic plasticity; Resting state network	AUTOSOMAL-DOMINANT; TUMOR-SUPPRESSOR; A-BETA; MEMORY; SIRT1; CONNECTIVITY; OSCILLATIONS; EXOSOMES; NEURONS; MIR-34A	Polygenetic risk factors and reduced expression of many genes in late-onset Alzheimer's disease (AD) impedes identification of a target(s) for disease-modifying therapies. We identified a single microRNA, miR-34a that is over expressed in specific brain regions of AD patients as well as in the 3xTg-AD mouse model. Specifically, increased miR-34a expression in the temporal cortex region compared t…	[Sarkar, S.; Jun, S.; Rellick, S.; Quintana, D. D.; Cavendish, J. Z.; Simpkins, J. W.] West Virginia Univ, Dept Physiol & Pharmacol, Ctr Basic & Translat Stroke Res, Morgantown, WV 26506 USA		Simpkins, JW (通讯作者)，West Virginia Univ, Hlth Sci Ctr, Ctr Basic & Translat Stroke Res, 1 Med Ctr Dr, Morgantown, WV 26506 USA.	jwsimpkins@hsc.wvu.edu		Quintana, Dominic/0000-0003-4752-9107	NIH [PO1 AG022550, P01 AG027956, P20 GM109098]; NIH/NIGMS [U54GM104942]; NATIONAL INSTITUTE OF GENERAL MEDICAL SCIENCES [P20GM109098, T32GM081741, U54GM104942] Funding Source: NIH RePORTER; NATIONAL INSTITUTE ON AGING [P01AG027956, T32AG052375, P01AG022550] Funding Source: NIH RePORTER	NIH(United States Department of Health & Human ServicesNational Institutes of Health (NIH) - USA); NIH/NIGMS(United States Department of Health & Human ServicesNational Institutes of Health (NIH) - USANIH National Institute of General Medical Sciences (NIGMS)); NATIONAL INSTITUTE OF GENERAL MEDICAL SCIENCES(United States Department of Health & Human ServicesNational Institutes of Health (NIH) - U…	This work was supported by NIH PO1 AG022550 and NIH P01 AG027956, NIH/NIGMS Award number U54GM104942 and NIH grant P20 GM109098.	Agostini M, 2011, P NATL ACAD SCI USA, V108, P21093, DOI 10.1073/pnas.1112061109; Agostini M, 2011, P NATL ACAD SCI USA, V108, P21099, DOI 10.1073/pnas.1112063108; Allen M, 2012, NEUROLOGY, V79, P221, DOI 10.1212/WNL.0b013e3182605801; Asai H, 2015, NAT NEUROSCI, V18, P1584, DOI 10.1038/nn.4132; Bartel DP, 2009, CELL, V136, P215, DOI 10.1016/j.cell.2009.01.002; Bast T, 2005, J NEUROSCI, V25, P5845…	52	98	100	1	20	ELSEVIER	AMSTERDAM	RADARWEG 29, 1043 NX AMSTERDAM, NETHERLANDS	0006-8993	1872-6240		BRAIN RES	Brain Res.	SEP 1	2016	1646
J	Luo, Q; Chen, YH				Luo, Qiong; Chen, Yinghui			Long noncoding RNAs and Alzheimer's disease	CLINICAL INTERVENTIONS IN AGING			English	Review						lncRNA; Alzheimer's disease; ncRNAs; amyloid beta peptide; BACE1; BC200; BACE1-AS	AMYLOID PRECURSOR PROTEIN; CEREBROSPINAL-FLUID; THERAPEUTIC TARGET; BACE1 ACTIVITY; BETA; EXPRESSION; APP; BRAIN; RECEPTOR; SORL1	Long noncoding RNAs (lncRNAs) are typically defined as transcripts longer than 200 nucleotides. lncRNAs can regulate gene expression at epigenetic, transcriptional, and posttranscriptional levels. Recent studies have shown that lncRNAs are involved in many neurological diseases such as epilepsy, neurodegenerative conditions, and genetic disorders. Alzheimer's disease is a neurodegenerative diseas…	[Luo, Qiong; Chen, Yinghui] Fudan Univ, Jinshan Hosp, Dept Neurol, 1508 Longhang Rd, Shanghai 201508, Peoples R China; [Luo, Qiong; Chen, Yinghui] Fudan Univ, Shanghai Med Coll, Dept Neurol, Shanghai 201508, Peoples R China		Chen, YH (通讯作者)，Fudan Univ, Jinshan Hosp, Dept Neurol, 1508 Longhang Rd, Shanghai 201508, Peoples R China.	yinghuichen@fudan.edu.cn						Algarzae N, 2012, NEUROSCIENCE, V225, P22, DOI 10.1016/j.neuroscience.2012.08.057; Alzheimers Assoc, 2015, ALZHEIMERS DEMENT, V11, P332, DOI 10.1016/j.jalz.2015.02.003; Anand R, 2014, NEUROPHARMACOLOGY, V76, P27, DOI 10.1016/j.neuropharm.2013.07.004; Borghi R, 2007, NEUROBIOL AGING, V28, P1009, DOI 10.1016/j.neurobiolaging.2006.05.004; Caillet-Boudin ML, 2015, MOL NEURODEGENER, V10, DOI 10.1186/s…	69	98	100	2	14	DOVE MEDICAL PRESS LTD	ALBANY	PO BOX 300-008, ALBANY, AUCKLAND 0752, NEW ZEALAND		1178-1998		CLIN INTERV AGING	Clin. Interv. Aging		2016	11
J	Xia, X; Jiang, QL; McDermott, J; Han, JDJ				Xia, Xian; Jiang, Quanlong; McDermott, Joseph; Han, Jing-Dong J.			Aging and Alzheimer's disease: Comparison and associations from molecular to system level	AGING CELL			English	Review						aging; Alzheimer's disease; cell type composition; comparison and association; epigenetics; genetic susceptibility; microglia; system inflammation	MILD COGNITIVE IMPAIRMENT; APOLIPOPROTEIN-E GENOTYPE; BRAIN INSULIN-RESISTANCE; GROWTH-FACTOR EXPRESSION; AMYLOID-BETA PEPTIDE; LONG NONCODING RNAS; NEURAL STEM-CELLS; MOUSE MODEL; A-BETA; PHYSICAL-EXERCISE	Alzheimer's disease is the most prevalent cause of dementia, which is defined by the combined presence of amyloid and tau, but researchers are gradually moving away from the simple assumption of linear causality proposed by the original amyloid hypothesis. Aging is the main risk factor for Alzheimer's disease that cannot be explained by amyloid hypothesis. To evaluate how aging and Alzheimer's di…	[Xia, Xian; Jiang, Quanlong; McDermott, Joseph; Han, Jing-Dong J.] Univ Chinese Acad Sci, Chinese Acad Sci,CAS Key Lab Computational Biol, CAS Ctr Excellence Mol Cell Sci,Shanghai Inst Bio, CAS MPG Partner Inst Computat Biol,Shanghai Inst, Shanghai, Peoples R China		Han, JDJ (通讯作者)，320 Yue Yang Rd, Shanghai 200031, Peoples R China.	jdhan@picb.ac.cn		Xia, Xian/0000-0002-7772-0618	China Ministry of Science and Technology [2015CB964803, 2016YFE0108700]; National Natural Science Foundation of China [91749205, 31210103916, 91519330]; Chinese Academy of Sciences [XDA01010303 XDB19020301]	China Ministry of Science and Technology(Ministry of Science and Technology, China); National Natural Science Foundation of China(National Natural Science Foundation of China (NSFC)); Chinese Academy of Sciences(Chinese Academy of Sciences)	China Ministry of Science and Technology, Grant/Award Number: 2015CB964803, 2016YFE0108700; National Natural Science Foundation of China, Grant/Award Number: 91749205, 31210103916, 91519330; Chinese Academy of Sciences, Grant/Award Number: XDA01010303 XDB19020301	Ahlskog JE, 2011, MAYO CLIN PROC, V86, P876, DOI 10.4065/mcp.2011.0252; Almond MH, 2013, THORAX, V68, P684, DOI 10.1136/thoraxjnl-2012-203009; Ancoli-Israel S, 2008, J AM GERIATR SOC, V56, P2076, DOI 10.1111/j.1532-5415.2008.01934.x; ANCOLIISRAEL S, 1991, J AM GERIATR SOC, V39, P258, DOI 10.1111/j.1532-5415.1991.tb01647.x; Anderson-Hanley C, 2012, AM J PREV MED, V42, P109, DOI 10.1016/j.amepre.20…	185	97	100	0	29	WILEY	HOBOKEN	111 RIVER ST, HOBOKEN 07030-5774, NJ USA	1474-9718	1474-9726		AGING CELL	Aging Cell	OCT	2018	17	5
J	Hill, AF				Hill, Andrew F.			Extracellular Vesicles and Neurodegenerative Diseases	JOURNAL OF NEUROSCIENCE			English	Article						extracellular vesicles; exosomes; neurodegenerative disease; Alzheimer's disease; prion disease; cell biology	PRION PROTEIN; TRANSFERRIN RECEPTOR; ALZHEIMERS-DISEASE; SYNAPTIC PROTEINS; NEURONAL EXOSOMES; IN-VITRO; PLASMA; PATHWAY; CELLS; IDENTIFICATION	Extracellular vesicles (EVs) include exosomes and microvesicles and have been shown to have roles in the CNS ranging from the removal of unwanted biomolecules to intercellular communication to the spread of pathogenic proteins associated with neurodegenerative diseases. EVs carry protein, lipid, and genetic cargo, and research over more than a decade has shown that they contain the misfolded form…	[Hill, Andrew F.] La Trobe Univ, La Trobe Inst Mol Sci, Dept Biochem & Genet, Bundoora, Vic 3086, Australia		Hill, AF (通讯作者)，La Trobe Univ, La Trobe Inst Mol Sci, Dept Biochem & Genet, Bundoora, Vic 3086, Australia.	andrew.hill@latrobe.edu.au	Hill, Andrew F./AAH-2854-2020	Hill, Andrew F./0000-0001-5581-2354	Australian Research Council [DP170102312]; National Health and Medical Research Council [APP1132604]	Australian Research Council(Australian Research Council); National Health and Medical Research Council(National Health and Medical Research Council (NHMRC) of Australia)	This work was supported by Australian Research Council Grant DP170102312 and National Health and Medical Research Council Grant APP1132604. I thank Natasha Vassillef, Mitch Shambrook, and Lara Vella for providing the image for Figure 1.	Aguzzi A, 2009, NEURON, V64, P783, DOI 10.1016/j.neuron.2009.12.016; Alvarez-Erviti L, 2011, NAT BIOTECHNOL, V29, P341, DOI 10.1038/nbt.1807; Asai H, 2015, NAT NEUROSCI, V18, P1584, DOI 10.1038/nn.4132; Braak H, 2003, J NEURAL TRANSM, V110, P517, DOI 10.1007/s00702-002-0808-2; Cervenakoya L, 2016, TRANSFUS APHER SCI, V55, P70, DOI 10.1016/j.transci.2016.07.013; Cheng L, 2015, MOL PSYCHIATR, V20, …	45	96	98	4	20	SOC NEUROSCIENCE	WASHINGTON	11 DUPONT CIRCLE, NW, STE 500, WASHINGTON, DC 20036 USA	0270-6474	1529-2401		J NEUROSCI	J. Neurosci.	NOV 20	2019	39	47
J	Idda, ML; Munk, R; Abdelmohsen, K; Gorospe, M				Idda, M. Laura; Munk, Rachel; Abdelmohsen, Kotb; Gorospe, Myriam			Noncoding RNAs in Alzheimer's disease	WILEY INTERDISCIPLINARY REVIEWS-RNA			English	Review						amyloid plaques; circRNA; lncRNA; miRNA; neurodegeneration; neurofibrillary tangles; noncoding RNA; posttranscriptional gene regulation	AMYLOID PRECURSOR PROTEIN; POSTTRANSCRIPTIONAL GENE-REGULATION; CHRONIC BRAIN HYPOPERFUSION; CLEAVING ENZYME 1; CIRCULAR RNAS; IN-VIVO; TAU PHOSPHORYLATION; SYNAPTIC PLASTICITY; NEUROTROPHIC FACTOR; BETA METABOLISM	Alzheimer's disease (AD) is a progressive neurodegenerative disorder and the main cause of dementia among the elderly worldwide. Despite intense efforts to develop drugs for preventing and treating AD, no effective therapies are available as yet, posing a growing burden at the personal, medical, and socioeconomic levels. AD is characterized by the production and aggregation of amyloid beta (A bet…	[Idda, M. Laura; Munk, Rachel; Abdelmohsen, Kotb; Gorospe, Myriam] NIA, Lab Genet & Genom, Intramural Res Program, NIH, 251 Bayview Blvd, Baltimore, MD 21224 USA		Idda, ML (通讯作者)，NIA, Lab Genet & Genom, Intramural Res Program, NIH, 251 Bayview Blvd, Baltimore, MD 21224 USA.	marialaura.idda@nih.gov	Abdelmohsen, Kotb/AAX-4191-2020; Gorospe, Myriam/Y-3613-2019	Abdelmohsen, Kotb/0000-0001-6240-5810;	National Institute on Aging Intramural Research Program, National Institutes of Health; NATIONAL INSTITUTE ON AGING [ZIAAG000393, ZIAAG000518] Funding Source: NIH RePORTER	National Institute on Aging Intramural Research Program, National Institutes of Health(United States Department of Health & Human ServicesNational Institutes of Health (NIH) - USANIH National Institute on Aging (NIA)); NATIONAL INSTITUTE ON AGING(United States Department of Health & Human ServicesNational Institutes of Health (NIH) - USANIH National Institute on Aging (NIA))	This work was supported entirely by the National Institute on Aging Intramural Research Program, National Institutes of Health. We thank J. L. Martindale for critical reading.	Abdelmohsen K, 2017, RNA BIOL, V14, P361, DOI 10.1080/15476286.2017.1279788; Abe M, 2013, TRENDS CELL BIOL, V23, P30, DOI 10.1016/j.tcb.2012.08.013; Abu Hamdeh S., 2017, BRAIN PATHOL, V15, P349; Ai J, 2013, J NEUROSCI, V33, P3989, DOI 10.1523/JNEUROSCI.1997-12.2013; Akkawi NM, 2005, J NEUROL, V252, P559, DOI 10.1007/s00415-005-0689-z; Augustin R, 2012, BMC MED GENET, V13, DOI 10.1186/1471-2350-13…	152	96	99	3	46	WILEY	HOBOKEN	111 RIVER ST, HOBOKEN 07030-5774, NJ USA	1757-7004	1757-7012		WIRES RNA	Wiley Interdiscip. Rev.-RNA	MAR-APR	2018	9	2
J	Sorensen, SS; Nygaard, AB; Christensen, T				Sorensen, Sofie Solvsten; Nygaard, Ann-Britt; Christensen, Thomas			miRNA expression profiles in cerebrospinal fluid and blood of patients with Alzheimer's disease and other types of dementia - an exploratory study	TRANSLATIONAL NEURODEGENERATION			English	Article						Alzheimer's disease; Dementia; Neurodegenerative disease; miRNA expression; Diagnostic biomarker; Cerebrospinal fluid; Blood	MICRO-RNA; PATHOLOGICAL DIAGNOSIS; POTENTIAL BIOMARKERS; NEUROTROPHIC FACTOR; BRAIN; BETA; CSF; PREVALENCE; GUIDELINES; MIR-107	Background: MicroRNAs (miRNAs) are small non-coding RNA molecules that function as posttranscriptional regulators of gene expression. Measurements of miRNAs in cerebrospinal fluid (CSF) and blood have just started gaining attention as a novel diagnostic tool for various neurological conditions. The purpose of this exploratory investigation was to analyze the expression of miRNAs in CSF and blood …	[Sorensen, Sofie Solvsten; Christensen, Thomas] Nordsjaellands Hosp, Copenhagen Univ Hosp, Dept Neurol, Dyrehavevej 29, DK-3400 Hillerod, Denmark; [Nygaard, Ann-Britt] Nordsjaellands Hosp, Copenhagen Univ Hosp, Dept Clin Biochem, Dyrehavevej 29, DK-3400 Hillerod, Denmark		Christensen, T (通讯作者)，Nordsjaellands Hosp, Copenhagen Univ Hosp, Dept Neurol, Dyrehavevej 29, DK-3400 Hillerod, Denmark.	thoc@regionh.dk	Sørensen, Sofie/AAW-6678-2020	Christensen, Thomas/0000-0003-4953-0814	Research Foundation of Nordsjaellands Hospital; Research Foundation for Health Research of the Capital Region of Denmark; Helen Rude's Foundation	Research Foundation of Nordsjaellands Hospital; Research Foundation for Health Research of the Capital Region of Denmark; Helen Rude's Foundation	This project was supported by grants from the Research Foundation of Nordsjaellands Hospital, the Research Foundation for Health Research of the Capital Region of Denmark, and Helen Rude's Foundation.	Alexandrov Peter N, 2012, Int J Biochem Mol Biol, V3, P365; Aliev G, 2009, INT J BIOCHEM CELL B, V41, P1989, DOI 10.1016/j.biocel.2009.03.015; Andersen CL, 2004, CANCER RES, V64, P5245, DOI 10.1158/0008-5472.CAN-04-0496; Ballatore C, 2007, NAT REV NEUROSCI, V8, P663, DOI 10.1038/nrn2194; Bekris LM, 2013, BIOMARKERS, V18, P455, DOI 10.3109/1354750X.2013.814073; Burgos K, 2014, PLOS ONE, V9, DOI 10…	50	96	100	4	29	BMC	LONDON	CAMPUS, 4 CRINAN ST, LONDON N1 9XW, ENGLAND	2047-9158			TRANSL NEURODEGENER	Transl. Neurodegener.	MAR 15	2016	5
J	Sheinerman, KS; Tsivinsky, VG; Abdullah, L; Crawford, F; Umansky, SR				Sheinerman, Kira S.; Tsivinsky, Vladimir G.; Abdullah, Laila; Crawford, Fiona; Umansky, Samuil R.			Plasma microRNA biomarkers for detection of mild cognitive impairment: biomarker validation study	AGING-US			English	Article						microRNA; plasma; circulating; Mild Cognitive Impairment (MCI); Alzheimer's disease; neurodegeneration; brain; synapse	ALZHEIMERS-DISEASE; IDENTIFICATION; BRAIN; PROGRESSION; DIAGNOSIS; DEMENTIA; FLUID	A minimally invasive test for early detection and monitoring of Alzheimer's and other neurodegenerative diseases is a highly unmet need for drug development and planning of patient care. Mild Cognitive Impairment (MCI) is a syndrome characteristic of early stages of many neurodegenerative diseases. Recently, we have identified two sets of circulating brain-enriched miRNAs, the miR-132 family (miR…	[Sheinerman, Kira S.; Tsivinsky, Vladimir G.; Umansky, Samuil R.] DiamiR LLC, Princeton, NJ 08852 USA; [Abdullah, Laila; Crawford, Fiona] Roskamp Inst, Sarasota, FL 34243 USA		Umansky, SR (通讯作者)，DiamiR LLC, Princeton, NJ 08852 USA.	sumansky@diamirbio.com						Bekris LM, 2013, BIOMARKERS, V18, P455, DOI 10.3109/1354750X.2013.814073; Boeri M, 2011, P NATL ACAD SCI USA, V108, P3713, DOI 10.1073/pnas.1100048108; Bredesen D, 2012, AGING-US, V4, P732, DOI 10.18632/aging.100511; Bruno IG, 2011, MOL CELL, V42, P500, DOI 10.1016/j.molcel.2011.04.018; Cogswell JP, 2008, J ALZHEIMERS DIS, V14, P27, DOI 10.3233/jad-2008-14103; Cunningham EL, 2013, MATURITAS; Delb…	36	96	99	0	22	IMPACT JOURNALS LLC	ORCHARD PARK	6666 E QUAKER ST, STE 1, ORCHARD PARK, NY 14127 USA	1945-4589			AGING-US	Aging-US	DEC	2013	5	12
J	Zhang, S; Zhu, DN; Li, H; Li, HJ; Feng, CQ; Zhang, WS				Zhang, Shuai; Zhu, Dina; Li, Hong; Li, Hejian; Feng, Chengqiang; Zhang, Wensheng			Characterization of circRNA-Associated-ceRNA Networks in a Senescence-Accelerated Mouse Prone 8 Brain	MOLECULAR THERAPY			English	Article							RNA-SEQ; CIRCULAR RNAS; ALZHEIMERS; PROTEIN; GENES; LRP1	Alzheimer's disease (AD) is one of the most common neurodegenerative diseases. Although many researchers have attempted to explain the origins of AD, developing an effective strategy in AD clinical therapy is difficult. Recent studies have revealed a potential link between AD and circRNA-associated-ceRNA networks. However, few genome-wide studies have identified the potential circRNA-associated-c…	[Zhang, Shuai; Zhu, Dina; Li, Hong; Li, Hejian; Feng, Chengqiang; Zhang, Wensheng] Beijing Normal Univ, Beijing Area Major Lab Protect & Utilizat Tradit, Beijing 100088, Peoples R China; [Zhang, Shuai; Zhu, Dina; Li, Hong; Li, Hejian; Feng, Chengqiang; Zhang, Wensheng] Beijing Normal Univ, Minist Educ, Engn Res Ctr Nat Med, Beijing 100088, Peoples R China; [Zhang, Shuai; Zhu, Dina; Li, Hong; Li, …		Zhang, WS (通讯作者)，Beijing Normal Univ, C Bldg,Beijing Normal Univ Sci Pk 12, Beijing 100088, Peoples R China.	zws@bnu.edu.cn			Beijing Joint Project for the Central-Affiliated University [201701]; Key New Drug Creation and Development Program of China [2012ZX09103-201]; Fundamental Research Funds for Central Universities [2015KJJCA05]; National Natural Science Foundation of China [81274118]	Beijing Joint Project for the Central-Affiliated University; Key New Drug Creation and Development Program of China; Fundamental Research Funds for Central Universities(Fundamental Research Funds for the Central Universities); National Natural Science Foundation of China(National Natural Science Foundation of China (NSFC))	We thank all contributors to this study. This work was supported by the Beijing Joint Project for the Central-Affiliated University (201701), the Key New Drug Creation and Development Program of China (2012ZX09103-201), the Fundamental Research Funds for Central Universities (2015KJJCA05), and a grant from the National Natural Science Foundation of China (81274118).	Armstrong RA, 2013, FOLIA NEUROPATHOL, V51, P169, DOI 10.5114/fn.2013.37702; Braak H, 2015, ADV ANAT EMBRYOL CEL, V215, P1, DOI 10.1007/978-3-319-12679-1_1; Buettner C, 2000, ENDOCRINOLOGY, V141, P4606, DOI 10.1210/en.141.12.4606; Burns A, 2009, BMJ-BRIT MED J, V338, DOI 10.1136/bmj.b158; Calza L, 2002, P NATL ACAD SCI USA, V99, P3258, DOI 10.1073/pnas.052704499; Castillo CA, 2009, EXP GERONTOL, …	44	95	97	4	44	CELL PRESS	CAMBRIDGE	50 HAMPSHIRE ST, FLOOR 5, CAMBRIDGE, MA 02139 USA	1525-0016	1525-0024		MOL THER	Mol. Ther.	SEP 6	2017	25	9
J	Dickson, JR; Kruse, C; Montagna, DR; Finsen, B; Wolfe, MS				Dickson, John R.; Kruse, Carla; Montagna, Daniel R.; Finsen, Bente; Wolfe, Michael S.			Alternative polyadenylation and miR-34 family members regulate tau expression	JOURNAL OF NEUROCHEMISTRY			English	Article						3-untranslated region; Alzheimer's disease; gene regulation; MAPT; neurodegenerative disease	PAIRED HELICAL FILAMENTS; ALZHEIMERS-DISEASE; MESSENGER-RNA; NEURONAL DIFFERENTIATION; ANTIGENIC DETERMINANTS; NEURITE OUTGROWTH; PROTEIN; IDENTIFICATION; MOUSE; CELLS	Tau pathologically aggregates in Alzheimer's disease, and evidence suggests that reducing tau expression may be safe and beneficial for the prevention or treatment of this disease. We sought to examine the role of the 3-untranslated region (3'-UTR) of human tau mRNA in regulating tau expression. Tau expresses two 3'-UTR isoforms, long and short, as a result of alternative polyadenylation. Using l…	[Dickson, John R.; Kruse, Carla; Montagna, Daniel R.; Wolfe, Michael S.] Brigham & Womens Hosp, Ctr Neurol Dis, Boston, MA 02115 USA; [Dickson, John R.; Kruse, Carla; Montagna, Daniel R.; Wolfe, Michael S.] Harvard Univ, Sch Med, Boston, MA 02115 USA; [Kruse, Carla; Finsen, Bente] Univ Southern Denmark, Inst Mol Med, Odense, Denmark		Wolfe, MS (通讯作者)，Brigham & Womens Hosp, Ctr Neurol Dis, HIM 754,77 Ave Louis Pasteur, Boston, MA 02115 USA.	mwolfe@rics.bwh.harvard.edu		Finsen, Bente/0000-0002-8323-9329; Dickson, John/0000-0003-0135-7928	University of Southern Denmark; Lundbeck Foundation; NIH [GM007306]; NATIONAL INSTITUTE OF GENERAL MEDICAL SCIENCES [T32GM007306] Funding Source: NIH RePORTER	University of Southern Denmark; Lundbeck Foundation(Lundbeckfonden); NIH(United States Department of Health & Human ServicesNational Institutes of Health (NIH) - USA); NATIONAL INSTITUTE OF GENERAL MEDICAL SCIENCES(United States Department of Health & Human ServicesNational Institutes of Health (NIH) - USANIH National Institute of General Medical Sciences (NIGMS))	The authors declare no conflict of interest. The authors thank Rachel Moda for technical assistance with site-directed mutagenesis and the members of the Wolfe Lab for helpful discussions. J. D. and M. W. conceived of and designed the studies. J. D., C. K., and D. M. were responsible for data acquisition and analysis. J. D. drafted the article. All authors were responsible for interpretation of d…	Abramoff M.D., 2004, BIOPHOTONICS INT, V11, P36; Agostini M, 2011, P NATL ACAD SCI USA, V108, P21093, DOI 10.1073/pnas.1112061109; Agostini M, 2011, P NATL ACAD SCI USA, V108, P21099, DOI 10.1073/pnas.1112063108; Aranda-Abreu GE, 1999, J NEUROSCI, V19, P6907, DOI 10.1523/JNEUROSCI.19-16-06907.1999; Aranha MM, 2011, PLOS ONE, V6, DOI 10.1371/journal.pone.0021396; Aronov S, 2001, J NEUROSCI, V21, P…	46	95	109	0	11	WILEY	HOBOKEN	111 RIVER ST, HOBOKEN 07030-5774, NJ USA	0022-3042	1471-4159		J NEUROCHEM	J. Neurochem.	DEC	2013	127	6
J	Czubowicz, K; Jesko, H; Wencel, P; Lukiw, WJ; Strosznajder, RP				Czubowicz, Kinga; Jesko, Henryk; Wencel, Przemyslaw; Lukiw, Walter J.; Strosznajder, Robert P.			The Role of Ceramide and Sphingosine-1-Phosphate in Alzheimer's Disease and Other Neurodegenerative Disorders	MOLECULAR NEUROBIOLOGY			English	Review						Alzheimer's disease; Ceramide; Huntington's disease; microRNA; Parkinson's disease; Sphingosine-1-phosphate	NF-KAPPA-B; SPHINGOSINE KINASE 1; AMYOTROPHIC-LATERAL-SCLEROSIS; CENTRAL-NERVOUS-SYSTEM; 5XFAD MOUSE MODEL; AMYLOID-BETA; ALPHA-SYNUCLEIN; PARKINSONS-DISEASE; OXIDATIVE STRESS; HUNTINGTONS-DISEASE	Bioactive sphingolipids-ceramide, sphingosine, and their respective 1-phosphates (C1P and S1P)-are signaling molecules serving as intracellular second messengers. Moreover, S1P acts through G protein-coupled receptors in the plasma membrane. Accumulating evidence points to sphingolipids' engagement in brain aging and in neurodegenerative disorders such as Alzheimer's, Parkinson's, and Huntington'…	[Czubowicz, Kinga; Wencel, Przemyslaw; Strosznajder, Robert P.] Polish Acad Sci, Dept Neurosurg, M Mossakowski Med Res Ctr, Lab Preclin Res & Environm Agents, 5 Pawinskiego St, PL-02106 Warsaw, Poland; [Jesko, Henryk] Polish Acad Sci, Dept Cellular Signalling, Mossakowski Med Res Ctr, 5 Pawinskiego St, PL-02106 Warsaw, Poland; [Lukiw, Walter J.] Louisiana State Univ, Sch Med, LSU Neurosci Ctr, Ne…		Strosznajder, RP (通讯作者)，Polish Acad Sci, Dept Neurosurg, M Mossakowski Med Res Ctr, Lab Preclin Res & Environm Agents, 5 Pawinskiego St, PL-02106 Warsaw, Poland.	rstrosznajder@imdik.pan.pl		Strosznajder, Robert/0000-0002-1922-0295; Jesko, Henryk/0000-0002-9541-3451	National Science Centre (PL) [2013/11/N/NZ4/02233]; Research to Prevent Blindness (RPB); National Institute of Health (NIH) [NIA AG038834]; Mossakowski Medical Research Centre Polish Academy of Sciences [7]	National Science Centre (PL); Research to Prevent Blindness (RPB)(Research to Prevent Blindness (RPB)); National Institute of Health (NIH)(United States Department of Health & Human ServicesNational Institutes of Health (NIH) - USA); Mossakowski Medical Research Centre Polish Academy of Sciences	The work was supported by the National Science Centre (PL) Grant No. 2013/11/N/NZ4/02233 (Chapters 1-4), an unrestricted grant to the LSU Eye Center from Research to Prevent Blindness (RPB) and a National Institute of Health (NIH) grant NIA AG038834 and Mossakowski Medical Research Centre Polish Academy of Sciences - T. No. 7 (Chapter 5).	Aarsland D, 2017, NAT REV NEUROL, V13, P217, DOI 10.1038/nrneurol.2017.27; Abbott SK, 2014, MOVEMENT DISORD, V29, P518, DOI 10.1002/mds.25729; Abdelbaset-Ismail A, 2019, STEM CELL REV REP, V15, P139, DOI 10.1007/s12015-018-9853-6; Abul Khair S., 2018, FRONT NEUROSCI, V12, P81, DOI [10.3389/fnins.2018, DOI 10.3389/FNINS.2018]; Airola Michael V, 2013, Handb Exp Pharmacol, P57, DOI 10.1007/978-3-709…	268	94	97	12	68	SPRINGER	NEW YORK	233 SPRING ST, NEW YORK, NY 10013 USA	0893-7648	1559-1182		MOL NEUROBIOL	Mol. Neurobiol.	AUG	2019	56	8
J	Hara, N; Kikuchi, M; Miyashita, A; Hatsuta, H; Saito, Y; Kasuga, K; Murayama, S; Ikeuchi, T; Kuwano, R				Hara, Norikazu; Kikuchi, Masataka; Miyashita, Akinori; Hatsuta, Hiroyuki; Saito, Yuko; Kasuga, Kensaku; Murayama, Shigeo; Ikeuchi, Takeshi; Kuwano, Ryozo			Serum microRNA miR-501-3p as a potential biomarker related to the progression of Alzheimer's disease	ACTA NEUROPATHOLOGICA COMMUNICATIONS			English	Article						Alzheimer's disease; Blood-based biomarker; microRNA; miR-501-3p; Next-generation sequencing; Autopsied brain; Braak staging	CELL-CYCLE; EXPRESSION; PLASMA; ULTRAFAST; APOPTOSIS; MIRNA; BETA	MicroRNAs (miRNAs) are attractive molecules to utilize as one of the blood-based biomarkers for neurodegenerative disorders such as Alzheimer's disease (AD) because miRNAs are relatively stable in biofluid, including serum or plasma. To determine blood miRNA biomarkers for AD with next-generation sequencing genome-wide, we first surveyed 45 serum samples. These came from 27 AD patients and 18 con…	[Hara, Norikazu; Kikuchi, Masataka; Miyashita, Akinori; Kasuga, Kensaku; Ikeuchi, Takeshi; Kuwano, Ryozo] Niigata Univ, Brain Res Inst, Ctr Bioresources, Dept Mol Genet,Bioresource Sci Branch, Niigata, Japan; [Hatsuta, Hiroyuki; Murayama, Shigeo] Tokyo Metropolitan Geriatr Hosp, Dept Neuropathol, Tokyo, Japan; [Hatsuta, Hiroyuki; Murayama, Shigeo] Inst Gerontol, Tokyo, Japan; [Saito, Yuko] Natl C…		Kuwano, R (通讯作者)，Niigata Univ, Brain Res Inst, Ctr Bioresources, Dept Mol Genet,Bioresource Sci Branch, Niigata, Japan.; Kuwano, R (通讯作者)，Asahigawaso Med Welf Ctr, Asahigawaso Res Inst, Okayama, Japan.	ryosun@bri.niigata-u.ac.jp	Kasuga, Kensaku/AAQ-6627-2020	Kasuga, Kensaku/0000-0002-2178-0769; Hara, Norikazu/0000-0001-8525-3469	Japanese Alzheimer's Disease Neuroimaging Initiative of the New Energy and Industrial Technology Development Organization (NEDO), Japan [P12009]; MEXT/JSPS KAKENHI; Ministry of Education, Culture, Sports, Science and Technology of Japan [22129004, 24310144, 26640122]; MEXT KAKENHI from Ministry of Education, Culture, Sports, Science and Technology of Japan [22790331, 24510275, 24700371]; Comprehe…	Japanese Alzheimer's Disease Neuroimaging Initiative of the New Energy and Industrial Technology Development Organization (NEDO), Japan(New Energy and Industrial Technology Development Organization (NEDO)); MEXT/JSPS KAKENHI(Ministry of Education, Culture, Sports, Science and Technology, Japan (MEXT)Japan Society for the Promotion of ScienceGrants-in-Aid for Scientific Research (KAKENHI)); Minist…	This study was supported by (1) the "Japanese Alzheimer's Disease Neuroimaging Initiative" of the New Energy and Industrial Technology Development Organization (NEDO) (Grant number P12009), Japan (RK); (2) MEXT/JSPS KAKENHI, Grant-in-Aid for Scientific Research on Priority Areas, Scientific Research (B) and Challenging Exploratory Research, from the Ministry of Education, Culture, Sports, Science…	Absalon S, 2013, J NEUROSCI, V33, P14645, DOI 10.1523/JNEUROSCI.1327-13.2013; Agarwal V, 2015, ELIFE, V4, DOI 10.7554/eLife.05005; Anders S, 2015, BIOINFORMATICS, V31, P166, DOI 10.1093/bioinformatics/btu638; Banzhaf-Strathmann J, 2014, EMBO J, V33, P1667, DOI 10.15252/embj.201387576; Bartel DP, 2009, CELL, V136, P215, DOI 10.1016/j.cell.2009.01.002; Bartel DP, 2004, CELL, V116, P281, DOI 10.1016…	49	92	94	1	26	BMC	LONDON	CAMPUS, 4 CRINAN ST, LONDON N1 9XW, ENGLAND	2051-5960			ACTA NEUROPATHOL COM	Acta Neuropathol. Commun.	JAN 31	2017	5
J	Shadfar, S; Hwang, CJ; Lim, MS; Choi, DY; Hong, JT				Shadfar, Sina; Hwang, Chul Ju; Lim, Mi-Sun; Choi, Dong-Young; Hong, Jin Tae			Involvement of inflammation in Alzheimer's disease pathogenesis and therapeutic potential of anti-inflammatory agents	ARCHIVES OF PHARMACAL RESEARCH			English	Review						Alzheimer's disease; Amyloidogenesis; Anti-inflammatory; Beta-amyloid; Neuroinflammation	ACTIVATED RECEPTOR-GAMMA; TRANSGENIC MOUSE MODEL; AMYLOID PRECURSOR PROTEIN; BETA-SECRETASE BACE1; PPAR-GAMMA; KAPPA-B; A-BETA; COGNITIVE IMPAIRMENT; INDUCED NEUROINFLAMMATION; CANNABINOID RECEPTORS	Alzheimer's disease (AD) is the most common form of dementia. It is characterized by beta-amyloid (A beta) peptide fibrils, which are extracellular depositions of a specific protein, and is accompanied by extensive neuroinflammation. Various studies have demonstrated risk factors that can affect AD pathogenesis, and they include accumulation of A beta, hyperphosphorylation of tau protein, and neu…	[Shadfar, Sina; Lim, Mi-Sun; Choi, Dong-Young] Yeungnam Univ, Coll Pharm, Gyongsan 712749, Gyeongbuk, South Korea; [Hwang, Chul Ju; Hong, Jin Tae] Chungbuk Natl Univ, Coll Pharm, Cheongju 361763, Chungbuk, South Korea; [Hwang, Chul Ju; Hong, Jin Tae] Chungbuk Natl Univ, Med Res Ctr, Cheongju 361763, Chungbuk, South Korea		Choi, DY (通讯作者)，Yeungnam Univ, Coll Pharm, 280 Daehak Ro, Gyongsan 712749, Gyeongbuk, South Korea.	neochallenger@yahoo.co.kr; jinthong@chungbuk.ac.kr	Shadfar, Sina/AAM-7085-2021	Shadfar, Sina/0000-0001-7626-1096	Yeungnam University Research Grant	Yeungnam University Research Grant	This work was fully supported by 2015 Yeungnam University Research Grant.	Aisen PS, 2003, JAMA-J AM MED ASSOC, V289, P2819, DOI 10.1001/jama.289.21.2819; Alaynick WA, 2008, MITOCHONDRION, V8, P329, DOI 10.1016/j.mito.2008.02.001; Alexandrov PN, 2014, FRONT NEUROL, V5, DOI 10.3389/fneur.2014.00181; Alexandrov Peter N, 2012, Int J Biochem Mol Biol, V3, P365; ANDERSEN K, 1995, NEUROLOGY, V45, P1441, DOI 10.1212/WNL.45.8.1441; Aso E, 2014, FRONT PHARMACOL, V5, DOI 10.3389/…	161	92	96	2	43	PHARMACEUTICAL SOC KOREA	SEOUL	1489-3 SUHCHO-DONG, SUHCHO-KU, SEOUL 137-071, SOUTH KOREA	0253-6269	1976-3786		ARCH PHARM RES	Arch. Pharm. Res.	DEC	2015	38	12
J	Roshan, R; Shridhar, S; Sarangdhar, MA; Banik, A; Chawla, M; Garg, M; Singh, VP; Pillai, B				Roshan, Reema; Shridhar, Shruti; Sarangdhar, Mayuresh A.; Banik, Arpita; Chawla, Mrinal; Garg, Manali; Singh, Vijay Pal; Pillai, Beena			Brain-specific knockdown of miR-29 results in neuronal cell death and ataxia in mice	RNA			English	Article						neurodegeneration; ataxia; VDAC1; microRNA	ALZHEIMERS-DISEASE; EXPRESSION; MICRORNAS; FAMILY; VDAC1; BCL-2; GENOMICS; DELIVERY; CANCER; BACE1	Several microRNAs have been implicated in neurogenesis, neuronal differentiation, neurodevelopment, and memory. Development of miRNA-based therapeutics, however, needs tools for effective miRNA modulation, tissue-specific delivery, and in vivo evidence of functional effects following the knockdown of miRNA. Expression of miR-29a is reduced in patients and animal models of several neurodegenerativ…	[Roshan, Reema; Shridhar, Shruti; Sarangdhar, Mayuresh A.; Banik, Arpita; Chawla, Mrinal; Garg, Manali; Singh, Vijay Pal; Pillai, Beena] CSIR, Int Inst Genet & Biol, Delhi 110020, India		Pillai, B (通讯作者)，CSIR, Int Inst Genet & Biol, Delhi 110020, India.	beena@igib.in	Sarangdhar, Mayuresh/AGF-5006-2022	Pillai, Beena/0000-0002-9302-9878; Singh, Vijay Pal/0000-0003-0547-3336; Sarangdhar, Mayuresh/0000-0001-5653-8991	Council of Scientific and Industrial Research [BSC0123]; Council of Scientific and Industrial Research, India; University Grants Commission, India	Council of Scientific and Industrial Research(Council of Scientific & Industrial Research (CSIR) - India); Council of Scientific and Industrial Research, India(Council of Scientific & Industrial Research (CSIR) - India); University Grants Commission, India(University Grants Commission, India)	We thank Munia Ganguli and Souvik Maiti for critical comments on the manuscript. We also acknowledge Rangeetha J. Naik, Rakesh Dey, and Bijay Pattnaik for their help with experimental methods. This work was funded by the Council of Scientific and Industrial Research (BSC0123). R.R. acknowledges fellowships from the Council of Scientific and Industrial Research, India. M. A. S. acknowledges fellow…	Alvarez-Erviti L, 2011, NAT BIOTECHNOL, V29, P341, DOI 10.1038/nbt.1807; Arbel N, 2010, J BIOL CHEM, V285, P6053, DOI 10.1074/jbc.M109.082990; Bargaje R, 2012, PLOS ONE, V7, DOI 10.1371/journal.pone.0043243; Bartel DP, 2004, CELL, V116, P281, DOI 10.1016/S0092-8674(04)00045-5; Bettens K, 2009, HUM MUTAT, V30, P1207, DOI 10.1002/humu.21027; Cole SL, 2007, MOL NEURODEGENER, V2, DOI 10.1186/1750-132…	41	92	94	1	8	COLD SPRING HARBOR LAB PRESS, PUBLICATIONS DEPT	COLD SPRING HARBOR	1 BUNGTOWN RD, COLD SPRING HARBOR, NY 11724 USA	1355-8382	1469-9001		RNA	RNA	AUG	2014	20	8
J	Pulliam, L; Sun, B; Mustapic, M; Chawla, S; Kapogiannis, D				Pulliam, Lynn; Sun, Bing; Mustapic, Maja; Chawla, Sahil; Kapogiannis, Dimitrios			Plasma neuronal exosomes serve as biomarkers of cognitive impairment in HIV infection and Alzheimer's disease	JOURNAL OF NEUROVIROLOGY			English	Article						Exosomes; Neurons; Biomarker; HIV; Alzheimer's; Dementia	NEUROFILAMENT LIGHT; SYNAPTIC PROTEINS; BLOOD EXOSOMES; AMYLOID-BETA; HYPOTHESIS; MARKERS	Fluid biomarkers for cognitive impairment have the advantage of being relatively noninvasive and capable of monitoring neuronal and other brain cell health in real time. Biomarkers can predict the onset of dementing illness, but also correlate with cognition in a dynamic way allowing us to follow treatment responses and determine brain recovery. Chronic HIV infection causes cognitive impairment i…	[Pulliam, Lynn] Univ Calif San Francisco, Dept Lab Med, San Francisco, CA 94143 USA; [Pulliam, Lynn] Univ Calif San Francisco, Dept Med, San Francisco, CA 94143 USA; [Pulliam, Lynn; Sun, Bing] Vet Affairs Med Ctr, San Francisco, CA 94121 USA; [Mustapic, Maja; Chawla, Sahil; Kapogiannis, Dimitrios] NIA, Neurosci Lab, Intramural Res Program, NIH, Bldg 10, Bethesda, MD 20892 USA		Pulliam, L (通讯作者)，Univ Calif San Francisco, Dept Lab Med, San Francisco, CA 94143 USA.; Pulliam, L (通讯作者)，Univ Calif San Francisco, Dept Med, San Francisco, CA 94143 USA.; Pulliam, L (通讯作者)，Vet Affairs Med Ctr, San Francisco, CA 94121 USA.; Kapogiannis, D (通讯作者)，NIA, Neurosci Lab, Intramural Res Program, NIH, Bldg 10, Bethesda, MD 20892 USA.	Lynn.Pulliam@ucsf.edu; kapogiannisd@mail.nih.gov	Mustapic, Maja/AAV-3212-2020; Kapogiannis, Dimitrios/AAW-4934-2020	Kapogiannis, Dimitrios/0000-0003-2181-3118; Mustapic, Maja/0000-0003-0511-2047; Pulliam, Lynn/0000-0001-9120-134X	NATIONAL INSTITUTE OF MENTAL HEALTH [R21MH112483] Funding Source: NIH RePORTER; NATIONAL INSTITUTE ON AGING [ZIAAG000975] Funding Source: NIH RePORTER; NIMH/NIH [R21MH112483] Funding Source: Medline; NIMH NIH HHS [R21 MH112483] Funding Source: Medline	NATIONAL INSTITUTE OF MENTAL HEALTH(United States Department of Health & Human ServicesNational Institutes of Health (NIH) - USANIH National Institute of Mental Health (NIMH)); NATIONAL INSTITUTE ON AGING(United States Department of Health & Human ServicesNational Institutes of Health (NIH) - USANIH National Institute on Aging (NIA)); NIMH/NIH(United States Department of Health & Human ServicesNa…		Abner EL, 2016, ANN CLIN TRANSL NEUR, V3, P399, DOI 10.1002/acn3.309; Abu-Rumeileh S, 2018, ALZHEIMERS RES THER, V10, DOI 10.1186/s13195-017-0331-1; Achim CL, 2009, J NEUROIMMUNE PHARM, V4, P190, DOI 10.1007/s11481-009-9152-8; Agoston DV, 2017, BRAIN INJURY, V31, P1195, DOI 10.1080/02699052.2017.1357836; Anderson AM, 2018, J NEUROONCOL; Barage SH, 2015, NEUROPEPTIDES, V52, P1, DOI 10.1016/j.npep.…	41	91	93	3	81	SPRINGER	NEW YORK	ONE NEW YORK PLAZA, SUITE 4600, NEW YORK, NY, UNITED STATES	1355-0284	1538-2443		J NEUROVIROL	J. Neurovirol.	OCT	2019	25	5
J	Muller, M; Jakel, L; Bruinsma, IB; Claassen, JA; Kuiperij, HB; Verbeek, MM				Muller, Mareike; Jakel, Lieke; Bruinsma, Ilona B.; Claassen, Jurgen A.; Kuiperij, H. Bea; Verbeek, Marcel M.			MicroRNA-29a Is a Candidate Biomarker for Alzheimer's Disease in Cell-Free Cerebrospinal Fluid	MOLECULAR NEUROBIOLOGY			English	Article						Alzheimer disease; microRNA; Biological marker; Cerebrospinal fluid; Diagnosis	EXPRESSION; BRAIN; IDENTIFICATION; DIAGNOSIS; ABUNDANCE; PLASMA; CSF	The identification of reliable biomarkers for Alzheimer's disease (AD) remains challenging. Recently, abnormal levels of microRNAs (miRNAs) miR-27a, miR-29a, miR-29b, and miR-125b in cerebrospinal fluid (CSF) of AD patients were reported. We aimed to confirm the biomarker potential of these miRNAs for AD diagnosis. Additionally, we examined the influence of blood contamination on CSF miRNA levels…	[Muller, Mareike; Jakel, Lieke; Bruinsma, Ilona B.; Kuiperij, H. Bea; Verbeek, Marcel M.] Radboud Univ Nijmegen, Med Ctr, Radboud Alzheimer Ctr, Donders Inst Brain Cognit & Behav,Dept Neurol, NL-6525 ED Nijmegen, Netherlands; [Muller, Mareike; Jakel, Lieke; Bruinsma, Ilona B.; Kuiperij, H. Bea; Verbeek, Marcel M.] Radboud Univ Nijmegen, Med Ctr, Dept Lab Med, POB 9101, NL-6500 HB Nijmegen, Nether…		Verbeek, MM (通讯作者)，Radboud Univ Nijmegen, Med Ctr, Radboud Alzheimer Ctr, Donders Inst Brain Cognit & Behav,Dept Neurol, NL-6525 ED Nijmegen, Netherlands.; Verbeek, MM (通讯作者)，Radboud Univ Nijmegen, Med Ctr, Dept Lab Med, POB 9101, NL-6500 HB Nijmegen, Netherlands.	Marcel.Verbeek@radboudumc.nl	Verbeek, Marcel M/D-1971-2010; Claassen, Jurgen A.H.R./A-9806-2008; Bruinsma, Ilona B/J-7001-2012; Jäkel, Lieke/F-3991-2016; Kuiperij, Bea/A-4737-2013	Verbeek, Marcel M/0000-0003-4635-7876; Claassen, Jurgen A.H.R./0000-0002-1778-8151; Kuiperij, Bea/0000-0002-0635-7428	Center for Translational Molecular Medicine [02N-101]	Center for Translational Molecular Medicine	This research was supported by a grant from the Center for Translational Molecular Medicine (www.ctmm.nl), project LeARN (grant 02N-101). LeARN is a consortium of Philips, Merck/MSD, Virtual Proteins, BAC, Cyclotron BV, to-BBB, LUMC, CHDR, VUmc, MUMC, and RUMC.	Cheng Lesley, 2013, Frontiers in Genetics, V4, P150, DOI [10.3389/fgene.2013.00150, 10.3389/fimmu.2013.00388]; Cogswell JP, 2008, J ALZHEIMERS DIS, V14, P27, DOI 10.3233/jad-2008-14103; Cortez MA, 2009, EXPERT OPIN BIOL TH, V9, P703, DOI [10.1517/14712590902932889, 10.1517/14712590902932889 ]; Delay C, 2012, NEUROBIOL DIS, V46, P285, DOI 10.1016/j.nbd.2012.01.003; Ferreira D, 2014, FRONT AGING NE…	24	91	96	3	21	HUMANA PRESS INC	TOTOWA	999 RIVERVIEW DRIVE SUITE 208, TOTOWA, NJ 07512 USA	0893-7648	1559-1182		MOL NEUROBIOL	Mol. Neurobiol.	JUL	2016	53	5
J	Kandimalla, R; Reddy, PH				Kandimalla, Ramesh; Reddy, P. Hemachandra			Multiple faces of dynamin-related protein 1 and its role in Alzheimer's disease pathogenesis	BIOCHIMICA ET BIOPHYSICA ACTA-MOLECULAR BASIS OF DISEASE			English	Review						Alzheimer's disease; Drp1; GSK3 beta; mitochondria; p53; CDK5; miRNA	ABNORMAL MITOCHONDRIAL DYNAMICS; GLYCOGEN-SYNTHASE KINASE-3; AMYLOID PRECURSOR PROTEIN; TRANSGENIC MOUSE MODEL; CYTOCHROME-C-OXIDASE; AXONAL-TRANSPORT; OXIDATIVE STRESS; A-BETA; ENDOPLASMIC-RETICULUM; S-NITROSYLATION	Mitochondria play a large role in neuronal function by constantly providing energy, particularly at synapses. Recent studies suggest that amyloid beta (A beta) and phosphorylated tau interact with the mitochondrial fission protein, dynamin-related protein 1 (Drp1), causing excessive fragmentation of mitochondria and leading to abnormal mitochondrial dynamics and synaptic degeneration in Alzheimer…	[Kandimalla, Ramesh; Reddy, P. Hemachandra] Texas Tech Univ, Hlth Sci Ctr, Garrison Inst Aging, 3601 4th St,MS 9424, Lubbock, TX 79430 USA; [Reddy, P. Hemachandra] Texas Tech Univ, Hlth Sci Ctr, Cell Biol & Biochem, 3601 4th St,MS 9424, Lubbock, TX 79430 USA; [Reddy, P. Hemachandra] Texas Tech Univ, Hlth Sci Ctr, Dept Neurosci & Pharmacol, 3601 4th St,MS 9424, Lubbock, TX 79430 USA; [Reddy, P. He…		Reddy, PH (通讯作者)，Texas Tech Univ, Hlth Sci Ctr, Garrison Inst Aging, Cell Biol & Biochem Dept, 3601 Fourth St MS 9424 4A 124, Lubbock, TX 79430 USA.; Reddy, PH (通讯作者)，Texas Tech Univ, Hlth Sci Ctr, Garrison Inst Aging, Neurosci & Pharmacol Dept, 3601 Fourth St MS 9424 4A 124, Lubbock, TX 79430 USA.; Reddy, PH (通讯作者)，Texas Tech Univ, Hlth Sci Ctr, Garrison Inst Aging, Dept Neurol, 3601 Fourth St M…	hemachandra.reddy@ttuhsc.edu	Kandimalla, Ramesh/O-4047-2017	Kandimalla, Ramesh/0000-0002-3313-4393	NIH grants [AG042178, AG047812]; Garrison Family Foundation; NATIONAL INSTITUTE ON AGING [R01AG042178, R01AG047812] Funding Source: NIH RePORTER	NIH grants(United States Department of Health & Human ServicesNational Institutes of Health (NIH) - USA); Garrison Family Foundation; NATIONAL INSTITUTE ON AGING(United States Department of Health & Human ServicesNational Institutes of Health (NIH) - USANIH National Institute on Aging (NIA))	Work presented in this article is supported by NIH grants AG042178, AG047812 and the Garrison Family Foundation.	Adante A, 2008, BBA-BIOENERGETICS, V1777, P1289, DOI 10.1016/j.bbabio.2008.07.004; Al Sweidi S, 2012, J NEUROENDOCRINOL, V24, P48, DOI 10.1111/j.1365-2826.2011.02193.x; Alavi MV, 2007, BRAIN, V130, P1029, DOI 10.1093/brain/awm005; Alvarez G, 1999, FEBS LETT, V453, P260, DOI 10.1016/S0014-5793(99)00685-7; Amadoro G, 2011, NEUROBIOL AGING, V32, P969, DOI 10.1016/j.neurobiolaging.2009.06.005; Anders…	216	91	94	3	36	ELSEVIER	AMSTERDAM	RADARWEG 29, 1043 NX AMSTERDAM, NETHERLANDS	0925-4439	1879-260X		BBA-MOL BASIS DIS	Biochim. Biophys. Acta-Mol. Basis Dis.	APR	2016	1862	4
J	Gal-Ben-Ari, S; Barrera, I; Ehrlich, M; Rosenblum, K				Gal-Ben-Ari, Shunit; Barrera, Iliana; Ehrlich, Marcelo; Rosenblum, Kobi			PKR: A Kinase to Remember	FRONTIERS IN MOLECULAR NEUROSCIENCE			English	Review						PKR; protein synthesis; learning and memory; signal transduction; metabolic stress; aging; cancer; Alzheimer's disease	DOUBLE-STRANDED-RNA; DEPENDENT PROTEIN-KINASE; NF-KAPPA-B; TUMOR-SUPPRESSOR FUNCTION; SMALL-MOLECULE INHIBITORS; EIF2-ALPHA PHOSPHORYLATION; SIGNALING PATHWAY; NONCODING RNA; ALZHEIMERS-DISEASE; OXIDATIVE STRESS	Aging is a major risk factor for many diseases including metabolic syndrome, cancer, inflammation, and neurodegeneration. Identifying mechanistic common denominators underlying the impact of aging is essential for our fundamental understanding of age-related diseases and the possibility to propose new ways to fight them. One can define aging biochemically as prolonged metabolic stress, the innate…	[Gal-Ben-Ari, Shunit; Barrera, Iliana; Rosenblum, Kobi] Univ Haifa, Sagol Dept Neurobiol, Lab Mol & Cellular Mech Underlying Learning & Mem, Haifa, Israel; [Ehrlich, Marcelo] Tel Aviv Univ, George S Wise Fac Life Sci, Sch Mol Cell Biol & Biotechnol, Lab Intracellular Trafficking & Signaling, Tel Aviv, Israel; [Rosenblum, Kobi] Univ Haifa, Ctr Gene Manipulat Brain, Haifa, Israel		Rosenblum, K (通讯作者)，Univ Haifa, Sagol Dept Neurobiol, Lab Mol & Cellular Mech Underlying Learning & Mem, Haifa, Israel.; Rosenblum, K (通讯作者)，Univ Haifa, Ctr Gene Manipulat Brain, Haifa, Israel.	kobir@psy.haifa.ac.il	Barrera, Iliana/AAM-1992-2021	Ehrlich, Marcelo/0000-0002-2352-1808	Canadian Institutes of Health Research (CIHR); International Development Research Centre (IDRC); Israel Science Foundation (ISF); Azrieli Foundation [ISF-IDRC 2395/2015]; ISF [946/17, 1966/18]; Israeli Ministry of Science, Technology, and Space [MOST 3-12080, MOST 3-14761]; TransNeuro ERANET JPND - Israel Ministry of Health [3-14616]	Canadian Institutes of Health Research (CIHR)(Canadian Institutes of Health Research (CIHR)); International Development Research Centre (IDRC); Israel Science Foundation (ISF)(Israel Science Foundation); Azrieli Foundation; ISF(Israel Science Foundation); Israeli Ministry of Science, Technology, and Space; TransNeuro ERANET JPND - Israel Ministry of Health	This work was supported by a grant from the Canadian Institutes of Health Research (CIHR), the International Development Research Centre (IDRC), the Israel Science Foundation (ISF) and the Azrieli Foundation (ISF-IDRC 2395/2015 to KR); ISF 946/17 to KR, Israeli Ministry of Science, Technology, and Space (MOST 3-12080 and MOST 3-14761 to KR); TransNeuro ERANET JPND supported by the Israel Ministry…	Alberini CM, 2012, TRENDS NEUROSCI, V35, P274, DOI 10.1016/j.tins.2011.12.007; Andre ND, 2007, CANCER LETT, V258, P118, DOI 10.1016/j.canlet.2007.08.021; Andre ND, 2014, ONCOL REP, V32, P2267, DOI 10.3892/or.2014.3410; Garcia MA, 2011, PLOS ONE, V6, DOI 10.1371/journal.pone.0023887; Marchal JA, 2013, DRUG DES DEV THER, V7, P1301, DOI 10.2147/DDDT.S51354; Balachandran S, 1998, EMBO J, V17, P6888, …	185	90	91	2	11	FRONTIERS MEDIA SA	LAUSANNE	AVENUE DU TRIBUNAL FEDERAL 34, LAUSANNE, CH-1015, SWITZERLAND	1662-5099			FRONT MOL NEUROSCI	Front. Molec. Neurosci.	JAN 9	2019	11
J	Amar, D; Safer, H; Shamir, R				Amar, David; Safer, Hershel; Shamir, Ron			Dissection of Regulatory Networks that Are Altered in Disease via Differential Co-expression	PLOS COMPUTATIONAL BIOLOGY			English	Article							GENE-EXPRESSION; COMPUTATIONAL PREDICTION; GENEMANIA; DATABASE; TARGETS; PROTEIN; IDENTIFICATION; INTEGRATION; DISCOVERY; PROFILES	Comparing the gene-expression profiles of sick and healthy individuals can help in understanding disease. Such differential expression analysis is a well-established way to find gene sets whose expression is altered in the disease. Recent approaches to gene-expression analysis go a step further and seek differential co-expression patterns, wherein the level of co-expression of a set of genes diff…	[Amar, David; Safer, Hershel; Shamir, Ron] Tel Aviv Univ, Blavatnik Sch Comp Sci, IL-69978 Tel Aviv, Israel		Amar, D (通讯作者)，Tel Aviv Univ, Blavatnik Sch Comp Sci, IL-69978 Tel Aviv, Israel.	rshamir@tau.ac.il	Shamir, Ron/E-6514-2011	Shamir, Ron/0000-0003-1889-9870	Israel Science Foundation [802/08]; Edmond J. Safra Center for Bioinformatics at Tel Aviv University; Israeli Centers of Research Excellence (I-CORE), Gene Regulation in Complex Human Disease, Center [41/11]	Israel Science Foundation(Israel Science Foundation); Edmond J. Safra Center for Bioinformatics at Tel Aviv University; Israeli Centers of Research Excellence (I-CORE), Gene Regulation in Complex Human Disease, Center	This research was supported by grant from the Israel Science Foundation (802/08). DA was supported in part by fellowships from the Edmond J. Safra Center for Bioinformatics at Tel Aviv University, and from the Israeli Centers of Research Excellence (I-CORE), Gene Regulation in Complex Human Disease, Center No 41/11. The funders had no role in study design, data collection and analysis, decision t…	Barrett T, 2007, NUCLEIC ACIDS RES, V35, pD760, DOI 10.1093/nar/gkl887; BENJAMINI Y, 1995, J R STAT SOC B, V57, P289, DOI 10.1111/j.2517-6161.1995.tb02031.x; Bergmann S, 2003, PHYS REV E, V67, DOI 10.1103/PhysRevE.67.031902; Berry MPR, 2010, NATURE, V466, P973, DOI 10.1038/nature09247; Blennow K, 2006, LANCET, V368, P387, DOI 10.1016/S0140-6736(06)69113-7; Burczynski ME, 2006, J MOL DIAGN, V8, P5…	65	90	91	0	25	PUBLIC LIBRARY SCIENCE	SAN FRANCISCO	1160 BATTERY STREET, STE 100, SAN FRANCISCO, CA 94111 USA	1553-734X	1553-7358		PLOS COMPUT BIOL	PLoS Comput. Biol.	MAR	2013	9	3
J	Shi, ZM; Chen, T; Yao, QB; Zheng, LN; Zhang, Z; Wang, JZ; Hu, ZM; Cui, HM; Han, YW; Han, XH; Zhang, K; Hong, W				Shi, Zhemin; Chen, Ting; Yao, Qingbin; Zheng, Lina; Zhang, Zhen; Wang, Jingzhao; Hu, Zhimei; Cui, Hongmei; Han, Yawei; Han, Xiaohui; Zhang, Kun; Hong, Wei			The circular RNA ciRS-7 promotes APP and BACE1 degradation in an NF-kappa B-dependent manner	FEBS JOURNAL			English	Article						APP; BACE1; ciRS-7; NF-kappa B; UCHL1	AMYLOID PRECURSOR PROTEIN; ALZHEIMERS-DISEASE; DOWN-REGULATION; GENE; BETA; OVEREXPRESSION; IDENTIFICATION; TRANSCRIPTION; PATHWAYS; UCH-L1	The aberrant accumulation of beta-amyloid peptide (Ab) in the brain is a key feature of Alzheimer's disease (AD), and enhanced cleavage of kappa-amyloid precursor protein (APP) by beta-site APP-cleaving enzyme 1 (BACE1) has a major causative role in AD. Despite their prominence in AD pathogenesis, the regulation of BACE1 and APP is incompletely understood. In this study, we report that the circul…	[Shi, Zhemin; Chen, Ting; Yao, Qingbin; Zheng, Lina; Zhang, Zhen; Wang, Jingzhao; Hu, Zhimei; Cui, Hongmei; Han, Yawei; Han, Xiaohui; Zhang, Kun; Hong, Wei] Tianjin Med Univ, Sch Basic Med Sci, Dept Histol & Embryol, Tianjin 300070, Peoples R China		Hong, W (通讯作者)，Tianjin Med Univ, Sch Basic Med Sci, Dept Histol & Embryol, Tianjin 300070, Peoples R China.	hongwei@tmu.edu.cn	Zhang, Kun/W-3934-2017	Zhang, Kun/0000-0002-8916-556X; Hong, Wei/0000-0003-1199-4365	National Natural Science Foundation of China [81271203, 81670558]; Tianjin Municipal Science and Technology Commission [12JCZDJC21600]; Tianjin Medical University [2011 ky32]; 'high-level innovation talent' grant, Tianjin Medical University [116001-20100097]	National Natural Science Foundation of China(National Natural Science Foundation of China (NSFC)); Tianjin Municipal Science and Technology Commission; Tianjin Medical University; 'high-level innovation talent' grant, Tianjin Medical University	We sincerely thank Dr Weihong Song (The University of British Columbia) for the kind gift of cells, plasmids and antibody; and Dr T. Hansen (Aarhus University, Denmark) for the kind gift of expression vectors. This work was supported by the National Natural Science Foundation of China (No. 81271203 and No. 81670558 to WH), Tianjin Municipal Science and Technology Commission (No. 12JCZDJC21600 to …	Bingol B, 2011, NEURON, V69, P22, DOI 10.1016/j.neuron.2010.11.006; Boudoukha S, 2010, MOL CELL BIOL, V30, P5710, DOI 10.1128/MCB.00665-10; Chen CH, 2012, INT J NEUROPSYCHOPH, V15, P77, DOI 10.1017/S1461145711000149; Choi DC, 2014, J NEUROSCI, V34, P12725, DOI 10.1523/JNEUROSCI.0985-14.2014; Choi J, 2004, J BIOL CHEM, V279, P13256, DOI 10.1074/jbc.M314124200; Cogswell JP, 2008, J ALZHEIMERS DIS, …	41	89	96	0	17	WILEY	HOBOKEN	111 RIVER ST, HOBOKEN 07030-5774, NJ USA	1742-464X	1742-4658		FEBS J	FEBS J.	APR	2017	284	7
J	Riancho, J; Vazquez-Higuera, JL; Pozueta, A; Lage, C; Kazimierczak, M; Bravo, M; Calero, M; Gonzalez, A; Rodriguez, E; Lleo, A; Sanchez-Juan, P				Riancho, Javier; Luis Vazquez-Higuera, Jose; Pozueta, Ana; Lage, Carmen; Kazimierczak, Martha; Bravo, Maria; Calero, Miguel; Gonzalez, Andrea; Rodriguez, Eloy; Lleo, Alberto; Sanchez-Juan, Pascual			MicroRNA Profile in Patients with Alzheimer's Disease: Analysis of miR-9-5p and miR-598 in Raw and Exosome Enriched Cerebrospinal Fluid Samples	JOURNAL OF ALZHEIMERS DISEASE			English	Article						Alzheimer's disease; biomarkers; exosomes; microRNAs	AMYLOID PRECURSOR PROTEIN; BIOMARKER; DEMENTIA; NEURODEGENERATION; EXPRESSION; MARKERS; PLASMA	Background: MicroRNAs have been postulated as potential biomarkers for Alzheimer's disease (AD). Exosomes are nanovesicles which transport microRNAs, proteins, and other cargos. It has been hypothesized that the exosome traffic might be increased in neurodegenerative disorders. Objective: i) To assess the cerebrospinal fluid (CSF) microRNA profile in a group of AD patients and control subjects an…	[Riancho, Javier; Luis Vazquez-Higuera, Jose; Pozueta, Ana; Lage, Carmen; Kazimierczak, Martha; Bravo, Maria; Gonzalez, Andrea; Rodriguez, Eloy; Sanchez-Juan, Pascual] Univ Hosp Marques Valdecilla IDIVAL, Serv Neurol, Santander, Spain; [Riancho, Javier; Luis Vazquez-Higuera, Jose; Pozueta, Ana; Lage, Carmen; Kazimierczak, Martha; Bravo, Maria; Gonzalez, Andrea; Rodriguez, Eloy; Sanchez-Juan, Pasc…		Riancho, J (通讯作者)，Univ Hosp Marques Valdecilla, Serv Neurol, Av Valdecilla S-N, Santander 39008, Spain.	javier.riancho86@gmail.com	Calero, Miguel/H-5691-2015; Sanchez-Juan, Pascual/B-9282-2009; Lage, Carmen/AAC-8175-2022; Lleó, Alberto/K-5783-2019; Rodriguez-Rodriguez, Eloy/G-5826-2013	Calero, Miguel/0000-0001-5366-3324; Sanchez-Juan, Pascual/0000-0002-6081-8037; Rodriguez-Rodriguez, Eloy/0000-0001-7742-677X	CIBERNED [PI2014/02]	CIBERNED(Instituto de Salud Carlos III)	This study was supported by CIBERNED ("SIGNAL Study" and "Mecanismos epigeneticos implicados en la etiologia y progresion de las demencias rapidamente progresivas (PI2014/02) Study".	Alcolea D, 2015, NEUROLOGY, V85, P626, DOI 10.1212/WNL.0000000000001859; Alexandrov Peter N, 2012, Int J Biochem Mol Biol, V3, P365; Bateman R, 2015, LANCET NEUROL, V14, P4, DOI 10.1016/S1474-4422(14)70301-1; Burgos K, 2014, PLOS ONE, V9, DOI 10.1371/journal.pone.0094839; Cosin-Tomas M, 2017, MOL NEUROBIOL, V54, P5550, DOI 10.1007/s12035-016-0088-8; Dangla-Valls A, 2017, MOL NEUROBIOL, V54, P6647…	34	88	92	1	27	IOS PRESS	AMSTERDAM	NIEUWE HEMWEG 6B, 1013 BG AMSTERDAM, NETHERLANDS	1387-2877	1875-8908		J ALZHEIMERS DIS	J. Alzheimers Dis.		2017	57	2
J	Wang, J; Yu, JT; Tan, MS; Jiang, T; Tan, L				Wang, Jun; Yu, Jin-Tai; Tan, Meng-Shan; Jiang, Teng; Tan, Lan			Epigenetic mechanisms in Alzheimer's disease: Implications for pathogenesis and therapy	AGEING RESEARCH REVIEWS			English	Review						Alzheimer's disease; Epigenetics; Aging; Pathogenesis; Therapy	AMYLOID-PRECURSOR-PROTEIN; HISTONE DEACETYLASE INHIBITORS; NF-KAPPA-B; MICROTUBULE-ASSOCIATED PROTEIN; DNA METHYLATION; TAU-HYPERPHOSPHORYLATION; S-ADENOSYLHOMOCYSTEINE; PLASMA CLUSTERIN; APOLIPOPROTEIN-E; GENE-EXPRESSION	The vast majority of Alzheimer's disease (AD) are late-onset forms (LOAD) likely due to the interplay of environmental influences and individual genetic susceptibility. Epigenetic mechanisms, including DNA methylation, histone modifications and non-coding RNAs, constitute dynamic intracellular processes for translating environmental stimuli into modifications in gene expression. Over the past dec…	[Wang, Jun; Yu, Jin-Tai; Tan, Lan] Qingdao Univ, Sch Med, Qingdao Municipal Hosp, Dept Neurol, Qingdao 266071, Shandong, Peoples R China; [Yu, Jin-Tai; Tan, Meng-Shan; Tan, Lan] Ocean Univ China, Coll Med & Pharmaceut, Qingdao, Peoples R China; [Yu, Jin-Tai; Jiang, Teng; Tan, Lan] Nanjing Med Univ, Qingdao Municipal Hosp, Dept Neurol, Nanjing, Jiangsu, Peoples R China		Tan, L (通讯作者)，Qingdao Univ, Sch Med, Qingdao Municipal Hosp, Dept Neurol, 5 Donghai Middle Rd, Qingdao 266071, Shandong, Peoples R China.	yu-jintai@163.com; dr.tanlan@163.com	Wang, Jun/GLU-1829-2022	Yu, Jin-Tai/0000-0002-7686-0547	National Natural Science Foundation of China [81000544, 81171209]; Shandong Provincial Natural Science Foundation, China [ZR2010HQ004, ZR2011HZ001]; Shandong Provincial Outstanding Medical Academic Professional Program	National Natural Science Foundation of China(National Natural Science Foundation of China (NSFC)); Shandong Provincial Natural Science Foundation, China(Natural Science Foundation of Shandong Province); Shandong Provincial Outstanding Medical Academic Professional Program	This work was supported by grants from the National Natural Science Foundation of China (81000544, 81171209), the Shandong Provincial Natural Science Foundation, China (ZR2010HQ004, ZR2011HZ001), and the Shandong Provincial Outstanding Medical Academic Professional Program.	Aizawa S, 2010, NEUROCHEM INT, V56, P627, DOI 10.1016/j.neuint.2010.01.007; Akram A, 2010, BRAIN RES, V1318, P167, DOI 10.1016/j.brainres.2010.01.006; Alvarez-Erviti L, 2011, NAT BIOTECHNOL, V29, P341, DOI 10.1038/nbt.1807; Amaral PP, 2008, SCIENCE, V319, P1787, DOI 10.1126/science.1155472; Arrowsmith CH, 2012, NAT REV DRUG DISCOV, V11, P384, DOI 10.1038/nrd3674; Banerjee T, 2011, MOL CELL BIOL, …	222	88	93	1	51	ELSEVIER IRELAND LTD	CLARE	ELSEVIER HOUSE, BROOKVALE PLAZA, EAST PARK SHANNON, CO, CLARE, 00000, IRELAND	1568-1637	1872-9649		AGEING RES REV	Ageing Res. Rev.	SEP	2013	12	4
J	Sheinerman, KS; Toledo, JB; Tsivinsky, VG; Irwin, D; Grossman, M; Weintraub, D; Hurtig, HI; Chen-Plotkin, A; Wolk, DA; McCluskey, LF; Elman, LB; Trojanowski, JQ; Umansky, SR				Sheinerman, Kira S.; Toledo, Jon B.; Tsivinsky, Vladimir G.; Irwin, David; Grossman, Murray; Weintraub, Daniel; Hurtig, Howard I.; Chen-Plotkin, Alice; Wolk, David A.; McCluskey, Leo F.; Elman, Lauren B.; Trojanowski, John Q.; Umansky, Samuil R.			Circulating brain-enriched microRNAs as novel biomarkers for detection and differentiation of neurodegenerative diseases	ALZHEIMERS RESEARCH & THERAPY			English	Article						Alzheimer's disease; Frontotemporal dementia; Parkinson's disease; Amyotrophic lateral sclerosis; microRNA; Blood-based biomarkers	BLOOD-BASED BIOMARKERS; ALZHEIMERS-DISEASE; DIAGNOSTIC-CRITERIA; NONCODING RNAS; EXPRESSION; IDENTIFICATION; MIRNA; DISCOVERY; DEMENTIA; EXOSOMES	Background: Minimally invasive specific biomarkers of neurodegenerative diseases (NDs) would facilitate patient selection and disease progression monitoring. We describe the assessment of circulating brain-enriched microRNAs as potential biomarkers for Alzheimer's disease (AD), frontotemporal dementia (FTD), Parkinson's disease (PD), and amyotrophic lateral sclerosis (ALS). Methods: In this case-…	[Sheinerman, Kira S.; Tsivinsky, Vladimir G.; Umansky, Samuil R.] DiamiR LLC, Princeton, NJ 08540 USA; [Toledo, Jon B.; Irwin, David; Grossman, Murray; Hurtig, Howard I.; Chen-Plotkin, Alice; Wolk, David A.; McCluskey, Leo F.; Elman, Lauren B.] Univ Penn, Perelman Sch Med, Dept Neurol, Philadelphia, PA 19104 USA; [Weintraub, Daniel] Univ Penn, Perelman Sch Med, Dept Psychiat, Philadelphia, PA 191…		Sheinerman, KS (通讯作者)，DiamiR LLC, Princeton, NJ 08540 USA.	ksheinerman@diamirbio.com	Weintraub, Daniel/AAC-5232-2020; Weintraub, Daniel/AAD-8309-2020	Weintraub, Daniel/0000-0003-0633-7168; Irwin, David/0000-0002-5599-5098; Toledo, Jon/0000-0003-4366-9268	National Institute on Aging, Small Business Innovation Research Program [2R44AG044860-02]; National Institute on Aging; National Institute of Neurological Disorders and Stroke [P30-AG10124, P01-AG17586, P50-NS053488]; NATIONAL INSTITUTE OF NEUROLOGICAL DISORDERS AND STROKE [P50NS053488] Funding Source: NIH RePORTER; NATIONAL INSTITUTE ON AGING [R44AG044860, P01AG017586, P30AG010124] Funding Sourc…	National Institute on Aging, Small Business Innovation Research Program; National Institute on Aging(United States Department of Health & Human ServicesNational Institutes of Health (NIH) - USANIH National Institute on Aging (NIA)); National Institute of Neurological Disorders and Stroke(United States Department of Health & Human ServicesNational Institutes of Health (NIH) - USANIH National Insti…	This work was funded by the National Institute on Aging, Small Business Innovation Research Program (grant number 2R44AG044860-02 awarded to DiamiR). Support for the work at the University of Pennsylvania was provided by grants from the National Institute on Aging and the National Institute of Neurological Disorders and Stroke (grant numbers P30-AG10124, P01-AG17586, and P50-NS053488). The fundin…	Agrawal M, 2015, FRONT MOL BIOSCI, V2, DOI 10.3389/fmolb.2015.00054; Ahmed RM, 2014, J NEUROL NEUROSUR PS, V85, P1426, DOI 10.1136/jnnp-2014-307662; Alexander M, 2015, BIOESSAYS, V37, P1005, DOI 10.1002/bies.201500054; Amirouche A, 2017, AM J PHYSIOL-CELL PH, V312, pC209, DOI 10.1152/ajpcell.00185.2016; Aqeilan RI, 2010, CELL DEATH DIFFER, V17, P215, DOI 10.1038/cdd.2009.69; Arnold SE, 2013, J CO…	103	87	88	1	15	BMC	LONDON	CAMPUS, 4 CRINAN ST, LONDON N1 9XW, ENGLAND	1758-9193			ALZHEIMERS RES THER	Alzheimers Res. Ther.	NOV 9	2017	9
J	Audas, TE; Audas, DE; Jacob, MD; Ho, JJD; Khacho, M; Wang, ML; Perera, JK; Gardiner, C; Bennett, CA; Head, T; Kryvenko, ON; Jorda, M; Daunert, S; Malhotra, A; Trinkle-Mulcahy, L; Gonzalgo, ML; Lee, S				Audas, Timothy E.; Audas, Danielle E.; Jacob, Mathieu D.; Ho, J. J. David; Khacho, Mireille; Wang, Miling; Perera, J. Kishan; Gardiner, Caroline; Bennett, Clay A.; Head, Trajen; Kryvenko, Oleksandr N.; Jorda, Merce; Daunert, Sylvia; Malhotra, Arun; Trinkle-Mulcahy, Laura; Gonzalgo, Mark L.; Lee, Stephen			Adaptation to stressors by Systemic Protein Amyloidogenesis	DEVELOPMENTAL CELL			English	Article							HEAT-SHOCK RESPONSE; NONCODING RNAS; AMYLOID FIBRILS; GENE-EXPRESSION; NUCLEAR-BODIES; HYPOXIA; TRANSCRIPTION; AGGREGATION; ACTIVATION; MECHANISMS	The amyloid state of protein organization is typically associated with debilitating human neuropathies and is seldom observed in physiology. Here, we uncover a systemic program that leverages the amyloidogenic propensity of proteins to regulate cell adaptation to stressors. On stimulus, cells assemble the amyloid bodies (A-bodies), nuclear foci containing heterogeneous proteins with amyloid-like …	[Audas, Timothy E.; Audas, Danielle E.; Ho, J. J. David; Wang, Miling; Bennett, Clay A.; Head, Trajen; Daunert, Sylvia; Malhotra, Arun; Lee, Stephen] Univ Miami, Miller Sch Med, Dept Biochem & Mol Biol, Miami, FL 33136 USA; [Audas, Timothy E.; Audas, Danielle E.; Ho, J. J. David; Bennett, Clay A.; Kryvenko, Oleksandr N.; Jorda, Merce; Gonzalgo, Mark L.; Lee, Stephen] Univ Miami, Miller Sch Med, S…		Lee, S (通讯作者)，Univ Miami, Miller Sch Med, Dept Biochem & Mol Biol, Miami, FL 33136 USA.; Lee, S (通讯作者)，Univ Miami, Miller Sch Med, Sylvester Comprehens Canc Ctr, Miami, FL 33136 USA.; Lee, S (通讯作者)，Univ Ottawa, Dept Cellular & Mol Med, Ottawa, ON K1H 8M5, Canada.; Lee, S (通讯作者)，Univ Miami, Miller Sch Med, Dept Urol, Miami, FL 33136 USA.	stephenlee@med.miami.edu		Khacho, Mireille/0000-0002-5936-1615	National Institute of General Medical Sciences [R01GM115342]; National Cancer Institute of the NIH [R01CA200676]; Sylvester Comprehensive Cancer Center; Canadian Institutes of Health Research (CHIR) [15389]; CIHR [135442]; NATIONAL CANCER INSTITUTE [R01CA200676] Funding Source: NIH RePORTER; NATIONAL INSTITUTE OF GENERAL MEDICAL SCIENCES [R01GM115342] Funding Source: NIH RePORTER	National Institute of General Medical Sciences(United States Department of Health & Human ServicesNational Institutes of Health (NIH) - USANIH National Institute of General Medical Sciences (NIGMS)); National Cancer Institute of the NIH(United States Department of Health & Human ServicesNational Institutes of Health (NIH) - USANIH National Cancer Institute (NCI)); Sylvester Comprehensive Cancer C…	We thank Y. Zhang, P.J. Sales, V. Shestopalov, and I.S. Lossos for reagents, M.L. Bates at The Miami Project to Cure Paralysis for assistance with the TEM, and M. Boulina at the Analytical Imaging Core Facility of the Sylvester Comprehensive Cancer Center for assistance with the photobleaching experiments. Research in this publication was supported by grants from the National Institute of General…	Andersen JS, 2005, NATURE, V433, P77, DOI 10.1038/nature03207; Audas TE, 2012, MOL CELL, V45, P147, DOI 10.1016/j.molcel.2011.12.012; Baldwin AJ, 2011, J AM CHEM SOC, V133, P14160, DOI 10.1021/ja2017703; BENZ CC, 1992, BREAST CANCER RES TR, V24, P85, DOI 10.1007/BF01961241; Berchowitz LE, 2015, CELL, V163, P406, DOI 10.1016/j.cell.2015.08.060; Bierhoff H, 2014, MOL CELL, V54, P675, DOI 10.1016/j.…	44	87	88	1	14	CELL PRESS	CAMBRIDGE	600 TECHNOLOGY SQUARE, 5TH FLOOR, CAMBRIDGE, MA 02139 USA	1534-5807	1878-1551		DEV CELL	Dev. Cell	OCT 24	2016	39	2
J	Zhao, YH; Bhattacharjee, S; Jones, BM; Dua, P; Alexandrov, PN; Hill, JM; Lukiw, WJ				Zhao, Yuhai; Bhattacharjee, Surjyadipta; Jones, Brandon M.; Dua, Prerna; Alexandrov, Peter N.; Hill, James M.; Lukiw, Walter J.			Regulation of TREM2 expression by an NF-kappa B-sensitive miRNA-34a	NEUROREPORT			English	Article						Alzheimer's disease; amyloidosis; hippocampal CA1; innate immune response; microglial cells; miRNA-34a; NF-kappa B; phagocytosis; TREM2	HUMAN BRAIN-CELLS; ALZHEIMERS-DISEASE; MICROGLIAL CELLS; MYELOID CELLS-2; ACTIVATION; MICRORNAS; ADULT; GENES; RNA	Genetic deficits and loss of function for the triggering receptor expressed in myeloid cells 2 (TREM2; encoded at chr6p21.1), a transmembrane spanning stimulatory receptor of the immunoglobulin/lectin-like gene superfamily, have been associated with deficiencies in phagocytosis and the innate immune system in Alzheimer's disease. In this study, we provide evidence that TREM2 is downregulated in s…	[Zhao, Yuhai; Bhattacharjee, Surjyadipta; Jones, Brandon M.; Hill, James M.; Lukiw, Walter J.] Louisiana State Univ, Hlth Sci Ctr, Neurosci Ctr Excellence, New Orleans, LA 70112 USA; [Hill, James M.; Lukiw, Walter J.] Louisiana State Univ, Hlth Sci Ctr, Dept Ophthalmol, New Orleans, LA 70112 USA; [Lukiw, Walter J.] Louisiana State Univ, Hlth Sci Ctr, Dept Neurol, New Orleans, LA 70112 USA; [Dua, …		Lukiw, WJ (通讯作者)，Louisiana State Univ, Hlth Sci Ctr, LSU Neurosci Ctr Excellence, Dept Neurol Neurosci & Ophthalmol, 2020 Gravier St,Suite 904, New Orleans, LA 70112 USA.	wlukiw@lsuhsc.edu	Bhattacharjee, Surjyadipta/I-5354-2016; Bhattacharjee, Surjyadipta/AAD-7586-2021	Bhattacharjee, Surjyadipta/0000-0003-0185-553X; Bhattacharjee, Surjyadipta/0000-0003-0185-553X	LSUHSC; Alzheimer Association [IIRG-09-131729]; NIA [AG18031, AG038834]; NATIONAL INSTITUTE ON AGING [P50AG016573, R01AG018031, R01AG038834] Funding Source: NIH RePORTER	LSUHSC; Alzheimer Association(Alzheimer's AssociationBrightFocus Foundation); NIA(United States Department of Health & Human ServicesNational Institutes of Health (NIH) - USANIH National Institute on Aging (NIA)); NATIONAL INSTITUTE ON AGING(United States Department of Health & Human ServicesNational Institutes of Health (NIH) - USANIH National Institute on Aging (NIA))	These studies were presented in part at the 42nd Annual Society for Neuroscience Meeting, New Orleans Louisiana, 13-17 October 2012. The authors thank Drs. L. Carver, E. Head, W. Poon, G. Tejada, H. LeBlanc, C. Eicken, and C. Hebel for human brain tissues or extracts, miRNA array work, and initial data interpretation and D. Guillot and A.I. Pogue for expert technical assistance. Additional hippoc…	Aiyaz M, 2012, IMMUNOBIOLOGY, V217, P204, DOI 10.1016/j.imbio.2011.07.023; Colangelo V, 2002, J NEUROSCI RES, V70, P462, DOI 10.1002/jnr.10351; Cui JG, 2010, J BIOL CHEM, V285, P38951, DOI 10.1074/jbc.M110.178848; GIULIAN D, 1986, J NEUROSCI, V6, P2163; Guerreiro R, 2013, NEW ENGL J MED, V368, P117, DOI 10.1056/NEJMoa1211851; Hirrlinger J, 2002, J NEUROCHEM, V82, P635, DOI 10.1046/j.1471-4159.200…	23	86	89	0	11	LIPPINCOTT WILLIAMS & WILKINS	PHILADELPHIA	530 WALNUT ST, PHILADELPHIA, PA 19106-3621 USA	0959-4965			NEUROREPORT	Neuroreport	APR 17	2013	24	6
J	Colucci-D'Amato, L; Speranza, L; Volpicelli, F				Colucci-D'Amato, Luca; Speranza, Luisa; Volpicelli, Floriana			Neurotrophic Factor BDNF, Physiological Functions and Therapeutic Potential in Depression, Neurodegeneration and Brain Cancer	INTERNATIONAL JOURNAL OF MOLECULAR SCIENCES			English	Review						BDNF; miRNAs; neurogenesis; synaptic plasticity; depression; neurodegeneration; glioblastoma	FACTOR VAL66MET POLYMORPHISM; ACTIVITY-DEPENDENT SECRETION; WHITE-MATTER INTEGRITY; NEURONAL-ACTIVITY; HIPPOCAMPAL NEUROGENESIS; TRANSCRIPTION FACTOR; SYNAPTIC PLASTICITY; MESSENGER-RNA; FACTOR GENE; COGNITIVE DYSFUNCTION	Brain-derived neurotrophic factor (BDNF) is one of the most distributed and extensively studied neurotrophins in the mammalian brain. BDNF signals through the tropomycin receptor kinase B (TrkB) and the low affinity p75 neurotrophin receptor (p75NTR). BDNF plays an important role in proper growth, development, and plasticity of glutamatergic and GABAergic synapses and through modulation of neuron…	[Colucci-D'Amato, Luca] Univ Campania Luigi Vanvitelli, Dept Environm Biol & Pharmaceut Sci & Technol, I-81100 Caserta, Italy; [Colucci-D'Amato, Luca] Univ Campania Luigi Vanvitelli, InterUniv Ctr Res Neurosci CIRN, I-80131 Naples, Italy; [Speranza, Luisa] Albert Einstein Coll Med, Dept Neurosci, Bronx, NY 10461 USA; [Volpicelli, Floriana] Univ Naples Federico II, Dept Pharm, Sch Med & Surg, I-80…		Colucci-D'Amato, L (通讯作者)，Univ Campania Luigi Vanvitelli, Dept Environm Biol & Pharmaceut Sci & Technol, I-81100 Caserta, Italy.; Colucci-D'Amato, L (通讯作者)，Univ Campania Luigi Vanvitelli, InterUniv Ctr Res Neurosci CIRN, I-80131 Naples, Italy.	luca.colucci@unicampania.it; luisa.speranza@einsteinmed.org; floriana.volpicelli@unina.it	Speranza, Luisa/AAK-6098-2021	Volpicelli, Floriana/0000-0003-0618-5504	program VALERE: VAnviteLli pEr la RicErca	program VALERE: VAnviteLli pEr la RicErca	This research was funded by program VALERE: VAnviteLli pEr la RicErca to L.C.D.	Aarse J, 2016, HIPPOCAMPUS, V26, P739, DOI 10.1002/hipo.22555; Abdallah CG, 2015, ANNU REV MED, V66, P509, DOI 10.1146/annurev-med-053013-062946; Aid T, 2007, J NEUROSCI RES, V85, P525, DOI 10.1002/jnr.21139; Alenina N, 2015, BEHAV BRAIN RES, V277, P49, DOI 10.1016/j.bbr.2014.07.038; Allen AP, 2015, J AFFECT DISORDERS, V186, P306, DOI 10.1016/j.jad.2015.06.033; Altmann V, 2016, NEUROSCI LETT, V61…	262	85	85	9	20	MDPI	BASEL	ST ALBAN-ANLAGE 66, CH-4052 BASEL, SWITZERLAND		1422-0067		INT J MOL SCI	Int. J. Mol. Sci.	OCT	2020	21	20
J	Cosin-Tomas, M; Antonell, A; Llado, A; Alcolea, D; Fortea, J; Ezquerra, M; Lleo, A; Marti, MJ; Pallas, M; Sanchez-Valle, R; Molinuevo, JL; Sanfeliu, C; Kaliman, P				Cosin-Tomas, Marta; Antonell, Anna; Llado, Albert; Alcolea, Daniel; Fortea, Juan; Ezquerra, Mario; Lleo, Albert; Jose Marti, Maria; Pallas, Merce; Sanchez-Valle, Raquel; Luis Molinuevo, Jose; Sanfeliu, Coral; Kaliman, Perla			Plasma miR-34a-5p and miR-545-3p as Early Biomarkers of Alzheimer's Disease: Potential and Limitations	MOLECULAR NEUROBIOLOGY			English	Article						miRNA; Alzheimer's disease; Plasma biomarker; Preclinical; miR-34a-5p; miR-545-3p	MILD COGNITIVE IMPAIRMENT; CEREBROSPINAL-FLUID; CIRCULATING MICRORNAS; NEURODEGENERATIVE DISEASES; AMYLOID-BETA; HYPOTHETICAL MODEL; CSF BIOMARKERS; EXPRESSION; BRAIN; BLOOD	Plasma microRNAs (miRNAs) have been proposed as potential biomarkers in Alzheimer's disease (AD). Here, we explored their use as early sensors of the preclinical phase of the disease, when brain pathology is being developed and no cognitive loss is detected. For this purpose, we analyzed a set of ten mature plasma miRNAs in symptomatic patients with AD from a cohort that also included healthy con…	[Cosin-Tomas, Marta; Sanfeliu, Coral; Kaliman, Perla] CSIC, IIBB, Barcelona, Spain; [Cosin-Tomas, Marta; Pallas, Merce] Univ Barcelona, Inst Neurociencies, Fac Farm, Unitat Farmacol, Barcelona, Spain; [Cosin-Tomas, Marta; Pallas, Merce] CIBERNED, Barcelona, Spain; [Antonell, Anna; Llado, Albert; Sanchez-Valle, Raquel; Luis Molinuevo, Jose] Hosp Clin Barcelona, Dept Neurol, Alzheimers Dis & Other …		Sanfeliu, C; Kaliman, P (通讯作者)，CSIC, IIBB, Barcelona, Spain.; Sanfeliu, C; Kaliman, P (通讯作者)，IDIBAPS, Barcelona, Spain.; Kaliman, P (通讯作者)，Univ Calif Davis, Ctr Mind & Brain, Davis, CA 95616 USA.	coral.sanfeliu@iibb.csic.es; perlakaliman@gmail.com	Antonell, Anna/B-2555-2019; Fortea, Juan/AFU-3179-2022; Trabalon, Mario Ezquerra/E-3723-2019; Sanfeliu, Coral/G-9926-2015; Sanchez-Valle, Raquel/I-4217-2015	Antonell, Anna/0000-0002-3286-8459; Fortea, Juan/0000-0002-1340-638X; Trabalon, Mario Ezquerra/0000-0003-3246-6641; Sanfeliu, Coral/0000-0002-9004-1206; Alcolea, Daniel/0000-0002-3819-3245; Molinuevo, Jose Luis/0000-0003-0485-6001; Sanchez-Valle, Raquel/0000-0001-7750-896X; Cosin-Tomas, Marta/0000-0001-5012-8983	Spanish Ministry of Economy and Competitiveness (MINECO) [CSD2010-00045, SAF2012-39852]; European Regional Development Fund (ERDF), Instituto de Salud Carlos III [PI11/03035, PI11/02425, PI14/01561]; Fundacio la Marato de TV3 [20142610]; MINECO (FPU)	Spanish Ministry of Economy and Competitiveness (MINECO); European Regional Development Fund (ERDF), Instituto de Salud Carlos III; Fundacio la Marato de TV3; MINECO (FPU)	This work is supported by grants CSD2010-00045 and SAF2012-39852 from the Spanish Ministry of Economy and Competitiveness (MINECO) and the European Regional Development Fund (ERDF), Instituto de Salud Carlos III (PI11/03035, PI11/02425, PI14/01561), and a grant from the Fundacio la Marato de TV3 (20142610). Marta Cosin-Tomas is supported by a predoctoral fellowship from MINECO (FPU 2013).	Alcolea D, 2015, NEUROLOGY, V85, P626, DOI 10.1212/WNL.0000000000001859; Alcolea D, 2014, J ALZHEIMERS DIS, V42, P157, DOI 10.3233/JAD-140240; Antonell A, 2011, J NEURAL TRANSM, V118, P259, DOI 10.1007/s00702-010-0534-0; Banfi G, 2009, J LAB MED, P297; Bartel DP, 2009, CELL, V136, P215, DOI 10.1016/j.cell.2009.01.002; Bekris LM, 2015, NEURODEGENER DIS MAN, V5, P61, DOI [10.2217/nmt.14.52, 10.2217…	99	85	90	3	27	SPRINGER	NEW YORK	ONE NEW YORK PLAZA, SUITE 4600, NEW YORK, NY, UNITED STATES	0893-7648	1559-1182		MOL NEUROBIOL	Mol. Neurobiol.	SEP	2017	54	7
J	Vijayan, M; Reddy, PH				Vijayan, Murali; Reddy, P. Hemachandra			Peripheral biomarkers of stroke: Focus on circulatory microRNAs	BIOCHIMICA ET BIOPHYSICA ACTA-MOLECULAR BASIS OF DISEASE			English	Review						Stroke; Vascular dementia; Alzheimer's disease; Circulatory microRNA; Serum; Plasma; Protein biomarker	C-REACTIVE PROTEIN; TRANSIENT ISCHEMIC ATTACK; PHOSPHOLIPASE A(2); INFARCT VOLUME; BIOCHEMICAL MARKERS; HEART-DISEASE; SERUM S100B; RISK; BRAIN; EXPRESSION	Stroke is the second leading cause of death in the world. Stroke occurs when blood flow stops, and that stoppage results in reduced oxygen supply to neurons in the brain. The occurrence of stroke increases with age, but anyone at any age can suffer from stroke. Recent research has implicated multiple cellular changes in stroke patients, including oxidative stress and mitochondrial dysfunction, in…	[Vijayan, Murali; Reddy, P. Hemachandra] Texas Tech Univ, Garrison Inst Aging, Hlth Sci Ctr, 3601 4th St,MS 9424,4A 124, Lubbock, TX 79430 USA; [Reddy, P. Hemachandra] Texas Tech Univ, Cell Biol & Biochem, Hlth Sci Ctr, 3601 4th St,MS 9424, Lubbock, TX 79430 USA; [Reddy, P. Hemachandra] Texas Tech Univ, Neurosci & Pharmacol, Hlth Sci Ctr, 3601 4th St,MS 9424, Lubbock, TX 79430 USA; [Reddy, P. Hem…		Reddy, PH (通讯作者)，Texas Tech Univ, Garrison Inst Aging, Hlth Sci Ctr, 3601 4th St,MS 9424,4A 124, Lubbock, TX 79430 USA.	hemachandra.reddy@ttuhsc.edu			National Institutes of Health [AG042178, AG47812]; Garrison Family Foundation; NATIONAL INSTITUTE ON AGING [R01AG047812, R01AG042178] Funding Source: NIH RePORTER	National Institutes of Health(United States Department of Health & Human ServicesNational Institutes of Health (NIH) - USA); Garrison Family Foundation; NATIONAL INSTITUTE ON AGING(United States Department of Health & Human ServicesNational Institutes of Health (NIH) - USANIH National Institute on Aging (NIA))	Work presented in this article is supported by National Institutes of Health grants - AG042178 and AG47812 and Garrison Family Foundation.	ADAMS HP, 1993, STROKE, V24, P35, DOI 10.1161/01.STR.24.1.35; Ai J, 2013, J NEUROSCI, V33, P3989, DOI 10.1523/JNEUROSCI.1997-12.2013; Allard L, 2004, PROTEOMICS, V4, P2242, DOI 10.1002/pmic.200300809; Alvarez-Llamas G, 2008, EXPERT REV PROTEOMIC, V5, P679, DOI 10.1586/14789450.5.5.679; Alvarez-Perez FJ, 2011, J NEUROL NEUROSUR PS, V82, P986, DOI 10.1136/jnnp.2010.230870; Ambros V, 2001, CELL, V10…	89	85	87	1	55	ELSEVIER	AMSTERDAM	RADARWEG 29, 1043 NX AMSTERDAM, NETHERLANDS	0925-4439	1879-260X		BBA-MOL BASIS DIS	Biochim. Biophys. Acta-Mol. Basis Dis.	OCT	2016	1862	10
J	Karnati, HK; Panigrahi, MK; Gutti, RK; Greig, NH; Tamargo, IA				Karnati, Hanuma Kumar; Panigrahi, Manas Kumar; Gutti, Ravi Kumar; Greig, Nigel H.; Tamargo, Ian A.			miRNAs: Key Players in Neurodegenerative Disorders and Epilepsy	JOURNAL OF ALZHEIMERS DISEASE			English	Review						Alzheimer's disease; amyotrophic lateral sclerosis; epilepsy; Huntington's disease; miRNAs; neurodegenerative disorders; Parkinson's disease	IMMATURE RAT MODEL; ALPHA-SYNUCLEIN EXPRESSION; ALZHEIMERS-DISEASE BRAIN; MESSENGER-RNA EXPRESSION; TRANSCRIPTION FACTOR SP1; TEMPORAL-LOBE EPILEPSY; MESENCHYMAL STEM-CELLS; PRECURSOR PROTEIN; AMYLOID-BETA; PARKINSONS-DISEASE	MicroRNAs (miRNAs) are endogenous, similar to 22 nucleotide, non-coding RNA molecules that function as posttranscriptional regulators of gene expression. miRNA dysregulation has been observed in cancer and in neurodegenerative disorders such as Alzheimer's, Parkinson's, and Huntington's diseases, amyotrophic lateral sclerosis, and the neurological disorder, epilepsy. Neuronal degradation and deat…	[Karnati, Hanuma Kumar; Gutti, Ravi Kumar] Univ Hyderabad, Sch Life Sci, Dept Biochem, Hyderabad 500134, Telangana, India; [Panigrahi, Manas Kumar] KIMS, Dept Neurosurg, Hyderabad, Telangana, India; [Greig, Nigel H.; Tamargo, Ian A.] NIA, Drug Design & Dev Sect, Translat Gerontol Branch, Intramural Res Program,NIH, Baltimore, MD 21224 USA		Tamargo, IA (通讯作者)，NIA, Drug Design & Dev Sect, Translat Gerontol Branch, Intramural Res Program,NIH, Baltimore, MD 21224 USA.	hanumabio@gmail.com; ian.tamargo@nih.gov	karnati, Hanuma kumar/ABH-8371-2020; Karnati, Hanuma kumar/V-2002-2019	karnati, Hanuma kumar/0000-0002-1259-6900; Gutti, Ravi Kumar/0000-0002-0912-5796	University of Hyderabad; Krishna Institute of Medical Sciences (KIMS), Hyderabad, India; Intramural Research Program of the National Institute on Aging (NHG, IAT), Baltimore, MD, USA; NATIONAL INSTITUTE ON AGING [ZIAAG000311] Funding Source: NIH RePORTER	University of Hyderabad(University of Hyderabad); Krishna Institute of Medical Sciences (KIMS), Hyderabad, India; Intramural Research Program of the National Institute on Aging (NHG, IAT), Baltimore, MD, USA; NATIONAL INSTITUTE ON AGING(United States Department of Health & Human ServicesNational Institutes of Health (NIH) - USANIH National Institute on Aging (NIA))	This work was supported in part by the University of Hyderabad and the Krishna Institute of Medical Sciences (KIMS), Hyderabad, India, and by the Intramural Research Program of the National Institute on Aging (NHG, IAT), Baltimore, MD, USA.	Absalon S, 2013, J NEUROSCI, V33, P14645, DOI 10.1523/JNEUROSCI.1327-13.2013; Alvarez-Erviti L, 2011, NAT BIOTECHNOL, V29, P341, DOI 10.1038/nbt.1807; Aronica E, 2010, EUR J NEUROSCI, V31, P1100, DOI 10.1111/j.1460-9568.2010.07122.x; Aronica E, 2011, EPILEPSIA, V52, P26, DOI 10.1111/j.1528-1167.2011.03033.x; Ashhab MU, 2013, J MOL NEUROSCI, V51, P950, DOI 10.1007/s12031-013-0013-9; Banks WA, 2001…	186	85	88	4	20	IOS PRESS	AMSTERDAM	NIEUWE HEMWEG 6B, 1013 BG AMSTERDAM, NETHERLANDS	1387-2877	1875-8908		J ALZHEIMERS DIS	J. Alzheimers Dis.		2015	48	3
J	Van den Hove, DL; Kompotis, K; Lardenoije, R; Kenis, G; Mill, J; Steinbusch, HW; Lesch, KP; Fitzsimons, CP; De Strooper, B; Rutten, BPF				Van den Hove, Daniel L.; Kompotis, Konstantinos; Lardenoije, Roy; Kenis, Gunter; Mill, Jonathan; Steinbusch, Harry W.; Lesch, Klaus-Peter; Fitzsimons, Carlos P.; De Strooper, Bart; Rutten, Bart P. F.			Epigenetically regulated microRNAs in Alzheimer's disease	NEUROBIOLOGY OF AGING			English	Review						MicroRNAs; DNA methylation; Epigenetics; Alzheimer's disease	BINDING PROTEIN MECP2; ACUTE LYMPHOBLASTIC-LEUKEMIA; NUCLEAR RECEPTOR TLX; DNA METHYLATION; TUMOR-SUPPRESSOR; CELL-PROLIFERATION; DOWN-REGULATION; GASTRIC-CANCER; AMYLOID-BETA; NONCODING RNAS	Alzheimer's disease (AD) is a complex neurodegenerative disorder involving dysregulation of many biological pathways at multiple levels. Classical epigenetic mechanisms, including DNA methylation and histone modifications, and regulation by microRNAs (miRNAs), are among the major regulatory elements that control these pathways at the molecular level, with epigenetic modifications regulating gene …	[Van den Hove, Daniel L.; Kompotis, Konstantinos; Lardenoije, Roy; Kenis, Gunter; Steinbusch, Harry W.; Lesch, Klaus-Peter; Rutten, Bart P. F.] Maastricht Univ, Sch Mental Hlth & Neurosci MHeNS, Fac Hlth Med & Life Sci, European Grad Sch Neurosci EURON,Med Ctr, NL-6200 MD Maastricht, Netherlands; [Van den Hove, Daniel L.; Lesch, Klaus-Peter] Univ Wurzburg, Div Mol Psychiat, Dept Psychiat Psychoso…		Van den Hove, DL (通讯作者)，Maastricht Univ, Sch Mental Hlth & Neurosci MHeNS, Dept Psychiat & Neuropsychol, POB 616, NL-6200 MD Maastricht, Netherlands.	d.vandenhove@maastrichtuniversity.nl	Mill, Jonathan S/B-3276-2010; Mill, Jonathan/B-5678-2014; Steinbusch, Heinrich/L-6950-2017; Kompotis, Konstantinos/A-9143-2018; de+Strooper, Bart/Z-1638-2019; Lesch, Klaus-Peter/J-4906-2013	Mill, Jonathan S/0000-0003-1115-3224; Mill, Jonathan/0000-0003-1115-3224; Kompotis, Konstantinos/0000-0003-4106-4062; Lesch, Klaus-Peter/0000-0001-8348-153X; Rutten, Bart/0000-0002-9834-6346; van den Hove, Daniel/0000-0003-4047-3198; Fitzsimons, Carlos P./0000-0002-1556-2650	Internationale Stichting Alzheimer Onderzoek [07551, 11532]; ISAO [09552]; Netherlands Organization for Scientific Research (NWO) [916.11.086]	Internationale Stichting Alzheimer Onderzoek; ISAO; Netherlands Organization for Scientific Research (NWO)(Netherlands Organization for Scientific Research (NWO))	Funds have been provided by the Internationale Stichting Alzheimer Onderzoek, grant number 07551 and 11532 (D.L.A. vdH.), by the ISAO grant number 09552, and the Netherlands Organization for Scientific Research (NWO, Veni Award 916.11.086) (B.P.F.R.).	Abe M, 2013, TRENDS CELL BIOL, V23, P30, DOI 10.1016/j.tcb.2012.08.013; Abuhatzira L, 2007, EPIGENETICS-US, V2, P214, DOI 10.4161/epi.2.4.5212; Adwan L, 2013, PHARMACOL THERAPEUT, V139, P41, DOI 10.1016/j.pharmthera.2013.03.010; Agiostratidou G, 2006, J NEUROCHEM, V96, P1182, DOI 10.1111/j.1471-4159.2005.03616.x; Agirre X, 2009, CANCER RES, V69, P4443, DOI 10.1158/0008-5472.CAN-08-4025; Ando T, 2…	254	85	86	0	100	ELSEVIER SCIENCE INC	NEW YORK	STE 800, 230 PARK AVE, NEW YORK, NY 10169 USA	0197-4580	1558-1497		NEUROBIOL AGING	Neurobiol. Aging	APR	2014	35	4
J	Schonrock, N; Matamales, M; Ittner, LM; Gotz, J				Schonrock, Nicole; Matamales, Miriam; Ittner, Lars M.; Goetz, Juergen			MicroRNA networks surrounding APP and amyloid-beta metabolism - Implications for Alzheimer's disease	EXPERIMENTAL NEUROLOGY			English	Review						Alzheimer; A beta (amyloid-beta); APP (amyloid precursor protein); Animal model; BACE1; beta-secretase; MicroRNA; Neurodegeneration; Splicing; Tau	TRANS-GOLGI NETWORK; PRECURSOR-PROTEIN; NEURODEGENERATIVE DISORDERS; TRANSMEMBRANE DOMAIN; FUNCTIONAL GENOMICS; BRAIN-INJURY; A-BETA; EXPRESSION; RNA; TAU	MicroRNAs (miRNAs) are small non-coding RNA regulators of protein synthesis that function as "fine-tuning" tools of gene expression in development and tissue homeostasis. Their profiles are significantly altered in neurodegenerative diseases such as Alzheimer's disease (AD) that is characterized by both amyloid-beta (A beta) and tau deposition in brain. A key challenge remains in determining how …	[Schonrock, Nicole] VCCRI, Stem Cell & Dev Biol Div, Darlinghurst, NSW 2010, Australia; [Matamales, Miriam; Goetz, Juergen] Univ Sydney, Brain & Mind Res Inst, Alzheimers & Parkinsons Dis Lab, Camperdown, NSW 2050, Australia; [Ittner, Lars M.] Univ Sydney, Brain & Mind Res Inst, Lab Translat Neurodegenerat, Camperdown, NSW 2050, Australia		Schonrock, N (通讯作者)，VCCRI, Stem Cell & Dev Biol Div, Darlinghurst, NSW 2010, Australia.	n.schonrock@victorchang.edu.au; juergen.goetz@sydney.edu.au	Götz, Jürgen/C-2448-2014; Matamales, Miriam/J-5189-2014	Götz, Jürgen/0000-0001-8501-7896; Matamales, Miriam/0000-0001-9978-0091; Ittner, Lars/0000-0001-6738-3825	National Health & Medical Research Council; Australian Research Council; J.O. & J.R. Wicking Trust; Wenkart Foundation; Alzheimer's Australia; Human Frontier Science Program (HFSP); EMBO Long-Term Fellowship	National Health & Medical Research Council(National Health and Medical Research Council (NHMRC) of Australia); Australian Research Council(Australian Research Council); J.O. & J.R. Wicking Trust; Wenkart Foundation; Alzheimer's Australia; Human Frontier Science Program (HFSP)(Human Frontier Science Program); EMBO Long-Term Fellowship(European Molecular Biology Organization (EMBO))	This work is supported by grants from the National Health & Medical Research Council, the Australian Research Council, and the J.O. & J.R. Wicking Trust (JG). Postgraduate scholarship support for the laboratory of JG has been provided by the Wenkart Foundation and by Alzheimer's Australia. NS is supported by the Human Frontier Science Program (HFSP), and MM by an EMBO Long-Term Fellowship.	Baek D, 2008, NATURE, V455, P64, DOI 10.1038/nature07242; Ballard C, 2006, NAT REV NEUROSCI, V7, P492, DOI 10.1038/nrn1926; Ballard C, 2011, LANCET, V377, P1019, DOI 10.1016/S0140-6736(10)61349-9; Ballard C, 2009, LANCET NEUROL, V8, P151, DOI 10.1016/S1474-4422(08)70295-3; Ballard CG, 2009, NAT REV NEUROL, V5, P245, DOI 10.1038/nrneurol.2009.39; Bertram L, 2008, NAT REV NEUROSCI, V9, P768, DOI 10…	105	85	87	0	24	ACADEMIC PRESS INC ELSEVIER SCIENCE	SAN DIEGO	525 B ST, STE 1900, SAN DIEGO, CA 92101-4495 USA	0014-4886	1090-2430		EXP NEUROL	Exp. Neurol.	JUN	2012	235	2
J	Bekris, LM; Lutz, F; Montine, TJ; Yu, CE; Tsuang, D; Peskind, ER; Leverenz, JB				Bekris, Lynn M.; Lutz, Franziska; Montine, Thomas J.; Yu, Chang En; Tsuang, Debby; Peskind, Elaine R.; Leverenz, James B.			MicroRNA in Alzheimer's disease: an exploratory study in brain, cerebrospinal fluid and plasma	BIOMARKERS			English	Article						Amyloid; biomarker; braak stage; miR-15a; miR-370; miR-328; miR-138; miR-132; plaque	ENDOGENOUS CONTROL GENES; NEUROPATHOLOGIC ASSESSMENT; PROSTATE-CANCER; NEURONAL LOSS; EXPRESSION; IDENTIFICATION; DEMENTIA; MIRNA; BIOMARKERS; DIAGNOSIS	MicroRNA (miRNA) may be potential biomarkers of Alzheimer's disease (AD). The objective of this investigation was to demonstrate that miRNAs in human brain or biofluids are differentially expressed according to disease status, tissue type, neuritic plaque score or Braak stage. Post-mortem brain (PMB) miRNA were profiled using arrays and validated using quantitative RT-PCR (qRT-PCR). Five gRT-PCR-…	[Bekris, Lynn M.; Lutz, Franziska; Yu, Chang En; Tsuang, Debby; Leverenz, James B.] VA Puget Sound Hlth Care Syst, Dept Geriatr GRECC, Res Ctr, Seattle, WA USA; [Bekris, Lynn M.; Lutz, Franziska; Yu, Chang En; Tsuang, Debby; Leverenz, James B.] VA Puget Sound Hlth Care Syst, Dept Geriatr GRECC, Educ Ctr, Seattle, WA USA; [Bekris, Lynn M.; Lutz, Franziska; Yu, Chang En; Tsuang, Debby; Leverenz, Ja…		Bekris, LM (通讯作者)，Univ Washington, Dept Med, Div Gerontol & Geriatr Med, Box 358280 VAPSHCS GRECC S182,1660 South Columbia, Seattle, WA 98108 USA.	lbekris@uw.edu	Tsuang, Debby/L-7234-2016	Tsuang, Debby/0000-0002-4716-1894; Leverenz, James/0000-0002-0896-0749	U.S. Department of Veterans Affairs, Office of Research and Development Clinical Research and Development Program; Biomedical Laboratory Research Program; NIH [P50AG005136-27, P50NS062684-01A1, P50 NS062684, K99AG034214-02/R00AG034214-03]; NATIONAL INSTITUTE OF NEUROLOGICAL DISORDERS AND STROKE [P50NS062684] Funding Source: NIH RePORTER; NATIONAL INSTITUTE ON AGING [P50AG005136, R00AG034214, K99A…	U.S. Department of Veterans Affairs, Office of Research and Development Clinical Research and Development Program; Biomedical Laboratory Research Program; NIH(United States Department of Health & Human ServicesNational Institutes of Health (NIH) - USA); NATIONAL INSTITUTE OF NEUROLOGICAL DISORDERS AND STROKE(United States Department of Health & Human ServicesNational Institutes of Health (NIH) - …	This work is supported, in part, by the U.S. Department of Veterans Affairs, Office of Research and Development Clinical Research and Development Program, the Biomedical Laboratory Research Program and NIH Grants: P50AG005136-27, P50NS062684-01A1, P50 NS062684 and K99AG034214-02/R00AG034214-03.	Abner EL, 2011, J ALZHEIMERS DIS, V25, P445, DOI 10.3233/JAD-2011-101980; Adilakshmi T, 2012, PLOS ONE, V7, DOI 10.1371/journal.pone.0039674; [Anonymous], 1997, Neurobiol Aging, V18, pS1; Aqeilan RI, 2010, CELL DEATH DIFFER, V17, P215, DOI 10.1038/cdd.2009.69; Betel D, 2008, NUCLEIC ACIDS RES, V36, pD149, DOI 10.1093/nar/gkm995; Betel D, 2010, GENOME BIOL, V11, DOI 10.1186/gb-2010-11-8-r90; Bobin…	79	84	88	2	48	TAYLOR & FRANCIS LTD	ABINGDON	2-4 PARK SQUARE, MILTON PARK, ABINGDON OR14 4RN, OXON, ENGLAND	1354-750X	1366-5804		BIOMARKERS	Biomarkers	AUG	2013	18	5
J	Cui, GH; Guo, HD; Li, H; Zhai, Y; Gong, ZB; Wu, J; Liu, JS; Dong, YR; Hou, SX; Liu, JR				Cui, Guo-hong; Guo, Hai-dong; Li, Han; Zhai, Yu; Gong, Zhang-bin; Wu, Jing; Liu, Jian-sheng; Dong, You-rong; Hou, Shuang-xing; Liu, Jian-ren			RVG-modified exosomes derived from mesenchymal stem cells rescue memory deficits by regulating inflammatory responses in a mouse model of Alzheimer's disease	IMMUNITY & AGEING			English	Article						Alzheimer's disease; Exosomes; Targeting; Mesenchymal stem cells; Inflammatory cytokine	DRUG-DELIVERY VEHICLES; ACETYLCHOLINE-RECEPTOR; IN-VIVO; BRAIN; NEUROINFLAMMATION; MICRORNAS; MICROGLIA; MECHANISM; PEPTIDES; PROTEIN	BackgroundExosomes are lipid-bilayer enclosed nano-sized vesicles that transfer functional cellular proteins, mRNA and miRNAs. Mesenchymal stem cells (MSCs) derived exosomes have been demonstrated to prevent memory deficits in the animal model of Alzheimer's disease (AD). However, the intravenously injected exosomes could be abundantly tracked in other organs except for the targeted regions in th…	[Cui, Guo-hong; Zhai, Yu; Wu, Jing; Liu, Jian-sheng; Dong, You-rong; Liu, Jian-ren] Shanghai Jiao Tong Univ, Shanghai Peoples Hosp 9, Sch Med, Dept Neurol, Shanghai 200011, Peoples R China; [Guo, Hai-dong; Li, Han] Shanghai Univ Tradit Chinese Med, Sch Basic Med, Dept Anat, Shanghai 201203, Peoples R China; [Gong, Zhang-bin] Shanghai Univ Tradit Chinese Med, Sch Basic Med, Dept Biochem, Shanghai …		Liu, JR (通讯作者)，Shanghai Jiao Tong Univ, Shanghai Peoples Hosp 9, Sch Med, Dept Neurol, Shanghai 200011, Peoples R China.; Hou, SX (通讯作者)，Fudan Univ, Pudong Med Ctr, Shanghai Pudong Hosp, Dept Neurol, Shanghai 201399, Peoples R China.	housx021@163.com; liujr021@vip.163.com			National Natural Science Foundation of China [31400838, 81673729, 81774019]; Program of No. 9 Shanghai People's Hospital [2013A05]; Natural Science Foundation of Shanghai [16ZR1437300]; Outstanding Leaders Training Program of Pudong Health Bureau of Shanghai [PWR12015-06]; Shanghai Municipal Commission of Health and Family Planning [ZY (2018-2020)-CCCX-2001-01]	National Natural Science Foundation of China(National Natural Science Foundation of China (NSFC)); Program of No. 9 Shanghai People's Hospital; Natural Science Foundation of Shanghai(Natural Science Foundation of Shanghai); Outstanding Leaders Training Program of Pudong Health Bureau of Shanghai; Shanghai Municipal Commission of Health and Family Planning	This work was supported by grants from the National Natural Science Foundation of China (31400838, 81673729 and 81774019), Program of No. 9 Shanghai People's Hospital (2013A05), Natural Science Foundation of Shanghai (No. 16ZR1437300), Outstanding Leaders Training Program of Pudong Health Bureau of Shanghai (PWR12015-06) and Shanghai Municipal Commission of Health and Family Planning, NO. ZY (201…	Alvarez-Erviti L, 2011, NAT BIOTECHNOL, V29, P341, DOI 10.1038/nbt.1807; Cai ZY, 2014, INT J NEUROSCI, V124, P307, DOI 10.3109/00207454.2013.833510; Chever O, 2014, PHILOS T R SOC B, V369, DOI 10.1098/rstb.2013.0596; Cui GH, 2018, FASEB J, V32, P654, DOI 10.1096/fj.201700600R; Cui GH, 2016, MOL NEUROBIOL, V53, P1108, DOI 10.1007/s12035-014-9069-y; Dineley KT, 2007, FRONT BIOSCI-LANDMRK, V12, P503…	47	83	86	6	38	BMC	LONDON	CAMPUS, 4 CRINAN ST, LONDON N1 9XW, ENGLAND	1742-4933			IMMUN AGEING	Immun. Ageing	MAY 13	2019	16
J	Tan, L; Yu, JT; Tan, L				Tan, Lin; Yu, Jin-Tai; Tan, Lan			Causes and Consequences of MicroRNA Dysregulation in Neurodegenerative Diseases	MOLECULAR NEUROBIOLOGY			English	Review						Alzheimer's disease; Parkinson's disease; Huntington's disease; Amyotrophic lateral sclerosis; MicroRNA	ALPHA-SYNUCLEIN EXPRESSION; ALZHEIMERS-DISEASE; HUNTINGTONS-DISEASE; EPIGENETIC REGULATION; RNA-INTERFERENCE; NEURONAL DIFFERENTIATION; DNA METHYLATION; BRAIN; GENE; PLASMA	Neurodegenerative diseases, including Alzheimer's disease (AD), Parkinson's disease (PD), Huntington's disease (HD) and amyotrophic lateral sclerosis (ALS), originate from a loss of neurons in the central nervous system (CNS) and are severely debilitating. The incidence of neurodegenerative diseases increases with age, and they are expected to become more common due to extended life expectancy. B…	[Tan, Lin; Yu, Jin-Tai; Tan, Lan] Ocean Univ China, Coll Med & Pharmaceut, Qingdao, Peoples R China; [Tan, Lin; Yu, Jin-Tai; Tan, Lan] Qingdao Univ, Dept Neurol, Qingdao Municipal Hosp, Sch Med, Qingdao 266071, Peoples R China		Yu, JT (通讯作者)，Qingdao Univ, Dept Neurol, Qingdao Municipal Hosp, Sch Med, Qingdao 266071, Peoples R China.	yu-jintai@163.com; dr.tanlan@163.com		Yu, Jin-Tai/0000-0002-7686-0547	National Natural Science Foundation of China [81000544, 81171209, 81371406]; Shandong Provincial Natural Science Foundation, China [ZR2010HQ004, ZR2011HZ001]; Shandong Provincial Outstanding Medical Academic Professional Program	National Natural Science Foundation of China(National Natural Science Foundation of China (NSFC)); Shandong Provincial Natural Science Foundation, China(Natural Science Foundation of Shandong Province); Shandong Provincial Outstanding Medical Academic Professional Program	This work was supported in part by grants from the National Natural Science Foundation of China (81000544, 81171209, 81371406), the Shandong Provincial Natural Science Foundation, China (ZR2010HQ004, ZR2011HZ001), and the Shandong Provincial Outstanding Medical Academic Professional Program.	Absalon S, 2013, J NEUROSCI, V33, P14645, DOI 10.1523/JNEUROSCI.1327-13.2013; Ang SL, 2009, ADV EXP MED BIOL, V651, P58; Baer C, 2012, CANCER RES, V72, P3775, DOI 10.1158/0008-5472.CAN-12-0803; Bartel DP, 2004, CELL, V116, P281, DOI 10.1016/S0092-8674(04)00045-5; Bernstein E, 2001, NATURE, V409, P363, DOI 10.1038/35053110; Bian S, 2011, MOL NEUROBIOL, V44, P359, DOI 10.1007/s12035-011-8211-3; Bil…	123	83	84	0	61	SPRINGER	NEW YORK	ONE NEW YORK PLAZA, SUITE 4600, NEW YORK, NY, UNITED STATES	0893-7648	1559-1182		MOL NEUROBIOL	Mol. Neurobiol.	JUN	2015	51	3
J	Maffioletti, E; Tardito, D; Gennarelli, M; Bocchio-Chiavetto, L				Maffioletti, Elisabetta; Tardito, Daniela; Gennarelli, Massimo; Bocchio-Chiavetto, Luisella			Micro spies from the brain to the periphery: new clues from studies on microRNAs in neuropsychiatric disorders	FRONTIERS IN CELLULAR NEUROSCIENCE			English	Review						microRNA; schizophrenia; major depression; bipolar disorder; Alzheimer disease; Parkinson disease; genetic variation; SNP	ALPHA-SYNUCLEIN EXPRESSION; LYMPHOBLASTOID CELL-LINES; ALZHEIMERS-DISEASE BRAIN; CIRCULATING MICRORNAS; TARGET SITE; CEREBROSPINAL-FLUID; PARKINSONS-DISEASE; PREFRONTAL CORTEX; DOWN-REGULATION; BINDING-SITE	microRNAs (miRNAs) are small non-coding RNAs (20-22 nucleotides) playing a major role in post-transcriptional regulation of gene expression. miRNAs are predicted to regulate more than 50% of all the protein-coding genes. Increasing evidence indicates that they may play key roles in the biological pathways that regulate neurogenesis and synaptic plasticity, as well as in neurotransmitter homeostas…	[Maffioletti, Elisabetta; Gennarelli, Massimo] IRCCS Ctr S Giovanni di Dio Fatebenefratelli, Genet Unit, I-25125 Brescia, Italy; [Maffioletti, Elisabetta; Gennarelli, Massimo] Univ Brescia, Dept Mol & Translat Med, Brescia, Italy; [Tardito, Daniela] Univ Milan, Dept Biomol & Pharmaceut Sci, Milan, Italy; [Bocchio-Chiavetto, Luisella] IRCCS Ctr S Giovanni di Dio Fatebenefratelli, Neuropsychopharma…		Bocchio-Chiavetto, L (通讯作者)，IRCCS Ctr S Giovanni di Dio Fatebenefratelli, Neuropsychopharmacol Unit, Via Pilastroni 4, I-25125 Brescia, Italy.	lbocchio@fatebenefratelli.it	Chiavetto, Luisella Bocchio/D-3884-2012; Gennarelli, Massimo/AAL-3542-2020; Maffioletti, Elisabetta/D-7170-2017; Tardito, Daniela/J-8076-2015	Chiavetto, Luisella Bocchio/0000-0002-9801-603X; Maffioletti, Elisabetta/0000-0003-4019-1641; Tardito, Daniela/0000-0001-5585-1054; GENNARELLI, Massimo/0000-0003-4192-945X	Cariplo Foundation (MICROMOOD); Italian Ministry of Health (Ricerca Corrente)	Cariplo Foundation (MICROMOOD)(Fondazione Cariplo); Italian Ministry of Health (Ricerca Corrente)(Ministry of Health, Italy)	This work was supported by grants from the Cariplo Foundation (MICROMOOD Project 2009-2701) and from the Italian Ministry of Health (Ricerca Corrente). We want to thank Dr. Carlo Maj for his help.	Abelson JF, 2005, SCIENCE, V310, P317, DOI 10.1126/science.1116502; Absalon S, 2013, J NEUROSCI, V33, P14645, DOI 10.1523/JNEUROSCI.1327-13.2013; Alexandrov Peter N, 2012, Int J Biochem Mol Biol, V3, P365; Arroyo JD, 2011, P NATL ACAD SCI USA, V108, P5003, DOI 10.1073/pnas.1019055108; Banigan MG, 2013, PLOS ONE, V8, DOI 10.1371/journal.pone.0048814; Baudry A, 2010, SCIENCE, V329, P1537, DOI 10.11…	154	83	83	1	50	FRONTIERS MEDIA SA	LAUSANNE	AVENUE DU TRIBUNAL FEDERAL 34, LAUSANNE, CH-1015, SWITZERLAND		1662-5102		FRONT CELL NEUROSCI	Front. Cell. Neurosci.	MAR 11	2014	8
J	Nagaraj, S; Laskowska-Kaszub, K; Debski, KJ; Wojsiat, J; Dabrowski, M; Gabryelewicz, T; Kuznicki, J; Wojda, U				Nagaraj, Siranjeevi; Laskowska-Kaszub, Katarzyna; Debski, Konrad J.; Wojsiat, Joanna; Dabrowski, Michal; Gabryelewicz, Tomasz; Kuznicki, Jacek; Wojda, Urszula			Profile of 6 microRNA in blood plasma distinguish early stage Alzheimer's disease patients from non-demented subjects	ONCOTARGET			English	Article						Alzheimer`s disease; early Alzheimer's disease; mild cognitive impairment; microRNA; biomarker; Gerotarget	MILD COGNITIVE IMPAIRMENT; AMYLOID PRECURSOR PROTEIN; SIGNAL-REGULATED KINASE; CEREBROSPINAL-FLUID; CIRCULATING MICRORNAS; NEURODEGENERATIVE DISEASES; ASSOCIATION WORKGROUPS; DIAGNOSTIC GUIDELINES; POTENTIAL BIOMARKERS; NATIONAL INSTITUTE	Alzheimer's disease (AD) is the most common age-related dementia. Among its major challenges is identifying molecular signatures characteristic for the early AD stage in patients with Mild Cognitive Impairment (MCI-AD), which could serve for deciphering the AD pathomechanism and also as non-invasive, easy-to-access biomarkers. Using qRT-PCR we compared the microRNA (miRNA) profiles in blood plasm…	[Nagaraj, Siranjeevi; Laskowska-Kaszub, Katarzyna; Wojsiat, Joanna; Wojda, Urszula] Polish Acad Sci, Lab Preclin Testing Higher Stand, Nencki Inst Expt Biol, Warsaw, Poland; [Debski, Konrad J.; Dabrowski, Michal] Polish Acad Sci, Lab Bioinformat, Nencki Inst Expt Biol, Warsaw, Poland; [Gabryelewicz, Tomasz] Mossakowski Med Res Ctr, Dept Neurodegenerat Disorders, Warsaw, Poland; [Kuznicki, Jacek] …		Wojda, U (通讯作者)，Polish Acad Sci, Lab Preclin Testing Higher Stand, Nencki Inst Expt Biol, Warsaw, Poland.	u.wojda@nencki.gov.pl	Wojda, Urszula/M-6079-2015; jeevi, siran/ABB-6245-2021; Kuznicki, Jacek/AAW-9239-2020; Dąbrowski, Michał/K-4384-2012	Wojda, Urszula/0000-0002-4525-2004; jeevi, siran/0000-0001-8132-491X; Kuznicki, Jacek/0000-0001-6486-0657; Debski, Konrad/0000-0001-5949-9211; Dabrowski, Michal/0000-0002-5335-158X	7th Framework Program (FP) of the EU - Joint Programming for Neurodegenerative Diseases (JPND) grant: "Biomarkers for Alzheimer's disease and Parkinson's disease" [2/BIOMARKAPD/JPND/2012]; European Union's Horizon research and innovation programme under the Marie Sklodowska-Curie grant [665735]; Polish Ministry of Science and Higher Education [3548/H2020/COFUND/2016/2]	7th Framework Program (FP) of the EU - Joint Programming for Neurodegenerative Diseases (JPND) grant: "Biomarkers for Alzheimer's disease and Parkinson's disease"; European Union's Horizon research and innovation programme under the Marie Sklodowska-Curie grant; Polish Ministry of Science and Higher Education(Ministry of Science and Higher Education, Poland)	This research was supported by the 7th Framework Program (FP) of the EU - Joint Programming for Neurodegenerative Diseases (JPND) grant: "Biomarkers for Alzheimer's disease and Parkinson's disease" (2/BIOMARKAPD/JPND/2012) to JK, TG, and UW, by the European Union's Horizon 2020 research and innovation programme under the Marie Sklodowska-Curie grant agreement no 665735 (Bio4Med) and by the fundin…	Agarwal, 2016, TARGETSCANHUMAN PRED; Albert MS, 2011, ALZHEIMERS DEMENT, V7, P270, DOI 10.1016/j.jalz.2011.03.008; Andersen CL, 2004, CANCER RES, V64, P5245, DOI 10.1158/0008-5472.CAN-04-0496; Barone E, 2015, NEUROBIOL DIS, V84, P69, DOI 10.1016/j.nbd.2015.02.013; Bekris LM, 2013, BIOMARKERS, V18, P455, DOI 10.3109/1354750X.2013.814073; Bhatnagar S, 2014, FRONT MOL NEUROSCI, V7, DOI 10.3389/fnmol…	86	82	84	3	38	IMPACT JOURNALS LLC	ORCHARD PARK	6666 E QUAKER ST, STE 1, ORCHARD PARK, NY 14127 USA		1949-2553		ONCOTARGET	Oncotarget	MAR 7	2017	8	10
J	Kim, J; Yoon, H; Horie, T; Burchett, JM; Restivo, JL; Rotllan, N; Ramirez, CM; Verghese, PB; Ihara, M; Hoe, HS; Esau, C; Fernandez-Hernando, C; Holtzman, DM; Cirrito, JR; Ono, K; Kim, J				Kim, Jaekwang; Yoon, Hyejin; Horie, Takahiro; Burchett, Jack M.; Restivo, Jessica L.; Rotllan, Noemi; Ramirez, Cristina M.; Verghese, Philip B.; Ihara, Masafumi; Hoe, Hyang-Sook; Esau, Christine; Fernandez-Hernando, Carlos; Holtzman, David M.; Cirrito, John R.; Ono, Koh; Kim, Jungsu			microRNA-33 Regulates ApoE Lipidation and Amyloid-beta Metabolism in the Brain	JOURNAL OF NEUROSCIENCE			English	Article						ABCA1; abeta; Alzheimer's disease; ApoE; miR-33	APOLIPOPROTEIN-E; CHOLESTEROL EFFLUX; MOUSE MODEL; ABCA1; DEPOSITION; EXPRESSION; DELIVERY; RNA; OVEREXPRESSION; INHIBITION	Dysregulation of amyloid-beta (A beta) metabolism is critical for Alzheimer's disease (AD) pathogenesis. Mounting evidence suggests that apolipoprotein E (ApoE) is involved in A beta metabolism. ATP-binding cassette transporter A1 (ABCA1) is a key regulator of ApoE lipidation, which affects A beta levels. Therefore, identifying regulatory mechanisms of ABCA1 expression in the brain may provide ne…	[Kim, Jaekwang; Yoon, Hyejin; Kim, Jungsu] Mayo Clin, Coll Med, Dept Neurosci, Jacksonville, FL 32224 USA; [Kim, Jaekwang; Yoon, Hyejin; Burchett, Jack M.; Restivo, Jessica L.; Verghese, Philip B.; Holtzman, David M.; Cirrito, John R.; Kim, Jungsu] Washington Univ, Sch Med, Knight Alzheimers Dis Res Ctr, Hope Ctr Neurol Disorders,Dept Neurol, St Louis, MO 63110 USA; [Horie, Takahiro; Ono, Koh] Ky…		Kim, J (通讯作者)，Mayo Clin, Coll Med, Dept Neurosci, 4500 San Pablo Rd South, Jacksonville, FL 32224 USA.	cirritoj@neuro.wustl.edu; kohono@kuhp.kyoto-u.ac.jp; kim.jungsu@mayo.edu	Yoon, Hyejin/AAI-8641-2021; Ihara, Masafumi/O-5020-2019; Vila, Noemi Rotllan/AAQ-8050-2020; Ramírez, Cristina/A-6975-2016; Ramírez, Cristina/ABI-1568-2020; Kim, Jungsu/F-2457-2012	Ihara, Masafumi/0000-0002-7102-4048; Vila, Noemi Rotllan/0000-0002-0587-8045; Ramírez, Cristina/0000-0003-2589-0786; Ramírez, Cristina/0000-0003-2589-0786; Kim, Jungsu/0000-0002-6931-8581; Kim, Jaekwang/0000-0002-7312-4077	Washington University McDonnell Center for Cellular and Molecular Neurobiology; GHR Foundation; Mayo Clinic Center for Individualized Medicine; Alzheimer's Association; National Institutes of Health [NS069329, AG016574, AG005681, AG042513, HL107953, AG039708, AG13956]; Mayo Graduate School; BrightFocus Foundation [A2010613, A2012421]; Grants-in-Aid for Scientific Research [15H04271] Funding Sourc…	Washington University McDonnell Center for Cellular and Molecular Neurobiology; GHR Foundation; Mayo Clinic Center for Individualized Medicine; Alzheimer's Association(Alzheimer's Association); National Institutes of Health(United States Department of Health & Human ServicesNational Institutes of Health (NIH) - USA); Mayo Graduate School; BrightFocus Foundation(BrightFocus Foundation); Grants-in-…	This work was supported by Washington University McDonnell Center for Cellular and Molecular Neurobiology to Jungsu Kim, GHR Foundation to Jungsu Kim, Mayo Clinic Center for Individualized Medicine to Jungsu Kim, Alzheimer's Association to Jungsu Kim, National Institutes of Health Grants NS069329, AG016574, and AG005681 to Jungsu Kim, Grant AG042513 to J.R.C., Grant HL 107953 to C.F.-H., Grant AG…	Alvarez-Erviti L, 2011, NAT BIOTECHNOL, V29, P341, DOI 10.1038/nbt.1807; Bien-Ly N, 2012, J NEUROSCI, V32, P4803, DOI 10.1523/JNEUROSCI.0033-12.2012; Di Paolo G, 2011, NAT REV NEUROSCI, V12, P284, DOI 10.1038/nrn3012; Ebert MS, 2012, CELL, V149, P515, DOI 10.1016/j.cell.2012.04.005; Faravelli I, 2015, NAT REV NEUROL, V11, P351, DOI 10.1038/nrneurol.2015.77; Gaudet D, 2015, NEW ENGL J MED, V373, P…	41	82	82	0	16	SOC NEUROSCIENCE	WASHINGTON	11 DUPONT CIRCLE, NW, STE 500, WASHINGTON, DC 20036 USA	0270-6474			J NEUROSCI	J. Neurosci.	NOV 4	2015	35	44
J	Zhang, J; Hu, M; Teng, ZQ; Tang, YP; Chen, C				Zhang, Jian; Hu, Mei; Teng, Zhaoqian; Tang, Ya-Ping; Chen, Chu			Synaptic and Cognitive Improvements by Inhibition of 2-AG Metabolism Are through Upregulation of MicroRNA-188-3p in a Mouse Model of Alzheimer's Disease	JOURNAL OF NEUROSCIENCE			English	Article						endocannabinoids; miRNA sponge; monoacylglycerol lipase; NF-kappa B; noncoding small RNA; PPAR gamma	AMYLOID PRECURSOR PROTEIN; NONSTEROIDAL ANTIINFLAMMATORY DRUGS; ENDOCANNABINOID 2-ARACHIDONOYLGLYCEROL; MONOACYLGLYCEROL LIPASE; CANNABINOID RECEPTORS; PPAR-GAMMA; EXPRESSION; MEMORY; NEUROINFLAMMATION; NEURODEGENERATION	Abnormal accumulation of beta-amyloid (A beta) is the major neuropathological hallmark of Alzheimer's disease (AD). However, the mechanisms underlying aberrant A beta formation in AD remain unclear. We showed previously that inhibition of monoacylglycerol lipase (MAGL), the primary enzyme that metabolizes the endocannabinoid 2-arachidonoylglycerol (2-AG) in the brain, robustly reduces A beta by i…	[Zhang, Jian; Hu, Mei; Teng, Zhaoqian; Chen, Chu] Louisiana State Univ, Hlth Sci Ctr, Neurosci Ctr Excellence, Sch Med, New Orleans, LA 70112 USA; [Chen, Chu] Louisiana State Univ, Hlth Sci Ctr, Dept Otorhinolaryngol, Sch Med, New Orleans, LA 70112 USA; [Tang, Ya-Ping] Louisiana State Univ, Hlth Sci Ctr, Sch Med, Dept Cell Biol & Anat, New Orleans, LA 70112 USA		Chen, C (通讯作者)，Louisiana State Univ, Hlth Sci Ctr, Sch Med, Neurosci Ctr Excellence, 2020 Gravier St,Suite D, New Orleans, LA 70112 USA.	chen502@gmail.com	Teng, Zhao-Qian/AAD-1033-2021; Tang, Ya-Ping/A-1035-2011; Teng, Zhao-Qian/J-6260-2015	Teng, Zhao-Qian/0000-0002-7232-3381; Teng, Zhao-Qian/0000-0002-7232-3381	National Institutes of Health [NS076815, AG039669]; China Scholarship Council [201207060033]; NATIONAL INSTITUTE OF NEUROLOGICAL DISORDERS AND STROKE [R01NS076815] Funding Source: NIH RePORTER; NATIONAL INSTITUTE ON AGING [R21AG039669] Funding Source: NIH RePORTER	National Institutes of Health(United States Department of Health & Human ServicesNational Institutes of Health (NIH) - USA); China Scholarship Council(China Scholarship Council); NATIONAL INSTITUTE OF NEUROLOGICAL DISORDERS AND STROKE(United States Department of Health & Human ServicesNational Institutes of Health (NIH) - USANIH National Institute of Neurological Disorders & Stroke (NINDS)); NATI…	This work was supported by National Institutes of Health Grants NS076815 and AG039669 to C.C., M.H. was supported in part by the State Scholarship Fund from the China Scholarship Council No. 201207060033. We thank Dr. Ronald Evans of Salk Institute for providing PPAR gamma luciferase vectors, Dr. Bryan W. Luikart of Dartmouth Medical School for providing FUGW lentiviral vectors, Dr. Walter Lukiw …	Abe M, 2013, TRENDS CELL BIOL, V23, P30, DOI 10.1016/j.tcb.2012.08.013; Arevalo-Martin A, 2010, NEUROBIOL DIS, V38, P304, DOI 10.1016/j.nbd.2010.02.002; Ashe KH, 2010, NEURON, V66, P631, DOI 10.1016/j.neuron.2010.04.031; Bartel DP, 2009, CELL, V136, P215, DOI 10.1016/j.cell.2009.01.002; Bensinger SJ, 2008, NATURE, V454, P470, DOI 10.1038/nature07202; Bisogno T, 2010, CNS NEUROL DISORD-DR, V9, P56…	63	82	85	1	20	SOC NEUROSCIENCE	WASHINGTON	11 DUPONT CIRCLE, NW, STE 500, WASHINGTON, DC 20036 USA	0270-6474			J NEUROSCI	J. Neurosci.	NOV 5	2014	34	45
J	Liao, F; Yoon, H; Kim, J				Liao, Fan; Yoon, Hyejin; Kim, Jungsu			Apolipoprotein E metabolism and functions in brain and its role in Alzheimer's disease	CURRENT OPINION IN LIPIDOLOGY			English	Review						Alzheimer's disease; amyloid beta; apolipoprotein E; lipid metabolism	CEREBRAL AMYLOID ANGIOPATHY; A-BETA OLIGOMERS; CELLS 2 TREM2; CEREBROSPINAL-FLUID; COGNITIVE DEFICITS; MOUSE-BRAIN; APOE; MECHANISMS; EXPRESSION; MICROGLIA	Purpose of review APOE4 genotype is the strongest genetic risk factor for Alzheimer's disease. Prevailing evidence suggests that amyloid beta plays a critical role in Alzheimer's disease. The objective of this article is to review the recent findings about the metabolism of apolipoprotein E (ApoE) and amyloid b and other possible mechanisms by which ApoE contributes to the pathogenesis of Alzheim…	[Liao, Fan] Washington Univ, Sch Med, Dept Neurol, St Louis, MO 63110 USA; [Yoon, Hyejin; Kim, Jungsu] Mayo Grad Sch, Neurobiol Dis Grad Program, Jacksonville, FL USA; [Yoon, Hyejin; Kim, Jungsu] Mayo Clin, Dept Neurosci, Jacksonville, FL 32224 USA		Kim, J (通讯作者)，Mayo Clin, Coll Med, Dept Neurosci, 4500 San Pablo Rd S, Jacksonville, FL 32224 USA.	kim.jungsu@mayo.edu	Yoon, Hyejin/AAI-8641-2021; Kim, Jungsu/F-2457-2012	Kim, Jungsu/0000-0002-6931-8581	National Institute on Aging of the NIH [R01AG054102, R01AG053500, R01AG053242, R21AG050804, P50AG016574]; Mayo Graduate School; GHR Foundation; Mayo Clinic Center for Individualized Medicine; NATIONAL INSTITUTE ON AGING [R01AG054102, R01AG053500, R21AG050804, R01AG053242] Funding Source: NIH RePORTER	National Institute on Aging of the NIH(United States Department of Health & Human ServicesNational Institutes of Health (NIH) - USANIH National Institute on Aging (NIA)); Mayo Graduate School; GHR Foundation; Mayo Clinic Center for Individualized Medicine; NATIONAL INSTITUTE ON AGING(United States Department of Health & Human ServicesNational Institutes of Health (NIH) - USANIH National Institute…	J.K.'s laboratory is supported by the National Institute on Aging of the NIH under award numbers R01AG054102, R01AG053500, R01AG053242, R21AG050804, and P50AG016574. This work is also supported, in part, by Mayo Graduate School (H.Y.), GHR Foundation (J.K.), and Mayo Clinic Center for Individualized Medicine (J.K.).	Atagi Y, 2015, J BIOL CHEM, V290, P26043, DOI 10.1074/jbc.M115.679043; Bailey CC, 2015, J BIOL CHEM, V290, P26033, DOI 10.1074/jbc.M115.677286; Basak JM, 2012, J BIOL CHEM, V287, P13959, DOI 10.1074/jbc.M111.288746; Bien-Ly N, 2015, NEURON, V88, P289, DOI 10.1016/j.neuron.2015.09.036; Castellano JM, 2011, SCI TRANSL MED, V3, DOI 10.1126/scitranslmed.3002156; Chakrabarty P, 2015, NEURON, V85, P519…	54	81	82	3	60	LIPPINCOTT WILLIAMS & WILKINS	PHILADELPHIA	TWO COMMERCE SQ, 2001 MARKET ST, PHILADELPHIA, PA 19103 USA	0957-9672	1473-6535		CURR OPIN LIPIDOL	Curr. Opin. Lipidology	FEB	2017	28	1
J	Konovalova, J; Gerasymchuk, D; Parkkinen, I; Chmielarz, P; Domanskyi, A				Konovalova, Julia; Gerasymchuk, Dmytro; Parkkinen, Ilmari; Chmielarz, Piotr; Domanskyi, Andrii			Interplay between MicroRNAs and Oxidative Stress in Neurodegenerative Diseases	INTERNATIONAL JOURNAL OF MOLECULAR SCIENCES			English	Review						microRNA; oxidative stress; ROS; translation regulation; neurodegeneration; Alzheimer's disease; Parkinson's disease; Huntington's disease; ALS	ALPHA-SYNUCLEIN EXPRESSION; PROMOTES TAU PHOSPHORYLATION; AMYLOID PRECURSOR PROTEIN; PARKINSONS-DISEASE; HUNTINGTONS-DISEASE; ALZHEIMERS-DISEASE; DOPAMINE TRANSPORTER; DOWN-REGULATION; MIRNA BIOGENESIS; DICER EXPRESSION	MicroRNAs are post-transcriptional regulators of gene expression, crucial for neuronal differentiation, survival, and activity. Age-related dysregulation of microRNA biogenesis increases neuronal vulnerability to cellular stress and may contribute to the development and progression of neurodegenerative diseases. All major neurodegenerative disorders are also associated with oxidative stress, whic…	[Konovalova, Julia; Gerasymchuk, Dmytro; Parkkinen, Ilmari; Domanskyi, Andrii] Univ Helsinki, Inst Biotechnol, HiLIFE, Helsinki 00014, Finland; [Gerasymchuk, Dmytro] NASU, Inst Mol Biol & Genet, UA-03143 Kiev, Ukraine; [Chmielarz, Piotr] Polish Acad Sci, Maj Inst Pharmacol, Dept Brain Biochem, PL-31343 Krakow, Poland		Domanskyi, A (通讯作者)，Univ Helsinki, Inst Biotechnol, HiLIFE, Helsinki 00014, Finland.	julia.konovalova@helsinki.fi; dmytro.gerasymchuk@helsinki.fi; ilmari.parkkinen@helsinki.fi; chmiel@if-pan.krakow.pl; andrii.domanskyi@helsinki.fi	Domanskyi, Andrii/H-3437-2012	Domanskyi, Andrii/0000-0002-4755-5981; Chmielarz, Piotr/0000-0001-8935-8591; Parkkinen, Ilmari/0000-0002-0065-3293; Konovalova, Julia/0000-0002-0534-8028	Academy of Finland [293392, 319195]; Instrumentarium Science Foundation; Doctoral Program for Drug Research; Finnish National Agency for Education (EDUFI); Maj Institute of Pharmacology, PAS, Poland; University of Helsinki	Academy of Finland(Academy of Finland); Instrumentarium Science Foundation; Doctoral Program for Drug Research; Finnish National Agency for Education (EDUFI); Maj Institute of Pharmacology, PAS, Poland; University of Helsinki	This research was funded by the Academy of Finland grants #293392, #319195, Instrumentarium Science Foundation, the Doctoral Program for Drug Research, and the Finnish National Agency for Education (EDUFI) and statutory funds of the Maj Institute of Pharmacology, PAS, Poland. Open access funding provided by the University of Helsinki.	Absalon S, 2013, J NEUROSCI, V33, P14645, DOI 10.1523/JNEUROSCI.1327-13.2013; Adler AF, 2019, CELL REP, V28, P3462, DOI 10.1016/j.celrep.2019.08.058; Agarwal V, 2015, ELIFE, V4, DOI 10.7554/eLife.05005; Alvarez-Erviti L, 2013, CELL DEATH DIS, V4, DOI 10.1038/cddis.2013.73; Amakiri N, 2019, FRONT NEUROSCI-SWITZ, V13, DOI 10.3389/fnins.2019.00430; Amin ND, 2015, SCIENCE, V350, P1525, DOI 10.1126/sc…	222	80	82	5	21	MDPI	BASEL	ST ALBAN-ANLAGE 66, CH-4052 BASEL, SWITZERLAND		1422-0067		INT J MOL SCI	Int. J. Mol. Sci.	DEC	2019	20	23
J	Van Giau, V; An, SSA				Van Giau, Vo; An, Seong Soo A.			Emergence of exosomal miRNAs as a diagnostic biomarker for Alzheimer's disease	JOURNAL OF THE NEUROLOGICAL SCIENCES			English	Review						miRNAs; Biomarkers; Alzheimer's disease; Diagnostic; Nanovesicles	CELL-DERIVED EXOSOMES; HUMAN URINARY EXOSOMES; COMPLEX CLASS-II; MICRORNA EXPRESSION; NEURODEGENERATIVE DISEASES; TRANSFERRIN RECEPTOR; CEREBROSPINAL-FLUID; PREFRONTAL CORTEX; MESSENGER-RNAS; CSF BIOMARKERS	Alzheimer's disease (AD) is the most common progressive degenerative disorder, and is characterized by memory loss and cognitive decline. It is a complex disorder with both environmental and genetic components. Current diagnosis of AD is based primarily on the analysis of the patient's cognitive function using imaging techniques and the biochemical analyses of bodily fluids. Efforts have been mad…	[Van Giau, Vo; An, Seong Soo A.] Gachon Univ, Gachon Med Res Inst, Dept Bionano Technol, Songnam, South Korea		An, SSA (通讯作者)，Gachon Univ, Gachon Med Res Inst, Dept Bionano Technol, 1342 Sungnamdaero, Songnam 461701, Gyeonggi Do, South Korea.	seongaan@gachon.ac.kr	Vo, Giau Van/K-8612-2019; Vo, Giau/X-9872-2018	Vo, Giau Van/0000-0002-9937-7865; Vo, Giau/0000-0002-9937-7865; An, Seong/0000-0002-8123-6183	Korea Health Technology RD Project [HI14C3331]; Korea Centers for Disease Control and Prevention (KCDC), Republic of Korea through the Korea Health Industry Development Institute (KHIDI), Korea Ministry of Health Welfare [2015-0169]	Korea Health Technology RD Project; Korea Centers for Disease Control and Prevention (KCDC), Republic of Korea through the Korea Health Industry Development Institute (KHIDI), Korea Ministry of Health Welfare	This work was supported from the Korea Health Technology R&D Project (HI14C3331) and from the Korea Centers for Disease Control and Prevention (KCDC), Republic of Korea (2015-0169) through the Korea Health Industry Development Institute (KHIDI), Korea Ministry of Health & Welfare.	Admyre C, 2003, EUR RESPIR J, V22, P578, DOI 10.1183/09031936.03.00041703; Admyre C, 2007, J IMMUNOL, V179, P1969, DOI 10.4049/jimmunol.179.3.1969; Alais S, 2008, BIOL CELL, V100, P603, DOI 10.1042/BC20080025; Alegre-Abarrategui J, 2009, HUM MOL GENET, V18, P4022, DOI 10.1093/hmg/ddp346; Alexandrov Peter N, 2012, Int J Biochem Mol Biol, V3, P365; Alvarez ML, 2012, KIDNEY INT, V82, P1024, DOI 10.1…	152	80	82	1	50	ELSEVIER SCIENCE BV	AMSTERDAM	PO BOX 211, 1000 AE AMSTERDAM, NETHERLANDS	0022-510X	1878-5883		J NEUROL SCI	J. Neurol. Sci.	JAN 15	2016	360
[truncated: 1,476 more rows]
[truncated: 21 more columns]
